# Supplementary material for: Identification of key biomarkers and immune infiltration in the synovial tissue of osteoarthritis by bioinformatics analysis
Source: PeerJ. 2020 Jan 17;8:e8390. doi: 10.7717/peerj.8390 (PMC6970550; doi:10.7717/peerj.8390)
Supplement: Supplemental Information 3 [file peerj-08-8390-s003.r]

setwd("C:\\Users\\Administrator\\Desktop\\OAS\\immu\\06.CIBERSORT")
source("GEOimmune.CIBERSORT.R")
results=CIBERSORT("ref.txt", "normalize.txt", perm=100, QN=TRUE)
