# Supplementary material for: Identification of key biomarkers and immune infiltration in the synovial tissue of osteoarthritis by bioinformatics analysis
Source: PeerJ. 2020 Jan 17;8:e8390. doi: 10.7717/peerj.8390 (PMC6970550; doi:10.7717/peerj.8390)
Supplement: Supplemental Information 5 [file peerj-08-8390-s005.gz]

Archive with 1 entries (1 files):
- peerj-08-8390-s005
