# Supplementary material for: Identification of key biomarkers and immune infiltration in the synovial tissue of osteoarthritis by bioinformatics analysis
Source: PeerJ. 2020 Jan 17;8:e8390. doi: 10.7717/peerj.8390 (PMC6970550; doi:10.7717/peerj.8390)
Supplement: Supplemental Information 5 [file peerj-08-8390-s005.gz › peerj-08-8390-s005]

!Series_title	"Identification of inter-individual and gene-specific variances in mRNA expression profiles in the RA SM"
!Series_geo_accession	"GSE12021"
!Series_status	"Public on Sep 02 2008"
!Series_submission_date	"Jul 07 2008"
!Series_last_update_date	"Aug 10 2018"
!Series_pubmed_id	"18721452"
!Series_summary	"Background. Rheumatoid arthritis (RA) is a chronic inflammatory and destructive joint disease, characterized by overexpression of pro-inflammatory/-destructive genes and other activating genes (e.g., proto-oncogenes) in the synovial membrane (SM). The gene expression in disease is often characterized by significant inter-individual variances via specific synchronization/ desynchronization of gene expression. To elucidate the contribution of the variance to the pathogenesis of disease, expression variances were tested in SM samples of RA patients, osteoarthritis (OA) patients, and normal controls (NC)."
!Series_summary	"Results. For the comparison between RA and NC, 568 genes with significantly different variances in the 2 groups (p < 0.05; Bonferroni/Holm corrected Brown-Forsythe version of the Levene-Test) were selected. For the comparison between RA and OA, 333 genes were selected. Using the Kyoto encyclopedia of genes and genomes (KEGG), 10 pathways/complexes significantly affected by higher gene expression variances were identified in RA compared to NC, including cytokine – cytokine receptor interactions, the TGF-pathway, and anti-apoptosis."
!Series_summary	"Compared to OA, 3 pathways with significantly higher variances were identified in RA (e.g., B cell receptor signaling, VEGF signaling). Functionally, the majority of the identified pathways is involved in the regulation of inflammation, proliferation, cell survival, and angiogenesis."
!Series_summary	"Conclusion. In RA, a number of disease-relevant or even disease-specific pathways/complexes are characterized by broad intra-group, inter-individual expression variances. This indicates that RA pathogenesis in different individuals may depend to a lesser extent on common alterations of the expression of specific key genes, but on individual-specific alterations of different genes resulting in common disturbances of key pathways."
!Series_overall_design	"Expression variances were tested in synovial membrane samples of rheumatoid arthritis patients, osteoarthritis patients, and normal controls (see publication for further details). "
!Series_type	"Expression profiling by array"
!Series_contributor	"René,,Huber"
!Series_contributor	"Christian,,Hummert"
!Series_contributor	"Ulrike,,Gausmann"
!Series_contributor	"Dirk,,Pohlers"
!Series_contributor	"Dirk,,Koczan"
!Series_contributor	"Reinhard,,Guthke"
!Series_contributor	"Raimund,W,Kinne"
!Series_sample_id	"GSM302859 GSM302864 GSM302866 GSM302870 GSM302872 GSM302874 GSM302876 GSM302878 GSM302880 GSM302881 GSM302882 GSM302895 GSM302896 GSM302897 GSM302900 GSM302905 GSM302924 GSM302926 GSM302927 GSM302929 GSM302930 GSM302932 GSM302933 GSM302934 GSM302943 GSM302944 GSM303326 GSM303339 GSM303341 GSM303355 GSM303356 GSM303357 GSM303358 GSM303359 GSM303360 GSM303361 GSM303362 GSM303363 GSM303364 GSM303365 GSM303366 GSM303367 GSM303368 GSM303369 GSM303370 GSM303377 GSM303520 GSM303521 GSM303522 GSM303523 GSM303524 GSM303525 GSM303530 GSM303531 GSM303532 GSM303533 GSM303534 "
!Series_contact_name	"René,,Huber"
!Series_contact_email	"huber.rene@mh-hannover.de"
!Series_contact_phone	"+49 511 5322529"
!Series_contact_fax	"+49 511 5328614"
!Series_contact_laboratory	"Research"
!Series_contact_department	"Institute for Clinical Chemistry"
!Series_contact_institute	"Hannover Medical School"
!Series_contact_address	"Carl-Neuberg-Str. 1"
!Series_contact_city	"Hannover"
!Series_contact_state	"Lower Saxony"
!Series_contact_zip/postal_code	"30625"
!Series_contact_country	"Germany"
!Series_supplementary_file	"ftp://ftp.ncbi.nlm.nih.gov/geo/series/GSE12nnn/GSE12021/suppl/GSE12021_RAW.tar"
!Series_platform_id	"GPL96"
!Series_platform_id	"GPL97"
!Series_platform_taxid	"9606"
!Series_sample_taxid	"9606"
!Series_relation	"BioProject: https://www.ncbi.nlm.nih.gov/bioproject/PRJNA113297"

!Sample_title	"Normal, synovial membrane patient EB 125 (U133A)"	"Normal, synovial membrane patient EB 184 (U133A)"	"Normal, synovial membrane patient EB188 (U133A)"	"Normal, synovial membrane patient EB228 (U133A)"	"Rheumatoid arthritis, synovial membrane patient EB20 (U133A)"	"Osteoarthrisits, synovial membrane patient EB21 (U133A)"	"Osteoarthritis, synovial membrane patient EB24 (U133A)"	"Rheumatoid arthritis, synovial membrane patient EB27 (U133A)"	"Rheumatoid arthritis, synovial membrane patient EB30 (U133A)"	"Rheumatoid arthritis, synovial membrane patient EB35 (U133A)"	"Rheumatoid arthritis, synovial membrane patient EB40 (U133A)"	"Rheumatoid arthritis, synovial membrane patient EB41 (U133A)"	"Osteoarthritis, synovial membrane patient EB54 (U133A)"	"Rheumatoid arthritis, synovial membrane patient EB56 (U133A)"	"Rheumatoid arthritis, synovial membrane patient EB74 (U133A)"	"Osteoarthritis, synovial membrane patient EB90 (U133A)"	"Osteoarthritis, synovial membrane patient EB94 (U133A)"	"Osteoarthritis, synovial membrane patient EB97 (Affymetrx U133A)"	"Osteoarthritis, synovial membrane patient EB99 (Affymetrx U133A)"	"Osteoarthritis, synovial membrane patient EB100 (Affymetrx U133A)"	"Osteoarthritis, synovial membrane patient EB104 (Affymetrx U133A)"	"Rheumatoid arthritis, synovial membrane patient EB108 (U133A)"	"Rheumatoid arthritis, synovial membrane patient EB110 (U133A)"	"Rheumatoid arthritis, synovial membrane patient EB124 (U133A)"	"Osteoarthritis, synovial membrane patient EB140 (U133A)"	"Rheumatoid arthritis, synovial membrane patient EB141 (U133A)"	"Normal, synovial membrane patient J19 (U133A)"	"Normal, synovial membrane patient J2 (U133A)"	"Normal, synovial membrane patient J6 (U133A)"	"Normal, synovial membrane patient J7 (U133A)"	"Normal, synovial membrane patient J12 (U133A)"
!Sample_geo_accession	"GSM302859"	"GSM302864"	"GSM302866"	"GSM302870"	"GSM302872"	"GSM302876"	"GSM302880"	"GSM302882"	"GSM302896"	"GSM302900"	"GSM302924"	"GSM302927"	"GSM302930"	"GSM302933"	"GSM302943"	"GSM303326"	"GSM303341"	"GSM303356"	"GSM303358"	"GSM303360"	"GSM303362"	"GSM303364"	"GSM303366"	"GSM303368"	"GSM303370"	"GSM303520"	"GSM303522"	"GSM303523"	"GSM303525"	"GSM303531"	"GSM303533"
!Sample_status	"Public on Sep 02 2008"	"Public on Sep 02 2008"	"Public on Sep 02 2008"	"Public on Sep 02 2008"	"Public on Sep 02 2008"	"Public on Sep 02 2008"	"Public on Sep 02 2008"	"Public on Sep 02 2008"	"Public on Sep 02 2008"	"Public on Sep 02 2008"	"Public on Sep 02 2008"	"Public on Sep 02 2008"	"Public on Sep 02 2008"	"Public on Sep 02 2008"	"Public on Sep 02 2008"	"Public on Sep 02 2008"	"Public on Sep 02 2008"	"Public on Sep 02 2008"	"Public on Sep 02 2008"	"Public on Sep 02 2008"	"Public on Sep 02 2008"	"Public on Sep 02 2008"	"Public on Sep 02 2008"	"Public on Sep 02 2008"	"Public on Sep 02 2008"	"Public on Sep 02 2008"	"Public on Sep 02 2008"	"Public on Sep 02 2008"	"Public on Sep 02 2008"	"Public on Sep 02 2008"	"Public on Sep 02 2008"
!Sample_submission_date	"Jul 02 2008"	"Jul 02 2008"	"Jul 02 2008"	"Jul 02 2008"	"Jul 02 2008"	"Jul 02 2008"	"Jul 02 2008"	"Jul 02 2008"	"Jul 02 2008"	"Jul 02 2008"	"Jul 02 2008"	"Jul 02 2008"	"Jul 02 2008"	"Jul 02 2008"	"Jul 02 2008"	"Jul 03 2008"	"Jul 03 2008"	"Jul 03 2008"	"Jul 03 2008"	"Jul 03 2008"	"Jul 03 2008"	"Jul 03 2008"	"Jul 03 2008"	"Jul 03 2008"	"Jul 03 2008"	"Jul 04 2008"	"Jul 04 2008"	"Jul 04 2008"	"Jul 04 2008"	"Jul 04 2008"	"Jul 04 2008"
!Sample_last_update_date	"Sep 02 2008"	"Sep 02 2008"	"Sep 02 2008"	"Sep 02 2008"	"Sep 02 2008"	"Sep 02 2008"	"Sep 02 2008"	"Sep 02 2008"	"May 14 2009"	"Sep 02 2008"	"Sep 02 2008"	"Sep 02 2008"	"Sep 02 2008"	"Sep 02 2008"	"Sep 02 2008"	"Sep 02 2008"	"Sep 02 2008"	"Sep 02 2008"	"Sep 02 2008"	"Sep 02 2008"	"Sep 02 2008"	"Sep 02 2008"	"Sep 02 2008"	"Sep 02 2008"	"Sep 02 2008"	"Sep 02 2008"	"Sep 02 2008"	"Sep 02 2008"	"Sep 02 2008"	"Sep 02 2008"	"Sep 02 2008"
!Sample_type	"RNA"	"RNA"	"RNA"	"RNA"	"RNA"	"RNA"	"RNA"	"RNA"	"RNA"	"RNA"	"RNA"	"RNA"	"RNA"	"RNA"	"RNA"	"RNA"	"RNA"	"RNA"	"RNA"	"RNA"	"RNA"	"RNA"	"RNA"	"RNA"	"RNA"	"RNA"	"RNA"	"RNA"	"RNA"	"RNA"	"RNA"
!Sample_channel_count	"1"	"1"	"1"	"1"	"1"	"1"	"1"	"1"	"1"	"1"	"1"	"1"	"1"	"1"	"1"	"1"	"1"	"1"	"1"	"1"	"1"	"1"	"1"	"1"	"1"	"1"	"1"	"1"	"1"	"1"	"1"
!Sample_source_name_ch1	"synovial membrane patient EB 125 (normal controls)"	"synovial membrane patient EB 184 (normal control)"	"synovial membrane patient EB188 (normal control)"	"synovial membrane patient EB228 (normal control)"	"synovial membrane patient EB20 (rheumatoid arthritis)"	"synovial membrane patient EB21 (osteoarthrisits)"	"synovial membrane patient EB24 (osteoarthritis)"	"synovial membrane patient EB27 (rheumatoid arthritis)"	"synovial membrane patient EB30 (rheumatoid arthritis)"	"synovial membrane patient EB35 (rheumatoid arthritis)"	"synovial membrane patient EB40 (rheumatoid arthritis)"	"synovial membrane patient EB41 (rheumatoid arthritis)"	"synovial membrane patient EB54 (osteoarthritis)"	"synovial membrane patient EB56 (rheumatoid arthritis)"	"synovial membrane patient EB74 (rheumatoid arthritis)"	"synovial membrane patient EB90 (osteoarthritis)"	"synovial membrane patient EB94 (osteoarthritis)"	"synovial membrane patient EB97 (osteoarthritis)"	"synovial membrane patient EB99 (osteoarthritis)"	"synovial membrane patient EB100 (osteoarthritis)"	"synovial membrane patient EB104 (osteoarthritis)"	"synovial membrane patient EB108 (rheumatoid arthritis)"	"synovial membrane patient EB110 (rheumatoid arthritis)"	"synovial membrane patient EB124 (rheumatoid arthritis)"	"synovial membrane patient EB140 (osteoarthritis)"	"synovial membrane patient EB141 (rheumatoid arthritis)"	"synovial membrane patient J19 (normal control)"	"synovial membrane patient J2 (normal control)"	"synovial membrane patient J6 (normal control)"	"synovial membrane patient J7 (normal control)"	"synovial membrane patient J12 (normal control)"
!Sample_organism_ch1	"Homo sapiens"	"Homo sapiens"	"Homo sapiens"	"Homo sapiens"	"Homo sapiens"	"Homo sapiens"	"Homo sapiens"	"Homo sapiens"	"Homo sapiens"	"Homo sapiens"	"Homo sapiens"	"Homo sapiens"	"Homo sapiens"	"Homo sapiens"	"Homo sapiens"	"Homo sapiens"	"Homo sapiens"	"Homo sapiens"	"Homo sapiens"	"Homo sapiens"	"Homo sapiens"	"Homo sapiens"	"Homo sapiens"	"Homo sapiens"	"Homo sapiens"	"Homo sapiens"	"Homo sapiens"	"Homo sapiens"	"Homo sapiens"	"Homo sapiens"	"Homo sapiens"
!Sample_characteristics_ch1	"sex: m"	"sex: m"	"sex: f"	"sex: m"	"sex: m"	"sex: f"	"sex:f"	"sex: f"	"sex: f"	"sex: f"	"sex: f"	"sex: f"	"sex: f"	"sex: f"	"sex: f"	"sex: f"	"sex: f"	"sex: m"	"sex: m"	"sex: f"	"sex: f"	"sex: f"	"sex:m"	"sex: m"	"sex: f"	"sex: f"	"sex: m"	"sex: f"	"sex: m"	"sex: m"	"sex: m"
!Sample_characteristics_ch1	"age: 61"	"age: 64"	"age: 88"	"age: 65"	"age: 75"	"age: 77"	"age: 71"	"age: 79"	"age: 62"	"age: 66"	"age: 64"	"age: 63"	"age: 76"	"age: 46"	"age: 71"	"age: 61"	"age: 75"	"age: 78"	"age: 64"	"age: 71"	"age: 80"	"age: 73"	"age: 47"	"age:59"	"age: 66"	"age: 73"	"age: 53"	"age: 29"	"age :17"	"age: 39"	"age: 36"
!Sample_characteristics_ch1	"normal control"	"normal controls"	"normal control"	"normal control"	"disease:rheumatoid arthritis"	"disease: osteoarthritis"	"disease: osteoarthritis"	"disease: rheumatoid arthritis"	"disease: rheumatoid arthritis"	"disease: rheumatoid arthritis"	"disease: rheumatoid arthritis"	"disease: rheumatoid arthritis"	"disease: osteoarthritis"	"disease: rheumatoid arthritis"	"disease: rheumatoid arthritis"	"diesease: osteoarthritis"	"disease: osteoarthritis"	"disease: osteoarthritis"	"disease: osteoarthritis"	"disease: osteoarthritis"	"disease: osteoarthritis"	"disease: rheumatoid arthritis"	"disease: rheumatoid arthritis"	"disease: rheumatoid arthritis"	"disease: osteoarthritis"	"disease: rheumatoid arthritis"	"normal control"	"normal controls"	"normal control"	"normal control"	"normal control"
!Sample_biomaterial_provider_ch1	"Clinic for Orthopedics, Eisenberg, Germany"	"Clinic for Orthopedics, Eisenberg, Germany"	"Clinic for Orthopedics, Eisenberg, Germany"	"Clinic for Orthopedics, Eisenberg, Germany"	"Clinic for Orthopedics, Eisenberg, Germany"	"Clinic for Orthopedics, Eisenberg, Germany"	"Clinic for Orthopedics, Eisenberg, Germany"	"Clinic for Orthopedics, Eisenberg, Germany"	"Clinic for Orthopedics, Eisenberg, Germany"	"Clinic for Orthopedics, Eisenberg, Germany"	"Clinic for Orthopedics, Eisenberg, Germany"	"Clinic for Orthopedics, Eisenberg, Germany"	"Clinic for Orthopedics, Eisenberg, Germany"	"Clinic for Orthopedics, Eisenberg, Germany"	"Clinic for Orthopedics, Eisenberg, Germany"	"Clinic for Orthopedics, Eisenberg, Germany"	"Clinic for Orthopedics, Eisenberg, Germany"	"Clinic for Orthopedics, Eisenberg, Germany"	"Clinic for Orthopedics, Eisenberg, Germany"	"Clinic for Orthopedics, Eisenberg, Germany"	"Clinic for Orthopedics, Eisenberg, Germany"	"Clinic for Orthopedics, Eisenberg, Germany"	"Clinic for Orthopedics, Eisenberg, Germany"	"Clinic for Orthopedics, Eisenberg, Germany"	"Clinic for Orthopedics, Eisenberg, Germany"	"Clinic for Orthopedics, Eisenberg, Germany"	"Clinic for Orthopedics, Eisenberg, Germany"	"Clinic for Orthopedics, Eisenberg, Germany"	"Clinic for Orthopedics, Eisenberg, Germany"	"Clinic for Orthopedics, Eisenberg, Germany"	"Clinic for Orthopedics, Eisenberg, Germany"
!Sample_treatment_protocol_ch1	"none"	"none"	"none"	"none"	"NSARD,"	"none"	"NSARD"	"NSARD,"	"NSARD,"	"NSARD,"	"NSARD,"	"NSARD,"	"NSARD"	"prednisolone,"	"NSARD"	"none"	"NSARD"	"NSARD,"	"NSARD"	"NSARD"	"NSARD"	"NSARD,"	"NSARD,"	"COX-2 inhibitor,"	"NSAID"	"NSAID,"	"none"	"none"	"none"	"none"	"none"
!Sample_treatment_protocol_ch1	""	""	""	""	"azulfidine,"	""	""	"prednisolone,"	"prednisolone,"	"azulfidine,"	"prednisolone,"	"azulfidine,"	""	"MTX"	""	""	""	"prednisolone,"	""	""	""	"prednisolone"	"prednisolone"	"prednisolone,"	""	"prednisolone,"	""	""	""	""	""
!Sample_treatment_protocol_ch1	""	""	""	""	"prednisolone,"	""	""	"MTX"	"MTX"	"prednisolone,"	"MTX"	"prednisolone"	""	""	""	""	""	"MTX"	""	""	""	""	""	"quensyl"	""	"Tilidin"	""	""	""	""	""
!Sample_treatment_protocol_ch1	""	""	""	""	""	""	""	""	""	"MTX"	""	""	""	""	""	""	""	""	""	""	""	""	""	""	""	""	""	""	""	""	""
!Sample_molecule_ch1	"total RNA"	"total RNA"	"total RNA"	"total RNA"	"total RNA"	"total RNA"	"total RNA"	"total RNA"	"total RNA"	"total RNA"	"total RNA"	"total RNA"	"total RNA"	"total RNA"	"total RNA"	"total RNA"	"total RNA"	"total RNA"	"total RNA"	"total RNA"	"total RNA"	"total RNA"	"total RNA"	"total RNA"	"total RNA"	"total RNA"	"total RNA"	"total RNA"	"total RNA"	"total RNA"	"total RNA"
!Sample_extract_protocol_ch1	"according RNeasy Kit, Qiagen"	"according RNeasy Kit, Qiagen"	"according RNeasy Kit, Qiagen"	"according RNeasy Kit, Qiagen"	"according RNeasy Kit, Qiagen"	"according RNeasy Kit, Qiagen"	"according RNeasy Kit, Qiagen"	"according RNeasy Kit, Qiagen"	"according RNeasy Kit, Qiagen"	"according RNeasy Kit, Qiagen"	"according RNeasy Kit, Qiagen"	"according RNeasy Kit, Qiagen"	"according RNeasy Kit, Qiagen"	"according RNeasy Kit, Qiagen"	"according RNeasy Kit, Qiagen"	"according RNeasy Kit, Qiagen"	"according RNeasy Kit, Qiagen"	"according RNeasy Kit, Qiagen"	"according RNeasy Kit, Qiagen"	"according RNeasy Kit, Qiagen"	"according RNeasy Kit, Qiagen"	"according RNeasy Kit, Qiagen"	"according RNeasy Kit, Qiagen"	"according RNeasy Kit, Qiagen"	"according RNeasy Kit, Qiagen"	"according RNeasy Kit, Qiagen"	"according RNeasy Kit, Qiagen"	"according RNeasy Kit, Qiagen"	"according RNeasy Kit, Qiagen"	"according RNeasy Kit, Qiagen"	"according RNeasy Kit, Qiagen"
!Sample_label_ch1	"biotin"	"biotin"	"biotin"	"biotin"	"biotin"	"biotin"	"biotin"	"biotin"	"biotin"	"biotin"	"biotin"	"biotin"	"biotin"	"biotin"	"biotin"	"biotin"	"biotin"	"biotin"	"biotin"	"biotin"	"biotin"	"biotin"	"biotin"	"biotin"	"biotin"	"biotin"	"biotin"	"biotin"	"biotin"	"biotin"	"biotin"
!Sample_label_protocol_ch1	"according to supplier´s instructions, Affymetrix"	"according to supplier´s instructions, Affymetrix"	"according to supplier´s instructions, Affymetrix"	"according to supplier´s instructions, Affymetrix"	"according to supplier´s instructions, Affymetrix"	"according to supplier´s instructions, Affymetrix"	"according to supplier´s instructions, Affymetrix"	"according to supplier´s instructions, Affymetrix"	"according to supplier´s instructions, Affymetrix"	"according to supplier´s instructions, Affymetrix"	"according to supplier´s instructions, Affymetrix"	"according to supplier´s instructions, Affymetrix"	"according to supplier´s instructions, Affymetrix"	"according to supplier´s instructions, Affymetrix"	"according to supplier´s instructions, Affymetrix"	"according to supplier´s instructions, Affymetrix"	"according to supplier´s instructions, Affymetrix"	"according to supplier´s instructions, Affymetrix"	"according to supplier´s instructions, Affymetrix"	"according to supplier´s instructions, Affymetrix"	"according to supplier´s instructions, Affymetrix"	"according to supplier´s instructions, Affymetrix"	"according to supplier´s instructions, Affymetrix"	"according to supplier´s instructions, Affymetrix"	"according to supplier´s instructions, Affymetrix"	"according to supplier´s instructions, Affymetrix"	"according to supplier´s instructions, Affymetrix"	"according to supplier´s instructions, Affymetrix"	"according to supplier´s instructions, Affymetrix"	"according to supplier´s instructions, Affymetrix"	"according to supplier´s instructions, Affymetrix"
!Sample_taxid_ch1	"9606"	"9606"	"9606"	"9606"	"9606"	"9606"	"9606"	"9606"	"9606"	"9606"	"9606"	"9606"	"9606"	"9606"	"9606"	"9606"	"9606"	"9606"	"9606"	"9606"	"9606"	"9606"	"9606"	"9606"	"9606"	"9606"	"9606"	"9606"	"9606"	"9606"	"9606"
!Sample_hyb_protocol	"according to supplier´s instructions, Affymetrix"	"according to supplier´s instructions, Affymetrix"	"according to supplier´s instructions, Affymetrix"	"according to supplier´s instructions, Affymetrix"	"according to supplier´s instructions, Affymetrix"	"according to supplier´s instructions, Affymetrix"	"according to supplier´s instructions, Affymetrix"	"according to supplier´s instructions, Affymetrix"	"according to supplier´s instructions, Affymetrix"	"according to supplier´s instructions, Affymetrix"	"according to supplier´s instructions, Affymetrix"	"according to supplier´s instructions, Affymetrix"	"according to supplier´s instructions, Affymetrix"	"according to supplier´s instructions, Affymetrix"	"according to supplier´s instructions, Affymetrix"	"according to supplier´s instructions, Affymetrix"	"according to supplier´s instructions, Affymetrix"	"according to supplier´s instructions, Affymetrix"	"according to supplier´s instructions, Affymetrix"	"according to supplier´s instructions, Affymetrix"	"according to supplier´s instructions, Affymetrix"	"according to supplier´s instructions, Affymetrix"	"according to supplier´s instructions, Affymetrix"	"according to supplier´s instructions, Affymetrix"	"according to supplier´s instructions, Affymetrix"	"according to supplier´s instructions, Affymetrix"	"according to supplier´s instructions, Affymetrix"	"according to supplier´s instructions, Affymetrix"	"according to supplier´s instructions, Affymetrix"	"according to supplier´s instructions, Affymetrix"	"according to supplier´s instructions, Affymetrix"
!Sample_scan_protocol	"by laser scanning (Hewlett Packard gene scanner)"	"by laser scanning (Hewlett Packard gene scanner)"	"by laser scanning (Hewlett Packard gene scanner)"	"by laser scanning (Hewlett Packard gene scanner)"	"by laser scanning (Hewlett Packard gene scanner)"	"by laser scanning (Hewlett Packard gene scanner)"	"by laser scanning (Hewlett Packard gene scanner)"	"by laser scanning (Hewlett Packard gene scanner)"	"by laser scanning (Hewlett Packard gene scanner)"	"by laser scanning (Hewlett Packard gene scanner)"	"by laser scanning (Hewlett Packard gene scanner)"	"by laser scanning (Hewlett Packard gene scanner)"	"by laser scanning (Hewlett Packard gene scanner)"	"by laser scanning (Hewlett Packard gene scanner)"	"by laser scanning (Hewlett Packard gene scanner)"	"by laser scanning (Hewlett Packard gene scanner)"	"by laser scanning (Hewlett Packard gene scanner)"	"by laser scanning (Hewlett Packard gene scanner)"	"by laser scanning (Hewlett Packard gene scanner)"	"by laser scanning (Hewlett Packard gene scanner)"	"by laser scanning (Hewlett Packard gene scanner)"	"by laser scanning (Hewlett Packard gene scanner)"	"by laser scanning (Hewlett Packard gene scanner)"	"by laser scanning (Hewlett Packard gene scanner)"	"by laser scanning (Hewlett Packard gene scanner)"	"by laser scanning (Hewlett Packard gene scanner)"	"by laser scanning (Hewlett Packard gene scanner)"	"by laser scanning (Hewlett Packard gene scanner)"	"by laser scanning (Hewlett Packard gene scanner)"	"by laser scanning (Hewlett Packard gene scanner)"	"by laser scanning (Hewlett Packard gene scanner)"
!Sample_description	"see publication for details"	"see publication for details"	"see publication for details"	"see publication for details"	"see publication for details"	"see publication for details"	"see publication for details"	"see publication for details"	"see publication for details"	"see publication for details"	"see publication for details"	"see publication for details"	"see publication for details"	"see publication for details"	"see publication for details"	"see publication for details"	"see publication for details"	"see publication for details"	"see publication for details"	"see publication for details"	"see publication for details"	"see publication for details"	"see publication for details"	"see publication for details"	"see publication for details"	"see publication for details"	"see publication for details"	"see publication for details"	"see publication for details"	"see publication for details"	"see publication for details"
!Sample_data_processing	"background corrected signal intensities were determined using the MAS 5.0 software (Affymetrix)"	"background corrected signal intensities were determined using the MAS 5.0 software (Affymetrix)"	"background corrected signal intensities were determined using the MAS 5.0 software (Affymetrix)"	"background corrected signal intensities were determined using the MAS 5.0 software (Affymetrix)"	"background corrected signal intensities were determined using the MAS 5.0 software (Affymetrix)"	"background corrected signal intensities were determined using the MAS 5.0 software (Affymetrix)"	"background corrected signal intensities were determined using the MAS 5.0 software (Affymetrix)"	"background corrected signal intensities were determined using the MAS 5.0 software (Affymetrix)"	"background corrected signal intensities were determined using the MAS 5.0 software (Affymetrix)"	"background corrected signal intensities were determined using the MAS 5.0 software (Affymetrix)"	"background corrected signal intensities were determined using the MAS 5.0 software (Affymetrix)"	"background corrected signal intensities were determined using the MAS 5.0 software (Affymetrix)"	"background corrected signal intensities were determined using the MAS 5.0 software (Affymetrix)"	"background corrected signal intensities were determined using the MAS 5.0 software (Affymetrix)"	"background corrected signal intensities were determined using the MAS 5.0 software (Affymetrix)"	"background corrected signal intensities were determined using the MAS 5.0 software (Affymetrix)"	"background corrected signal intensities were determined using the MAS 5.0 software (Affymetrix)"	"background corrected signal intensities were determined using the MAS 5.0 software (Affymetrix)"	"background corrected signal intensities were determined using the MAS 5.0 software (Affymetrix)"	"background corrected signal intensities were determined using the MAS 5.0 software (Affymetrix)"	"background corrected signal intensities were determined using the MAS 5.0 software (Affymetrix)"	"background corrected signal intensities were determined using the MAS 5.0 software (Affymetrix)"	"background corrected signal intensities were determined using the MAS 5.0 software (Affymetrix)"	"background corrected signal intensities were determined using the MAS 5.0 software (Affymetrix)"	"background corrected signal intensities were determined using the MAS 5.0 software (Affymetrix)"	"background corrected signal intensities were determined using the MAS 5.0 software (Affymetrix"	"background corrected signal intensities were determined using the MAS 5.0 software (Affymetrix"	"background corrected signal intensities were determined using the MAS 5.0 software (Affymetrix"	"background corrected signal intensities were determined using the MAS 5.0 software (Affymetrix"	"background corrected signal intensities were determined using the MAS 5.0 software (Affymetrix)"	"background corrected signal intensities were determined using the MAS 5.0 software (Affymetrix)"
!Sample_platform_id	"GPL96"	"GPL96"	"GPL96"	"GPL96"	"GPL96"	"GPL96"	"GPL96"	"GPL96"	"GPL96"	"GPL96"	"GPL96"	"GPL96"	"GPL96"	"GPL96"	"GPL96"	"GPL96"	"GPL96"	"GPL96"	"GPL96"	"GPL96"	"GPL96"	"GPL96"	"GPL96"	"GPL96"	"GPL96"	"GPL96"	"GPL96"	"GPL96"	"GPL96"	"GPL96"	"GPL96"
!Sample_contact_name	"René,,Huber"	"René,,Huber"	"René,,Huber"	"René,,Huber"	"René,,Huber"	"René,,Huber"	"René,,Huber"	"René,,Huber"	"René,,Huber"	"René,,Huber"	"René,,Huber"	"René,,Huber"	"René,,Huber"	"René,,Huber"	"René,,Huber"	"René,,Huber"	"René,,Huber"	"René,,Huber"	"René,,Huber"	"René,,Huber"	"René,,Huber"	"René,,Huber"	"René,,Huber"	"René,,Huber"	"René,,Huber"	"René,,Huber"	"René,,Huber"	"René,,Huber"	"René,,Huber"	"René,,Huber"	"René,,Huber"
!Sample_contact_email	"huber.rene@mh-hannover.de"	"huber.rene@mh-hannover.de"	"huber.rene@mh-hannover.de"	"huber.rene@mh-hannover.de"	"huber.rene@mh-hannover.de"	"huber.rene@mh-hannover.de"	"huber.rene@mh-hannover.de"	"huber.rene@mh-hannover.de"	"huber.rene@mh-hannover.de"	"huber.rene@mh-hannover.de"	"huber.rene@mh-hannover.de"	"huber.rene@mh-hannover.de"	"huber.rene@mh-hannover.de"	"huber.rene@mh-hannover.de"	"huber.rene@mh-hannover.de"	"huber.rene@mh-hannover.de"	"huber.rene@mh-hannover.de"	"huber.rene@mh-hannover.de"	"huber.rene@mh-hannover.de"	"huber.rene@mh-hannover.de"	"huber.rene@mh-hannover.de"	"huber.rene@mh-hannover.de"	"huber.rene@mh-hannover.de"	"huber.rene@mh-hannover.de"	"huber.rene@mh-hannover.de"	"huber.rene@mh-hannover.de"	"huber.rene@mh-hannover.de"	"huber.rene@mh-hannover.de"	"huber.rene@mh-hannover.de"	"huber.rene@mh-hannover.de"	"huber.rene@mh-hannover.de"
!Sample_contact_phone	"+49 511 5322529"	"+49 511 5322529"	"+49 511 5322529"	"+49 511 5322529"	"+49 511 5322529"	"+49 511 5322529"	"+49 511 5322529"	"+49 511 5322529"	"+49 511 5322529"	"+49 511 5322529"	"+49 511 5322529"	"+49 511 5322529"	"+49 511 5322529"	"+49 511 5322529"	"+49 511 5322529"	"+49 511 5322529"	"+49 511 5322529"	"+49 511 5322529"	"+49 511 5322529"	"+49 511 5322529"	"+49 511 5322529"	"+49 511 5322529"	"+49 511 5322529"	"+49 511 5322529"	"+49 511 5322529"	"+49 511 5322529"	"+49 511 5322529"	"+49 511 5322529"	"+49 511 5322529"	"+49 511 5322529"	"+49 511 5322529"
!Sample_contact_fax	"+49 511 5328614"	"+49 511 5328614"	"+49 511 5328614"	"+49 511 5328614"	"+49 511 5328614"	"+49 511 5328614"	"+49 511 5328614"	"+49 511 5328614"	"+49 511 5328614"	"+49 511 5328614"	"+49 511 5328614"	"+49 511 5328614"	"+49 511 5328614"	"+49 511 5328614"	"+49 511 5328614"	"+49 511 5328614"	"+49 511 5328614"	"+49 511 5328614"	"+49 511 5328614"	"+49 511 5328614"	"+49 511 5328614"	"+49 511 5328614"	"+49 511 5328614"	"+49 511 5328614"	"+49 511 5328614"	"+49 511 5328614"	"+49 511 5328614"	"+49 511 5328614"	"+49 511 5328614"	"+49 511 5328614"	"+49 511 5328614"
!Sample_contact_laboratory	"Research"	"Research"	"Research"	"Research"	"Research"	"Research"	"Research"	"Research"	"Research"	"Research"	"Research"	"Research"	"Research"	"Research"	"Research"	"Research"	"Research"	"Research"	"Research"	"Research"	"Research"	"Research"	"Research"	"Research"	"Research"	"Research"	"Research"	"Research"	"Research"	"Research"	"Research"
!Sample_contact_department	"Institute for Clinical Chemistry"	"Institute for Clinical Chemistry"	"Institute for Clinical Chemistry"	"Institute for Clinical Chemistry"	"Institute for Clinical Chemistry"	"Institute for Clinical Chemistry"	"Institute for Clinical Chemistry"	"Institute for Clinical Chemistry"	"Institute for Clinical Chemistry"	"Institute for Clinical Chemistry"	"Institute for Clinical Chemistry"	"Institute for Clinical Chemistry"	"Institute for Clinical Chemistry"	"Institute for Clinical Chemistry"	"Institute for Clinical Chemistry"	"Institute for Clinical Chemistry"	"Institute for Clinical Chemistry"	"Institute for Clinical Chemistry"	"Institute for Clinical Chemistry"	"Institute for Clinical Chemistry"	"Institute for Clinical Chemistry"	"Institute for Clinical Chemistry"	"Institute for Clinical Chemistry"	"Institute for Clinical Chemistry"	"Institute for Clinical Chemistry"	"Institute for Clinical Chemistry"	"Institute for Clinical Chemistry"	"Institute for Clinical Chemistry"	"Institute for Clinical Chemistry"	"Institute for Clinical Chemistry"	"Institute for Clinical Chemistry"
!Sample_contact_institute	"Hannover Medical School"	"Hannover Medical School"	"Hannover Medical School"	"Hannover Medical School"	"Hannover Medical School"	"Hannover Medical School"	"Hannover Medical School"	"Hannover Medical School"	"Hannover Medical School"	"Hannover Medical School"	"Hannover Medical School"	"Hannover Medical School"	"Hannover Medical School"	"Hannover Medical School"	"Hannover Medical School"	"Hannover Medical School"	"Hannover Medical School"	"Hannover Medical School"	"Hannover Medical School"	"Hannover Medical School"	"Hannover Medical School"	"Hannover Medical School"	"Hannover Medical School"	"Hannover Medical School"	"Hannover Medical School"	"Hannover Medical School"	"Hannover Medical School"	"Hannover Medical School"	"Hannover Medical School"	"Hannover Medical School"	"Hannover Medical School"
!Sample_contact_address	"Carl-Neuberg-Str. 1"	"Carl-Neuberg-Str. 1"	"Carl-Neuberg-Str. 1"	"Carl-Neuberg-Str. 1"	"Carl-Neuberg-Str. 1"	"Carl-Neuberg-Str. 1"	"Carl-Neuberg-Str. 1"	"Carl-Neuberg-Str. 1"	"Carl-Neuberg-Str. 1"	"Carl-Neuberg-Str. 1"	"Carl-Neuberg-Str. 1"	"Carl-Neuberg-Str. 1"	"Carl-Neuberg-Str. 1"	"Carl-Neuberg-Str. 1"	"Carl-Neuberg-Str. 1"	"Carl-Neuberg-Str. 1"	"Carl-Neuberg-Str. 1"	"Carl-Neuberg-Str. 1"	"Carl-Neuberg-Str. 1"	"Carl-Neuberg-Str. 1"	"Carl-Neuberg-Str. 1"	"Carl-Neuberg-Str. 1"	"Carl-Neuberg-Str. 1"	"Carl-Neuberg-Str. 1"	"Carl-Neuberg-Str. 1"	"Carl-Neuberg-Str. 1"	"Carl-Neuberg-Str. 1"	"Carl-Neuberg-Str. 1"	"Carl-Neuberg-Str. 1"	"Carl-Neuberg-Str. 1"	"Carl-Neuberg-Str. 1"
!Sample_contact_city	"Hannover"	"Hannover"	"Hannover"	"Hannover"	"Hannover"	"Hannover"	"Hannover"	"Hannover"	"Hannover"	"Hannover"	"Hannover"	"Hannover"	"Hannover"	"Hannover"	"Hannover"	"Hannover"	"Hannover"	"Hannover"	"Hannover"	"Hannover"	"Hannover"	"Hannover"	"Hannover"	"Hannover"	"Hannover"	"Hannover"	"Hannover"	"Hannover"	"Hannover"	"Hannover"	"Hannover"
!Sample_contact_state	"Lower Saxony"	"Lower Saxony"	"Lower Saxony"	"Lower Saxony"	"Lower Saxony"	"Lower Saxony"	"Lower Saxony"	"Lower Saxony"	"Lower Saxony"	"Lower Saxony"	"Lower Saxony"	"Lower Saxony"	"Lower Saxony"	"Lower Saxony"	"Lower Saxony"	"Lower Saxony"	"Lower Saxony"	"Lower Saxony"	"Lower Saxony"	"Lower Saxony"	"Lower Saxony"	"Lower Saxony"	"Lower Saxony"	"Lower Saxony"	"Lower Saxony"	"Lower Saxony"	"Lower Saxony"	"Lower Saxony"	"Lower Saxony"	"Lower Saxony"	"Lower Saxony"
!Sample_contact_zip/postal_code	"30625"	"30625"	"30625"	"30625"	"30625"	"30625"	"30625"	"30625"	"30625"	"30625"	"30625"	"30625"	"30625"	"30625"	"30625"	"30625"	"30625"	"30625"	"30625"	"30625"	"30625"	"30625"	"30625"	"30625"	"30625"	"30625"	"30625"	"30625"	"30625"	"30625"	"30625"
!Sample_contact_country	"Germany"	"Germany"	"Germany"	"Germany"	"Germany"	"Germany"	"Germany"	"Germany"	"Germany"	"Germany"	"Germany"	"Germany"	"Germany"	"Germany"	"Germany"	"Germany"	"Germany"	"Germany"	"Germany"	"Germany"	"Germany"	"Germany"	"Germany"	"Germany"	"Germany"	"Germany"	"Germany"	"Germany"	"Germany"	"Germany"	"Germany"
!Sample_supplementary_file	"ftp://ftp.ncbi.nlm.nih.gov/geo/samples/GSM302nnn/GSM302859/suppl/GSM302859_EB125.CEL.gz"	"ftp://ftp.ncbi.nlm.nih.gov/geo/samples/GSM302nnn/GSM302864/suppl/GSM302864_EB184.CEL.gz"	"ftp://ftp.ncbi.nlm.nih.gov/geo/samples/GSM302nnn/GSM302866/suppl/GSM302866_EB188.CEL.gz"	"ftp://ftp.ncbi.nlm.nih.gov/geo/samples/GSM302nnn/GSM302870/suppl/GSM302870_EB228.CEL.gz"	"ftp://ftp.ncbi.nlm.nih.gov/geo/samples/GSM302nnn/GSM302872/suppl/GSM302872_EB_20.CEL.gz"	"ftp://ftp.ncbi.nlm.nih.gov/geo/samples/GSM302nnn/GSM302876/suppl/GSM302876_EB_21.CEL.gz"	"ftp://ftp.ncbi.nlm.nih.gov/geo/samples/GSM302nnn/GSM302880/suppl/GSM302880_EB_24.CEL.gz"	"ftp://ftp.ncbi.nlm.nih.gov/geo/samples/GSM302nnn/GSM302882/suppl/GSM302882_EB_27.CEL.gz"	"ftp://ftp.ncbi.nlm.nih.gov/geo/samples/GSM302nnn/GSM302896/suppl/GSM302896.CEL.gz"	"ftp://ftp.ncbi.nlm.nih.gov/geo/samples/GSM302nnn/GSM302900/suppl/GSM302900_EB_35_A.CEL.gz"	"ftp://ftp.ncbi.nlm.nih.gov/geo/samples/GSM302nnn/GSM302924/suppl/GSM302924_EB_40.CEL.gz"	"ftp://ftp.ncbi.nlm.nih.gov/geo/samples/GSM302nnn/GSM302927/suppl/GSM302927_EB_41.CEL.gz"	"ftp://ftp.ncbi.nlm.nih.gov/geo/samples/GSM302nnn/GSM302930/suppl/GSM302930_EB_54.CEL.gz"	"ftp://ftp.ncbi.nlm.nih.gov/geo/samples/GSM302nnn/GSM302933/suppl/GSM302933_EB_56.CEL.gz"	"ftp://ftp.ncbi.nlm.nih.gov/geo/samples/GSM302nnn/GSM302943/suppl/GSM302943_EB_74.CEL.gz"	"ftp://ftp.ncbi.nlm.nih.gov/geo/samples/GSM303nnn/GSM303326/suppl/GSM303326_EB_90.CEL.gz"	"ftp://ftp.ncbi.nlm.nih.gov/geo/samples/GSM303nnn/GSM303341/suppl/GSM303341_EB_94.CEL.gz"	"ftp://ftp.ncbi.nlm.nih.gov/geo/samples/GSM303nnn/GSM303356/suppl/GSM303356_EB_97.CEL.gz"	"ftp://ftp.ncbi.nlm.nih.gov/geo/samples/GSM303nnn/GSM303358/suppl/GSM303358_EB_99.CEL.gz"	"ftp://ftp.ncbi.nlm.nih.gov/geo/samples/GSM303nnn/GSM303360/suppl/GSM303360_EB_100.CEL.gz"	"ftp://ftp.ncbi.nlm.nih.gov/geo/samples/GSM303nnn/GSM303362/suppl/GSM303362_EB_104.CEL.gz"	"ftp://ftp.ncbi.nlm.nih.gov/geo/samples/GSM303nnn/GSM303364/suppl/GSM303364_EB_108.CEL.gz"	"ftp://ftp.ncbi.nlm.nih.gov/geo/samples/GSM303nnn/GSM303366/suppl/GSM303366_EB_110.CEL.gz"	"ftp://ftp.ncbi.nlm.nih.gov/geo/samples/GSM303nnn/GSM303368/suppl/GSM303368_EB_124.CEL.gz"	"ftp://ftp.ncbi.nlm.nih.gov/geo/samples/GSM303nnn/GSM303370/suppl/GSM303370_EB_140.CEL.gz"	"ftp://ftp.ncbi.nlm.nih.gov/geo/samples/GSM303nnn/GSM303520/suppl/GSM303520_EB_141.CEL.gz"	"ftp://ftp.ncbi.nlm.nih.gov/geo/samples/GSM303nnn/GSM303522/suppl/GSM303522_J19.CEL.gz"	"ftp://ftp.ncbi.nlm.nih.gov/geo/samples/GSM303nnn/GSM303523/suppl/GSM303523_J_2.CEL.gz"	"ftp://ftp.ncbi.nlm.nih.gov/geo/samples/GSM303nnn/GSM303525/suppl/GSM303525_J_6.CEL.gz"	"ftp://ftp.ncbi.nlm.nih.gov/geo/samples/GSM303nnn/GSM303531/suppl/GSM303531_J_7.CEL.gz"	"ftp://ftp.ncbi.nlm.nih.gov/geo/samples/GSM303nnn/GSM303533/suppl/GSM303533_J_12.CEL.gz"
!Sample_data_row_count	"22283"	"22283"	"22283"	"22283"	"22283"	"22283"	"22283"	"22283"	"22283"	"22283"	"22283"	"22283"	"22283"	"22283"	"22283"	"22283"	"22283"	"22283"	"22283"	"22283"	"22283"	"22283"	"22283"	"22283"	"22283"	"22283"	"22283"	"22283"	"22283"	"22283"	"22283"
!series_matrix_table_begin
"ID_REF"	"GSM302859"	"GSM302864"	"GSM302866"	"GSM302870"	"GSM302872"	"GSM302876"	"GSM302880"	"GSM302882"	"GSM302896"	"GSM302900"	"GSM302924"	"GSM302927"	"GSM302930"	"GSM302933"	"GSM302943"	"GSM303326"	"GSM303341"	"GSM303356"	"GSM303358"	"GSM303360"	"GSM303362"	"GSM303364"	"GSM303366"	"GSM303368"	"GSM303370"	"GSM303520"	"GSM303522"	"GSM303523"	"GSM303525"	"GSM303531"	"GSM303533"
"1007_s_at"	455.207	380.915	1045.91	267.234	496.446	639.386	436.595	535.535	533.512	461.087	451.419	346.906	532.323	424.253	443.796	447.117	498.447	355.035	497.037	668.859	559.682	460.627	447.267	363.816	739.011	518.872	403.16	458.881	474.206	461.823	491.01
"1053_at"	130.464	164.607	179.668	230.873	159.015	200.73	194.882	138.826	285.481	124.244	188.933	244.477	166.362	247.29	259.629	255.864	279.37	245.567	389.198	287.099	172.032	128.363	99.9521	186.665	100.831	85.9658	172.58	155.121	199.089	128.127	158.887
"117_at"	384.954	607.418	216.343	432.933	216.515	218.821	231.653	294.525	397.513	374.274	157.833	204.651	409.06	236.36	279.577	163.351	185.854	261.331	237.226	217.141	230.722	328.532	489.927	696.969	632.251	681.605	416.09	301.222	446.703	473.566	449.531
"121_at"	696.633	1049.8	1069.12	1226.57	1028.09	1518.34	1017.27	1270.81	1502.4	1512.82	809.497	1181.37	924.042	958.228	931.861	902.591	876.228	829.511	1102.09	1507.34	898.812	1090.97	845.656	1295.63	1213.05	1122.55	1107.45	891.712	841.252	1174.45	941.806
"1255_g_at"	27.859	37.9584	54.1311	60.5177	106.949	340.248	412.683	44.01	92.0819	69.8737	18.9164	45.6037	38.8256	52.1041	18.3536	61.0968	34.4543	93.3544	42.4176	190.322	135.494	133.198	81.1025	41.5528	371.529	46.8555	58.8987	57.559	39.8498	40.6414	52.1911
"1294_at"	651.668	722.132	531.081	247.627	688.858	536.681	521.913	539.266	625.225	704.858	370.579	641.149	541.155	785.397	767.93	697.995	576.777	432.178	609.781	472.91	590.305	794.29	639.277	584.028	766.44	706.413	318.09	640.957	826.951	907.142	679.513
"1316_at"	101.028	78.7277	96.5782	80.2892	106.083	140.495	80.9509	119.234	132.874	111.041	66.092	110.532	65.3497	55.4314	91.4533	68.3229	103.391	84.9157	74.9925	117.88	86.6616	68.6835	110.252	106.297	111.207	134.27	95.1848	62.1022	94.1361	120.171	159.063
"1320_at"	85.5756	13.6344	35.6155	33.9748	57.0131	22.4679	74.7636	34.1984	20.8631	86.7154	44.8845	49.2813	14.6714	8.24582	15.4359	53.8718	56.19	36.9551	19.5881	70.0476	54.6689	15.8279	47.3224	28.7386	68.8079	42.1138	15.1715	80.8699	55.4	102.54	14.2593
"1405_i_at"	360.931	207.402	30.4506	10.004	1450.14	134.973	232.514	241.827	1443.93	1157.03	201.427	1356.17	252.971	1251.82	2367.74	754.016	78.0515	59.1465	149.017	101.46	265.197	1188.55	49.0446	673.391	126.143	890.461	495.634	211.956	240.898	222.938	86.2821
"1431_at"	86.5112	58.4818	20.9457	58.2907	63.1736	55.5712	30.8256	63.9279	48.5133	47.3443	24.507	36.8131	41.9597	43.6626	51.7854	41.714	41.1201	33.3829	25.1116	60.1713	25.852	38.7516	58.742	57.6384	73.8021	64.9356	36.0183	42.3432	91.0803	80.004	74.3973
"1438_at"	103.681	32.8209	78.2498	26.896	28.858	146.554	88.4471	113.594	155.208	89.1721	105.591	108.259	90.0783	97.5785	117.797	77.8767	29.2701	49.8422	81.5941	105.372	499.65	137.767	135.105	79.7613	101.322	231.47	59.33	167.343	95.6403	117.15	59.1289
"1487_at"	599.173	576.261	470.49	785.558	836.286	623.943	557.678	475.733	547.114	599.348	398.5	624.074	362.238	351.504	467.727	524.271	450.717	560.742	475.155	683.973	439.862	622.575	490.909	558.108	351.861	574.143	655.819	508.232	491.09	459.104	529.518
"1494_f_at"	213.156	246.112	263.457	289.142	330.041	241.14	184.102	173.991	239.647	184.049	177.161	125.125	149.105	93.7488	152.187	128.024	267.302	55.1299	207.766	247.232	139.484	238.862	170.66	171.29	136.653	204.764	322.83	128.049	181.089	160.729	218.018
"1598_g_at"	2618.94	5368.07	5635.09	924.939	5780.28	3199.15	2862.62	3942.6	3660.65	3524.98	5239.32	4259.33	6318.04	6594.77	4419.54	6053.68	5795.42	4586.76	4639.65	4004.77	6497	3417.63	4678.76	3717.95	4081.4	6091.06	1766.43	5259.68	4083.59	2993.03	4150.5
"160020_at"	3172.38	1266.99	855.366	830.05	1091.75	895.136	627.044	935.97	841.59	581.259	529.065	855.614	742.722	596.479	683.411	572.451	434.266	635.251	507.302	977.845	1093.99	907.43	918.84	716.388	998.333	1655.55	727.01	2290.07	1477.97	1207.91	1270.83
"1729_at"	714.153	691.145	349.484	237.502	785.103	719.357	973.462	687.399	621.36	787.712	638.063	743.848	676.572	959.685	884.273	918.978	744.722	685.66	994.819	561.381	621.959	723.159	655.196	803.279	710.317	758.893	426.285	821.17	714.577	800.549	917.052
"1773_at"	146.765	127.532	146.512	126.948	123.348	153.037	100.462	139.198	163.566	95.8436	109.695	90.1873	71.5231	65.7367	141.148	118.193	113.443	103.87	136.994	108.511	137.76	132.313	92.4346	75.6983	179.942	169.328	164.103	179.659	159.569	179.661	144.324
"177_at"	192.384	227.806	183.516	55.472	172.882	158.277	187.032	171.626	200.658	109.273	116.272	166.376	153.405	64.965	144.372	186.441	181.287	74.3636	187.754	136.56	140.26	191.311	170.989	154.263	141.105	197.128	112.965	157.575	183.306	190.196	214.377
"179_at"	448.58	680.368	488.123	558.758	602.896	523.807	616.438	541.554	508.737	405.337	584.098	485.394	390.48	371.722	284.424	351.165	382.565	375.191	687.326	644.726	542.347	494.29	493.985	478.463	486.24	524.254	608.972	496.382	551.766	445.787	510.856
"1861_at"	238.755	262.196	266.281	110.034	204.428	282.834	195.236	225.29	263.039	166.971	196.812	226.604	235.801	218.12	228.44	268.264	310.377	210.381	363.552	270.567	275.401	257.987	196.263	189.171	200.866	227.449	181.708	235.646	217.429	266.471	270.084
"200000_s_at"	1267.77	1064.17	1456.28	1147.94	1229.27	1362.08	1465.75	1537.15	1233.34	1290.36	2163.19	1236.61	1704.09	1833.06	1624.05	1224.47	1574.15	1504.68	932.087	1231.36	1557.99	1467.31	1348.71	1220.67	1659.62	1347.31	1284.46	1584.76	1722.27	1611.92	1391.24
"200001_at"	4970.01	6995.74	4324.8	4047.52	5569.56	5675.52	5972.34	5640.54	4378.71	4699.05	5393.16	5395.59	7449.47	4757.46	5831.13	5445.3	5731.8	6806.15	6660.27	5488.23	5372.43	4686.04	6355.37	4894.2	7093.53	6465.41	4600.77	6835.08	7658.98	6351.1	6565.7
"200002_at"	10449.6	10370.8	16033	8213.05	8456.41	6511.06	7242.4	8585.92	9425.6	8948.04	8686.88	8173.94	9776.35	12245.8	9794.25	12462.9	9940.79	8625.65	13031.2	7826.02	7681.82	11134.5	7919.6	8677.83	7565.24	6016.55	7860.24	8698.49	7631.92	6965.82	8513.47
"200003_s_at"	15626.9	14149.5	16298.2	10753	10371.1	8348.13	9310.78	8992.31	12135.7	11689.5	9232.86	10510.9	12104.5	15811.7	12427.5	14453.3	10848.3	9608.73	15063.8	9494.98	9916.46	13440.7	9862.73	9950.25	9748.08	8439.64	11271.5	11588.5	10325	9529.81	10668.8
"200004_at"	7032.59	6218.61	5746.95	7329.96	5490.95	5069.46	5112.32	5488.8	6323.5	6763.71	4629.76	6032.9	4923.37	5933.49	6209.89	5463.89	4961.48	5464.37	4376.28	5915.45	5763.91	5798.78	6217.22	6340.73	5589.85	5655.48	7838.25	5945.57	5847.87	6214.5	5980.87
"200005_at"	3340.45	3839.42	4112.01	3830.7	3293.38	3162.23	3805.33	3589.55	3582.85	3714.51	3886.92	3555.97	4882.1	4228.97	4823.66	5126.08	4565.81	4034.88	3955.9	3317.61	3507.76	2754.18	3674.99	2452.29	3767.76	3009.91	2734.39	4356.1	3750.01	3534.41	3768.46
"200006_at"	6400.42	6026.3	8971.86	6420.57	7431.99	7357.64	6727.78	6861.25	7797.06	8292.08	6297.65	6373.22	6179.53	8035.87	6791.77	9351.06	7649.5	7026.26	11645.7	6203.52	6444.4	7033.67	7043	6566.65	5761.42	4872.69	6290.42	5439.67	5063.18	5184.5	5050.33
"200007_at"	6779.25	7655.72	8567.02	5943.6	5183.66	5177.55	5230.62	5774.85	5059.57	4430.12	5168.89	5040.49	5803.23	5100.67	5169.62	7292.75	6097.68	4905.79	7654.56	5371.11	5321.84	5364.34	5922.81	5241.28	5191.92	5703.84	6025.71	7187.44	4804	4597.31	6208.06
"200008_s_at"	2204.02	2056.21	2226.76	2307.39	2138.23	2387.44	2044.36	2585.6	1787.69	1713.23	3185.97	2730.54	3458.47	2591.71	3510.18	2908.51	2388.26	3351.43	2514.48	2389.44	2901.63	2836.87	2551.17	2550.44	2247.44	2815.72	2050.22	2392.48	2005.16	1738.8	2761.59
"200009_at"	6168.36	6977.72	6936.3	5889.66	7081.46	5887.12	6939.59	5605.24	6190.37	7196.84	5810.81	6308.8	6908.77	7851.32	7225.86	6836.31	5746.03	6794.33	6040.44	5683.38	6127.85	6110.88	6478.31	6206.56	6929.92	6971.06	5338.24	7118.04	6352.14	5922.97	6776.45
"200010_at"	10239.3	11602.4	14209.6	10781.3	9448.34	8137.4	7954.7	8347.81	8472.97	9686.61	8103.99	8612.98	7976	11665.1	9044.33	10922.6	8920.56	6442.2	10965.1	7744.58	8577.01	10805.5	8829.07	9394.2	9765.73	7066.68	8177.73	9691.91	9819.22	9300.09	10375.9
"200011_s_at"	2159.09	2432.4	1913.34	1880	2678.67	2466.17	2896.35	2603.68	2845.79	2996.68	2829.47	2540.48	3400.82	2433.27	2481.76	1869.62	2247.43	2979.3	1972.71	3040.22	2522.85	2037.86	2355.52	2456.99	2667.1	1936.23	1812.18	2900.13	2192.63	2104.83	1938
"200012_x_at"	12744.6	14949.3	19608.9	10382	9486.91	8051.02	10253.7	8997.99	9482.28	10401.3	9921.11	8853.73	13277.9	13284.5	11196.9	13105	10098.3	9352.35	13861.3	9163.01	8395.6	11419.3	9521.38	11374.9	12193.4	9790.47	10342.3	12237.4	11964.4	12457	13061.4
"200013_at"	9916.22	9617.54	15187.2	10370.7	6544.98	6416.59	8535.01	8023.29	8311	7498.96	8595.34	7330.44	10246.7	10993.7	9205.73	12206.4	10679.7	7705.07	14053.6	8152.47	7505.41	9758.47	7767.87	8228.41	9081.9	5708.21	9158.45	8591.39	8476.9	7200.53	6725.8
"200014_s_at"	1996.16	1771.15	2420.77	2681.26	1673.63	1356.31	1463.37	1623.26	1815.29	2015.31	1419.83	1490.67	1114.21	1777.61	1556.95	2094.75	1234.22	1436.79	2223.74	1415.03	1519.41	1546.44	1597.32	1393.15	1118.01	1229.65	2592.64	1182.63	1134.84	1128.24	1128.94
"200015_s_at"	4432.16	5387.61	4961.88	3200	5923.38	4701.9	5111	5718.41	5703.19	6411.24	5111.63	4326.81	5062.96	4352.09	4186.48	3974.88	6142.3	4670.22	4101.55	4919.28	5653.19	4379.55	5156.57	5214.73	3404.1	3435.81	4132.4	4628.83	3221.98	3258.68	3372.33
"200016_x_at"	11954.3	9810.29	13062.2	12249.8	7067.57	6783.52	7632.19	7355.83	8248.58	8838.76	7489.32	7645.13	8072.25	9821	7475.84	9354.85	7176.5	7194.7	9817.88	7213.78	7454.42	7634.43	8624.52	7102.69	8670.31	8657.05	10385.4	8914.68	8917.46	8876.83	8848.61
"200017_at"	10059.1	12562.5	16853.4	10368	8119.02	6850.89	7918.11	9018.38	10270.2	10503.7	8140.02	8431.84	9152.04	9920.03	9195.59	11132.2	8769.99	8055.76	13067	8628.26	8082.31	10548.9	9211.38	9681.87	7280.09	6627.59	10856.8	6407.68	5862.36	6460.18	5588.34
"200018_at"	16467.1	16438.2	18267	13931.9	10670.9	9093.49	9794.09	9512.93	11082.5	11415.6	9222.13	10280.5	12509.6	12742.7	11570.3	12848.4	10773.1	10725.9	13688.3	11166.1	9473.82	12593.4	11323.9	12371.6	13853.1	11560.2	13393	14822	13579	14363	12805.5
"200019_s_at"	8375.08	12837.9	13781.1	10161.1	10307.3	8871.6	9498.16	10558.9	11014.9	11066.4	9799.95	9416.73	10545.7	14992.1	10918.6	15273.6	12779.5	9054.05	15279.3	10266	8487.75	11408.2	8617.06	8766.83	10234.7	7474.5	8981.77	9138.54	10235	9162.44	10494.2
"200020_at"	2090.44	1892.05	1614.34	2148.65	2042.28	1594.41	2049.4	1982.8	2079.6	2805.9	2219.71	2028.22	1552.06	2752.47	2383.46	1593.85	1815.1	2150.9	1300.98	1744.1	2066.43	1870.62	2319.8	2095.93	1819.15	2232.94	1548.46	1896.97	1645.75	1628.26	1933.64
"200021_at"	15706.8	18955.1	10258.3	15721	13087.1	9967.08	10914.5	8379.95	11461.2	13423.1	9551.39	12223.4	9678.78	12972.6	13796.7	9378.25	8094.01	11823.6	12739.3	12056.2	9805.35	14517.9	12390	14118.8	15910.5	15662.4	14303.2	15731	13641.2	14325.3	16116
"200022_at"	6634.55	9126.01	13190.5	8770.53	8895.05	7670.88	7212.49	8385.45	10275	7805.69	8210.56	9010.23	8955.91	11907.3	8953.31	13080.3	10750.9	6870.06	10625.7	9551.95	7737.42	10806.9	6839.76	6870.91	7892.03	4319.78	7432.78	8578.56	6877.49	6227.62	7537.18
"200023_s_at"	4687.09	4295.18	6397.01	2817.6	3981.97	3522.06	3915.02	4593.01	4772.42	3229.98	3909.84	4478.69	3916.29	4811.98	3745.95	5666.45	4961.28	3396.84	5535.85	3025.28	3951.62	3721.2	3628.17	2940.04	3908.76	2981.74	3249.65	4404.53	3957.32	3803.67	3863.87
"200024_at"	9385.26	9132.53	13791.2	9031.38	3687.5	4350.59	5825.83	6337.29	5195.71	3660.73	6958.48	6041.25	7590.01	8257.95	5878.32	10175.6	8031.83	7079.19	10944.3	5696.86	5702.79	6136.31	6340.59	6719.68	8831.99	7077	7920.17	5866.3	8554.91	7723.18	13636.8
"200025_s_at"	13875.9	12892.4	17840.4	11446.3	9668.66	8446.91	9494.4	9278.43	10717.1	10724	10069.5	9274.28	11230.5	11802.2	10592.8	12057.9	10041.5	10035.7	14135.5	9005.52	8585.26	11899.3	9861.64	9853.74	10903.9	9816.27	10363.3	12938.7	10754.9	11335.7	12766.1
"200026_at"	17936.2	19621.4	23026.3	15477.3	11786.2	11035.3	12212.9	10893.4	11497.8	13969.9	10234.1	11270	12958.4	16422	12866.1	15405.7	11980	10818.4	16336.2	10673.8	8788.07	14736.3	14417.9	13515	17672.2	12783.3	12419.7	16979.9	17277.8	17007.2	18389.3
"200027_at"	3280.25	2899.39	3095.32	3383.13	4287.85	3932.57	3638.3	3824.65	4418.5	4782.61	3030.57	3415.72	2724.3	3289.36	3525.2	3133.81	3166.92	3399.92	2769.46	3670.71	3250.82	3477.21	3506.38	3697.5	3111.42	2850.86	4158.64	3501.1	2414.92	2564.91	2643.06
"200028_s_at"	2491.97	3055.85	2597.63	3533.14	4136.55	2859.53	3387.49	2817.27	3715.09	4085.42	3257.54	3216.08	3342.03	4583.61	3650.25	3290.57	3087.89	3937.33	2809.13	1631.55	2839.61	3392.35	3055.49	3817.66	3742.93	2394.61	3085.16	3572.84	2838.57	2502.59	2725.33
"200029_at"	15313.8	14196.3	16245.3	12750.1	9672.53	8692.28	10469.6	9003.98	10169.9	9758.29	9993.45	9383.75	12074.5	13390.4	11576.8	14191.5	11099.6	10291.5	13658	9853.77	9165.96	11535.8	10131.7	9307.28	12647.9	12832.3	10689.4	16041.4	13242.2	13114.1	15174.5
"200030_s_at"	6738.14	7579.85	8139.82	7774.83	6720.05	6131.72	7216.3	5846.1	5607.56	5971.39	7354.18	6781.55	8449.9	8309.74	8004.72	7776.96	7261.08	8039.23	8661.32	6729.49	6465.33	7262.71	7002.86	7570.8	9341.95	7874.26	6280.68	9299.18	8569.37	8769.31	9877.59
"200031_s_at"	17961.3	18378.9	20912.2	13705.4	11770.9	10221.7	12252.6	12133.4	12168.5	12191.8	11659.3	12021.8	14304.3	16360.4	14442.4	16285	14064.5	12457.4	16897.2	13148.2	11714.7	16021.8	12617.4	12963.3	14198.4	11700.2	13568.4	13635.9	14628.4	14061.4	15760.2
"200032_s_at"	17770	20681.8	23856.4	16476.6	11127.9	10153.8	10835.2	9692.11	12179.5	11166.1	10127.6	11676.3	11759.5	13809.3	12650.3	14688	10837.4	10650.6	14750.4	9966.47	8881.55	13775.8	12046.2	12606.1	14626.7	12675.1	14795.2	14961.5	14441.3	14332.2	14877.9
"200033_at"	7382.17	6633.15	6869.81	6767.97	3422.28	3903.05	3576.6	4223.91	5186.66	5241.34	3494.11	4584.44	3855.57	5354.8	4200.94	4419.97	3170.43	3612.99	5093.02	4324.34	3869.11	6290.13	6070.8	6825.68	5059.02	4899.3	8211.03	4502.76	5684.2	6512.3	5129.09
"200034_s_at"	9763.63	8983.54	11435.3	7907.75	5689.83	5198.5	5703.76	5636.83	7196.46	6189.65	6242.53	6688.76	6707.09	8973.33	7369.41	9315.93	7079.2	5842.54	9292.41	6490.07	5994.57	8048.46	6683.37	6361.36	6604.59	5869.71	7487.32	7371.3	6895.49	6695.25	7571.68
"200035_at"	1498.15	1093.71	1099.57	1190.97	1488.36	1165.22	1766.11	1356.47	1611.57	1851.42	1563.07	1769.6	1374.52	2405.93	1351.93	977.374	1032.59	1752.94	826.623	1230.18	1111.96	1378.64	1558.43	1732.12	2117.04	1795.85	991.373	1789.25	2146.68	1973.97	2002.94
"200036_s_at"	11254.4	10670.4	13694.1	8634.12	7867.93	8126.31	8235.99	7885.26	7447.06	6574.79	8087.31	9323.33	10795.7	11566.6	10305.3	13234.5	10803.7	8736.53	11294.9	8290.93	8290.39	9975	7016.45	7771.83	8175.46	6208.71	7315.59	6619.26	7912.98	7066.12	9271.12
"200037_s_at"	2869.71	2473.94	2691.52	2735.13	1653.44	1745.22	2065.17	2058	2527.43	2417.47	1693.77	2099.98	1661.03	1832.04	1827.63	1942.6	1705.16	1786.26	2643.59	2054.62	1922.61	1883.64	2552	2001.06	1933.09	1969.21	3124.97	1720.11	1566.52	1985.41	1921.97
"200038_s_at"	13203.6	11666.1	16772.5	10931.5	7732.71	7293.4	7899	8334.18	9138.04	8150.47	8121.94	8286.44	10316.7	9511	8926.18	11397.7	9554.77	7726.77	13073.1	9051.51	8330.02	10025.4	8928.21	8992.74	9556.62	8518.87	10321.8	9962.1	9876.2	9504.79	11109.5
"200039_s_at"	2177.6	1931.38	2303.36	2129.67	3762.91	2257.17	2777.05	2048.15	2754.26	3202.84	2332.11	2657.8	2569.86	2495.54	2903.05	2668.38	2407.56	2950.83	3214.43	2112.2	2369.09	2584.04	2016.12	2383.67	2218.22	2479.28	2400.07	2429.7	2147.85	2183.23	2419.09
"200040_at"	2608.42	2517.82	2945.68	1507.86	2972.25	2646.07	3040.4	2906.39	2783.07	3140.82	2722.05	2930.55	2661.5	3492.43	3035.13	2269.57	2394.92	2856.69	1971.49	2629.3	2908	2006.8	2595.12	2460.65	2622.62	2490.59	2034.69	2928.92	2345.76	2167.34	2602.72
"200041_s_at"	5050.66	3861.27	4105.12	4983.74	2884.36	2493.21	2770.37	2232.74	2934.53	3385.69	3380.51	2038.2	2923.84	2548.59	2634.87	3251.83	3349.73	2764.6	3195.38	2705.33	2712.67	3341.21	4325.2	2878.69	4521.46	4309	4326.83	4314.76	5209.22	5098.88	4099.94
"200042_at"	1178.91	1255.39	1195.96	1079.73	1421.76	1456.63	1299.74	1386.42	1346.08	982.406	1422.68	1283.63	1883.4	1545.72	1728.5	1799.12	2031.83	1845.43	1837.28	1567.36	1986.95	1319.12	1236.23	932.852	1127.56	1174.15	1171.63	1060.57	1092.3	973.28	1062.64
"200043_at"	4346.15	3979.65	5060.81	5237.95	4072.34	3517.32	3780.89	4007.36	4533.33	5108.53	3274.41	4028.83	3740.38	3748.07	3025.09	3988.55	3601.22	4325.3	6661.53	4561.18	3846.88	4457.99	4283.85	4418.72	3400.77	2669.32	5839.08	3644.38	2967.73	2678.19	3064.73
"200044_at"	1819.65	1630.47	1548.68	2287.61	1378.8	1342	1487.25	1294.72	1599.49	1522.91	1302	1701.39	1573.19	2154.57	2099.89	2190.3	1579.22	1844.87	2490.75	1586.74	1642.72	1800.56	1484.69	1798.71	1545.91	1641.61	1989.52	1354.78	1498.42	1360.92	1432.2
"200045_at"	1373.63	1394.57	1034.79	2457.95	2057.09	1846.2	1538	1658.9	1889.82	1787.71	1389.37	1545.83	1185.86	1616.62	1682.84	1169.1	1465	1375.98	850.029	1326.22	1382.14	1285.85	1242.95	1421.04	1096.53	1512.8	1709.44	1105.05	1197.86	1316.71	1467.28
"200046_at"	3311.11	3422.18	3877.55	2353.29	2913.31	2738.3	3654.42	3456.74	2765.33	3180.29	3601.73	3370.83	3679.96	2802.08	3390.45	4482.46	4107.81	4514.67	6290.45	3818.93	3937.34	3539.74	3772.11	2990.78	3431.31	3642.3	2887.71	3266.67	3123.99	2819.82	3153.2
"200047_s_at"	2012.34	1659.06	1799.05	2079.15	1591.34	1392.02	1381.46	1744.34	2147.4	2093.12	1126.58	1400.97	1086.78	1173.37	1238.81	1365.14	1481.74	1043.69	1611.68	1586.16	1430.5	1318.28	1666.21	1180.38	930.076	1060.59	2373.43	919.155	830.934	947.044	887.694
"200048_s_at"	3411.82	3131.27	3170.23	2298.81	3141.01	3319.39	3872.68	4141.84	4269.77	3962.95	3290.2	3554.97	2747.8	4162.07	3371.49	5290.46	4022.32	3756.47	6666.78	3467.97	3735.87	4590.65	3452.07	3987.72	2384.94	2207.01	3238.65	2600.39	2285.09	2317.44	2302.38
"200049_at"	499.832	635.69	499.241	419.151	746.885	732.039	721.178	824.593	735.986	630.05	896.674	548.333	632.873	534.471	556.655	497.942	614.568	488.172	418.865	692.13	719.904	552.262	767.937	470.848	588.219	422.48	453.551	514.562	535.841	498.858	468.294
"200050_at"	1036.78	1288.8	794.345	1182.62	624.564	792.489	955.898	1018.01	972.247	872.952	695.976	1016.42	542.366	1080.02	997.343	592.138	1049.08	684.817	583.157	754.29	832.522	741.422	926.934	799.791	548.748	814.37	1379.37	541.578	732.938	974.989	523.633
"200051_at"	373.73	420.036	504.86	459.128	570.919	498.219	481.631	407.976	490.443	492.389	452.042	437.89	605.741	715.422	478.084	515.686	473.702	591.201	368.768	425.995	387.443	514.327	366.435	377.272	416.571	206.766	396.869	552.918	468.191	497.663	459.834
"200052_s_at"	1052.99	873.512	930	1896.65	1019.05	1197.15	1073.41	1342.5	1290.1	1022.22	1114.84	1368.33	1056.59	1441.4	1197.22	1590.77	1218.38	1475.88	1506.83	1410.77	1576.1	1200.04	1040.9	1147.23	683.343	843.57	1631.82	513.749	694.186	592.889	888.142
"200053_at"	1072.99	1309.95	1139.37	967.134	1574.29	1215.19	1601.81	1181.83	1177.59	1384.92	1418.91	1206.48	1592.09	1768.31	1545.76	2015.09	1542.08	1380.83	2103.76	1734.07	1076.12	1786.64	1127.67	1409.89	1167.05	1371.75	810.768	1543.71	1160.5	1276.34	1145.55
"200054_at"	477.844	389.187	421.39	1369.93	564.361	475.598	411.343	418.213	506.156	570.975	482.444	499.395	366.874	565.466	374.723	737.076	501.415	505.408	493.479	480.152	351.273	461.312	405.399	395.539	287.949	350.66	1025.41	311.997	327.314	310.578	497.668
"200055_at"	2560.3	2043.61	2380	2408.83	2864.25	2714.11	2727.22	2181.5	2671.57	2439.47	2582.41	2597.24	3032.95	3037.29	3153.76	4058.08	2891.99	3285.98	4109.7	2807.95	2763.12	2712.69	1564.69	2226.08	2570.04	2061.61	1774.51	2800.53	2007.48	1790.64	2225.08
"200056_s_at"	359.133	427.225	548.381	476.931	324.037	403.575	420.06	469.347	489.49	488.355	427.771	328.599	308.08	393.496	388.568	669.558	532.952	366.506	991.636	535.393	399.125	330.978	435.24	426.742	283.336	223.882	634.062	156.734	231.802	167.319	174.914
"200057_s_at"	5047.61	5506.01	5168.07	4703.84	4862.66	4886.21	5124.29	4719.03	5146.7	5004.05	4914.42	5315.74	4989.98	5719.41	5281.72	5163.62	5233.33	4353.01	4158.67	4453.4	4624.83	5166.12	5482.18	4659.49	5615.69	5098.43	4308.12	5021.68	6130.31	5913.22	5873.53
"200058_s_at"	1694.13	1967.19	1502.94	1376.83	1720.16	1547.5	1684.13	1771.27	2010.27	2117.42	1784.75	1628.2	2260.05	2241.05	1941.25	1499.27	1534.36	2170.49	1255.21	1698.07	1813.79	1707.11	2002.37	1586.44	1864.51	1635.32	1355.29	2073.44	1906.33	2437	1442.52
"200059_s_at"	8112.44	9017.93	8917.04	9066.29	5826.44	5315.68	7059.96	6325.48	6533.62	7195.5	6562.21	7301.49	7467.7	7039.97	7281.39	7809.47	5494.12	7232.59	9563.39	7457.39	5539.43	7514.89	7890.38	8037.48	9102.07	8596.69	8221.79	7339.27	8187.57	8425.88	8040.54
"200060_s_at"	1858.59	1634.04	1671.16	2806.34	1932.96	1432.46	1582.4	1766.89	1936.34	2183.45	1701.09	1465.6	1528.9	1662.55	1472.46	1400.44	1606.46	1660.54	1561.97	1830.02	1705.15	1640.6	1628.05	1531.68	1194.46	1186.47	2436.63	1279.43	1349.13	1292.73	1153.5
"200061_s_at"	15184.2	15691.8	18550.2	12933.7	12022.3	9616.8	11711.3	9824.58	11476.1	13029.3	10479.6	11223.6	13790	14187.2	11395.5	13717.1	10703.9	11319.7	13890.7	9820.62	9786.27	14466.2	12196.2	13506.2	15698.3	12200	11097.3	17824.2	14619.2	15366.9	17746.5
"200062_s_at"	17125.7	21845.1	24621.2	16266.5	12657.7	10995.3	12879.6	11671.8	13266.4	12950.4	12174	12585.3	15265.1	17135.9	14805.3	17587.2	14333.8	13023	18569.4	12767.1	10880.7	16975.2	13440.2	13903.3	16859.3	13186.4	14468.1	16979.5	17252.6	16474.3	18229.9
"200063_s_at"	8725.63	6675.57	10413.1	10542.8	4156.84	4181.78	4146.17	4973.8	5739.25	5427.61	4373.02	5221.4	5413.35	6697.9	5644.87	7035.13	5071.29	5085.85	6738.43	5360.05	5127.74	5524.52	5860.55	4905.6	6385.96	5526.12	9688.6	5780.01	6110.93	6407.06	5491.57
"200064_at"	6581.19	4766.93	8900.95	14242.9	7822.03	6979.99	7404.03	6908.03	6490.8	7043.24	7945.48	6134.13	8635.06	7686.16	6764.87	7080.91	7872.99	6863.12	7069.64	6530.78	7543.93	7857.32	8526.19	5485.15	7169.92	7426.61	10575.5	8073.08	7441.88	7986.75	7895.32
"200065_s_at"	6147.29	6248.57	5193.74	7702.24	6824.42	5942.46	6422.7	5520.87	6297.04	6057.25	6888.62	6670.67	5730.7	6311.92	6113.92	6615.03	5838.79	6835.93	6132.9	5796.22	5431.59	5992.46	5753.62	5710.7	5945.35	6346.46	6901.08	6576.83	6039.33	5949.09	5723.2
"200066_at"	925.602	1483.09	1258.23	837.757	1093.3	1039.54	895.784	1346.61	1381.95	1098.25	1323.57	1208.97	1279.25	1595.06	1219.62	1243.76	1528.8	798.696	1148.93	1114	1185.07	1016.97	1065.24	902.357	1175.58	1121.68	954.241	1228.35	1123.59	1019.66	951.516
"200067_x_at"	3309.43	3044.92	4081.42	2132.87	4178.75	3978.45	3765.07	3621.39	3793.65	3573.64	3827.45	3410.7	3414.11	3872.59	3510.62	4852.01	4864.41	3476.64	5155.71	4119.56	3973.64	3503.15	3395.14	3537.53	3236.19	2830.35	3727.1	2074.76	2947.48	2504.06	2910.71
"200068_s_at"	6235.34	6396.01	7533.91	6532.08	5748.96	6307.41	7037.98	5773.64	5819.85	5985.71	6200.6	6419.74	8419.27	7021.16	6965.15	5185.23	5442.43	7880.97	4744.53	6779.53	6909.21	7160.41	6520.65	7357.85	8368.66	6538.74	7001.11	7986.77	7098.87	7148.96	5818.04
"200069_at"	417.63	286.345	378.146	616.215	434.865	394.82	588.263	656.211	640.75	594.488	641.797	423.363	339.1	397.324	391.11	359.863	548.539	331.241	262.399	384.719	401.675	489.086	547.032	534.018	378.336	381.169	560.289	304.967	292.093	310.142	393.27
"200070_at"	243.894	646.016	514.034	378.873	418.781	371.138	603.033	511.365	550.492	423.919	668.349	383.484	599.755	612.783	443.542	497.118	418.818	679.214	961.323	492.696	325.097	318.558	558.552	341.302	615.283	530.805	424.518	612.888	552.311	741.447	529.722
"200071_at"	1037.76	877.334	1098.57	1396.78	698.028	771.42	820.789	1031.47	987.228	888.675	909.425	755.102	554.899	750.478	703.738	825.733	967.814	659.201	754.053	830.997	926.844	724.139	1037.1	848.396	690.496	626.614	1419.2	620.238	598.042	596.059	577.789
"200072_s_at"	2024.45	2412.58	1564.56	3302.85	2232.73	1805.48	2245.39	1815.46	2168.64	2471.59	2388.22	2301.48	2059.66	3734.95	2374.24	1717.31	1881.88	2498.02	1427	1982.97	2087.54	2280.73	1881.14	1645.58	1887.37	1912.69	2571.09	1678.25	1959.53	1798.6	1897.87
"200073_s_at"	2623.33	2460.45	2065.37	2991.74	1078.41	1244.62	1112.17	1189.75	1681.4	1314.7	1110.91	1427.81	1230.45	1856.31	1503.92	1766.62	1428.71	1378.84	1409.35	1235.99	1318.03	1167.54	1306.1	1150.57	1065.75	1208.15	3018.3	1067.11	1007.03	925.198	1008.09
"200074_s_at"	4550.76	5525.28	8039.92	5502.5	4169.22	4040.1	6070.14	5766.71	4570.51	4439.96	7118	4230.3	6946.71	6986.48	5241.02	7562.94	7236.06	5338.19	8808.03	4629.2	5199.43	5060.7	5573.52	4265.68	4996.8	4043.39	3688.17	5662.98	5402.4	4695.31	5419.92
"200075_s_at"	2701.1	2563.65	2295.63	1236.88	2455.29	2099.93	2564.57	2232.22	2163.35	2591.4	2319.36	2403.44	3161.03	2003.15	2063.7	3330.34	2681.82	2934.66	5580	2130.13	2163.78	1961.89	2334.47	2093.7	1453.32	1295.22	1933.83	2920.14	1599.72	2022.32	1644.49
"200076_s_at"	727.958	1187.25	767.42	843.009	1102.82	1177.85	1114.74	895.858	1058.46	851.956	1342.79	968.638	1584.63	1385.27	1276.61	1560.04	1342.82	1548.78	1383.78	1193.8	1254.17	992.53	887.841	1074.36	1083.64	974.269	705.852	1380.69	1024.41	995.725	1252.59
"200077_s_at"	9823.62	11727.7	10311.2	9667.99	8216.69	6896.29	7968.73	6424.22	7588.13	9035.21	6702.08	8460.27	8498.19	9789.38	8738.15	9714.75	7179.01	8716.12	11595.7	8505.88	6734.29	9774.28	8124.84	10414.5	11323.4	10229.6	8998.92	10197.9	9835.66	10418.4	9590.17
"200078_s_at"	1718.34	2220.43	1343.3	2769.54	2273.3	2355.18	2471.65	1596.7	2380.36	2644.46	1413.21	2592.28	2174	2788.71	2614.97	3396.29	1874.88	3381.76	4155.12	2726.92	2034.11	2636.97	2084.01	2815.37	2667.57	1889.51	1999.82	1746.49	1815.48	1590.56	2199.57
"200079_s_at"	2333.2	2309.68	2522.27	3915.58	4058.49	2574.91	2850.36	2469.98	3081.78	3153.09	3184.79	3317.57	3528.7	3582.78	3575.75	3369.23	3602.07	3473.05	2760.88	2742.83	2778.71	2848.17	2312.97	3039.82	2606.52	2783.71	3570.7	2940.61	2505.3	2193.35	2487.87
"200080_s_at"	7966.05	6633.5	6395.3	8677.34	3285.78	3520.86	3022.42	3937.76	5471.43	4678.42	2812.54	5450.08	5441.69	5574.42	4340.76	6570.84	3377.17	5808.11	6269.85	4586.6	3892.8	4035.86	4622.42	4609.23	4734.39	5002.96	6938.2	5900.97	5686.48	5072.14	4656.34
"200081_s_at"	14608.7	15943.8	18223	12741	8878.54	8144.46	9394.38	9449.37	10024.1	9692.82	10195.6	10688.1	12933.9	14389.2	11619.8	14860.8	10799.6	10822.2	14578.9	9637.92	9415.99	10774.4	9792.74	9507.79	11698.7	11304.8	10837.4	12102.7	12844.7	12282.3	14489.6
"200082_s_at"	10613.1	9174.13	12623.8	9791.02	5982.56	5079.75	6401.92	6393.23	6867.33	7176.03	7280.74	7906.92	7406.38	10428.2	8005.56	10463.1	7575.25	6751.53	10795.1	5447.6	6357.28	7935.49	7444.58	8090.1	6658.7	7111.34	7903.21	9344.15	8029.11	5932.57	9205.02
"200083_at"	1622.37	1682.94	1458.74	1211.11	1543.37	1642.61	1500.3	1511.11	1962.84	1354.49	1517.86	1480.6	1774.02	1538.69	1599.43	1232.03	1431.3	1586.66	1005.89	2074.04	1791.69	1463.55	1236.05	1333.7	1637.68	1375.9	1413.08	1837.15	1614.18	1580.92	1668.35
"200084_at"	3094.03	3142.17	4319.7	2828.87	2610.4	2918.01	2897.56	3619.2	3804.58	3074.35	2706.72	3137.38	3340.67	3307.72	3210.43	3896.24	3591.7	3398.14	4283.01	3661.91	3595.64	2824.67	2985.62	2896.23	2578.15	2609.47	3355.15	2809.64	2852.64	2737.11	2504.89
"200085_s_at"	1849.62	2778.33	2423.11	1433.12	1715.14	1749.88	2395.87	1695.98	1990.85	2251.23	2091.1	2196.36	2575.65	3032.53	2362.14	4446.24	3147.59	2895.8	5351.15	2262.3	2079.64	2437.27	1956.11	2204.1	2092.77	1556.21	1780.66	2227.51	2019.85	1880.39	1911.14
"200086_s_at"	3426.97	3431.91	4718.68	2175.44	2984.15	2583.82	3106.22	2839.41	3390.92	3702.14	3067.16	3531.12	3942.22	4395.07	3964.79	5408.62	3647.03	3661.1	5752.55	2881.62	2814.16	3234.77	2905.62	3159.57	3206.75	2769.31	2396.43	4035.94	3434.8	3141.46	2430.7
"200087_s_at"	4238.28	4352.72	4817.78	4373.19	3574.51	3774.72	3061.99	3251.36	4009.68	3883.02	2999.34	3947.09	3476.56	3778.55	3686.93	4201.97	3251.17	3964.42	4844.41	3998.08	3731.06	3627.4	3330.8	4336.84	2525.97	3555.98	5005.35	3606.6	2206.9	2533.87	2274.09
"200088_x_at"	17218.3	18346.6	21905.8	13563.5	13598.6	12380.8	14372.1	11743.4	14076.9	13281.4	13386.3	13283.2	18600.4	17568.5	14674.7	18846.6	14701.7	13021.1	17183	13796.2	12547.9	17026.9	12505.9	13218.4	14937.7	11571.1	12425.8	14970.3	13545.8	12983.4	15392.2
"200089_s_at"	7275.33	6558.16	9106.34	6839.43	4412.86	4726.93	4911.35	5042.21	5819.81	5404.27	4852.14	5114.39	5459.4	6781.06	5047.68	7970	5871.56	4835.52	7004.56	5077.81	4861.15	4817.23	5363.28	4611.3	5145.44	4664.11	6342.08	6063.24	5316.21	5264.24	5485.95
"200090_at"	2668.28	2411.07	3684.38	2556.66	2399.27	2165.97	2796.01	2630.51	2945.62	2820.1	3063.02	2500.98	2697.59	3034.97	2771.53	3598.94	3548.43	2773.92	4017.17	2613.01	2464.5	2648.52	3064.94	2516.78	2490.02	2087.04	2768.75	2737.2	2374.66	2447.62	2033.29
"200091_s_at"	6929.51	7560.54	9067.25	5230.3	3810.66	3684.78	3672.28	4495.55	5301.93	4783.03	3515.83	4869.28	3775.89	5056.72	4022.12	6777.21	4229.14	3943.8	7066.93	4230.5	4040.95	4689.93	4377.75	3964.39	3757.79	3307.35	6114.56	3323.48	3844.03	3799.75	3586.01
"200092_s_at"	11514.4	12883.3	15573.9	8661.11	7652.3	6304.92	6832.95	7409.99	8916	8303.27	6931.3	7719.14	9062.72	9723.28	7510.08	11117.7	8331.95	7144.41	12838.1	6869.29	7776.95	8693.38	7748	7922.62	7579.2	6574.48	9348.41	8293.51	6999.05	7258.93	6996.95
"200093_s_at"	2216.32	2209.42	2457.28	1565.53	1577.59	1414.17	1556.71	2021.75	1704.89	1977.87	1900.68	1858.39	1506.76	2332.85	1828.04	2811.23	2470.81	1436.71	4026.22	1798.82	1526.26	2056.19	1577.25	2036.92	1744.63	1164.57	1722.54	1265.49	1294.26	972.58	1482.1
"200094_s_at"	9247.04	8148.94	13074	7415.64	6481.23	6272.7	5867.03	6298.73	6301.96	5609.07	6839.18	6561.57	7642.21	6709.07	6332.44	8012.8	6589.66	5849.68	5825.24	5508.61	6251.17	5401.52	6224.22	4574.34	8051.2	6717.14	6596.74	11731.3	8846.71	8911.07	7834.1
"200095_x_at"	21816.3	21874.8	29821.8	18096.1	16298	13771.8	17160	13847.3	16161.6	17328	16235	15257.1	20973.2	20178.1	18042.3	21275.2	15038.8	16760.4	21168.8	15664.9	14625.3	18737.7	15163.6	16521.5	18235.3	15611.2	17221.5	22867.6	18199.6	17223.4	19157.6
"200096_s_at"	3186.44	3611.81	3585.6	3559.15	3357.1	3574.12	3329.52	3727.75	3418.47	3681.99	2792.79	3740	3269.62	3655.69	3613.31	5137.16	3466.34	3708.34	6888.15	3770.1	3591.73	3317.9	3391.18	3726.1	3617.9	3302.31	3567.39	2918.87	2702.57	2875.17	3029.9
"200097_s_at"	3780.63	3754.34	4213.37	4714.36	2594	2200.35	2353.36	2538.43	2853.89	2611.09	1840.96	2945.75	2404.5	2599.08	2609.52	2164.88	2349.54	2307.24	2665.05	2659.82	2538.03	2419.31	2563.58	2829.77	2600.53	2867.83	5205.1	2584.59	2593.75	2539.79	2292.93
"200098_s_at"	2203.59	1683.28	1701.03	1801.16	1501.07	1371.33	1769.95	1648.7	1606.43	1846.58	1689.24	1361.41	1969.72	1862.98	1525.01	1757.51	1402.11	2202.29	2019.18	1600.5	1490.25	1895.09	2561.58	1813.68	1885.79	1632.28	1784.77	1652.14	1891.21	2197.1	1473.41
"200099_s_at"	16858.6	18546.4	22633.2	14635.6	10112.3	9446.65	9943.76	9844.11	11580.6	10179.9	9343.13	10994.7	12167.9	13796.5	12790.9	14606.9	12238.7	10113.9	15436.3	10076.6	9766.58	11503.3	10871.7	11544.5	12561.3	11304.2	13149.4	12278.2	13317.7	13188.8	14827.5
"200593_s_at"	1409.7	969.934	1267.07	2077.75	792.135	725.265	794.64	570.796	645.922	720.399	800.945	976.761	1029.7	846.363	927.635	661.472	747.227	958.681	702.496	725.458	832.68	969.533	840.894	697.972	1112.05	1267.14	2186.37	1096.32	1339.26	1401.61	1220.76
"200594_x_at"	4519.73	3751.01	4584.64	6458.52	4761.87	5271.82	5089.37	3634.12	4514.18	4886.84	4672.18	5212.46	5355.62	5648.14	4665.87	4226.32	3985.81	5424.69	2905.47	4435.46	4752.52	4882.89	3815.13	3498.4	5790.11	3876.45	5431.95	5863.12	5670.24	5459.7	5218.69
"200595_s_at"	1818.77	1418.22	1898.37	2698.18	1105.23	993.697	1004.35	1562.67	1486.36	1479.01	1052.98	1364.97	833.918	1171.84	1132.77	825.234	1069.44	1013.65	693.682	1493.86	1234.07	1142.74	1302.78	1213.86	700.174	985.106	2516.51	694.89	675.173	630.216	850.279
"200596_s_at"	718.638	806.139	643.244	1158.1	489.06	732.725	680.056	867.834	799.829	771.434	1047.84	1015.84	849.53	1030.66	1327.02	508.936	593.854	1447.84	359.006	764.49	757.15	520.284	642.465	463.885	775.914	1072.99	1222.8	1276.37	984.9	1102.19	1111.18
"200597_at"	519.766	550.003	558.866	673.065	395.329	469.094	445.096	471.55	474.868	455.782	439.879	370.42	365.608	520.056	441.679	261.387	457.105	442.156	288.8	413.626	463.733	528.533	393.972	399.668	294.161	255.167	611.573	264.246	286.885	304.634	305.955
"200598_s_at"	1221.56	1129.2	1259.16	1857.12	1196.08	2392.24	1092.63	903.155	873.598	564.582	378.781	2528.43	638.867	284.266	1531.63	913.63	637.04	1545.14	1126.47	293.836	791.654	403.644	319.073	944.66	1593.51	2625.12	3017.45	1727.05	1727.94	2372.66	2202.2
"200599_s_at"	3846.95	4411.16	5869.18	5596.28	4659.85	4341.39	6409.85	3276.14	5582.35	5648.25	3489.32	5424.18	4804.33	6580.06	5064.23	3880.12	2912.2	6035.39	4810.13	4642.62	4020.78	7173.35	4474.77	9501.99	5945.51	6720.41	9686.05	4317.36	5048.48	5165.66	5738.43
"200600_at"	4825.14	4985.3	3772.72	7260.59	5549.86	5477.76	5061.74	4783.37	5161.95	5471.71	4394.15	5899.69	4561.09	4709.28	4568.74	3615.46	3249.56	5339.88	3338.27	6066.88	4495.65	4881.24	4944.1	4047.57	4700.65	4744.47	5805.71	4596.46	4393.75	4250.02	4390.82
"200601_at"	2090.98	2497.37	1108.63	2291.65	2896.63	2175.74	1469.41	2618.44	2040.42	2441.94	2074.9	1946.79	1912.28	1647.59	1733.59	1213.58	2257.27	1509.71	1496.21	1474.77	2286.63	1350.65	1452.28	885.83	1693.87	1457.41	1228.99	3324.31	2424.46	2560.41	1741.37
"200602_at"	2144.94	1828.38	1826.1	1507.58	1425.14	1874.61	1833.52	1971.11	1837.63	1958	1279.29	1727.24	1860.7	1054.53	1147.4	1099.94	1119.73	1489.46	1574.2	2078.38	1727.77	1317.97	2035.75	1021.86	1246.37	866.576	2044.73	1757.37	2068.53	1698.31	1162.57
"200603_at"	3719.84	3142.1	4219.7	2860.68	2155.31	2453.49	2073.73	2531.01	2881.08	2419.27	1586.5	2316.09	1863.15	1500.44	1571.75	1508.62	1826.2	1802.14	2248.15	2900.52	2238.4	2020.22	2569.92	2247.82	1696.75	1987.18	3899.32	1430.97	1580.45	1746.86	1823.21
"200604_s_at"	1020.07	492.968	728.984	814.52	797.758	1082.83	569.478	540.741	652.545	404.909	392.715	1313.48	637.937	377.177	917.32	610.395	571.069	908.076	591.325	427.725	570.044	493.797	362.09	503.571	684.57	1615.11	861.992	906.008	716.223	989.47	1337.26
"200605_s_at"	4332	3483.12	4990.93	3472.29	2794.41	3120.68	3261.16	3040.5	2805.98	2546.08	3788.79	3817.04	3205.01	3105.05	3011.11	2730.04	2423.34	3105.56	2988.88	2886.07	3098.42	3094.34	3459.1	4420.8	3489.93	3855.81	3881.14	2446.47	3186.8	2960.4	3062.38
"200606_at"	86.9553	128.487	264.556	125.792	134.449	107.027	149.692	261.796	134.913	162.692	383.141	108.512	147.224	164.548	174.128	121.43	199.441	84.0275	175.439	98.2502	81.6351	219.206	107.56	106.709	108.971	122.961	144.682	155.223	112.785	129.21	141.122
"200607_s_at"	446.121	261.17	477.056	484.314	562.471	563.206	325.694	416.612	555.206	232.414	332.681	707.526	280.849	128.063	785.249	375.144	399.694	343.011	561.045	149.25	330.51	232.725	204.835	231.624	295.904	485.59	448.763	528.836	401.724	380.578	346.862
"200608_s_at"	1039.31	1076.92	1942.35	1012.71	619.161	737.045	933.71	979.263	1040.59	948.686	903.882	901.878	653.584	970.65	811.685	695.146	757.684	731.001	796.449	863.91	839.323	727.466	1104.77	847.032	770.639	849.146	1267.44	645.779	613.082	657.522	617.556
"200609_s_at"	2867.75	2607.61	1851.73	2930.61	3101.05	2336.97	3571.15	4144.97	4412.79	3796.21	3691.18	3113.44	5252.45	3251.35	4085.35	2584.07	3466.91	5455.84	3328.86	2979.73	3820.43	2620.38	2630.94	2928.81	2662.59	3284.5	2438.52	3927.21	3014.75	3043.92	2509.85
"200610_s_at"	4019.57	4818.73	5860.65	9739.05	3051.52	2907.86	3804.27	2974.95	3329.44	4492.89	4039.69	3412.93	3672.66	3687.25	3242.89	3039.34	2515.09	4391.96	3201.19	3466.86	3378.07	3357.23	3426.17	3609.27	4276.85	3708.83	10355.8	4460.39	3349.27	3710.64	4445.59
"200611_s_at"	2342.47	2133.52	961.378	3271.31	3080.35	2442.07	1944.6	2516.5	2373.15	2940.49	3037.52	3129.06	2111.23	3299.94	3496.54	2509.51	2009.87	2763.51	1662.74	2485.16	2723.11	2846.77	2502.82	2882.81	2555.19	3281.57	1497.89	2475.99	2279.7	2296.69	3302.78
"200612_s_at"	926.727	1157.66	1161.07	728.185	703.595	749.9	969.5	946.725	882.76	896.821	799.127	674.232	727.545	437.326	556.384	386.319	646.959	642.822	613.595	624.577	637.7	667.485	815.442	544.841	801.83	630.008	787.747	738.48	814.712	953.683	500.101
"200613_at"	2597.35	2380.14	2140.78	1548.55	2003.16	2596.51	2519.94	2411.07	2010.9	1879.85	2583.57	2619.55	3474.34	2926.97	3303.41	3617.27	2788.62	4322.03	3019.64	2731.68	3440.66	2344.33	3085.8	2564.59	3294.94	3302.25	1647.59	2917.34	3254.57	3644.49	3387.29
"200614_at"	6500.13	8327.13	6623.3	5572.11	7537.19	7540.14	8296.81	7478.25	8334.33	8812.33	6321.66	8255.37	8713.22	7367.59	8123.93	6258.74	6571.59	8520.14	6007.61	8847.79	7577.1	7156.6	8040.14	8040.38	8892.47	7769.25	5219.02	9814.13	7892.12	8380.41	7637.75
"200615_s_at"	885.431	558.203	881.758	696.025	874.132	729.359	783.655	626.286	1032.47	637.71	711.619	657.65	616.838	528.096	746.543	663.073	548.842	684.963	654.008	701.814	930.977	650.425	510.386	495.089	511.463	724.201	790.439	598.546	491.428	540.937	747.917
"200616_s_at"	539.739	510.483	548.16	562.766	534.693	577.541	438.85	311.418	654.085	418.625	337.053	540.978	537.351	526.044	688.983	567.964	366.625	918.238	642.48	457.165	340.14	510.005	313.051	497.122	1108.79	984.071	489.741	1364.14	1051.21	1142.76	1017.05
"200617_at"	1014.79	918.318	1183.82	1191.25	1347.3	1535.16	1669.84	975.611	1681.59	1241.79	953.811	886.591	1306.58	1996.35	1323.85	831.165	781.199	1496.53	673.124	1271.18	1380.41	1249.65	800.863	1162.49	1467.15	1056.55	782.709	1147.01	996.757	993.572	1206.58
"200618_at"	2613.8	2789.19	1891.19	1295.6	3312.52	2487.95	2707.55	2914.21	3758.79	4096.5	3093.78	2961.89	2742.74	3078.49	3604.17	3114.93	2492.87	2974.91	2120.96	2943.4	2908.42	2169.84	2314.68	2503.84	2970.23	2529.42	935.764	3569.38	3079.79	2786.31	2711.96
"200619_at"	963.625	1337.16	1153.74	1304.39	1296.1	1374.79	1858.37	1192.07	898.553	1323.81	1921.56	1157.94	2134.26	1808.69	1198.2	1274.84	1452.36	2063.67	923.694	1575.34	1374.59	965.335	1213.9	961.373	2018.19	1576.91	1137.4	2446.08	1906.63	1825.87	1554.3
"200620_at"	3686.66	5754.66	6005.14	4026.91	5931.42	5414.09	6058.21	5085.39	4072.11	5210.3	5088.23	5706.55	6283.12	5778.49	5399.36	6576.89	5574.24	6191.5	7390.47	6231.06	5895.34	5939.91	5584.99	7000.39	6099.83	4571.93	3318.93	5990.86	5585.24	5865.72	5948.73
"200621_at"	1956.84	2651.15	2487.11	1476.98	2880.18	2853.14	2427.45	3081.08	1878.33	2506.04	3868.3	1834.63	2454.86	1621.75	1832.52	2482.42	3774.87	2262.95	3209.8	2369.05	2679.37	1787.84	2028.02	1731.35	2647.99	2159.2	1846.94	3519.73	2776.16	2659	2221.78
"200622_x_at"	692.547	1045.34	687.867	537.445	756.865	1072.15	1295.66	618.575	961.052	822.604	682.98	819.479	909.056	923.363	924.702	1754.04	777.93	1012.92	1860.95	1198.86	580.083	816.737	572.306	1213.34	1483.37	854.66	345.507	1456.61	793.945	686.088	1610.08
"200623_s_at"	1185.49	1142.27	734.449	481.812	1542.79	1776.35	2076.86	989.285	1719.4	1391.04	1542.54	1620.85	2503.74	1946.79	1772.89	1698.15	1115.32	1894.85	997.774	2025.67	1885.26	1329.02	1316.85	1183.17	1706.2	1180.96	429.969	3059.54	1637.94	1299.79	1848.72
"200624_s_at"	2153.74	1159.4	1999.83	2192.66	1968.88	2310.14	2346.95	2782.93	2379.26	2100.83	2442.75	2696.47	2707.23	2864.64	2446.49	2159.93	2190.06	2374.95	2537.65	3003.01	2991.13	2282.25	2491.04	2368.17	1917.96	1675.76	2970.26	1534.32	1615.37	1676.88	1596.16
"200625_s_at"	3817.05	5038.27	2847.42	4752.46	4726.98	3730.88	3834.11	3487.08	4092.42	5205.23	4112.3	4338.31	4615.7	5004.9	4780.89	3690.63	3046.05	5135.67	3813.66	3906.74	3730.37	3141.21	4516.85	4102.92	6333.04	6410.92	3567.32	6454.15	4876.15	5040.94	5305.39
"200626_s_at"	3060.2	2889.07	3201.31	3164.57	2129.3	1826.52	2105	3150.09	2861.04	3044.51	2277.49	2170.39	2200.18	2624.52	2377.32	2181.32	2636.05	2235.82	2236.02	2980.42	2959.38	2257.93	2897.98	1929.6	2095.05	1704.49	3442.44	1435.31	1614.75	1720.07	1529.44
"200627_at"	3780.22	4359.24	6194.96	5442.98	3366.79	3431.27	3929.22	3887.82	3862.02	4567.65	4189.18	4301.99	3888.49	4361.94	4036.56	4200.54	4411.94	3854.04	4767.79	4508.49	3635.89	4265.3	4241.32	4254.78	3798.77	3720.65	5472.38	3979.75	3693.7	3563.47	3046.3
"200628_s_at"	796.193	653.632	777.527	2046.3	2454.37	607.215	704.347	1244.45	781.681	2376.1	801.902	1769.14	871.328	1195.72	1264.66	592.114	555.262	885.386	713.9	626.889	610.047	1661.49	659.212	1560.33	906.969	1656.99	5217.53	721.36	907.41	1016.73	1425.16
"200629_at"	1361.14	1250.21	775.389	3919.87	7050.57	1324.59	1278.92	3086.28	2276.41	8913.73	1307.81	3085.94	1693.13	2272.1	3947.88	1094.58	1095.9	1557.2	1242.36	1499.75	1062.27	2899.46	1059.45	2451.92	993.966	2654.05	12148.3	1141.12	1362.54	1390.55	1702.47
"200630_x_at"	5386.99	4092.3	4106.61	9412.17	4934.62	3319.44	3439.43	2952.18	4677.09	4240.85	3066.57	3925.71	3282.71	3370.55	3777.57	2811.37	3102.46	2933.74	2984.12	2428.65	2748.83	3898.74	3051.1	2839.89	3720.65	4020.1	6599.04	4318.19	3640.48	4301.23	3950.65
"200631_s_at"	3560.86	3190.91	3327.54	5026.96	3074.54	2509.63	2367.16	3228.01	3529.28	3281.7	2748.98	3051.34	3369.4	4337.67	3502.16	2842.1	3501.83	3051.92	1967.95	2872.77	3400.05	2649.83	2841.34	2226.38	2545.24	2203.52	3894.54	2567.91	2758.64	2546.93	2433.39
"200632_s_at"	4072.24	3926.51	4836.05	6751.84	5561.21	3405.92	4880.18	4551.44	3422.46	5483.23	5748.59	4500.7	3487.29	3750.57	2922.96	2837.48	4098.76	4780.12	1908.41	3328.61	2986.71	4422.27	3756.37	5086.26	3645.6	4569.54	4267.29	3215.36	2890.84	2821.59	4354.7
"200633_at"	16187.9	19362.2	17542.4	12334.2	15044.1	12918.8	13039.8	10495	14016.9	13606.8	11370.7	13775	13873.5	15215.3	14976.3	14468.3	13846.9	11655.1	16296.2	13828.6	12238.1	18998.8	13774.9	14820	17145.3	13349.9	12522.9	16979.2	15558.5	15151	16415.6
"200634_at"	5149.48	4413.53	3290.3	6368.14	7658.69	4346.48	5728.16	5310.04	7018.47	9012.15	4994.04	3555.94	4353.07	4864.71	5626.38	4765.62	5474.5	5794.57	6702.79	7011.43	5081.24	3804.47	4654.75	4011.47	5412.07	6368.49	4594.61	5901.34	4392.03	4424.6	4911.55
"200635_s_at"	97.5494	27.1909	580.589	75.1421	168.348	210.788	213.4	81.6434	72.8249	17.0695	412.356	71.1145	352.286	61.7646	103.043	105.745	360	130.628	76.8477	133.369	127.171	78.37	71.5747	79.5165	437.765	87.6658	317.582	199.914	435.897	455.688	334.195
"200636_s_at"	229.085	344.558	2331.35	134.795	510.054	958.56	1005.23	648.087	309.627	363.999	1142.86	242.888	821.857	197.478	243.08	492.957	1074.96	221.918	647.274	835.454	597.299	525.59	380.806	479.947	422.271	200.26	1050.19	356.98	412.751	556.619	346.864
"200637_s_at"	74.2299	124.636	447.834	87.7228	173.892	232.841	169.447	112.096	90.0485	57.4361	253.123	94.1626	274.3	46.9734	106.746	170.603	319.887	107.045	109.572	134.034	201.397	158.211	67.1863	95.1591	312.459	123.583	315.516	230.001	370.929	317.516	283.308
"200638_s_at"	2692.29	1907.07	2413.97	3552.75	2751.92	2301.2	1621.08	2362.79	2508.91	3034.1	1898.8	3028.65	3143.95	2901.09	3177.76	2654.46	2873.56	3435.67	2374.76	2899.38	3180.2	2955.18	3010.45	3330.21	1856.04	2908.83	2689.26	1785.82	2134.4	1991.76	2035.13
"200639_s_at"	3896.23	3916.88	5535.09	6194.8	3368.71	2681.3	3558.35	3828.82	3752.54	5319.89	4191.3	4140.97	3960.88	3662.8	3507.96	2897.58	3216.32	3818.86	3440.15	3650.6	3206.67	3243.02	4517.41	4626.01	3085.59	3627.13	4575.95	3995.53	3131.79	2928.29	2755.77
"200640_at"	4776.52	4695.51	5173.99	6153.9	6385.64	5346.82	6200.86	5194.26	5471.31	7411.49	6406.49	6803.25	6672.89	7867.21	7300.94	4794.63	5886.44	6921.97	4152.94	5843.16	5379.5	6158.81	6728.67	7975.86	6497.46	7108.13	4811.91	6958.45	5876	6343.99	5903.15
"200641_s_at"	1551.48	1449.02	1215.24	2578.18	2499.15	1963.57	1112.42	1274.98	1396.03	1396.43	1338.58	2674.63	2293.66	1792.61	2640.25	1883.45	2405.2	2583.31	1637.5	1345.95	2140.33	1683.43	1650.4	2322.73	2293.04	3464.12	1829.5	1626.79	2147.09	2464.81	2782.72
"200642_at"	4402	6850.02	8062.68	4214.45	7513.41	5977	6652.28	6163.57	5843.37	7023.75	6554.19	6172.18	6775.85	6828.86	5514.33	7273.55	6958.84	5837.6	10899.4	6667.11	5442.53	6227.75	6568.14	6340.46	6159.41	4417.39	5760.14	6243.82	6024.52	6029.83	6274.53
"200643_at"	1578.3	1350	1351.05	1199.23	1402.94	1555.95	1533.98	1192.6	1236.97	1106.08	1528.74	1499.31	2327.18	1246.67	1215.1	1318.02	1342.7	2559.36	842.173	1425.24	2116.31	1294.97	1631.56	1692.6	1363.19	1829.24	1490.53	2056.79	1779.85	1740.57	1672.09
"200644_at"	2325.33	361.217	539.011	561.231	1013.37	401.305	495.318	657.263	1536.96	890.323	691.879	1237.43	663.838	1400.94	1242.65	784.29	664.342	510.202	398.992	412.577	1252.1	1221.72	901.84	508.913	348.55	821.002	401.942	753.182	400.338	302.584	577.057
"200645_at"	8404.94	9911.45	8500.39	5797.04	7887.86	7999.76	8076.23	7062.63	8170.72	8006.04	7151.06	7927.97	9811.61	8953.08	8578.54	10025.1	8596.95	8408.58	10421.1	8507.9	7797.59	8430.1	7730.42	8545.8	9995.05	9235.66	5120.5	11191.2	10587.3	9149.66	9035.76
"200646_s_at"	842.845	1077.81	677.159	598.408	885.427	1075.03	1048.92	725.015	450.85	620.812	751.807	1052.85	1692.4	650.145	1038.58	892.142	652.28	1732.11	448.739	1001.92	1149.51	780.759	620.369	805.514	1528.05	1329.4	596.945	1307.9	2044.2	1560.17	1506.48
"200647_x_at"	2603.51	3470.6	2825.8	3292.72	1903.14	2222.43	3567.3	4190.76	4678.25	4002.75	4261.95	3948.75	4846.17	2527.99	4122.38	4190.64	5673.1	4847.82	3853.59	3927.01	3226.23	4000.15	3749.02	2735.35	3477.45	1896.53	6534.21	5749.34	3107.44	3005.59	1875.35
"200648_s_at"	1924.72	2013.27	7574.96	2389.32	1709.52	2353.15	2122.03	1078.41	835.874	1530.69	2075.46	3448.94	2580.61	565.927	5083.4	2717.32	1259.26	6810.09	3465.38	1436.16	1403.08	1064.31	1756.19	4386.36	4083.18	6441.9	9334.39	1509.61	1851.5	2097.88	4224.59
"200649_at"	2250.24	2879.43	1693.97	1758.7	3629.34	3714.25	3821.38	2465.4	2491.07	3221.41	2409.39	3275.56	3856.63	2566.5	3343.47	2398.43	2076.52	4001.22	1561.78	3687.36	3030.49	2601.8	2314.08	2934.68	4333.17	3555.84	1677.52	5685.11	4858.21	4314.39	3743.79
"200650_s_at"	10190.9	11822.5	9995.61	17949.9	11547.8	9187.88	11686.4	7119.5	9190.34	11369.7	9876.73	10173.8	9484.45	8811.62	11117.6	8847.64	9461.74	12318.7	10370.7	9184.13	7889.22	10868.9	10279.1	10398.2	12282.6	14824	14643.9	10590.8	9194.72	9454.26	13725.7
"200651_at"	9730.75	9306.37	12311.4	8928.22	7122.68	7382.63	8297.55	8751.04	8609.24	6991.56	8255.81	9007.17	9276.5	11066	9087.93	11925.7	8846	8438.94	11975.1	8805.66	8446.86	9093.87	7622.66	6983.55	10454.1	7587.76	6357.65	9619.38	9167.69	8760.38	8996.3
"200652_at"	4093.27	3204.95	3623.55	3014.23	3074.04	3706.46	3552.92	3083.88	3494.34	3054.54	2867.97	4432.8	4140.41	4709.53	4601.99	6371.52	3735.77	3722.51	4586.11	4332.82	4305.15	3978.53	3730.06	3318.01	3500.18	3342.48	3345.75	4483.37	3863.86	3839.2	3472.63
"200653_s_at"	2652.6	3563.19	2079.91	2375.95	2330.85	2216.77	1756.95	1985.03	2581.77	2427.76	2064.35	3238.73	2150.16	3205.23	3331.41	2906.8	2092.96	3013.07	2295.57	2417.41	2023.22	2307.23	2271.52	2444.15	1695.73	3271.83	1408.4	3067.87	2202.47	2027.92	1455.94
"200654_at"	6128.77	7328.01	4672.56	5179.6	10534.5	9348.57	10079.4	7129.27	9531.54	10179.4	7111.25	9579.61	9146.42	9091.02	9041.68	8344.91	6600.63	9961.28	7289.28	10183.8	9256.08	9032.89	6906.77	7786.45	8907.55	9104.22	5938.69	9572.73	7739.26	8005	9315.39
"200655_s_at"	2587.51	3207.76	3186.45	2627.43	3316.78	2624.36	2836.65	2961.55	2928.25	3281.42	2599.44	2550.73	2098.02	2169.16	2474.02	2146.51	2735.52	2593.39	3653.99	2439.84	2648.65	2322.94	3146.99	2582.62	2808.58	3903.91	2362.82	3096.39	2509.82	2596.58	2500.22
"200656_s_at"	2442.85	2924.84	1865.68	2440.54	2390.61	2581.5	2591.17	1837.64	2663.55	2338.78	2000.9	2882.89	2936.39	2100.97	2923.15	2778.61	1464.62	2812.31	2107.6	2537.31	2792.21	2171.27	2196.26	1847.18	2453.61	3076.84	2813.9	1988.25	2367.73	2348.53	2693.72
"200657_at"	5705.66	4704.22	3283.28	7213.43	4161.07	3385.41	3826.37	3770.2	3472.26	3758.85	4076.6	4896.9	4774.25	6431.64	5806.43	6316.35	4198.23	6309.43	8143.84	4866.83	3911.64	5198.5	5149.43	5362.12	6507.09	6338.2	6492.85	4769.34	4835.67	5664.66	6844.15
"200658_s_at"	546.562	800.147	847.031	798.681	553.209	589.034	520.216	551.666	596.072	569.115	561.517	432.857	537.07	653.887	728.369	863.244	931.116	832.79	1158.47	647.999	520.669	642.726	528.126	519.62	536.932	523.145	871.474	539.782	587.246	551.867	615.549
"200659_s_at"	311.267	454.495	384.12	657.715	491.141	469.525	465.109	290.084	270.532	329.493	432.856	426.969	497.916	485.576	404.568	622.331	727.673	612.49	685.622	358.342	343.816	540.048	351.253	413.718	561.301	383.829	598.23	513.579	642.293	606.402	374.11
"200660_at"	4169.95	6285.43	3598.85	9893.73	8728.04	6371.5	6971.17	3881.13	5248.6	7491.98	5697.01	5589.81	4871.67	5170.77	6817.77	5612.6	4658.67	7798.72	8387.56	7896.14	5070.55	7155.38	6327.26	8742.43	7220.33	7178.06	5734.7	7194.61	5276.29	4945.78	5242.3
"200661_at"	1971.76	2433.25	983.394	1229.61	2407.65	3274.02	3790.97	2667.73	2034	2235.93	1948.89	2222.27	2331.91	2015.55	2455.96	2334.64	1806.96	2798.86	2238.85	3534.24	2968.41	2055.88	1838.36	1373.45	2969.2	2084.38	1257.76	3555.61	3310.45	3277.18	3046.5
"200662_s_at"	1916.93	2027.87	2345.75	3021.61	1351.64	1675.96	1743.22	2219.96	1903.73	1653.6	2046.8	1643.35	2281.01	2172.96	1851.43	1482.8	1740.49	1929.32	1561.9	2379.8	2172.44	1563.16	1961.35	1721.77	1738.22	1367.54	2445.12	1680.66	1601.17	1621.17	1294.54
"200663_at"	13975.3	24324.6	14435.9	12710.7	14598.5	11245.9	12742.4	9194.05	11601.5	11622	10390.6	11653.8	14673	12196.6	13340.6	13279.4	10746.4	12782	14335.3	11747.6	10979.5	12609.9	11223.5	12602.7	15410.7	12261.5	10559.6	19325.3	13837	14636.6	15410.5
"200664_s_at"	612.181	601.756	868.098	764.648	567.213	673.687	486.775	716.332	517.274	443.007	719.989	662.356	907.851	645.501	907.65	885.392	907.463	732.436	698.006	594.812	848.713	893.049	1112.96	904.301	777.982	886.855	1221.28	804.394	1823.05	2376.98	1004.68
"200665_s_at"	12165	6753.93	5641.48	3200.75	4910.87	5620.54	5932.32	5333.16	8900.97	5348	4171.43	8785.16	6076.55	6664.04	7984.2	7878.6	4815.28	6612.91	4819.91	6114.03	8463.18	7686.79	8979.35	4816.54	6125.63	10251.2	4811.26	11816	9036.19	8822.77	5636.27
"200666_s_at"	911.044	945.855	1463.63	1296.76	994.378	1306.93	1137.56	1681.52	1363.02	1002.77	1432.17	1391.81	1231.73	1165.37	1481.07	1386.06	1715.7	1140.71	1473.41	1275.81	1434.38	1299.09	2012.71	1727.59	1250.88	1437.22	1591.56	1435.19	2049.43	2462.91	1364.73
"200667_at"	2054.36	1991.41	2711.11	3568.95	1817.35	1719.6	2107.6	2280.72	2076.96	2468.29	2431.35	1971.1	1678.46	2772.43	2223.23	2170.91	2679.43	1891.36	2390.4	1838.83	1695.62	1777.34	2008.72	2526.31	1920.16	1879.47	2573.93	1652.95	1673.48	1600.55	2335.24
"200668_s_at"	4686.86	3791.3	4973.18	7465.27	3209.91	3401.86	3658.43	3294.27	3527.05	4216.75	4058.52	4404.28	3729.19	4407.56	3963.08	4135.88	3476.11	4349.78	4918.08	3111.57	3334.28	3801.91	4175.82	4769.8	4020.09	5055.33	5454.42	3112.22	3960.09	3615.83	4702.59
"200669_s_at"	2160.21	1852.51	2243.69	3611.74	1343.85	1566.24	1350.07	1560.14	1456.95	1271.74	2036.7	2245.39	2139.88	2091.68	2722.34	2436.87	2200.74	2503.89	2665.5	1777.39	1918.02	2246.95	1820.41	2459.11	1629.33	2160.99	2829.66	1214.49	1648.28	1664.62	2059.5
"200670_at"	1616.73	952.83	1463.59	2670.62	1376.51	1178.1	1073.29	1115.46	3103.34	1851.68	1045.51	3659.56	1101.88	4701.55	2545.24	2899.37	1339.4	1497.84	1992.47	1690.24	1612.18	6130.73	884.509	6650.82	872.147	1224.93	3225.93	493.275	841.186	730.144	984.68
"200671_s_at"	164.605	105.182	305.959	53.2336	32.4235	6.83955	3.37329	24.111	17.08	2.73551	103.504	14.2073	3.42735	11.1009	12.7956	4.05944	187.835	4.92235	50.88	5.40512	3.84064	13.4115	3.74404	11.2663	141.724	207.616	323.416	349	247.143	276.035	311.797
"200672_x_at"	602.822	392.265	604.318	477.652	553.787	608.317	476.508	622.52	618.183	258.071	1084.12	502.987	1094.56	286.437	445.792	348.165	1069.45	613.923	496.697	542.235	709.457	594.856	648.612	552.764	498.143	537.607	718.899	839.229	843.893	631.281	404.368
"200673_at"	7900.14	9848.96	9400.73	5859.93	5601.64	5413.09	6120.94	6535.45	5579.85	7805.07	4963.51	6962.62	7280.29	5486.66	4752.28	6477.62	6116.37	6549.6	8275.8	6995.06	5710.52	6011.07	6432.23	5887.06	6376.08	6330.23	7173.95	7123.87	6431.96	6840.63	6158.22
"200674_s_at"	16514.2	17831.8	22295.9	14683.3	13141.1	11254	12521.3	10056.7	12283.3	11076.5	11980.3	11467.5	15462.8	16999.8	13426.3	16632.5	14128.1	12559.9	14849.8	11950.3	11450.5	16938.2	11626.3	12038.1	14125.5	10546.1	12334.4	17661.4	14542.1	13989.4	15807.5
"200675_at"	7752.78	12785	10131.1	6256.56	8159.71	8352.48	8369.11	8037.35	8181.43	8210.54	7262.88	8094.02	10146.8	9716.92	8243.92	9167.52	8030.56	8686.76	9497.09	9273.24	7922.67	8252.9	7932.83	8230.16	11050.2	8969.64	8104.52	11446	11254.4	11577.2	10346.5
"200676_s_at"	232.645	348.102	382.629	231.947	394.662	424.261	446.416	470.587	478.997	445.549	548.457	360.967	311.92	280.721	341.605	256.702	431.112	301.692	277.302	397.203	442.85	434.932	372.308	401.536	350.206	344.025	254.042	484.647	384.815	426.148	238.511
"200677_at"	4916.1	4975.57	3309.3	3771.7	4730.59	4254.49	5073.63	5490.47	5057.66	5974.51	5681.07	5385.87	4933.55	4664.78	6098.85	4606.37	4832.67	5916.96	4860.69	4966.16	5506.16	4775.07	5652.96	6224.54	5597	6669.79	3267.08	5318.03	4696.05	4675.22	4976.28
"200678_x_at"	4217.42	6910.41	2408.39	3412.53	4599.36	5494.57	6928.8	4538.07	4581.86	5413.88	3497.05	6229.29	6978.08	5408.98	7264.51	5221.93	3448.71	7896.81	5763.09	9169.19	5345.41	6014.08	4702.59	7315.46	8747.45	5915.42	3137.09	8813.29	7202.94	7805.76	6438.12
"200679_x_at"	1666.77	1912.5	1775.23	1319.74	1519.74	1540.88	1023.05	1496.53	1420.14	1518.56	1657.01	1992.61	1527.6	1680.99	1942.99	1899.45	1754.61	1526.36	1847.97	1060.89	1364.2	1465.22	1317.03	1365.4	1595.38	1773.54	1517.68	2344.96	2254.26	2349.44	1852.76
"200680_x_at"	10227.7	9973.66	7122.73	7737.03	8094.1	7712.59	6793.21	7010.07	8678.14	8414.34	7209.69	8855.77	6549.09	9492.56	7584.33	9005.37	7103.02	7225.45	7996.49	6895.34	7202.29	8859.97	7914.34	8665.43	8754.58	8642.74	7959.11	9294.79	8716.27	9681.9	9899.57
"200681_at"	1873.62	1912.49	2772.19	1704.44	2305.48	2356.53	2313.73	2271.45	2070.11	2171.84	2710.47	2646.23	3039.7	2806.49	2781.08	3561.2	3110.92	2861.08	3207.43	2213.88	2686.12	2183.48	2207.84	2430.31	2151.45	2671.96	1819.82	2877.7	2489.16	2564.94	2477.73
"200682_s_at"	2404.51	2179.09	1993.13	2821.91	2243.9	2044.29	2061.46	1714.21	2386.74	2248.23	1965.22	2545.88	2118.12	2470.65	2745.94	2660.14	2282.99	3864.06	3568.11	1820.19	1923.24	2101.21	1823.56	2285.35	3036.15	3228.61	2868.86	2735.24	2970.14	1883.93	2855.72
"200683_s_at"	1012.94	945.294	1062.69	1235.6	1328.47	1404.28	962.888	1334.47	1217.59	1250.6	1230.22	1376.14	987.211	812.554	1323.41	1186.12	1092.26	942.371	758.724	1071.45	1242.16	946.423	1222.32	841.905	1090.75	1031.51	942.638	1256.35	1019.57	992.231	864.559
"200684_s_at"	450.04	590.85	555.293	641.062	685.887	659.675	672.86	696.5	676.539	776.344	1138.57	743.861	814.244	470.753	578.442	451.935	637.379	638.11	421.63	500.547	716.214	522.277	626.581	647.033	632.961	722.439	468.352	664.961	653.772	676.799	603.074
"200685_at"	316.572	125.142	407.87	288.832	167.591	154.214	190.91	206.819	219.175	272.825	181.934	117.272	81.8532	96.8773	99.596	134.582	191.667	84.3339	125.108	111.97	132.29	117.11	324.67	167.725	127.744	111.084	369.807	63.7139	65.7861	85.4108	113.065
"200686_s_at"	2138.07	1685.88	2334.57	1755.65	948.331	920.383	1043.45	1178.45	1503.57	1815.46	1010.79	820.057	682.894	662.366	734.207	763.16	909.665	598.426	1046.83	809.968	867.655	1126.28	2176.61	1664.63	864.726	794.152	2062.58	570.793	779.194	947.002	757.437
"200687_s_at"	668.706	603.308	744.579	837.273	595.313	601.616	779.56	669.687	678.234	705.324	907.953	507.418	676.667	700.661	648.037	570.234	584.335	665.594	447.288	743.626	725.806	544.393	554.156	410.991	473.552	562.381	686.401	601.13	599.218	589.525	497.668
"200688_at"	258.523	147.131	192.668	244.927	179.196	189.88	177.567	167.015	245.794	174.34	196.094	146.03	202.793	160.783	162.468	190.423	206.206	155.326	128.355	178.383	145.203	192.913	142.745	120.298	141.73	174.139	250.409	177.076	142.833	187.364	259.503
"200689_x_at"	16202.3	17240.2	18262	12893.8	9554.08	8916.83	14693.8	9459.84	10718.9	11988.5	11630	11151.7	13123.6	16306.3	11014.1	13196.4	10556.8	10617.9	14103	8930.55	9333.85	11979.3	12020.3	11276.4	15772.4	14076.3	9285.85	15852.1	15502.9	15555.1	17466.4
"200690_at"	223.042	260.544	325.438	716.285	306.971	382.247	327.76	314.897	304.192	262.715	294.19	190.891	201.405	214.734	291.456	242.132	287.132	176.71	261.23	237.9	288.548	312.932	276.841	363.038	229.949	250.364	579.28	152.392	144.164	154.743	215.749
"200691_s_at"	1773.93	1362.82	1880.84	4145.12	1756.77	1896.07	2132.28	1345.32	1473.88	1507.02	1436.63	1719.53	1501.68	1663.07	1644.81	1340.75	1530.85	2112.87	995.913	1842.26	1741.97	1685.47	1387.65	1601.33	1736.81	1430.82	3358.11	1547.76	1282.56	1224.55	1459.52
"200692_s_at"	752.453	804.12	587.748	2577.32	615.248	718.423	675.544	473.441	527.235	537.507	610.253	644.778	593.651	760.698	637.816	561.256	500.11	730.503	620.048	662.43	644.53	755.682	549.396	799.59	619.523	651.277	1394.75	513.97	592.467	513.148	596.907
"200693_at"	4503	5509.93	5020.89	5010.07	4945.73	4939.85	4137.4	7256.94	4053.02	5071.17	4536.96	5003.84	4854.75	4495.31	3706.12	4871.69	4556.98	4330.59	6751.04	4723.87	5505.5	4362.88	6523.14	5223.72	4178.32	4177.31	5003.88	4256.71	4049.99	4700	4080.38
"200694_s_at"	1840.91	1992.79	1966.8	2516.19	2190.32	2083.78	2721.24	2882.68	1848.79	2106.44	2276.87	1715.64	2381.58	2243.78	1609.13	1668.96	1811.6	2180.15	1820.12	2112.47	2051.11	1436.81	1949.79	1790.18	2641.6	1671.88	2487.97	2416.97	2678.45	2710	2254.33
"200695_at"	1226.35	903.88	805.193	1149.97	1143.97	1000.15	1093.84	872.173	860.478	827.251	808.177	1002.45	1169.37	1057.63	1023.88	920.66	920.357	1128.67	776.227	1003.04	1012.48	1143.97	771.85	736.711	1224.15	1271.49	982.065	1402.17	1456.62	1247.48	1358.67
"200696_s_at"	3265.18	12763.3	19349.9	7161.21	11288.1	10300.4	9035.62	10067.9	4845.5	4766.01	12228	5924.69	11771.9	10542.8	8014.52	8947.4	13074.5	9221.12	9684.07	10461.7	7928.25	6881.48	8238.22	6899.26	8678.56	4191.1	12487.7	11563.3	11756.6	10257.9	6553.35
"200697_at"	1383.49	1618.31	989.434	4423.01	2325.27	2196.4	2404.49	1690.86	1624.35	1937.69	1777.11	1902.07	2116.1	1948.97	2116.95	1290.27	1336.96	3443.23	1295.65	1945.41	1598.17	1908.75	1586.59	2396.33	2116.85	2225.02	2316.94	2223.88	1428.33	1869.44	2350.16
"200698_at"	2204.16	2676.17	2618.33	3455.26	2243.95	2586.48	2696.31	2249.15	2199.96	1941.1	2310.03	2204.64	2800.41	1494.19	1698.09	1670.16	1886.66	3436.03	1995.29	2890.8	3123.9	2106.37	2791.73	2309.24	2181.86	2494.9	3422.3	2151.64	1688.82	1778.73	1993.66
"200699_at"	2007.44	3036.73	2491.59	2254.99	3968.53	3210.68	3857.5	3311.6	2779.61	3414.96	3147.2	3243.56	3720.25	2136.02	2601.11	2769.43	3306.33	4836.35	2359.7	3834.07	4051.69	2660.93	3890.43	2602.8	3579.98	3217.91	2489.24	4197.23	2660.6	2886.91	3026.9
"200700_s_at"	2741.43	1889.62	2188.72	3566.07	3350.08	3376.24	3674.12	2759.33	3034.15	1931.76	2775.52	4431.63	3783.13	3741.68	3256.77	3141.44	2284.26	5208.85	2905.03	3041.31	4341.8	3490.49	2387.05	3264.35	4221.58	4116.39	2914.71	4023.85	2876.81	2909.09	3383.49
"200701_at"	7459.62	12475.2	6031.3	5070.94	6680.3	7185.86	8383.34	7350.04	7564.32	8060.35	6880.64	8356.31	8406.5	9809.02	10559.5	10075.5	7280.84	9120.62	10663.7	9711.57	6557.99	7276	7799.79	9387.35	12338.7	9796.27	5098.05	11066.9	10417.8	9997.34	11336.5
"200702_s_at"	546.83	501.323	295.539	394.729	314.865	421.747	410.762	456.336	280.827	623.315	545.353	335.531	305.05	316.445	437.639	313.449	335.239	533.281	475.864	246.996	140.281	152.177	234.879	222.706	691.957	612.355	641.835	1078.66	1115.03	1296.33	696.621
"200703_at"	4707.06	2568.59	4855.29	4009.15	5003.56	5008.61	5464.67	4771.81	5577.73	5485.31	4708.39	3834.94	4217.4	3820.66	3253.3	4695.89	3908.15	3717.68	7855.47	5118.38	4867.31	5298.96	5162.04	4744.21	4123.63	3939.81	5566.49	4064.71	3566.25	4042.02	3809.44
"200704_at"	4141.5	3290.39	2649.67	7234.23	3372.39	2700.05	2354.51	2390.56	3141.67	3474.4	2492.39	2798.3	2653.82	3710.61	4810.11	2891.59	2996.75	2863.13	2731.54	2944.62	2319.46	3431.03	1520.61	4361.89	3006.37	4683.63	3753.92	2582.54	2946.3	2853.72	3897.82
"200705_s_at"	8441.4	9813.03	12784.3	8115.88	5290.29	5463.65	6265.47	5882.03	8031.52	5540.63	5662.35	6037.74	7167.51	9887.72	7227.07	11763.7	7825.7	5842.55	9946.96	6209.51	5827.89	8773.37	5107.33	6107.1	5139.5	4296.26	7982.2	4289.48	5126.6	4956.2	6855.94
"200706_s_at"	3046.68	2010.58	1699.49	5159.96	2746.41	1745.28	2594.92	1921.55	2608.79	2843.12	2301.41	2910.86	2232.08	3354.72	3799.13	2297.27	2021.16	2438.62	2497.96	2938.5	2059	3196.86	1602.38	4817.71	2713.82	3960.5	3489.97	2345.95	2085.09	2235.01	3421.12
"200707_at"	744.683	686.439	884.598	499.68	744.391	766.776	971.082	583.06	821.753	590.545	876.634	1165.14	1752.18	1571.85	1113.79	1510.54	882.792	1228.07	498.895	925.047	898.116	667.732	616.351	562.73	1723.53	1317.73	478.865	1335.54	1875.17	1555.67	1418.92
"200708_at"	923.717	786.966	763.094	733.025	1467.05	1285.52	1064.76	1377.26	1353.87	1450.63	1026.95	1015.94	1339.01	1158.81	1258.05	1129.54	914.313	1167.45	811.334	1075.89	1044.84	1060.43	887.529	1062.05	882.969	1041.86	952.809	1076.07	941.583	748.608	1017.83
"200709_at"	5062.94	2995.08	3092.63	3558.8	4526.44	3789.18	3577.51	3815.41	4494.13	4141.23	3652.62	4159.39	4000.29	4071.11	4174.37	3942.89	3946.6	4249.35	3991.33	4272.74	4381.08	4618.16	4231.9	3972.14	2884.99	3074.19	4180.95	4279.26	2637.34	2533.33	2727.58
"200710_at"	1765.18	2154.28	3053.52	1994.42	1990.09	2739.09	2526.76	1459.82	1715.46	1988.44	3306.48	1259.48	2322.05	2306.74	2060.11	3047.9	3707.55	2835.47	2168.76	2219	2287.85	2545.55	2559.26	2157.23	3135.44	1633.62	2274.25	2373.04	3343.54	3470.11	3855.36
"200711_s_at"	1551.74	1800.74	1680.84	2223.9	1865.38	2276.38	2348.52	2277.91	1758.39	1832.25	2384.41	1410.2	1917.67	1738.79	1807.38	2113.07	2881.56	1820.99	2869.25	2355.97	2130.26	1673.91	1586.95	1433.23	1643.59	1230.69	1950.51	1733.45	1849.75	1819.99	1448.94
"200712_s_at"	615.256	540.76	464.74	833.668	697.969	530.572	459.362	604.599	513.596	483.623	684.777	746.147	575.08	634.004	836.511	604.936	654.95	867.525	738.855	692.913	655.186	756.156	586.997	722.133	487.594	910.773	796.987	447.522	545.394	490.823	682.069
"200713_s_at"	2802.36	2826.67	2267.72	3695.33	2790.22	2586.49	3153.36	2637.83	3305.04	3044.63	2883.43	3021.13	3133.45	3455.46	3831.12	2890.06	2827.58	3971.86	2831.76	2762.79	2783.31	2967.47	2627.44	3234.17	3214.95	3567.78	3078	3087.91	2812.2	2637.42	3398.97
"200714_x_at"	3879.18	5311.06	3937.84	3681.31	4789	5141.29	5573.85	4119.91	4060.46	4011.3	4191.43	4117.06	7284.41	3493.14	4800.41	3359.18	4222.82	6256.79	2512.31	6396.09	4894.94	4336.91	4252.99	3693.21	5893.62	4919.27	3275.67	7366.26	6016.31	5963.13	5444.48
"200715_x_at"	10059.9	10061.6	12162.6	7387.08	10138.8	8310.83	10157.8	9213.27	11261.5	9590.96	8817.89	10875.4	11177.6	14257.9	11467.6	13725.2	10504.1	9841.25	12801.8	9061.92	8745.61	9679.94	7800.15	7246.34	9918.51	6929.73	6268.58	11482.6	9924.93	9452.96	11532.4
"200716_x_at"	23147.1	27287.2	27774.9	19824.2	17495.6	13657.2	17475.1	13317.8	16056.5	16566.7	16168.4	15977.5	18290	22849.9	17463.5	19040.9	15303.9	15116.7	19001	14901.9	13881.6	21503.6	16450.3	15808.9	19441.5	16558	16574.2	20630.5	19332.7	18310.3	21360.3
"200717_x_at"	21051.3	20120.6	27190.5	19052.3	12926.8	11463.5	12859.4	12088.2	13987.3	14339.9	12602	13062.5	16878.3	16716.9	14359.2	16964	12828.8	13419.5	17533.4	13460.1	12015.5	19032.9	15115.4	16423.7	15493.7	13041.7	18818.6	17086.8	15297	17016.2	16242.8
"200718_s_at"	6345.01	7722.86	10331.7	7944.76	6224.53	7164.53	6026.85	5800.28	6475.15	5264.26	5391.05	5875.91	5411.86	5598.1	5651.68	6783.53	6351.13	5336.28	9399.44	6320.07	6302.76	5734.98	6875.71	5374.25	7868.72	5995.23	6827.93	5667.95	6596.43	7026.48	6302.72
"200719_at"	514.391	413.251	523.727	701.583	447.024	521.765	506.005	583.167	354.978	552.542	622.054	406.372	495.567	504.75	309.436	405.483	678.949	567.419	520.052	405.557	414.443	405.064	534.7	486.425	761.796	591.219	857.466	611.525	1058.73	1135.71	505.477
"200720_s_at"	790.6	738.452	714.066	789.829	728.892	728.728	667.772	606.394	629.828	691.814	562.426	837.368	514.473	548.137	666.917	699.618	618.473	793.526	713.443	559.602	586.486	493.056	490.675	455.029	1139.22	1050.45	711.241	854.909	876.941	1009.6	920.938
"200721_s_at"	1030.07	1173.29	824.139	810.625	1348.19	1376.16	1231.44	1092.59	931.626	1257.25	1151.88	1258.47	946.257	970.699	1031.44	745.118	1027.85	1406.62	683.59	1075.25	1057.73	856.406	1070.86	907.212	1333.71	1265.67	804.302	1666.61	1296.98	1430.7	1282.01
"200722_s_at"	840.615	657.434	826.884	875.763	720.843	1033.51	543.724	1138.14	625.641	295.934	1002.51	1238.2	1263.86	560.694	1277.29	915.701	969.969	1246.91	738.438	561.347	1424.37	599.53	636.498	566.185	564.229	1160.81	759.025	808.443	566.836	633.867	728.291
"200723_s_at"	2596.64	2081.23	2471.75	2444.67	2317.88	2502.9	1869.31	3052.97	2680.53	1830.77	2734.12	2681.96	3057.29	2510.11	3512.28	2206.64	2859.78	2896.69	2082.6	2882.32	3280.82	2393.99	2352.11	2275.65	2010.61	2617.86	2736.55	2193.45	2217.84	1789.12	2509.99
"200724_at"	163.829	187.483	109.389	224.801	112.517	158.959	172.9	189.124	253.869	127.317	132.748	222.761	132.767	136.868	225.933	90.9507	98.839	138.143	171.36	214.542	149.417	236.921	83.3042	123.859	185.424	233.323	189.321	152.665	229.405	197.904	231.249
"200725_x_at"	15456	19606.5	20423.6	11193.6	12766.6	11672.3	12418.4	10556.2	11726.8	11388.6	12086.7	11898.5	16130.1	16010.4	15674.7	16982.2	14433.5	11835.8	15636.1	12438.2	11366.4	16664.3	12048	13250.1	14343.8	12059.6	11141.6	18246.5	15122	14485.4	16398.6
"200726_at"	2331.93	2129	2753.86	2715.18	2840.65	3221.01	4144.06	3709.86	3459.95	4007.6	2663.14	3272.07	3939.99	4454.67	2559.47	3853.41	2571.86	3755.87	4916.23	4688.8	2904.52	2969.21	3873.76	2763.6	3798.18	1759.04	2918.17	3576.28	3780.48	3956.78	2581.4
"200727_s_at"	760.022	694.022	534.568	1003.77	780.118	567.471	381.234	259.569	585.54	525.729	297.203	796.688	296.362	345.192	612.675	459.152	308.24	415.88	278.942	216.045	309.576	496.67	312.679	498.251	611.897	1615.31	829.308	855.679	645.565	771.622	795.431
"200728_at"	3192.77	3127.43	2673.85	2740.41	2769.26	2431.48	2790.86	2606.15	3658.7	3215.86	2933.45	3193.57	3036.93	3937.49	4034.88	1709.36	2531.99	3886.74	1774.73	3243.17	3168.65	2980.46	3232.26	3809.37	2957.5	3592.59	3356.63	2922.92	2719.36	3196.14	2391.79
"200729_s_at"	1480.13	977.328	1359.81	1602.36	1567.64	1417.51	1242.26	1427.04	2099.22	1586.97	1440.37	1803.75	1588.85	1557.16	2014.51	996.783	925.235	1885.66	1280.01	2009.27	1737.74	1560.38	1540.16	1737.9	1170.62	1596.19	2228.51	996.142	806.076	1176.46	964.082
"200730_s_at"	383.53	109.562	222.523	628.702	185.541	256.369	175.083	150.055	153.615	144.648	116.193	232.025	225.312	109.232	198.183	153.356	114.792	229.196	119.251	148.192	159.191	235.905	186.647	247.937	227.301	330.486	497.551	186.078	219.312	250.649	328.991
"200731_s_at"	821.432	358.633	405.453	1000.39	438.993	566.196	348.732	494.51	430.833	346.065	366.779	624.358	527.087	407.867	396.804	247.875	272.191	438.683	193.837	618.476	704.75	479.415	496.37	593.812	340.586	399.986	513.325	361.802	372.509	387.986	608.31
"200732_s_at"	1298.38	647.316	880.525	1679.55	902.358	1312.02	1051.49	974.598	793.07	764.454	1101.96	1150.3	1374.17	1190.24	640.846	563.32	656.756	1217.03	396.218	1022.83	1178.84	808.607	1017.03	1094.65	936.666	829.56	951.925	836.261	1014.07	999.497	1588.16
"200733_s_at"	428.325	155.834	302.849	621.515	106.74	180.175	187.486	182.452	264.273	219.534	177.443	252.882	200.478	147.399	147.974	165.07	135.581	210.021	206.23	201.635	198.147	152.973	325.312	228.894	122.443	202.336	591.905	151.638	132.717	136.084	187.099
"200734_s_at"	1696.91	2134.01	1060.69	1372.09	2875.51	1916.94	1883.65	1317.85	1643.83	2421.74	1201.41	1256.69	1369.11	1255.38	1853.86	1650.44	1471.34	2092.23	1519.13	1353.17	1478.53	960.989	1122.79	1133.36	2293.86	2396.1	1267.39	2261.49	2218.2	1851.33	2462.95
"200735_x_at"	13386.3	16053.3	17467.2	11452.6	6982.99	8043.79	8830.09	8812.83	8626.12	7542.81	8821.54	8893.01	12187.7	10345.1	11002.7	13613.4	11150.8	9778.99	12509.9	9746.16	8566.86	10809.5	9735.72	8894.82	11395	9098.31	11169.5	13698.5	12297.2	11212.8	10921.8
"200736_s_at"	5247.69	7693.91	5129.67	2334.29	4933.22	5664.78	6773.27	4494.94	5174.2	5412.95	4492.96	5500.54	6682.57	6072.65	7008.01	9370.6	4743.88	6508.09	11292.2	6124.19	4927.11	4664.27	4441.03	6081.35	8841.33	5399.5	4189.08	7589.19	5660.86	5401.65	7797.44
"200737_at"	1001.97	1359.17	845.049	1618.42	1088.26	1172.59	1034.2	872.118	715.139	1012.84	975.377	1391.76	934.369	1258.33	1355.29	1088.51	907.854	1919.82	1443.25	1385.23	1016.2	1173.38	1087.65	1398.11	1338.46	2493.98	2075.71	896.604	1236.92	1033.93	1416.4
"200738_s_at"	4529.83	5338.54	4056.53	6315.92	4004.22	4063.3	4321.96	3397.43	3825.57	4929.93	4077.06	5170.7	3900.25	5140.2	4652.28	4225.78	3287.06	5792.39	5232.14	4673.22	3430.83	3961.8	4315.45	5233.69	5601.13	7764.79	6744.1	3103.47	3934.69	4058.25	5429.64
"200739_s_at"	754.51	759.154	576.914	526.095	891.006	866.212	712.824	788.307	587.755	689.278	1078.69	1290.13	1446.54	989.906	1275.23	1329.17	1001.49	2026.29	1256.05	818.91	943.758	889.857	727.005	1160.44	926.782	1430.18	613.633	969.065	895.668	814.441	1218.78
"200740_s_at"	3385.66	4531.72	2602.64	2127.01	4453.14	3546.63	3844.24	3649.68	4241.89	4247.74	3145.15	3988.53	3387.51	3757.35	3969.32	4062.47	3870.01	3692.49	5071.4	4499.33	3746.81	3957.78	3147.16	3860.05	2971.38	3403.23	2714.25	2764.71	2626.83	2542.96	3013.82
"200741_s_at"	15884.9	19956.7	21188.7	13045.4	10300.8	9974.35	11995.3	10725	11948.8	13262.3	9203.9	12768.5	12394.2	15135.2	12934.6	14132.6	11127.2	10772.1	16102.7	10804.5	11238.7	14896.1	13882.3	13612.3	12998.3	11657.5	13614.1	12231.1	13650.8	13378.6	14956.5
"200742_s_at"	3581.87	5831.66	2760.02	2415.39	4579.21	5828.36	4673.61	5206.62	4069.28	4283.22	3474.52	4980.79	5456.96	4149.14	6005.53	4115.36	3657.13	6057.54	3577.64	6278.6	5031.15	3987	4197.12	5575.4	7205.46	6674.54	2775.71	6523.09	6071.48	5841.81	7700.16
"200743_s_at"	4157.51	6918.59	2297.03	2555.37	5943.12	5888.68	5696.22	5299.95	4951.7	5611.72	3360.16	5350.55	6219.78	5031.5	6115.5	4214.01	3080.4	6683.77	3323.08	6336.67	5019.81	4311.53	4553.68	5859.68	7329.97	5774.41	2624.12	6074.98	6171.73	6132.71	7049.99
"200744_s_at"	1242.14	935.11	859.959	1502.63	1192.72	1006	914.915	773.646	922.609	914.09	828.809	1275.94	916.071	956.134	1480.9	1054.8	828.905	1204.73	1059.49	812.461	920.545	1106.45	844.167	1169.23	1641.17	2196.91	1004.01	1118.02	1502.57	1416.27	1644.9
"200745_s_at"	2358.81	2310.36	1858.73	2534.34	2740.98	2084.58	1901.03	2018.31	1547.01	1680.58	2671.47	2715.56	2295.8	1340.09	2111.78	1517.38	2124.49	2770.66	1949.22	1586.2	2181.85	1816.19	2172.19	1920.36	2993.46	3499.54	1801.99	3199.55	2956.47	3213.23	2704.69
"200746_s_at"	3650.93	3517.18	2735.47	3217.02	4346.22	3362.84	3113.14	3769.5	4140.83	4058.92	3154.65	3679.36	3014.13	3605.73	3681.86	3404.39	3813.7	3160.74	2829.03	4237.11	4084.83	3495.48	3818.5	3646.25	3332.75	3502.01	2709.45	4364.75	2941.5	2907.66	2776.63
"200747_s_at"	776.125	928.25	807.109	271.613	729.349	831.785	814.025	893.509	573.003	599.231	900.135	429.588	1009.45	717.371	547.662	610.026	775.641	680.545	406.085	735.189	843.542	561.6	1081.72	396.241	1243.05	894.534	251.809	1502.22	1580.67	1430.43	1121.27
"200748_s_at"	11243.7	15671.6	12385.8	17796.3	15630.1	10861.7	12746.4	8881.7	9831.32	13493.6	12522.1	13857.6	10643.8	13862	17184.7	12644.4	10695.9	16008.7	16380.6	12392	8163.34	11933.3	13520	18254.4	20103.8	15839.4	13010.1	15677.5	16068.2	15123	24871.3
"200749_at"	1392.31	1162.43	1391.48	5126.91	915.829	1037.92	1293.01	1092.42	1117.5	1289.9	1253.82	852.826	697.294	1076.02	769.184	843.942	1276.4	1097.24	1240.86	1053.66	899.167	709.604	940.365	879.036	692.646	619.951	3565.4	518.616	554.993	568.803	680.987
"200750_s_at"	3343.84	2138.35	1953.6	8209.98	2767.34	2174.1	2002.68	2355.69	2698.53	3244.03	2444.72	2896.47	2168.06	3095.44	2829.6	3700.27	2187.18	3221.08	3520.21	2450.47	2585.27	2646.18	2147.22	2515.7	2122.37	2464.14	5468.19	2269.94	2200.26	2110.79	2786.14
"200751_s_at"	886.331	885.008	1336.35	1290.94	504.817	433.086	459.772	658.266	625.484	559.406	647.178	759.13	547.847	669.516	706.77	876.041	582.015	683.431	1055.64	566.206	744.818	792.731	683.739	740.63	608.806	657.557	1133.27	582.449	681.841	743.154	675.158
"200752_s_at"	590.567	567.036	358.956	339.376	568.909	508.489	570.044	441.133	431.86	462.695	449.334	739.352	700.171	682.259	523.675	495.374	422.448	722.351	288.707	342.104	496.373	587.532	475.585	506.833	522.475	596.21	325.595	960.876	923.449	589.728	503.892
"200753_x_at"	699.25	446.501	502.026	1780.86	803.138	621.556	612.838	663.364	673.485	655.903	585.143	686.368	519.019	830.261	848.102	734.398	569.142	1016.05	806.476	615.753	766.723	799.28	776.039	904.985	427.06	650.512	1414.32	352.848	436.674	534.221	642.369
"200754_x_at"	5133.58	3869.3	2568.11	13067	4371.55	3994.14	5115.95	3418.97	4008.15	4979.47	3553.74	4081.43	4547.5	7225.82	6141.87	4820.1	4001.68	5861.55	3862.64	4326.16	3770.07	5050.27	4907.16	6025.55	6772.18	6915.99	8778.08	4054.34	5523.37	5521.64	7282
"200755_s_at"	806.663	989.833	624.877	1056.4	1353.23	1707.39	1466.92	1510.57	1134.74	973.87	1679.26	1841.65	1599.04	746.385	1341.63	771.451	774.776	2933.56	699.142	1531.62	1724.23	754.705	1447.67	1418.65	1553.99	2338.36	1240.24	1736.33	1146.68	1281.72	1752.88
"200756_x_at"	495.694	512.38	339.934	668.422	825.507	891.785	531.694	780.304	398.142	416.251	740.802	724.26	614.531	343.498	683.85	360.555	386.768	1241.01	482.635	696.941	918.72	459.208	694.402	746.416	1133.97	1587.71	730.616	1287.06	810.995	945.05	1705.57
"200757_s_at"	2963.81	2611.89	2267.48	2701.47	3221.29	3141.83	2517.54	3452.73	2224.84	2364.4	2948.33	3115.06	3268.95	1913.03	2354.45	1859.55	2205.6	4242	1422.5	3297.35	4394.8	2842.19	3733.71	2635.05	3354.1	3567.42	3049.46	3450.75	2704.43	2775.41	3509.13
"200758_s_at"	1463.03	3397.98	2226.59	1395.72	2866.04	3082.49	2865.62	2831.31	1761.71	2001.04	3228.41	2353.78	3469.4	2436.72	2114.82	2238.5	2678.07	2563.98	1468.36	2554.6	2786.04	1619.47	2735.35	1835.99	2791.8	2518.77	1002.42	3622.83	3348.04	2692.89	2882.89
"200759_x_at"	2893.12	5807.82	3759.62	2530.87	4804.56	4539.2	4795.49	4321.4	3157.3	3268.65	4036.64	2874.38	4604.79	3490.55	3066.87	2880.43	4950.1	3536.42	2137.01	4425.71	3788.81	2867.17	3935.72	2937.38	4436.81	3525.81	2318.61	4936.27	4062.42	4332.99	3963.44
"200760_s_at"	1671.22	3019.37	2548.52	1203.06	4676.47	4533.82	3749.89	4713.04	2365.52	2591.27	4987.1	4327.33	5406.87	4524.75	5566.32	5447.02	6427.09	4235.51	5854.22	4437.57	4456.9	3374.95	3539.66	3628.21	3891.32	3717.1	1393.22	3589.02	3803.51	3956.96	3445.52
"200761_s_at"	4722.64	8415.66	7885.85	3479.85	6576.84	6309.07	7961.17	7417.01	7252.4	8925.68	6669.16	6723.94	7188.02	6299.45	6446.51	7525.61	7396.74	5797.35	9144.79	6477.96	6503.71	6537.98	8108.31	6496.34	7743.22	6677.52	4262.4	8257.15	5895.4	6464.88	6577.11
"200762_at"	5696.02	7871.68	6336.36	2742.26	4924.96	4311.78	5674.96	4845.84	5242.65	5752.89	5329.44	4659.6	6275.09	3986.56	4870.21	3650.93	5049.01	5421.05	4371.67	6277.59	5268.54	3051.85	6437.87	4204.94	6216.53	5608.74	4915.15	4963.87	5758.52	5883.34	4153.91
"200763_s_at"	15242.1	14453	17304.9	12136.6	10259.8	8900.26	9971.74	9588.19	10168.1	11812.2	10166.1	10661.7	11406.8	13727.7	10715.8	12277.3	9570.47	11194.8	13871.8	8785.05	8855.53	12303.3	10427.4	11657.2	13780.4	11758.9	11624.1	15101.3	13968.5	13922	16343.3
"200764_s_at"	1249	1311.33	1089.05	1234.12	1232.05	1615.72	1511.47	1792.59	1219.33	1301.87	2001.78	1421.65	1547.34	1102.77	1438.34	856.299	1445.2	1675.08	1109.51	1421.23	1725.42	1153	1514.73	1322.29	1823.95	1919.5	1195.91	1511.48	1772.07	1973.86	1424.25
"200765_x_at"	2384.31	3007.26	2216.04	2329.57	2941.24	2984.97	3658.82	3708.35	2805.05	3506.63	3833.94	2875.77	2837.96	2925.43	2255.98	1853.03	2925.12	2969.03	2154.64	2814.63	3246.98	2198.16	3343.21	2693.5	3080.47	2821.78	2444.1	2898.99	2794.51	2785.36	2396.17
"200766_at"	2026.4	1599.09	857.306	818.562	1359.04	2937.9	2496.49	1635.7	1184.62	1838.46	1410.12	1435.73	1738.92	1382.16	1598.14	1682.68	815.408	2485.51	1294.5	3078.15	1845.21	1148.13	1353.91	1796.69	1930.53	1723.57	663.062	3909.14	2704.87	2435.08	3371.83
"200767_s_at"	481.949	385.195	370.362	515.445	370.789	391.755	271.56	406.434	332.026	331.451	288.839	398.688	220.234	228.058	352.02	227.972	324.115	323.252	250.764	375.465	376.432	231.462	325.908	277.429	544.798	680.021	647.62	605.973	540.373	623.987	623.55
"200768_s_at"	4425.94	2039.45	2280.13	4293	1360.5	1291.09	1776.01	1546.73	2057.88	2187.81	1319.43	1585.87	1769.54	1793.24	1498.82	1554.81	1285.73	1550.74	1328.27	1630.81	1484.93	1678.57	2125.2	2147.33	1762.36	1634.48	3608.11	1515.8	2894.38	2850.96	5731.46
"200769_s_at"	728.57	348.479	391.58	1140.36	395.569	482.074	292.188	379.273	347.401	216.929	296.933	504.548	458.669	291.284	412.602	350.34	386.527	426.749	338.725	272.235	441.131	378.7	204.447	456.509	638.987	800.265	788.856	404.833	679.535	615.171	2885.42
"200770_s_at"	1547.73	941.756	1919.69	542.083	859.754	887.506	962.977	1377.39	1380.73	869.949	1158.61	1077.63	1026.7	758.451	826.383	636.559	1114.51	986.952	392.047	960.538	1249.52	884.361	1022.33	803.588	933.411	1063.32	550.848	1621.09	1124.45	1267.7	1551.48
"200771_at"	5010.64	3972.09	5973.39	2169.04	3501.33	3590.14	3584.57	3524.65	4766.49	2903.61	4207.77	2902.34	3883.78	2387.71	3374.51	2010.89	3610.55	2961.48	2109.72	3252.34	5057.87	3973.15	5258.24	2999.25	2668.46	3512.33	2586.94	5200.64	4090.59	3872.12	4071.04
"200772_x_at"	8015.87	8171.68	6513.45	8664.49	9347.46	6141.69	5755.78	6982.04	6722.94	10608	9792.62	7632.18	6837.19	10871.4	8509.31	7759.21	6042.47	8205.24	7170.38	5532.1	5321.32	5921.03	6762.44	4636.97	6900.14	8547.8	8160.41	12576	9492.07	10052.9	8691.04
"200773_x_at"	7656.25	7416.57	9738.4	9320.09	3840.38	4103.95	4284.11	4187.66	4648.18	5119.12	5184.59	6249.26	5804.9	6372.92	5677.15	5902.49	4163.77	5508.08	6405.94	4261.95	4232.58	5153.55	5973.22	5287.55	6765.33	7653.4	9334	8471.47	8032.52	8043.88	6565.61
"200774_at"	4117.38	3288.06	3936.12	4283.54	3359.91	2988.08	3479.55	3251.19	3930.53	3925.49	3328.86	3408.05	3331.7	3109.83	3286.66	2412.29	2784.34	3349.54	2370.4	3237.28	3327.8	4658.66	3614.65	3696.93	3219.32	3525.33	5340.74	3706.9	2941.64	3670.85	3267.26
"200775_s_at"	5626.71	6567.98	6225.63	8152.73	5243.05	3584.5	4481.43	3341.72	4048.9	4181.34	3225.75	5586.87	4581.23	4712.55	4255.83	4591.4	3494.63	4211.31	3445.75	3750.15	3360.61	4767.3	3589.45	4170.55	4816.03	4990.65	4858.8	5309.87	4626.75	4364.53	3624.6
"200776_s_at"	1201.89	2146.4	2068.51	3314.84	1920.49	1612.27	946.604	1270.01	1201.89	1346.59	1225.83	1941.4	1650.62	1167.98	1693.82	1156.03	993.765	1951.68	1172.01	1249.28	1462.54	947.864	1027.23	1589.43	1069.08	1154.78	2649.85	845.203	893.338	1127.16	1914.22
"200777_s_at"	2387.95	4501.71	4470.18	5013.6	4079.39	3088.48	2649.95	2388.2	2886.06	3998.74	2095.7	2939.16	2720.28	2488.65	2294.6	1651.59	2075.05	3321.27	1972.49	2762.26	2509.24	2100.08	2888.82	3218.36	2463.56	1888.09	4577.2	1894.42	2070.24	1920.69	3714.05
"200778_s_at"	2713.69	2518.53	2273.62	2538.35	2368.66	2751.02	2517.18	2831.09	2071.89	1661.06	2844.48	2986.8	4147.38	1865.22	3383.54	2429.82	3116.19	3629.03	3042.43	2259.8	3715.9	2227.09	3109.64	2961.81	2252.13	3098.67	2524.12	2903.34	2051.05	2493.84	3089.49
"200779_at"	5097.99	5525.32	4288.99	10291	6514.64	5543.82	4413.14	5316.61	5336.68	4689.01	5812.74	4270.39	3603.41	4472.22	4417.13	6222.18	5770.79	3588.98	4224.59	4908.08	4384.74	5293.6	4936.92	4620.78	4030.14	4152.62	5375.01	5883.12	6256.65	5940.72	5579.58
"200780_x_at"	10596.6	9726.68	10168.9	7235.52	7048.25	8518.46	11071.8	6782.81	6698.62	7600.8	9881.36	8039.96	11299.9	13679.3	9257.12	10202.5	7884.12	9362.55	7573.56	7457.73	8144.94	10857.8	10024.8	10544.1	12339.1	12062	7904.83	14242	12794.9	11571.3	12930.2
"200781_s_at"	14521	15018.7	16789.3	10512.9	9288.9	7752.03	8489.43	9345.97	10241.1	10042.8	9332.25	10721.3	13283.5	14699.4	11685.7	13245	10323.6	10403.7	13282.1	9706.87	8863.69	14026.7	11415.4	12425.5	14503.8	11631.3	10511.1	14836	14396.5	13925.9	17207.4
"200782_at"	6115.95	7205.96	6874.23	7764.41	7169.56	5700.29	6112.99	7571.28	5935.23	6806.85	6515.26	5769.75	6065.07	5268.15	5432.48	5889.36	6385.34	6259.94	6668.28	5920.37	6907.8	5132	7812.13	5726.29	7130.66	7300.21	7129.87	8781.32	5745.91	5576.83	6982.86
"200783_s_at"	348.876	281.539	137.979	17.0696	249.49	325.266	263.671	255.75	323.812	351.041	186.255	347.4	240.132	233.143	362.26	305.041	356.963	232.521	214.745	271.106	297.94	337.084	245.537	68.6521	198.737	189.689	97.8466	247.247	148.479	358.625	214.736
"200784_s_at"	1019.53	2396.3	1267	1043.45	1377.56	1701.48	2056.56	1010.31	755.513	989.145	1612.61	777.399	1532.61	635.311	770.092	868.681	705.245	1419.87	305.511	1089.57	1182.62	756.771	1012.7	954.019	2808.8	1526.52	1114.83	2406.07	2948.25	3326.15	2451.97
"200785_s_at"	2240.37	3859.32	2585.84	2073.36	1861.8	3374.39	3259.04	2133.48	1429.36	1543.21	2180.89	1407.82	2434.24	1792.68	1076.7	1725.87	1472.22	2092.48	1027.72	2970.52	2302.18	1345.34	2138.19	1304.31	4456.76	2020.18	2586.54	3680.85	4428.96	4128.51	2819.27
"200786_at"	1754.69	1719.85	2361.77	1797.35	2214.66	1793.23	1996.85	2140.72	2016.45	1669.5	2542.89	1928.7	2502.9	2412.07	2100.04	2966.93	2574.65	2405.43	3674.35	2049.1	2209.33	2080.47	1961.19	1669.02	1625.49	1748.31	1612.15	2340.71	1754.53	1781.21	1702.83
"200787_s_at"	1278.04	969.642	1253.26	3595.18	1402.49	1306.4	1015.89	1285.71	1165.33	1134.35	1411.32	1341.29	1311.99	1185.31	1379.16	969.755	1309.56	1406.64	1098.43	1142.52	1270.83	1527.85	1204	1604.23	903.103	1571.7	1864.09	1583.56	1046.41	1089.55	1128.71
"200788_s_at"	3765.82	3162.98	3676.98	7284.55	5813.41	4803.5	6156.39	4503.59	4542	7340.79	6683.75	5145.11	5724.56	6944.91	5950.07	4072.22	4073.23	6001.15	4992.33	4502.16	4962.31	4547.05	4966.56	5264.41	5044.56	5349.37	4605.98	7302.79	4618.8	4423.57	3732.94
"200789_at"	750.156	577.91	1217.13	95.5399	846.002	922.872	763.917	829.884	854.274	668.661	1141.24	473.168	962.368	861.938	871.527	1213.56	1313.87	796.974	1098.38	850.678	780.072	935.698	513.573	621.57	959.456	564.981	535.644	986.753	705.249	936.587	1135.34
"200790_at"	1227.57	933.697	1425.32	5395.47	1502.57	1673.42	1610.76	1038.65	1558.16	1168.91	1863.72	1527.2	2063.9	3191.1	1631	2710.93	1733.38	1511.31	1909.07	1595.16	1047.73	2414.84	1025.59	1790.17	1066.69	920.248	2853.75	1050.15	1111.74	1258.55	1162.27
"200791_s_at"	3677.87	5566.43	4437.62	5508.21	4497.13	4493.17	4654.44	5307.89	3977.84	4957.58	4859.56	5129.34	4667.53	5249.1	5224.59	2691.95	3803.51	5279.01	2618.41	3489.88	4507.18	3537.68	5346.46	6980.93	5225.35	5583.45	3192.55	4792.52	4536.61	4599.87	4321.51
"200792_at"	3686.92	3995.18	3986.41	3800.07	4788.65	3655.7	3509.23	4008.02	4031.51	4212.46	4012.44	3633.73	4104.5	4626.07	4419.08	5035.98	5789.95	3842.67	4268.22	4040.46	4073.18	4295.46	3340.29	3239.09	4181.36	3859.06	4271.16	4904.34	4051.02	4044.68	3463.37
"200793_s_at"	500.597	538.524	1100.75	355.764	1003.77	1358.92	1339.99	814.85	518.047	773.274	1381.2	1058.37	1039.84	1587.23	1470.21	1344.6	1837.38	1489.68	1048.26	845.533	1085.3	1298.4	1122.4	1474.47	1060.92	1017.68	580.622	965.778	992.386	1021.91	1096.89
"200794_x_at"	4173.25	5440.36	3972.58	4858.97	6467.07	4848.56	5463.1	4886.89	5136.21	6843.08	4861.61	6603.83	6196.4	7109.58	6286.95	5793.8	5393.41	5604.91	6244.78	6300.12	5270.25	5538.61	4928.7	6005.93	5852.06	5636.25	4255.74	5103.51	5824	5473.61	5237.22
"200795_at"	10206.2	12998.3	11944.3	13115.8	9366.33	10076.7	10129.4	9683.99	9244.79	9928.75	10591	9756.28	11468.4	10125.7	8221.6	7579.64	9236.7	8299.09	10307.8	11080	8860.34	10283.5	10948.7	7195.21	10699.3	4914.7	11481.8	11868.6	13865.1	13901.2	7776.39
"200796_s_at"	330.022	84.0531	110.059	484.633	59.575	12.7424	8.04057	6.40377	19.0648	19.2871	5.81311	37.7446	23.59	38.7389	23.0554	23.7339	10.5279	7.5668	8.59308	37.2423	9.07961	15.4488	6.04102	13.1306	101.902	543.547	137.13	146.953	299.563	325.934	688.56
"200797_s_at"	11862.4	4534.62	5116.39	8520.85	5589.38	3651.46	3669.84	4740.53	5370.08	6997.1	4314.51	6171.48	3003.27	3929.79	3659.54	3084.97	2448.48	3418.78	2347.45	3354.4	3873.21	7976.51	5759.06	8250.37	3337.81	7605.27	7142.76	4200.73	7985.21	10322.1	6995.68
"200798_x_at"	5104.03	1379.74	1659.29	4790.97	1995.33	1407.84	931.466	1464.15	1735.48	1917.27	1289.68	2319.74	961.766	857.883	2016.14	1312.28	893.347	1259.9	1270.97	1536.92	1512.62	2925.95	1752.46	3864.6	1115.89	3169.43	3038.26	1050.26	1998.95	2664.38	3009.51
"200799_at"	3416.25	4735.22	5238.4	7204.68	3957.99	5201.25	3642.98	5388.68	5549.07	6001.36	4803.33	3960.64	3343.01	3807.85	4226.03	4430.46	4987.98	2917.73	5003.56	4791.5	4499.63	3424.23	7777.41	3378.79	3161.16	3630.42	6010.32	3856.71	3424.92	4387.81	2583.09
"200800_s_at"	812.531	1352.22	1746.04	1573.73	746.566	1157.25	1005.22	1367.06	1129.74	1156.22	1259.1	598.351	1073.15	821.601	806.848	885.072	1068.6	725.273	947.424	1011.26	937.352	1082.08	3286.3	941.576	1327.44	1285.76	1905.54	1095.22	1727.61	2156.13	1189.74
"200801_x_at"	26165.3	31519.6	22284.7	26906.3	18562.8	15507.8	18534.3	13766.7	17459.5	18391.2	16434.5	18046.1	20664.1	21561.7	19310.7	18389.4	14586.5	18029.4	18020.4	15288.2	15246	23222.5	19599	20553.7	28111.5	27157	21232.2	32111.4	26418.3	27795.7	30252.5
"200802_at"	1607.5	2142.25	2018.5	2748.53	2710	2679.56	2708.15	2643.51	2303.91	2156.27	2954.99	2446.27	2946.02	2545.59	2343.66	2975.07	3191.12	2506.07	2756.41	2647.63	2550.6	2067.11	2126.36	1901.3	1966.11	1554.79	1571.34	2052.22	1934.57	2065.38	1654.44
"200803_s_at"	3623.31	3725.27	3714.77	3611.29	4106.19	4223.72	2885.21	3218.77	3912.12	3229.11	2432.01	3658.74	1980.88	3037.52	3879.47	4154.44	3537.89	3111.79	5191.18	3707.33	2951.41	3966.45	2064.68	4078.7	4002.46	4419.07	3720.8	2974.57	3180.96	3054.97	4961.04
"200804_at"	4478.65	6887.68	5155.09	5438.1	5395.7	5632.42	5680.04	5107.4	5163.52	5360.33	5505.91	5294.38	5558.67	4947.44	7440.48	6168.56	6657.91	5877.48	6366.56	5639.29	5377.53	3710.05	3820.55	4983.86	6304.05	5746.76	4689.12	5089.08	6222.94	6149.83	6101.89
"200805_at"	515.657	834.674	583.021	406.238	666.935	759.81	993.385	579.076	646.768	529.82	661.587	627.28	751.809	836.695	741.695	910.71	632.226	781.337	1159.87	746.059	878.924	691.482	556.396	782.985	736.605	779.753	796.997	522.488	711.52	683.12	725.815
"200806_s_at"	1911.79	1277.69	2044.37	5743.93	1686.68	1722.45	1525.71	1599.6	1434.08	1011.02	2098.33	1681.81	2040.65	1899.19	2250.17	1884.93	1868.64	2383.56	1481.6	1736.47	2013.05	2196.15	1310.77	1850.57	1366.92	1436.97	4829.49	1227.38	1386.58	1395.72	2241.64
"200807_s_at"	5696.52	4946.58	6928.02	12266.7	5027.26	5171.54	4619.6	4334.69	5403.45	5454.25	4309.02	3448.3	3589.99	4430.57	3848.85	4432.56	4053.68	4299.28	4114.29	4049.99	3889.96	4742.83	4198.54	4082.67	4024.78	3922.69	10273.5	3469.46	3601.76	3661.87	4956.27
"200808_s_at"	1440.55	963.601	698.694	1822.44	1028.58	1087.87	1076.61	824.458	910.94	977.767	1249.85	1415.44	1338.28	1735.55	1592.81	1012.33	701.081	1919.01	605.588	1690.84	1458.52	1292.47	1000.94	1698.34	1683.9	1960.35	1017.69	1698.68	1366.35	1387.61	1677.75
"200809_x_at"	18047.1	17925.2	22759.8	12831.9	13916	12983.4	13300.8	11172.3	14811.3	12420.2	12496.3	13426.4	20213.8	16132.9	16094.7	19116.1	15764.4	14319.1	17870.6	14758.1	13149.8	18214.2	11753.1	14892.6	14116.3	10550.7	12966.3	15669.8	13252.8	13375.4	14895.8
"200810_s_at"	2500.94	3094.66	3398.73	1467.82	1735.95	2018.34	2246.74	1580.04	2176.52	1469.97	2138.19	2010.88	3669.8	4144.36	2332.76	3695.96	3219.81	2845.22	3785.27	2400.59	2499.64	1651.72	1440.32	1682.06	2733.81	1342.47	1902.02	3409.78	3454.17	3252.37	1906.17
"200811_at"	2487.87	2921.44	3129.34	1726.9	1846.28	2583.65	2936.49	1727.37	2200.07	1388.27	3020.35	2223.37	3366.81	3931.51	2519.55	3617.44	3002.66	3096.09	3928.96	2932.65	3275.65	2170.69	1656.87	2204.29	3204.15	1751.45	2088.25	2706.95	3603.01	3627.62	2606.74
"200812_at"	1126.23	795.097	1323.34	2045.88	1167.25	1181.73	1527.21	1315.79	1279.07	1392.37	1932.95	1179.31	1390.06	1599.62	1290.06	1705.2	2008.22	1923.31	1683.23	964.757	1325.8	1370.93	1060.16	828.246	1111.57	1011.38	1395.66	1543.23	962.907	1009.12	1183.21
"200813_s_at"	840.804	784.761	682.61	649.17	884.002	939.32	678.318	895.45	727.374	582.88	865.223	1052.16	990.892	679.522	1082.2	607	814.24	925.4	324.243	832.474	982.335	753.988	866.718	734.022	824.642	1041.03	635.045	767.696	673.203	825.536	928.521
"200814_at"	2866.61	3605.31	3356.57	3027.29	4456.55	2422.82	3020.11	2712.21	3267.56	4377.66	2225.48	3869.95	3971.27	5943.14	5043.28	3960.5	4048.69	3351.12	5064.23	2787.93	2525.15	3836.8	3716.45	2812.5	2546.78	2951.7	4780.45	2184.35	2621.4	3034.29	2627.07
"200815_s_at"	563.649	514.453	474.183	567.952	717.712	642.317	615.203	458.458	615.164	862.685	499.184	688.993	493.8	633.648	684.967	424.345	415.508	637.739	300.249	517.103	512.238	843.574	816.084	763.805	651.163	925.22	415.395	674.498	754.331	859.854	867.299
"200816_s_at"	1607.78	1760.41	1523.94	1089.88	1666.6	1638.96	2016	1836.06	1599.59	1594.32	1733.36	1406.44	1587.32	1451.68	1468.34	959.862	1533.14	1604.52	812.715	2139.14	2114.41	1492.85	1735.01	1630.04	1615.51	1278.2	1018.96	1564.51	1137.75	1309.34	961.466
"200817_x_at"	22064.2	24122.9	27018.2	21114.9	16018	14021.7	17545.2	13676.7	14808.7	16839.7	16207.3	16054.8	16877.2	23746.8	15157.1	21170.1	15190.8	13665.2	19774.4	12094.9	12742	16074.9	16046.6	15496	17554.2	15810.8	13825.1	16734.1	17357.7	15156.6	21422.4
"200818_at"	3326.7	4273.17	4843.88	2276.39	4096.26	3572.96	3814.41	4023.81	4094.68	3855.07	4411.47	3498.84	4398.67	5477.92	5017.41	6873.37	5747.25	4520.83	7367.4	3908.4	3582.95	4521.43	3583.57	4095.81	3941.4	3077.55	3084.45	3909.57	3023.35	2726.26	3087.05
"200819_s_at"	17166.3	20773.5	22178.8	15078.6	14247.5	11694.8	14190.4	11271.8	13068.5	13728.8	13520.5	12579.6	16143	18473.5	14656	16649.6	13701.5	13641.1	17679.2	12640.1	11881.3	17340.9	12836.1	14316.8	17214.1	13568.6	13301.5	18488.6	16610.9	16439.7	18799.3
"200820_at"	1057.67	1118.96	1602.22	2740.86	960.638	823.998	1083.72	904.509	1023.31	706.368	1270.21	993.941	1014.16	1371.74	1192.5	1846.57	1665.25	2105.72	1965.96	1189.46	1142.02	1020.76	1063.93	937.085	1071.06	1258.93	1804.97	1123.06	1203.81	1275.02	1219.84
"200821_at"	1074.43	1224.15	989.921	1010.35	666.435	827.88	781.004	1163.7	1075.3	968.497	635.825	872.269	518.362	572.907	825.08	434.59	670.229	904.947	593.45	964.716	980.903	472.566	1155.24	1399.23	633.007	787.827	1227.34	543.528	691.193	613.721	529.367
"200822_x_at"	4983.91	4737.64	3880.8	6170.82	6949.3	5296.06	5559.23	3778.18	5236.51	5858.66	4920.38	5497.22	5055.86	5678.81	5888.57	5568.23	4163.79	6621.57	5243.34	5091.37	4627.63	5525.8	4559.35	5143.87	5160.1	7678.21	5502.34	4316.89	4887.61	4470.46	5540.88
"200823_x_at"	7424.27	6364.04	13051.4	5577.5	4907.21	5810.62	7627.96	7088.43	5986.15	4742.89	7465.1	6485.89	8311.59	9471.88	6395.67	11131.4	8099.16	6237.22	10855.8	5863.36	6010.93	6493.49	5202.63	5726.96	5553.62	4682.8	4950.73	8154.91	5813.57	5288.63	7089.47
"200824_at"	1509.58	1895.25	1870.74	1503.2	1579.42	1643.6	1644.64	1657.75	1447.68	1633.51	1746.68	1902.01	1829.4	1861.6	1715.15	2350.38	2277.18	2206.79	2910.74	1667.81	1618.96	1712.72	1547.67	1307.48	1429.47	1247	1349.51	1994.94	1399.87	1286.15	1556.13
"200825_s_at"	1178.66	829.515	1167.26	2595.48	1927.64	2105.77	2253.54	893.667	1693.64	1923.01	1313.9	1702.16	1626.58	2217.31	1712.38	1237.46	982.912	2378.88	1202.97	1837.59	1625.02	2140.36	1481.59	2699.81	1864.44	2025.75	3257.36	2143.1	1618.52	1608.28	1513.69
"200826_at"	4193.61	4278.96	5414.74	3071.95	4506.79	3769.98	4050.51	4323.76	4697.51	4442.55	4333.57	4827.07	4587.72	6918.35	4928.41	8301.29	6326.25	4635.61	8817.39	4315.36	3939.72	4277.85	3512.41	3615.04	3500.6	2740.26	3281.39	3966.63	3243.64	3323.75	3769.71
"200827_at"	619.743	631.845	437.92	470.219	823.376	891.22	1122.63	579.895	1042.11	852.678	476.209	675.232	856.134	563.021	792.844	667.308	443.809	891.649	595.964	900.33	981.998	661.741	730.394	586.674	911.361	924.497	350.09	1190.06	846.05	1003.84	1016.38
"200828_s_at"	2934.6	2363.43	1674.25	3725.33	2191.75	2307.01	2072.5	2209	2195.1	1680.86	1980.1	2689.42	2396.36	2524.05	2869.36	2135.73	2635.69	3383.1	1848.36	2852.33	3367.7	3168.24	2306.14	2728	2130.46	2528.66	3170.16	2000.44	1952.12	2056.42	2125.49
"200829_x_at"	1765.23	1461.65	1406.56	2531.11	1851.32	1682.28	1744.46	1808.37	2069.65	2102.96	1562.12	1767.67	1391.67	1898.91	1696.58	1522.79	1505.08	1900.66	1624.58	1864.68	1741.14	1903.76	2082.01	2115.52	1241.93	1695.59	3095.96	1425.15	1107.63	1301.12	1146.68
"200830_at"	1716.12	1685.18	1353.72	1505.02	1970.43	1610.06	1611.64	1379.01	1672.27	1883.55	1577.6	1746.1	1601.92	1995.31	1808.08	1744.44	1857.28	2078.36	1468.42	1640.3	1656.66	1672.85	1574.36	1465.96	1614.81	1740.22	1517.3	2046.81	1590.71	1497.33	1684.15
"200831_s_at"	115.045	131.699	3063.67	174.971	457.159	592.429	334.116	249.17	90.751	209.273	1539.91	195.875	1297.84	245.084	455.682	499.414	605.813	424.778	511.496	96.3563	183.774	1324.77	114.594	894.152	539.507	426.177	1841.47	440.49	637.396	493.229	465.985
"200832_s_at"	344.856	724.862	3691.83	417.644	599.11	912.41	689.37	850.105	317.527	738.077	1889.3	424.062	1784.76	504.982	841.546	657.087	849.627	851.779	643.535	627.424	306.25	940.121	237.2	1313.45	1227.3	742.555	2876.76	787.101	1329.23	1317.24	757.569
"200833_s_at"	5077.58	4149.39	3970.32	4436.25	3408.91	3495.96	2908.18	3673.98	3638.43	4371.38	3440.39	4475.23	3316.31	4322.59	3911.14	3861.22	4120.82	3659.59	3986.22	3465.54	3455.99	3185.67	3852.44	4208.46	3480.9	4369.55	3976.07	3229.88	3021.05	2741.56	2829.8
"200834_s_at"	10459.5	10767.6	15722.2	8830.81	7835.87	6495.23	8328.74	8248.84	8839.03	9108.07	9106.41	7960.22	9248.05	12585.1	9735.5	13690	10642.1	8025.39	13655.1	7796.74	6618.53	9020.46	7889.45	7233.72	8964.81	6108.96	8835.27	9242	9215.32	8318.41	9310.18
"200835_s_at"	9.30454	17.2942	14.0151	13.9912	15.4263	14.571	10.1143	7.30177	7.5388	5.5262	5.45226	7.47092	12.2954	13.6522	6.0257	10.5871	9.11751	8.62046	5.75067	7.52095	6.40176	9.86986	6.24156	6.72128	47.624	119.633	11.3039	88.6619	75.433	151.889	45.1646
"200836_s_at"	714.986	614.441	554.742	852.256	801.434	549.367	374.028	405.036	516.89	389.825	498.028	472.397	688.701	426.19	398.954	266.685	643.356	592.062	335.429	597.568	333.216	355.118	443.644	235.462	654.782	864.81	659.177	756.028	1019.05	855.895	762.844
"200837_at"	1311.4	1951.1	2245.9	1080.78	2130.43	2084.82	2164.46	1822.63	1896.37	2095.41	2460.63	1531.4	3051.89	1905.37	1918.42	2313.86	2072.59	2754.67	2583.42	2654.69	1822.98	1578.69	1828.05	1839.22	2255.8	1859.65	1242.08	2864.09	2008.45	1996.62	2142.9
"200838_at"	8651.03	11237.8	3622.56	7813.47	6111.54	6874.28	6569.03	5075.66	6571.06	8076.86	4974	7132.56	6625.4	7112.33	7296.24	6639.85	2671.61	8582.1	8956.46	7433.14	4748.67	7023.61	6908.26	9667.98	9740.41	9888.14	7884.9	9101.59	7259.59	7383.95	11721.7
"200839_s_at"	10073.6	15174	6443.14	11803.8	11790.7	9263.43	10281	7666.69	9209.21	12568.6	7958.41	10936.3	11078.7	11104.5	12810.5	10161.7	6347.59	13217.2	12188.9	10749.2	9112.55	9797.84	9772.39	14140.5	17007	15878.9	8860.24	19044.8	14405.2	15668.3	21217.9
"200840_at"	3713.98	3532.45	4119.63	4934.56	5096.33	2877.19	3669.71	3564.58	3886.85	5260.46	3650.32	1318.97	2894.05	2479.73	3128.31	3071.94	4520.13	3714.72	4832.48	3258.25	3420.74	2168.16	3780.77	1736.32	3300.3	3132.49	4837.72	3917.03	2734.24	3026.2	3015.79
"200841_s_at"	71.3367	79.1966	107.779	111.848	19.8401	63.2446	15.0143	11.1496	23.8552	12.7211	7.99098	8.81727	19.0173	5.90983	6.8221	6.81001	9.52849	47.5275	43.0938	8.52389	10.7692	16.0978	27.0317	33.732	110.549	299.072	113.148	191.74	82.1511	165.167	173.587
"200842_s_at"	476.626	389.805	529.583	429.915	1108.37	706.849	675.208	648.849	820.45	1196.03	802.089	684.084	691.135	505.663	975.371	312.735	501.346	1078.49	429.89	450.799	380.906	342.635	424.042	324.262	830.852	872.321	566.071	1283.66	918.698	1014.89	607.294
"200843_s_at"	684.517	1012.02	883.864	741.187	1431.53	1474.88	1489.37	1249.56	1189.86	1267.1	1238.34	1040.82	1311.56	1455.27	1318.84	989.948	1132.12	1404	613.237	1478.96	1368.96	1395.71	1094.21	1024.65	999.474	804.074	813.166	937.423	930.717	986.339	986.2
"200844_s_at"	2523.37	2086.08	5186.17	2467.21	2683.89	2480.78	2234.63	1691.69	1860.14	1919.58	3353.19	2423.45	4125.32	2882.27	2644.41	3979.08	4227.82	4011.75	4197.18	1891.48	2424.9	2599.73	1885.41	2752.09	2594.21	1916.48	3446.75	2514.52	2769.68	2626.79	3204.68
"200845_s_at"	2593.27	2354.58	4208.94	2567.55	1714.62	1835.97	1842.16	1704.77	1945.22	2066.43	2080.38	1526.41	1741.94	1783.8	1415.28	2325.25	2418.28	1785	3046.06	1687.38	1576.25	1401.27	2148.22	1715.7	2186.13	1807.74	4339.45	1683.01	1957.5	2185.39	2181.23
"200846_s_at"	969.942	719.734	576.08	919.465	1013.45	921.784	1026.03	861.475	1020.81	1289.23	889.584	1519.87	1452.9	1650.41	1618.76	1718.95	864.121	1736.4	1464.74	1047.19	1087.89	1436.45	867.861	1186.24	1328.46	1084.01	687.011	1119.74	1229.21	1080.52	974.333
"200847_s_at"	2399.94	3322.07	2921.63	1630.78	2181.18	1890.72	1956.94	2021.73	2692.28	2629.57	1820.3	2215.79	1868.06	2505.86	2542.56	2806.07	2497.65	1656.21	2924.99	2130.98	2183.09	2137.59	2154.42	2524.84	2172.09	2042.19	2522.81	2179.59	1692.06	1584.94	1443.19
"200848_at"	979.323	697.701	1149.37	781.425	770.703	941.853	890.79	928.848	566.053	617.599	1026.86	592.314	797.193	523.534	630.607	463.621	767.58	788.014	592.133	809.762	883.007	615.565	801.108	652.766	709.684	633.021	1164.4	823.537	770.112	1042.52	784.554
"200849_s_at"	1234.77	854.188	1330.93	755.667	1428.08	1170.94	1218.94	1622.73	1260.47	1322.09	1403.33	1095.88	885.149	856.465	912.447	723.191	1236.32	981.934	540.163	871.774	1248.78	740.395	1240.8	878.167	1003.12	911.65	1127.17	1370.51	1055.47	1240.32	1079.01
"200850_s_at"	2834.76	2325.04	2960.36	1962.11	2552.22	2660.6	2489.88	3083.57	2552.3	2522.48	2913.32	2289.56	2463.64	2069.71	2249.07	1891.92	2821.77	2400.49	1968.14	2394.88	2764.93	2289.13	2824.37	2322.04	1998.66	2085.87	2694.72	2531.39	2054.98	2057.96	1976.5
"200851_s_at"	2162.58	2895.18	2507.34	2359.06	2296.77	2227.76	2238.45	2501.66	2746.87	3232.31	2254.49	2634.5	2421.78	2913.61	2698.66	2648.77	2414.72	2240.48	2781.85	2316.21	2498.84	2119.18	3043.43	2556.8	2285.94	2311.83	2273.37	2357.11	2355.31	2373.2	1957.9
"200852_x_at"	1341.19	1532.53	1287.59	1693.54	1878.09	1537.35	1935.61	1349.09	1414.38	1535.1	1614.72	1759.86	2070.76	1668.01	1662.45	1846.49	1787.31	2301.01	1471.85	1901.66	1677.9	1536.63	1279.3	1598.79	2005.3	1762.3	1515.92	1659.13	1374.24	1713.02	1758.93
"200853_at"	2134.53	1729.83	1685.27	1254.1	1118.14	963.866	1413.74	1354.53	2236.22	1670.61	2116.4	1395.85	1532.86	2304.04	1932.54	2829.61	1297.89	1332.67	3224.35	2009.98	1691.75	2255.83	1594.68	2260.37	1250.03	1056.45	1598.88	872.766	882.352	857.418	1495.56
"200854_at"	649.753	778.595	769.155	419.006	788.434	870.518	845.366	998.521	993.086	785.623	975.372	937.654	842.484	997.583	1008.08	713.73	664.844	697.689	444.191	765.483	1002.92	828.702	1005.35	851.39	655.594	676.585	449.483	753.301	707.609	738.145	603.246
"200855_at"	230.883	226.343	272.621	253.601	257.098	274.019	228.362	380.935	226.153	235.645	334.271	246.033	225.264	267.138	329.002	169.479	223.703	160.265	98.6853	208.171	312.919	258.207	366.81	256.882	174.891	245.139	169.654	175.438	232.726	198.213	231.994
"200856_x_at"	363.234	302.442	257.475	281.75	169.535	257.581	354.534	356.832	277.198	247.896	339.901	187.058	256.371	290.775	171.408	188.32	217.123	157.056	280.247	305.458	262.502	261.44	389.031	301.727	232.11	287.311	277.915	233.259	234.626	228.288	221.89
"200857_s_at"	576.686	619.716	691.302	446.429	542.142	648.534	522.79	616.845	478.247	472.91	610.808	422.979	483.052	472.413	520.078	303.153	461.666	402.721	386.792	596.343	560.348	633.995	586.719	477.814	511.661	484.712	461.18	473.755	511.415	473.246	523.511
"200858_s_at"	8882.14	8170	12453.6	6899	4282.32	5015.48	5886.6	5671.2	5315.22	4852.15	5806.02	5016.19	7070.04	8878.97	5503.37	9921.68	6264.2	6133.11	10418.9	4739.42	4587.17	4938.18	5175.14	4682.06	6326.21	5664.06	5900.65	6884.34	7276.16	7320.5	8080.06
"200859_x_at"	3229.08	4083.78	1707.3	2990.79	3261.47	2780.28	2309.37	2952.99	2495.44	2864.21	5403.11	3345.99	4214.33	3974.46	4203.19	1998.78	2444.29	3735.17	1657.54	2951.42	3566.19	3335.16	2943.56	4036.38	3448.63	5551.64	2601.53	6842.2	4526.73	3971.31	4026.71
"200860_s_at"	1675.25	1410.26	1518.03	1576.16	2209.91	2091.94	2091.36	1691	2121	2080.12	1845.75	1969.41	2134.01	2706.4	2176.49	1475.48	1706.54	1892.44	963.235	1891.48	1723.37	2089.93	1737.64	1978.06	1933.23	1685.84	1404	2282.99	1654.61	1813.78	1653.7
"200861_at"	549.521	616.586	454.647	828.388	661.695	685.512	730.156	567.803	644.85	395.715	587.481	662.276	727.219	885.381	626.318	510.864	676.049	674.64	430.621	906.603	691.302	882.111	701.126	721.349	740.595	589.11	571.862	748.391	664.077	599.45	434.838
"200862_at"	279.238	431.443	624.09	427.499	546.186	675.378	412.317	418.645	376.865	513.09	680.055	355.737	431.561	387.009	327.999	292.294	600.704	773.786	360.704	460.46	479.965	477.753	379.085	420.371	453.46	346.455	576.242	341.651	421.517	413.635	474.045
"200863_s_at"	2968.85	2674.42	2206.84	1856.54	3064.88	2816.11	2933.24	3250.05	2825.8	3183.56	3529.77	3830.13	3653.78	3197.25	3501.86	3879.19	3434.93	4017.99	3889.04	2958.6	3282.57	3467.08	3459.83	3142.93	3177.9	3737.53	1728.94	3269.5	3097.83	3018.78	3601.64
"200864_s_at"	537.864	615.908	748.111	472.567	441.277	565.035	474.793	735.52	652.571	483.152	540.892	544.982	537.356	384.538	453.341	387.297	684.597	531.416	600.62	761.552	628.916	500.768	646.7	455.515	266.115	269.653	568.091	470.425	308.397	305.641	213.883
"200865_at"	4.88825	2.95407	17.0587	2.90245	2.57266	26.0822	3.11276	8.72604	13.5521	9.37186	9.62937	3.93698	4.85338	19.6397	2.18915	6.67761	4.46969	1.89352	24.3223	4.99199	4.25044	27.3971	15.7123	10.479	3.63246	30.464	8.47321	2.70906	22.1758	2.43654	10.608
"200866_s_at"	7502.23	13236.5	6635.51	9417.71	6622.67	7701.29	8189.33	7191.45	5871.85	5882.25	6073.18	8681.23	10328	9399.36	8959.87	8686.6	6256.44	9469.57	8532.22	9855.25	8223.15	8178.5	8183.85	9304.29	13746.3	8836.05	7253.92	9477.71	11719	12063.6	14106.7
"200867_at"	612.394	665.695	495.19	468.513	566.562	506.216	525.554	743.447	647.515	687.499	505.11	523.291	581.478	679.264	741.063	632.928	624.911	565.66	739.028	637.995	538.681	544.024	619.09	553.259	632.957	582.037	529.87	506.809	521.458	441.191	458.767
"200868_s_at"	725.829	742.236	672.895	646.802	764.366	823.717	636.518	652.083	687.617	661.86	515.034	704.664	777.926	732.14	798.743	984.239	964.773	630.578	1598.94	641.22	649.849	804.493	516.782	716.148	684.017	686.57	805.7	665.113	746.774	867.253	869.147
"200869_at"	11021.3	8363.96	14102	6648.74	7703.28	7233.27	7727.23	8600.69	8573.54	7667.41	8967.33	8638.1	9942.45	13211	10385.9	15370.8	11270.6	8148.84	13374.3	8521.26	8228.68	13276.7	7967.91	7931.97	7638.56	7098.81	8515.97	6882.33	7678.29	7221.29	9956
"200870_at"	2619.79	2064.37	2392.39	4496.98	2223.97	2105.53	2393.15	2270.53	2258.85	1996.9	2269.08	2459.4	2355.55	2768.77	2288.55	2563.81	2752.52	2697.56	2921.51	2430.88	2505.32	2178.7	2375.92	2441.96	2087.04	1833.04	3467.16	1573.9	1720.36	1650.42	2142.08
"200871_s_at"	17575.9	24945.6	14779.6	16108.2	13778.9	12427.4	12749	10860.4	12690.7	14152.9	10340.8	13138.5	14659.7	14996.7	13947	13991.7	10549	12673.2	13264.3	12126.5	10492.1	13846.2	12639.4	14748.3	19046.1	15030.7	14947.3	19725.3	17687.4	18589	20129.9
"200872_at"	7254.54	12736.4	8549.92	17050.7	13112.2	10127.1	10626.3	9841.7	7075	13433.7	10666.5	11946.7	14318.8	12068.2	10679.5	11202.5	9761.96	14777.2	16221.8	11698.5	8691.8	11491.7	12828.7	14599.8	15159.9	17529.9	11311.3	16510.1	14046.4	15471.1	17887.9
"200873_s_at"	2194.02	1518.68	2287.34	3397.65	1910.57	1677.67	2133.8	2067.63	2414.61	2553.91	1957.27	1968.12	3675.02	2413.45	2152.45	2232.55	1988.58	2556.34	2242.35	2000.09	1831.89	2373.19	2301.64	2177.33	1790.91	1718.13	3516.77	1981.97	1471.91	2468.62	1386.96
"200874_s_at"	372.16	368.668	314.544	600.75	321.958	350.051	271.357	263.393	256.269	214.482	234.061	331.266	337.271	280.535	291.216	314.091	280.76	282.79	235.627	250.094	322.37	347.358	270.326	293.741	359.995	475.223	571.283	332.652	374.828	408.529	455.765
"200875_s_at"	1316.54	676.754	649.838	2294.86	655.688	520.921	409.49	432.334	851.922	628.704	497.456	476.929	491.546	687.951	959.368	1080.92	701.565	528.148	647.353	481.27	559.25	793.351	638.127	581.445	568.892	538.034	1743.85	590.932	682	874.06	700.256
"200876_s_at"	2221.52	3040.6	2745.53	3543.67	3032.28	3060.9	3960.13	3261.85	3028.85	3896.11	3609.7	3815.95	3786.5	4242.58	4102.86	4839.39	3850.83	4562.52	6422.05	4046.6	3416.68	3692.18	2983.59	3637.53	3097.51	3052.67	3390.67	2945.67	2838.39	2954.13	2763.24
"200877_at"	3307.66	2923.5	4799.3	5867.78	3907.12	4151.54	4283.3	5065.21	5183.97	5139.39	5569.8	4721.97	5266.21	4564.73	5097.28	4973.75	4825.27	5188.42	5797.5	4224.26	4876.52	5018.94	4352.29	4179.41	4666.37	3609.28	4601.69	4155.59	3690.36	4173.18	4599.37
"200878_at"	7835.1	4497.48	8642.78	3779.57	3733.65	3371.61	2964.09	4978.71	5133.51	4232.34	6780.15	4794.22	5145.71	4519.93	4121.85	3012.66	4216.44	5228.31	2730.89	3233.96	4274.48	5292.46	4719.55	5700.52	4260.17	5455.88	5100.63	8496.58	3914.92	3458.2	5287.05
"200879_s_at"	453.251	181.963	306.922	280.358	115.345	91.8213	103.039	96.8901	100.659	64.894	50.392	121.266	53.8335	10.993	64.2133	110.965	52.9675	62.8568	66.7831	76.9907	51.9477	137.845	79.9172	64.5926	350.355	633.926	314.987	718.143	256.785	211.606	508.236
"200880_at"	1997.7	1543.94	2293.63	2706.51	1351.68	1289.83	1486.21	2313.3	1909.74	1665.49	1825.36	1868.72	1638.97	1656.85	2018.88	1556.32	2357.94	1932.8	1883.41	2237.28	2036.15	2140.08	1675.62	2202.31	1376.96	1598.07	4243.92	1122.23	1859.85	2012.39	1245.72
"200881_s_at"	1957.38	2077.32	2559.63	3557.86	2776.69	1774.34	2012.64	2533.59	2922.68	3736.88	2349.34	2872.56	1911.46	2502.66	2611.16	2152.09	1836.41	2314.19	2609.34	1847.55	2520.96	3641.77	2637.11	3485.48	1674.46	2587.42	4707.07	1556.19	2393.08	2559.52	1981.12
"200882_s_at"	1629.13	2156.67	2065.51	1607.79	1861.42	1414.91	1800.62	1853.07	1955.57	1910.15	2176.79	1501.63	1809.76	2321.86	1559.71	2719.11	2987.56	1867.44	3236.44	1061.18	1468.37	1418.01	1350.28	1021.8	1206.94	1353.34	1532.6	1931.09	1669.64	1323.18	1186.96
"200883_at"	1189	1358.63	1968.71	1009.09	1175.92	1356.45	1340.03	1487.85	1222.68	968.215	1599.14	1282.06	1266.54	1529.2	1615.93	2058.63	2056.35	1374.45	2336.86	1401.18	1454.68	1716.41	1212.56	1301.89	953.399	875.206	1364.58	751.871	1135.28	873.268	1052.51
"200884_at"	1091.15	245.201	369.06	276.441	218.2	353.244	272.617	500.321	73.6517	134.621	699.554	177.751	288.644	84.9752	171.41	511.658	359.677	223.898	203.38	387.53	395.083	487.777	256.307	113.964	252.914	250.471	232.291	509.434	308.593	158.58	158.989
"200885_at"	2461.84	1712.38	2250.46	2166.1	2524.48	1625.18	1961.02	3388.13	2409.7	2799.3	4345.02	3886.81	3775.29	1641.93	2753.86	3784.44	2865.12	3865.93	4734.8	2207.05	3279.76	2347.07	3810.41	2748.42	2962.94	3985.77	1874.83	3426.47	3444.44	2291.95	3289.74
"200886_s_at"	3262.28	3560.62	3106.42	4210.52	5949.33	4697.94	4768.57	3734.34	4440.45	4728.07	4376.11	5266.19	4164.83	5333.23	5513.82	5164.86	4464.7	5865.18	5630.32	4682.68	4604.66	4898.28	4110.44	4516.8	4635.37	5354.22	4056.17	3607.74	3592.09	3101.26	4464.22
"200887_s_at"	3485.23	2807.58	3484.93	1981.04	6236.5	2412.48	3036.49	4673.54	6338.2	7772.24	2698.37	6461.28	3852.99	4949.8	6956.77	2357.22	2657.36	3098.73	5635.19	2848.81	3293.57	6337.76	3707	5740.39	2370.14	5251.37	4765.46	2814.53	2738.72	2854.07	2343.08
"200888_s_at"	14094.1	14344.3	18501.2	10638.8	7812.36	7307.1	7451.89	7592.96	9100.39	8322.94	7952.14	7824.31	9610.56	10701.2	8598.39	10996.9	8647.43	6841.13	11984.6	8515.76	8092.45	10135.9	10229.6	9304.34	10426.8	9109.12	10688.5	10929.7	11136.2	10006.7	12172.5
"200889_s_at"	442.485	469.666	485.735	525.102	542.836	947.192	825.464	506.168	630.047	737.693	643.068	1122.91	679.676	688.328	950.848	656.229	529.657	1074.5	1063.18	409.264	986.537	558.08	574.317	954.826	637.671	973.825	772.958	653.568	369.637	390.746	496.883
"200890_s_at"	340.162	286.751	357.607	370.434	352.355	518.609	434.075	395.933	425.64	325.891	404.926	622.126	595.448	581.872	503.871	378.021	315.913	820.813	323.06	446.442	732.718	469.662	459.399	670.928	322.016	444.314	600.649	417.774	300.082	300.094	318.922
"200891_s_at"	3504.65	2691.46	4103.05	2422.65	2513.58	3009	2973.26	2589.16	3223.64	3247.54	2256.61	3124.44	1705.89	2736.86	2605.64	1802.77	2111.54	2393.81	2546.03	2700.03	2833.7	2033.3	2901.59	3115.14	2249.3	2673.04	4309.91	1933.06	1518.56	1584.7	1504.49
"200892_s_at"	1252.43	707.026	997.113	2286.48	1012.62	1073.7	956.358	887.648	1054.03	1092.62	1145.6	1200.24	991.636	1266.39	1059.98	1318.81	1139.19	1206	1146.09	1453.84	1129.6	1246.07	1065.5	1116.79	971.869	1037.48	2188.87	756.919	1651.35	1578.72	1034.85
"200893_at"	3474.64	2672.42	2555.07	5492.53	2534.05	2421.16	2871.03	2314.04	3299.69	3511.13	2477.67	2636.25	2071.88	2760.19	2619.05	3222.81	2619.02	2439.48	2844.63	2434.93	2765.25	2712.01	2515.45	2374.91	2228.52	2375.87	5297.71	1833.74	2384.59	2360.63	2310.4
"200894_s_at"	254.822	185.878	246.553	436.051	198.615	268.172	175.345	217.626	174.715	190.54	223.033	157.084	191.027	183.199	220.73	234.967	243.983	237.602	225.611	204.442	184.351	313.069	172.01	164.862	160.919	196.534	567.807	236.593	213.55	188.17	247.74
"200895_s_at"	693.548	598.559	1111.29	1066.04	702.427	699.183	1112.57	852.496	926.083	669.436	501.282	592.276	374.582	367.375	485.553	527.572	717.265	446.832	677.931	589.716	620.048	698.311	645.485	461.845	819.908	717.486	1199.67	640.457	496.565	629.868	705.6
"200896_x_at"	2423.15	2130.57	2313.81	2555.58	2758.63	2576.8	2346.97	1664.07	2553.15	2444.95	2216.26	2659.89	2763.52	3100.78	2933.6	2227.35	1994.92	3054.2	1684.1	2382.33	2540.02	2496.28	2512.69	2296.62	2636.11	2448.1	1940.69	2676.89	2187.99	2213.46	2514.41
"200897_s_at"	4223.56	3819.9	2782.14	675.148	3013.56	2652.24	2676.28	3881.39	2851.71	3675.14	4749.41	3310.74	2570.17	2718.91	2664.97	1854.99	4168.08	1844.64	1823.98	2603.02	4552.21	2496.42	5359.8	2555.49	2519.5	3476.2	1518.23	4122.08	2570.46	2033.93	2436.51
"200898_s_at"	685.645	598.403	824.645	425.769	509.944	625.07	414.858	510.259	442.052	463.287	864.858	710.333	785.255	768.198	843.974	646.576	835.643	515.178	325.995	184.768	618.645	898.18	947.842	967.512	642.424	990.074	458.408	619.606	1004.75	964.446	921.092
"200899_s_at"	1202.39	1532.21	2763.83	858.288	919.328	1189.15	1081.6	1129.03	1068.54	1348.06	1449.09	916.397	1156.59	1439.06	925.583	1083.61	1693.15	660.545	1107	1035.48	948.944	1185.39	1399.04	1518.45	1146.99	882.534	903.721	999.759	822.38	840.802	783.496
"200900_s_at"	468.411	778.718	426.063	932.99	546.99	589.356	508.2	564.533	479.164	574.298	512.988	933.878	1097.88	820.587	1434.52	1206.7	498.238	1408.41	816.375	528.61	710.319	824.831	453.759	1072.41	1128.14	1339.49	762.213	1050.67	1066.32	1099.47	1568.35
"200901_s_at"	1445.07	1640.48	1130.74	2005.97	1573.85	1604.5	1736.45	1417.06	1472.29	1702.38	977.623	1612.37	1525.35	2149.24	2168.47	1901.29	1349.69	2472.03	1549.57	1774.99	1490.05	1424.56	1258.8	2037.43	2307.67	1911.61	1775.81	1855.58	1499.93	1526.85	1872.79
"200902_at"	1599.07	1840.54	1819.19	1482.19	1542.65	1756.34	1327.36	1942.43	1810.35	1309.12	1118.98	2053.1	1622.88	1735.68	1529.2	2646.46	1888.19	2054.81	2838.33	2293.14	1893.54	1176.37	1697.7	1648.75	929.345	872.243	2539.02	1041.54	1071.44	954.018	1135.73
"200903_s_at"	915.809	843.067	997.155	1105.5	681.338	848.814	819.158	814.623	932.165	668.75	719.146	739.954	914.915	1032.99	985.101	1357.01	1012.52	1038.1	1121.63	881.091	985.511	729.553	758.082	674.193	820.772	631.863	1048.7	981.834	806.334	749.155	1156.55
"200904_at"	1948.77	3289.02	2818.54	2671.38	5206	2857.94	2893.41	5067.83	4426.9	4087.11	4620.56	6851.53	5034.56	7062.44	5170.54	4168.19	5013.16	3039.53	3930.69	3916.8	3480.72	4207.54	2950.43	4243.72	2495.05	2266.33	4255.32	4461.05	3373.04	3209.54	1989.75
"200905_x_at"	7403.3	9268.52	6062.61	8995.14	12032.5	6515.7	6041.38	8269.43	9874.35	11007.6	8063.26	12262	8790.36	12274.5	12085.8	9425.02	7960.58	7228.85	10215.8	6959.53	5879.78	10481.6	6447	9592.08	9875.32	10610.8	10904.8	12729.1	11269.6	11871.4	8595.56
"200906_s_at"	227.795	140.944	73.8519	64.11	223.643	279.341	84.3368	289.742	139.447	166.976	273.429	390.489	122.426	81.5462	162.017	140.544	354.304	147.501	133.954	106.135	287.47	56.6395	174.255	84.4803	258.639	388.985	81.4514	574.188	218.745	219.565	264.005
"200907_s_at"	2173.48	1606.3	1053.24	316.674	2198.22	1889.79	1517.17	2929.44	1624.21	2120.86	4217.47	2513.25	1957.37	1765.84	1849.97	1275.89	3042.3	1544.87	923.56	2008.85	4027.22	1144.76	3765.49	1529.96	1522.9	2399.95	590.664	2840.12	1742.97	1432.49	1448.8
"200908_s_at"	56.9319	102.099	158.778	120.909	32.8201	35.9451	72.8006	133.657	138.786	74.2615	13.3257	62.2402	68.7383	23.9311	50.2641	31.2547	43.5714	21.9748	193.522	64.2421	63.6952	98.4596	65.8521	120.178	80.3051	29.8898	97.6871	137.885	16.6222	113.324	49.4033
"200909_s_at"	14336.9	12781.4	18623.5	10213.8	10333.5	8208.09	7246.77	8090.13	9994.97	8424.68	8913.1	9227.45	12197.4	16339.5	10317.9	14450.7	11112.8	9523.68	12386.9	10572.8	9529.36	13817.1	8049.12	8870.9	10390.7	7659.11	11677.9	11208.1	9622.11	7889.74	10217.4
"200910_at"	1886.91	1739.8	2024.59	2910.79	1856.02	1723.87	1798.55	1882.18	1962.61	2089.09	1998.35	1550.13	1609.38	2178.69	1805.79	2039.5	1921.14	1962.76	1664.09	1858.3	1905.42	2164.33	1903.95	1632.12	1612.42	1497.51	2908.76	1723.37	1464.1	1086.15	1640.67
"200911_s_at"	5484.09	4375.87	8400.48	2576.38	4978.46	4404.99	4600.59	4718.75	4168.93	4610.87	6620.45	4721.89	5768.6	4039.09	4464.98	2886.3	5294.12	4151.06	2582.78	5008.09	4627.9	4748.66	5815.04	5161.78	4226.2	3865.16	3861.74	5787.71	4614.95	4184.37	4802.93
"200912_s_at"	6950.05	5583.77	9828.63	6156.54	6376.44	6113.29	5494.08	7009.65	6560.33	6707.46	6252.57	4846.6	5807.23	5891.66	5274.54	7173.05	7612.8	3633.57	8155.9	6253	6210.71	7868.38	7469.69	6560.41	6459.28	4917.8	7155.16	5220.56	7513.17	7953.95	7600.75
"200913_at"	485.425	400.969	272.524	791.047	395.744	438.985	344.281	348.768	337.625	487.172	546.727	467.604	549.582	595.36	477.136	452.102	288.919	584.542	299.44	301.943	421.136	434.955	414.662	387.369	575.931	591.305	507.218	591.24	633.078	509.623	485.836
"200914_x_at"	675.77	677.362	699.85	1003.59	220.893	321.14	236.147	300.235	261.682	438.949	277.779	373.848	174.311	195.142	271.107	175.414	285.231	285.021	389.904	295.394	204.032	196.628	267.872	210.237	305.079	320.422	952.412	372.02	424.427	364.67	250.88
"200915_x_at"	3124.8	1989.26	3794.49	4035.07	1986.96	2002.91	2280.59	2898.17	2548.1	2665.3	2574.59	2250.54	1815.58	1931.25	2011.99	1482.84	1961.46	1711.51	1880.31	2152.59	2316.85	2086.22	2987.89	2644.29	1968.8	1831.22	4235.55	1442.81	2096.1	2086.27	1868.1
"200916_at"	6660.17	9241.68	3051.15	8974.36	6503.41	4320.54	4185.74	4977.04	4132.96	6740.02	5856.33	5469.24	3297.5	5428.85	6511.06	4101.66	6007.68	5890.42	4091	4458.65	3371.6	5466.21	6609.69	6442.07	5296.37	9091.44	6030.35	4918.15	5000.89	6806.81	6092.47
"200917_s_at"	244.177	182.132	121.979	363.028	3.8138	30.3137	24.5011	35.9804	11.5341	20.2738	20.0446	21.9209	69.2461	30.3142	20.2576	75.1047	12.2719	23.4516	15.6592	14.3439	11.1189	14.9315	19.7766	22.8444	390.986	495.878	242.209	347.963	427.943	440.034	506.992
"200918_s_at"	2309.96	1824.07	1495.08	3156.3	2654.4	2599.82	3157.84	2169.07	2441.3	2309.94	2192.66	2970.13	2533.13	3155.76	3269.6	2531.87	2227.01	3299.57	1731.79	2730.14	2643.05	2979.49	1958.46	3342.03	2842.32	3084.21	3143.17	3455.41	2879.67	2679	2703.26
"200919_at"	2338.22	1130.84	1140.6	3149.29	1383.4	1067	1148.45	1303.38	1526.47	1262.11	1410.55	1653.26	1338.06	975.268	1063.09	1068.83	904.487	1583.05	1064.22	1401.56	1229.32	1212.66	1098.02	1109.44	935.583	1480.76	2663.03	1457.6	947.253	851.442	1425.4
"200920_s_at"	2013.16	2825.14	2967.93	4899.87	4384.81	3862.22	3086.31	3332.18	4153.27	4048.27	3660.49	4292.02	4252.84	5651.25	4755.51	4119.2	3552.63	4172.44	3521.93	3352.31	2438.18	4446.01	2157.09	2366.18	3449.37	2804.07	4669.34	2366.26	4695.15	5346.18	5165.68
"200921_s_at"	3220.16	3755.23	4439.34	5521.02	3843.89	3630.86	3472.81	2845.53	3807.9	4356.08	3320.56	3185.45	3591.2	4101.05	3194.23	3628.05	2884.15	3346.16	3504.4	3408.78	2657.92	3589.71	2893.61	2946.17	3391.22	2744.99	5257.73	2503.18	3967.44	4581.82	4746.92
"200922_at"	685.503	551.019	545.14	441.869	437.153	669.259	641.104	663.878	577.943	466.634	679.676	780.454	999.91	585.331	513.333	818.049	630.471	1079.76	606.688	814.791	924.574	750.053	721.487	778.66	959.949	957.528	540.609	1091.51	908.233	859.293	677.428
"200923_at"	2499.34	1941.67	1930.77	1625.79	4986.57	2881.54	3189.05	3034.93	3869.39	3650.47	1464.88	3498.81	5017.48	2772.52	4045.33	2431.45	1954.76	2337.94	3323.01	2412.18	4465.97	3375.02	1594.95	1953.69	2674.3	2489.56	3779.4	3021.54	5235.83	4939.7	2638.96
"200924_s_at"	702.58	872.988	677.037	1147.94	599.042	535.86	524.562	500.915	481.116	353.564	802.163	487.544	704.897	737.94	700.448	560.642	574.666	727.323	543.048	598.033	584.359	547.74	601.352	646.936	806.886	955.351	931.185	721.603	798.32	675.402	905.389
"200925_at"	4284.53	4298.26	5527.88	4166.67	5460.35	4300.6	6353.05	4235.16	3890.85	5636.65	5886.08	5074.16	7337.48	7254.28	6795.34	9470.89	7707.54	7352.83	11180.7	6319.26	5276.11	5940.01	3765.44	5239.66	5079.12	5466.78	4418.53	7111.59	5305.44	4823.18	5469.09
"200926_at"	23860.5	32758.4	30788.8	23006.7	15819	15199.4	14687	13121.2	16956.3	15719.8	13249.7	14756.3	19883.6	21799.1	17599.3	19752.6	16543.5	15695.4	20202.2	14157	13967.8	18473.4	17153.4	16628.7	20852.6	15028.2	19956.9	25227	18354.3	20072.5	19844
"200927_s_at"	811.945	873.642	867.672	891.575	1022.12	1281.19	1120.97	1177.19	871.469	964.572	1383.17	1175.29	1680.75	1279.61	1512.95	1152.92	1191.28	1803.19	874.002	1275.46	1388.67	1125.96	1439.81	1385.86	1319.81	1433.8	930.547	999.142	1085.43	1058.89	1187.5
"200928_s_at"	85.3621	60.9239	76.4773	63.8133	92.1725	63.8811	35.6769	59.2724	61.2902	61.0569	45.3428	44.2477	53.084	49.828	39.4263	46.3984	46.5658	53.1413	61.9747	91.3109	78.1202	64.3927	51.2678	80.2337	23.3033	49.0409	82.9439	48.2798	23.1293	28.5453	59.1457
"200929_at"	1248.64	1750.3	1495.99	1526.74	2232.6	2979.85	3125.13	2241.93	2042.93	2525.78	1932.42	2808.46	2387.08	2993.08	2080.77	3180.93	1801.91	3388.43	4027.83	3572.86	2580.22	2123.93	1905.73	3018.84	2255.17	1878.88	2067.99	1310.25	1738.82	1789.44	2100.6
"200930_s_at"	45.671	60.476	12.3659	15.5008	10.1172	31.0244	18.1437	20.1794	5.42282	10.5753	7.61402	23.9473	48.7469	19.3692	3.37227	8.29976	14.3244	8.37722	7.84663	21.6624	21.702	8.13974	12.1145	7.47489	7.73975	4.48175	13.4413	48.2907	23.8119	8.49035	4.65224
"200931_s_at"	5863.83	3155.01	3253.06	3443.09	3145.89	4062.95	3635.55	4742.71	4500.65	4085.89	5089.23	3094.72	4559.01	2609.49	2592.73	2353.37	3893.6	3396.71	2250.62	4230.28	4778.16	3900.47	4834.81	3304.02	3347.55	3485.15	3614.66	6249.95	3011.67	3613.58	4340.76
"200932_s_at"	1473.48	1662.74	1494.43	751.229	1695.86	1792.87	2798.97	1610.45	1364.22	1668.97	2070.96	1829.47	2889.38	2096.19	1845.92	2677.28	2129.2	2712.88	2027.26	1947.88	2175.14	1299.3	2478.99	2133.45	2990.93	2122.13	861.984	2830.76	3099.88	2874.27	2807.19
"200933_x_at"	17753.9	17873.5	18314.3	13113.1	12799.9	11514.7	14324.3	11179.8	13632.7	13144.1	11421.8	13443.8	15586.4	15861	14508.7	15276.9	12666.5	11864.3	14986.5	12733.4	11480.7	16536.8	12014.5	12236.9	16655.4	13465.1	12508	19283.6	14450.5	13939.5	14658.3
"200934_at"	1699.4	1819.94	2001.1	1983.64	1272.25	1569.33	1401.07	1982.46	2003.99	1782.74	1661.86	1957.01	1292.55	2028.31	1811.15	1412.5	1780.91	1440	1587.27	1925.46	1658.02	1570.66	1955.96	1719.86	1026.25	1509.06	2044.16	1149.52	1240.86	1053.37	1491.82
"200935_at"	327.776	249.927	242.171	263.415	562.504	471.541	512.439	240.589	284.897	373.685	473.084	712.175	969.785	541.505	721.537	400.749	296.828	1279.73	284.784	835.457	644.761	441.657	480.654	408.662	579.97	984.692	571.735	1370.16	620.578	634.488	1013.85
"200936_at"	12951.8	12272.7	19731.3	12373.2	9849.21	9875.86	10864.1	10008.6	10099.9	9274.34	12207.2	9693.65	14273.5	14745.2	10936.5	16778.3	13008.6	12516.3	16437.7	11529.1	10223	12484.8	8648.79	10069.5	9807.74	8005.29	9175.01	11924.4	10376.2	9109.13	13601.4
"200937_s_at"	7323.8	7996.81	11403.3	6520.48	5215.92	5474.38	5775.8	6159.21	6271.26	5924.58	6734.89	6361.09	7310.63	8449.67	6108.28	9596.66	7214.13	5228.58	7733.91	6423.98	5903.72	6907.14	6894.67	5983.43	5684.57	4695.37	5909.61	6855.33	6044.9	5958.07	6730.76
"200938_s_at"	11.3651	3.67131	5.44859	5.41339	4.37972	32.2423	8.19679	2.6572	41.1574	3.07096	3.08783	9.22282	12.7949	10.1535	4.14244	3.10742	2.79319	5.30339	10.9355	5.17463	7.85543	5.09311	4.75745	7.80721	9.85949	51.0779	13.8729	13.7421	11.7302	8.15262	30.2046
"200939_s_at"	54.384	51.3906	22.8333	9.10073	12.1981	58.0564	5.9651	40.6456	47.3217	22.1998	48.4892	22.9455	2.01601	6.48958	47.9826	7.55785	16.6139	31.3379	9.78623	8.00336	26.9858	23.3386	9.2323	7.38788	43.9008	64.4547	17.0399	66.8605	10.7308	13.0607	91.4179
"200940_s_at"	1503.99	1858.91	1768.74	677.256	1271.83	1614.57	1355.22	2071.89	1317.79	1154.59	2837.16	1490.88	1559.25	1618.01	1593.93	1100.59	1626.83	1114.96	861.907	1505.03	1461.95	1517.34	1554.9	1211.48	1766.81	1189	1128.67	1262.85	2035.05	2051.82	1552.59
"200941_at"	1626.59	1454.7	1385.06	1305.37	1809.45	1659.49	1824.21	1738.92	1643.37	2127.71	1823.94	1362.27	1629.81	1617.38	1515.38	1991.6	1868.54	1893.62	2848.9	1321.91	1723	1359.96	1804.9	1601.36	1353.84	1350.37	1119.26	1914.68	1654.55	1465.69	1367.31
"200942_s_at"	1896.23	2252.79	1947.12	1941.5	1939.74	2315.92	2184.03	2342.24	1978.49	1792.63	2270.75	2344.49	2599.83	2019.82	2270.12	2809.46	3156.7	2787.74	6193.55	2312.68	2312.73	2816.76	2096.31	2446.96	1576.13	1553.86	1475.75	1985.65	1739.58	1706.9	2076.33
"200943_at"	4158.52	2129.6	2967.53	1099.54	3065.23	1054.82	2015.25	1618.66	2708.54	1806.51	1875.24	2153.61	1456.25	1518.07	2491.52	1652.24	905.045	2138.32	4712.53	3360.72	1209.04	1324.94	4218.14	2492.25	4178.38	2631.16	2336.38	2277.41	3353.16	3187.04	2303.93
"200944_s_at"	3893.64	3599.53	2339.27	1527.72	3137.8	2698.46	2905.31	2106.09	3902.98	3281.72	1987.19	3031.45	3263.58	4662.45	3551.6	5219.08	3081.53	3372.87	4592.96	3146.1	3139.43	3555.1	3122.17	2865.11	3345.58	2761.74	2445.32	2976.28	3152.52	3218.94	2803.1
"200945_s_at"	3998.84	3254.55	3830.13	3005.42	3335.41	3485.79	3357.31	3910.18	3708.57	3350.11	2695.74	3362.41	3264.72	2865.68	2887.4	3106.25	3309.55	3184.33	2643.42	3750.12	4483.57	3184.77	4585.33	3153.6	3387.48	3830.54	3711.07	3601.88	3481.85	3541.16	2875.37
"200946_x_at"	1276.8	1245.21	1180.17	1579.91	1703.2	1607.13	1243.51	1712.49	1072.9	1132.78	2021.23	2125.08	2133.26	1593.39	1458.99	1674.74	2039.02	2015.74	1354.8	1611.16	2103.67	1432.13	2390.96	2000.34	1363.56	1600.86	1410.25	1693.58	1407.97	1323.09	1415.93
"200947_s_at"	1356.42	1554.47	1328.12	1644.85	2138.57	1535.45	1556.44	1413.99	1358.58	1640.82	1879.26	971.747	1294.32	1161.62	1116.45	848.827	1585.95	1472.03	1363.88	1812.31	1479.05	1288.45	1982.05	1534.75	1205.01	1259.07	1392.72	1394.82	1066.95	1396.03	1079.46
"200948_at"	1588.64	1256.4	1563.26	2009.34	1922.42	1901.81	1821.09	1404.94	1665.04	1651.57	1729.84	1617.54	2616.02	1320.55	1663.68	1570.61	1660.16	2550.39	1329.4	2165.8	2274.18	1258.1	1488.3	1385.02	1715.86	1421.01	1995.8	2056.91	1901.55	1900.46	2022.76
"200949_x_at"	13142.1	11809.5	19654.1	9567.44	8832.99	7899.84	9543.39	9332.84	10381.2	9928.2	10461.6	9524.3	14052.1	13532.1	11680.7	13423.8	11300.6	10855.8	14575.2	9321.56	8176.72	11774.9	9748.22	11061.9	12667.1	9490.37	11020.3	12698.2	12653.9	12532.2	12221.5
"200950_at"	1277.92	1134.52	1453.94	1071.63	1403.36	1626.87	1621.07	1609.74	1425.63	848.078	2549.94	1431.01	2098.18	1765.95	1310.75	2401.24	2416.89	2126.02	2083.23	1679.7	1880.78	1382.33	945	1210.9	1757.89	1101.14	923.715	1747.77	1498.3	1324.98	1520.93
"200951_s_at"	114.921	83.0121	55.1376	116.257	87.4219	53.3635	94.5295	85.7174	197.442	112.483	69.3151	125.649	93.8028	129.228	121.926	94.4261	20.61	98.3086	66.8306	43.9046	108.665	284.096	21.0137	187.075	94.6419	108.606	109.25	76.2712	72.8491	113.929	177.036
"200952_s_at"	92.2255	111.325	96.8581	202.134	77.4532	123.608	127.165	122.157	135.774	100.815	92.1553	96.3471	73.1352	81.6171	69.0499	21.9597	83.0577	83.5558	97.8044	74.4548	20.2977	85.0547	104.802	63.3395	102.361	220.268	178.761	68.5565	130.348	104.1	219.872
"200953_s_at"	2306.17	2969.55	1631.06	2824.36	2472.17	4118.43	4398.35	3111.06	2377.59	2713.46	2059.83	2282.72	3178.7	3025.77	2742.21	2237.77	1585.45	2498.8	1335.73	3538.62	3010.01	2366.26	2031.18	2677.78	2316	1503.14	2194.5	1857.23	2386.11	2406.62	2457.2
"200954_at"	1223.27	1218.3	700.766	1416.25	1162.87	1161.65	1236.79	544.372	1183.07	983.549	1036.71	1396.02	1402.15	1334.79	1472.59	1260.8	979.451	1721.91	1197.45	1556.11	1193.17	1241	942.684	1562.45	1443.14	1428.56	1416.56	1357.8	1222.96	1105.26	1134.98
"200955_at"	839.792	899.597	782.004	1006.31	963.257	1127.84	1009.43	911.932	963.518	829.524	963.095	989.786	862.241	1122.31	1172.8	973.094	989.31	1153.83	852.201	989.247	917.497	989.505	844.008	772.113	906.461	959.221	815.613	855.942	905.679	875.703	1115.12
"200956_s_at"	501.267	507.919	392.875	706.312	464.312	389.661	402.209	573.766	392.448	363.006	696.115	477.445	548.2	409.911	548.718	396.225	479.108	577.022	292.278	431.108	541.134	543.062	412.824	271.909	518.28	600.893	501.505	483.315	563.548	441.131	542.816
"200957_s_at"	813.43	687.469	682.727	1164.71	1052.88	836.577	839.21	795.955	823.071	899.86	1029.9	751.685	892.794	1198.76	826.885	711.706	865.933	979.698	446.501	724.052	765.66	641.524	814.487	440.665	760.507	560.48	855.487	952.168	751.168	876.116	661.53
"200958_s_at"	8348.83	8256.15	7104.35	7815.74	5102.79	4791.53	4597.43	5472.93	6076.15	5142.47	4645.77	6855.23	4923.47	5127.04	5754.53	5764.98	4924.51	5339.65	5945.82	5755.88	5236.33	4990.53	6363.03	6567.74	6475.32	7846.64	7003.84	7009.61	5313.92	4937.3	6582.38
"200959_at"	1491.93	1329.91	860.724	1704.96	936.529	1027.68	807.842	680.713	868.067	827.656	665.498	901.357	767.138	1247.47	1012.85	928.617	675.049	1055.6	684.492	904.834	882.05	922.07	780.276	771.809	1086.63	1399.33	1325.21	1249.97	1367.35	1301.58	1261.06
"200960_x_at"	5200.97	5019.02	4588.67	3393.55	4554.68	4079.1	4169.02	4193.12	4799.91	5403.65	4435.77	4938.96	4693.03	5018.91	4996.13	6049.62	5096.75	5734.32	6041.31	4796.61	4508.96	3831.43	4828.45	4600.87	5777.75	4790.62	4016.34	5304.19	5400.13	5016.65	5661.58
"200961_at"	751.448	1057.22	879.709	762.423	890.058	689.36	829.173	770.027	1016.81	779.126	683.598	694.238	739.627	842.719	760.867	880.382	786.181	966.909	1131.69	835.896	736.046	666.284	726.083	747.655	949.11	929.32	786	1114.73	718.603	592.142	678.591
"200962_at"	422.621	245.565	1101.14	415.504	699.524	649.42	878.07	1502.23	873.977	341.267	659.708	501.871	582.961	372.378	490.097	949.7	1148.43	411.523	819.674	536.555	702.541	312.741	855.821	274.693	544.634	735.992	519.75	535.749	164.376	150.461	908.498
"200963_x_at"	18148.9	21953.6	24153.7	14253.7	14766.3	13106.4	12911.8	13066.1	13402	13025.2	13270.3	13540.2	16671.2	19486.6	15811.2	19234.5	15692.7	13476.3	18232.9	14378.6	12249.6	18084.7	12983.6	14328.7	13982	10874.4	13212.5	17601.5	14413.9	13963.2	16320.2
"200964_at"	2881.52	2758.9	2094.83	3840.65	4049.03	3734.13	2909	2519.21	2902.18	3043.53	2754.96	4079.34	3208.99	3567.98	3647.6	2756.16	2990.83	3284.2	1820.76	2967.67	3054.7	3222.09	2343.23	2458.46	3645.52	4166.06	2800.35	3583.25	3478.27	3743.16	3418.34
"200965_s_at"	2064.45	3994.9	4080.84	865.123	2396.52	2020.65	817.919	4466.22	1054.12	1273.13	7840.93	1957.93	3137.58	3044.02	1763.08	1406.22	5120.18	1546.33	963.14	1312.9	2330.25	1774.58	2909.39	1538.5	1528.35	897.226	2254.25	2529.27	2917.67	2183.46	1872.79
"200966_x_at"	5581.18	8257.68	6147.51	8171.25	7738.2	7387.95	9779.01	5858.71	5542.75	7915.64	7324.14	7775.54	8465.64	7982.75	8157.42	6866.2	6108.4	9677.96	8211.06	8093.71	5965.79	6573.81	5791.68	7639.05	9976.65	10197	6202.36	7445.41	8505.37	8054.5	9075.07
"200967_at"	3682.56	3479.07	3354.93	2635.49	2959.47	3026.72	3542.81	2348.14	3759.45	3581.35	2549.75	3661.32	4053.7	2928.42	3353.49	4848.47	2930.17	4821.24	5679.05	2934.75	3563.96	2681.68	3088.46	2838.71	3227.24	3409.79	3768.61	4508.68	3101.98	3215.37	3218.77
"200968_s_at"	3693.3	3803.98	2881.59	2797.35	3200.87	3127.24	3669.24	2224.11	3867.45	3550.92	2613.73	4000.5	4322.94	3841.6	4179.15	5854.08	2682.01	4969.24	5155.97	3055	3773.89	3906.63	2882.05	3444.12	3741.01	3540.3	3401	5591.04	3557.25	3205.53	3803.85
"200969_at"	1220.78	863.538	1112.39	1558.23	876.093	874.652	1014.41	905.646	1216.08	1418.49	763.947	1006.99	812.297	1154.48	968.725	1114.73	839.706	1083.16	1063.85	993.699	776.239	684.511	812.575	1268.69	898.694	920.643	1584.23	790.181	722.004	709.321	632.184
"200970_s_at"	1398.11	1376.07	2132.64	2658.43	1032.77	1659.24	1366.95	1447.39	1861.05	1453.32	1025.01	1385.98	1362.74	1717.67	1373.51	1444.65	1574.08	1471.84	1878.77	1618.94	1336.57	1325.31	1386.11	1801.17	1783.13	1594.38	2241.99	1261.07	1143.71	1248.86	1498.83
"200971_s_at"	3532.77	3236.05	3959.54	4294.53	2550.05	2920.88	2618.4	2721.96	3803.56	4032.22	2374.64	4122.01	3089.15	3808.46	3613.43	4407.37	2428.52	3888	4472.12	2290.21	2766.28	3346.81	2382.28	3507.66	2935.87	3251.35	4600.64	3589.55	2941.04	2683.23	3532.05
"200972_at"	2498.97	3413.08	5810.17	2626.84	3624	4236.71	4523.27	3572.74	3477.73	3898.51	3754.18	2460.21	4588.13	3980.4	3185.32	4094.7	4384.78	3446.02	5426.89	4097.64	4195.47	3629.68	3758.9	3483.31	3362.46	2031.66	3306.47	3903.87	3221.42	3186.39	2100.19
"200973_s_at"	1224.16	1447.79	2544.6	1123.44	1443.51	2200.04	1700.84	1797.67	1076.76	1200.25	1864.48	1757.4	3185.85	2043.36	1916.05	2723.61	2554.58	2120.65	2791.74	2025.23	2568.77	1873.61	1378.6	1779.55	2052.7	1286.9	1292.11	2032.63	1946.69	1747.6	1477.55
"200974_at"	4757.97	3908.84	2967.44	1148.17	4054.26	4254.07	2226.01	6473.6	4274.2	3234.46	9600.18	2829.22	4075.25	3082.46	2887.18	3683.82	8071.86	1871.36	4112.49	2457.19	7846.37	2829.64	4860.6	1657.56	3146.96	1817.58	1662.87	8523.21	4713.34	3549.66	2484.63
"200975_at"	2736.1	4112	1962.16	2867.92	3114.38	4138.64	4928.71	3307.75	3892.3	4036.63	2760.89	3575.01	3956.48	4384.72	4802.1	4241.01	3119.92	4968.72	4191.7	5225.69	4081.63	2990.61	3599.74	4682.89	4897.66	4209.56	2585.09	4319.42	4304.54	4236.84	4535
"200976_s_at"	2295.5	2564.74	2198.95	2181.33	3488.18	2905.21	2621.28	3029.52	3002.94	3349.86	2613.51	3075.93	2524.55	2969.32	2890.17	2476.89	2983.14	2404.76	1883.37	2421.9	2555.89	2666.28	2385.6	2757.46	2617.76	2411.27	2066.91	3499.13	2325.07	2431.38	2383.27
"200977_s_at"	1571.01	1674.67	1770.06	1368.48	1189.62	961.453	1121.4	1572.38	1566.15	1787.1	1051.71	1558.77	1187.42	1244.42	1312.5	1235	1159.98	1222.55	1083.28	1233.66	1199.33	1012.18	1327.61	1398.28	1434.01	1247.76	1574.5	1401.1	1181.35	1297.92	1114.85
"200978_at"	2988.09	3682.9	4242.52	1952.19	4125.32	4314.06	4543.36	3223.78	3675.19	4053.35	4854.14	3684.82	4153.19	5305.48	4607.77	5489.13	5919.18	4429.17	5429.36	4303.52	4111.41	4166.02	3498.64	5384.37	3667.66	3037.14	3104.97	3936.6	2924.74	3068.24	4144.46
"200979_at"	321.83	231.185	890.408	333.654	275.208	511.195	382.144	367.043	330.394	391.508	395.126	286.879	248.941	306.818	278.59	219.064	456.159	349.489	345.758	418.559	312.344	404.671	472.68	450.324	268.536	301.66	663.138	302.042	216.865	280.512	230.727
"200980_s_at"	1219.24	1264.52	1875.32	937.315	1251.48	1443.56	1311.95	865.652	1056.69	1156.4	1471.27	1217.51	1600.7	1454.51	1458.94	1435.06	1795.38	1629.49	1310.44	1345.53	1206.41	1513.05	1302.11	1359.67	1524.62	1287.22	1080.29	1125.7	1175.89	1183.18	1501.42
"200981_x_at"	11841.6	11438.6	11800.9	7807.71	7698.62	9520.26	10502.5	8099.98	8697.84	7193.44	8898.8	9564.79	13235.5	13299.8	10234.1	10857.9	10031.7	10626.8	8213.48	8629.7	10173.4	11286.8	9503.48	12062.9	11838.7	10200.3	8207.35	15831.2	12388.3	11211.3	11270
"200982_s_at"	2138.29	1630.81	3102.78	516.674	2106.74	1503.93	1470.17	1462.03	2205.6	1733.25	2038.78	2215.84	1724.82	1932.02	2166.85	2105.59	2186.6	1125.98	1343.52	1186.87	2107.92	2048.13	1458.92	1303.45	2009.08	2310.99	1259.1	2257.37	2553.36	1701.08	1568.35
"200983_x_at"	7120.14	7678.68	6164.16	10132.9	5468.39	6728.4	5880.62	7316.16	6175.12	4124.84	7000.88	6982.55	8033.25	5353.68	8376.26	8031.95	7233.48	9033.83	8985.03	7895.09	8232.55	6413.73	5835.38	6763.03	7401.93	5887.27	6562.84	7905.58	4895.38	4383.44	7784.88
"200984_s_at"	4316.99	5067.59	3842.33	7960.56	3305.31	4584.82	3678.49	5436.56	4456.83	3147.22	5797.37	4401.47	4833.15	3568.72	4303.17	4789.98	4693.28	5810.04	6082.53	4589.64	5881.91	3849.15	4388.41	3744.31	4379.78	4271.05	4490.45	5080.89	3787.01	3049.97	5785.14
"200985_s_at"	4270.68	5799.54	4307.81	8207.55	3204.81	4109.8	4166.61	5470.56	4507.85	3436.61	5187.68	4396.36	3508.34	4198.05	4576.35	4675.06	4339.52	5045.68	5786.96	4728.16	5256.02	4008.91	4327.83	3653.49	4909.68	3826.77	4738.06	4685.33	3487.13	3121.82	4614.78
"200986_at"	4541.95	8009.52	6311.44	3048.47	8317.33	6109.85	5580.55	6055.93	5643.11	4997.2	8073.96	6527.75	7539.58	6096.59	5939.93	4687.89	6960.07	5735.14	4115.65	5978.75	5935.01	5466.8	4563.36	5550.19	5612.03	5640.1	5093.36	5935.51	6070.42	6135.05	7534.75
"200987_x_at"	656.178	400.868	449.627	1373.8	571.111	634.543	460.603	406.301	564.588	373.915	434.661	529.377	344.267	343.708	495.497	510.805	451.4	578.596	546.426	299.749	526.808	514.35	393.718	419.513	585.81	646.537	988.415	456.056	538.38	504.498	616.891
"200988_s_at"	227.328	212.761	177.237	531.397	191.997	205.935	279.617	183.409	190.56	190.982	271.568	160.154	304.386	312.44	224.864	199.632	307.502	394.225	145.312	301.397	296.562	295.582	281.621	232.809	253.272	232.435	412.239	175.787	256.175	242.181	270.452
"200989_at"	8543.6	4081.24	3103.44	10739.2	4207.97	3235.47	3727.16	3329.4	5112.81	4779.32	2260.06	4320.58	3547.66	3380.77	3734.51	2824.31	2101.45	4095.6	1941.88	3829.67	3723.48	4537.99	3724.6	5307.43	3026.52	4140.12	8598.24	3249.48	2995.48	2926.74	5694.04
"200990_at"	1180.72	844.779	1018.57	1389.79	1247.38	1291.99	1328.9	1256.33	1348.29	1369.08	1773.14	1157.94	1210.91	1829.73	1378.89	1288.34	1401.3	1297.06	931.1	1239.1	1339.6	1446.44	1233.02	1094.01	1081.44	1001.02	1078.07	1250.34	1216.03	1130.05	1194.19
"200991_s_at"	482.778	664.33	687.656	541.065	1129.82	921.708	957.951	588.046	999.114	844.563	896.38	1113.23	1166.36	1320.4	1214.12	1346.64	959.33	1332.96	1232.23	1116.12	934.812	1242.56	447.761	853.968	983.558	628.716	609.671	914.944	643.531	898.207	692.789
"200992_at"	1523.62	1092.45	1681.1	5151.23	1000.89	1402.78	1638.73	1371.74	1050.8	1219.97	1513.87	1551.57	1085.8	1036.65	1155.74	920.869	1127.64	1393.18	740.333	1079.72	1342.16	1154.63	2062.71	1410.77	1370.65	1464.54	2651.49	1335.57	1278.77	1185.62	1557.22
"200993_at"	1523.45	1175.22	1745.29	4559.7	1097.63	1480.33	1528.47	1859.26	1291.39	1411.57	1317.03	1359.02	1080.33	965.023	1107.67	673.043	1240.49	1370.25	629.52	1812.17	1582.23	906.904	1647.96	1267.79	959.995	1019.34	3291.99	1112.99	851.891	818.383	1061.99
"200994_at"	1058.99	856.597	1271.89	3230.62	802.533	1019.45	1245.69	1220.06	975.6	998.458	854.038	706.993	626.422	564.647	660.5	453.408	718.253	587.252	373.428	906.701	968.646	695.534	1092.19	901.264	637.55	779.506	2006.53	659.789	558.355	630.007	669.833
"200995_at"	614.223	529.821	720.439	2202.46	436.265	553.507	489.335	691.461	520.892	723.234	505.872	356.009	273.363	315.699	404.059	229.073	412.428	294.986	179.833	430.205	532.563	462.839	605.806	537.07	301.99	390.148	1303.81	371.896	261.957	312.849	375.924
"200996_at"	2916.26	1716.36	1603	4313.33	2771.57	1851.49	2570.01	2219.56	3018.38	4048.84	2661.95	3581.06	2200.04	3482.57	3614.13	2377.74	1581.72	3080.65	2784.34	1936.06	2353.7	2779.55	2427.01	3585.19	2433.89	3542.32	2882.27	2425.5	1681.67	1880.86	2599.58
"200997_at"	1495.04	953.828	1167.14	1804.33	1852.89	1331.92	1530.15	1533.1	1837.98	1691.63	1684.68	1377.88	1461.11	2357.26	2091.28	3031.17	2293.72	1818.6	2097.58	1282.53	1516.85	1155.98	1488.93	1083.4	1139.4	1270.42	1553.72	1459.84	1535.66	1260.47	1307.19
"200998_s_at"	1235.92	1260	923.777	2274.43	2166.36	2153.67	2044.27	909.769	1731.3	1358.17	1113.26	1873.72	1635.77	1385.63	1299.93	1418.2	1022.07	2831.26	1328.91	1724.88	1876.85	1421.35	1117.58	1092.9	1676.81	1818.66	1603.98	1967.29	1701.53	2064.23	1546.79
"200999_s_at"	2845.11	3131.69	2294.38	3343.91	4587.21	3397.85	4232.48	1925.55	4245.65	3862.07	1991.19	3327.81	3949.14	3250.69	3209.59	2567.88	1969.29	4637.49	1905.55	3604.4	3399.7	3513.01	2714	2607.59	2306.07	2612.71	3266.51	4316.57	2758.33	2842.29	1872.82
"201000_at"	1449.14	2133.7	1575.9	1357.14	2072.77	2148.63	1983.27	1834.49	1869.23	1411.2	1544.83	2047.82	1628.65	1862.13	2028.48	1906.74	1952.37	2188.79	1436.3	1776.19	2333.34	2328.94	1705.18	1814.3	2057.03	2056.89	1695.63	1968.16	2377.67	2059.85	2115.15
"201001_s_at"	896.926	664.839	787.604	1167.49	545.446	535.301	455.314	484.952	700.221	553.623	609.516	752.234	813.549	594.144	677.056	857.482	584.973	878.449	703.93	489.351	743.687	647.51	558.277	736.259	560.614	603.518	836.372	655.989	543.556	562.729	522.996
"201002_s_at"	2062.92	1802.21	1866.3	2220.52	1884.58	1743.23	1915.76	1545.99	2002.38	1879.27	1951.42	1843.61	2241.85	2419.61	1864.34	1701.14	1509.62	2095.11	1448.34	1824.58	1590.95	1858.65	1703.19	2139.48	2210.14	1688.4	1724.92	2058.3	2066.13	2090.39	2268.6
"201003_x_at"	941.374	1189.53	1120.07	1116.64	1618.97	1295	1338.43	898.407	1566.6	1202.13	1168.98	1173.32	2164.07	1561.99	1678.13	1660.44	1502.44	2191.29	1442.99	1802.14	1433.21	1396.1	1229.55	1285	1658.09	1227.5	1129.24	1231.43	1635.35	1506.11	1120.02
"201004_at"	3238.6	3372.2	3912.17	2569.55	3378.05	4699.29	5684.73	2682.16	5288.98	4872.24	3121.7	6522.47	5383.69	8044.5	5894.77	7354.11	3773.38	5119.17	8058.02	4545.54	3658.55	9686.54	2700.82	9685.83	3927.51	2845.59	2676.9	3664.1	3632.75	3385.54	3508.59
"201005_at"	1644.6	6566.84	3626.73	4644.56	6031.8	7098.83	6580.05	7568.4	1821.25	3538.06	10493.4	6310.3	5973.8	5248.29	4393.42	5176.82	9149.84	7672.84	4901.29	7973.49	5295.14	3666.14	8200.23	6133.3	8639.31	6877.27	4240.74	8394.07	6557.14	6369.64	7444.05
"201006_at"	151.061	182.062	139.748	45.8067	134.268	119.832	63.1001	141.184	150.133	135.652	82.7442	92.7559	105.104	65.8152	101.793	138.381	150.995	69.5689	170.218	129.432	147.866	168.999	137.688	45.7241	97.5984	109.823	159.977	9.87292	176.158	95.497	65.9417
"201007_at"	2931.09	2336.49	3773.38	1335.08	3370.37	3432.76	3832.51	2791.12	3511.51	3128.78	3995.42	4191.56	3810.12	3667.47	4038.41	4381.17	4402.72	3695.33	3640.42	3477.82	3701.2	3485.96	3462.22	3226.64	3453.74	3196.5	2132.49	3533.48	2971.98	3044.38	3791.61
"201008_s_at"	1937.94	5022.44	9689.72	2588.88	819.815	821.598	1071.71	992.898	789.99	732.021	3198.74	1434.12	644.158	485.999	1426.94	907.397	1534.98	1403.87	3207.49	470.566	329.281	306.612	335.467	440.519	4919.62	5392.03	4479.9	3172.67	3369.51	4251.75	3161.48
"201009_s_at"	2838.11	8518.64	13995.9	3468.46	6170.54	5546.66	5372.89	6364.49	4423.84	4214.75	10547.2	8328.94	7415	6156.77	8120.51	6975.23	11449	4865.21	6942.25	5584.41	4179.9	3713.63	3250.29	4595.83	6963.79	6576.37	6947.12	5637.11	4610.71	6063.53	4496.16
"201010_s_at"	6725.88	13645.4	20172.4	6585.76	9828.37	8316.57	11085.9	9772.56	7665.25	8763.86	12852.8	10479.5	10847.1	12494.8	10520.2	10188.7	12070.3	8567.16	9898.48	9515.58	7132.56	7814.5	8060.53	9258	11462.2	9065.06	10406.8	9508.63	7598.86	7661.84	7743.54
"201011_at"	951.946	820.524	1252.62	1236.53	1194.26	1210.61	1115.54	826.343	1026.02	1354.63	916.408	1264.1	992.678	1512.77	950.212	1015.72	734.559	1383.87	1053.01	900.383	955.864	1077.69	972.276	1440.57	1225.74	1034.78	1441.52	1147.22	950.984	965.011	985.258
"201012_at"	6718.26	9931	8343.95	11496.6	8270.59	7199.97	6690.55	7302.52	5832.64	7881.37	7361.31	6935.56	7558.5	6380.09	6177.16	7104.12	7821.27	8101.5	9506.05	8304.27	6821.58	7466.32	9285.6	10802	7854.87	8989.05	8479.9	9857.21	9418.45	8508.44	8686.05
"201013_s_at"	854.13	558.39	613.513	2195.08	915.588	805.015	1241.03	668.993	997.433	924.395	747.159	720.204	632.06	753.798	731.912	504.039	518.802	926.263	460.258	760.527	813.106	844.197	776.659	783.971	715.636	742.298	2175.66	573.938	463.118	622.022	749.666
"201014_s_at"	385.454	373.731	314.188	1189.24	402.885	338.139	397.285	275.505	455.1	346.981	208.943	360.346	291.609	371.383	420.324	387.446	281.93	497.921	304.923	282.049	303.271	300.515	247.548	298.423	393.967	541.353	1129.66	317.08	328.645	291.144	485.795
"201015_s_at"	390.914	269.469	331.793	33.9864	171.16	160.745	163.13	411.829	260.586	231.949	419.538	315.392	335.47	387.572	239.207	248.131	377.942	142.035	188.111	246.907	328.735	302.495	434.788	268.358	362.423	471.423	72.0425	460.477	550.233	463.111	227.211
"201016_at"	512.05	236.216	817.64	1604.86	249.082	446.528	360.027	563.22	590.085	442.582	431.125	413.231	320.609	267.148	293.163	394.831	466.044	276.561	814.575	514.192	474.355	263.655	315.062	293.278	184.769	279.783	1318.09	226.057	118.718	179.051	140.454
"201017_at"	299.061	303.123	748.635	1019.99	416.667	569.748	549.741	562.1	468.957	499.655	733.09	604.161	580.255	385.282	440.967	460.612	741.189	411.644	489.434	438.137	573.485	324.894	363.064	307.224	354.717	520.171	1015.18	455.003	266.649	246.623	381.38
"201018_at"	583.082	403.227	1221.09	1367.82	607.796	1012.49	888.155	1295.01	904.076	851.318	1210.13	739.266	776.716	982.017	835.976	680.495	1119.96	691.835	531.185	1091.94	878.306	812.891	628.571	777.289	766.026	667.709	982.277	695.999	671.591	689.037	655.546
"201019_s_at"	1145.02	958.733	1661.67	2626.21	742.866	1084.83	1138.9	1289.13	1459.38	1325.31	1200.66	1008.12	955.007	716.853	832.821	839.854	1061.53	787.628	1414.33	1051.02	843.007	836.477	831.598	724.21	841.633	881.06	2466	1158.56	643.221	788.192	577.618
"201020_at"	1132.8	1533.43	828.691	1580.04	2157.41	2163.18	2717.46	1750.77	1613.88	1649.29	2153.98	1584.65	2751.11	1739.78	1760.43	1773.22	1621.12	2795.97	1902.63	2967.85	1724.48	1623.43	1785.03	2498.79	2747.84	1828.89	1122.47	1632.51	2011.73	2186.45	1299.6
"201021_s_at"	3407.04	4052.06	3856.27	3010.91	4391.76	4986.52	3024.11	5520.28	3405.95	3046.65	4512.66	4447.69	3034.66	2080.99	2768.75	3610.07	4883.41	2948.74	5475.64	3748.89	4945.21	3218.71	4715.97	3679.41	3466.28	2523.75	3107.69	3921.42	3045.56	2606.18	2635.05
"201022_s_at"	5098	7452.88	7872.63	5465.96	6517.26	5627.5	5658.49	6965.36	4597.24	6083.72	7787.68	5258.73	6814.17	3572.5	4453.66	5830.14	7773.63	6003.58	9023.75	6568.57	6071.85	4505.65	7977.16	4970.22	7404.17	5558.27	6393	9153.97	6523.4	6673.9	7493.13
"201023_at"	1389.49	1871.45	2233.74	2316.98	1622.05	1675.94	1781.64	1772.63	1648.38	1639.3	2000.23	1572.81	1748.25	2267.75	1688.55	2339.53	2588.18	1674.56	1993.83	2029.31	1541.02	1357.17	1259.87	1365.4	1395.64	1121.92	2237.43	1166.32	1228.61	1203.46	1367.19
"201024_x_at"	1143.64	888.674	902.429	2328.73	1089.54	822.081	1058.72	1097.38	903.532	1472.85	1119.45	888.633	695.424	953.671	870.547	378.693	622.425	949.805	517.245	639.671	648.757	571.823	591.696	789.194	1503.35	963.094	1825.12	1335.54	893.203	803.723	853.85
"201025_at"	316.66	301.439	314.913	1010.99	328.965	391.4	327.879	327.687	344.48	354.378	271.085	304.598	213.5	280.786	229.415	161.417	237.447	329.578	151.038	343.334	353.954	301.761	326.811	334.294	271.757	364.975	652.092	251.094	157.012	221.633	313.765
"201026_at"	346.927	115.056	242.447	531.079	204.945	250.368	180.714	274.669	266.148	242.141	216.526	187.729	131.974	167.222	181.284	116.887	172.983	170.525	193.705	229.693	151.351	157.146	159.412	142.761	164.708	156.685	517.736	146.834	131.525	159.882	130.463
"201027_s_at"	556.648	638.863	740.227	1416.54	640.742	461.004	703.224	613.075	594.786	665.363	883.599	473.245	508.591	577.566	880.297	230.978	705.095	712.266	196.527	790.552	682.667	631.521	598.614	441.05	957.84	940.739	1115.88	739.883	832.908	586.524	681.301
"201028_s_at"	7913.13	7477.64	3094.68	4008.07	4906.54	4418.33	3810.08	4504.54	3293.84	3156.25	5738.42	6457.74	6994.09	5459.46	4980.9	4959.74	4408.33	7902.94	7711.76	4649.24	5688.44	3306.96	6733.52	4947.97	6996.32	8431.69	3439.94	9747.51	8282.57	7384.34	7347.91
"201029_s_at"	14899.2	14935.6	8246.42	6947	8563.72	8300.19	8453.42	8172.8	8220.41	7703.28	7865.56	9051.12	9848.95	8168.56	8252.93	8892.42	8108.03	9749.06	12418.1	7893.01	8283.83	7501.19	11717.3	9829.05	10475.8	11272.6	7778.96	13933.5	12094.7	12179.2	9777.45
"201030_x_at"	5897.34	3682.06	7789.18	3723.49	4497.19	4250.07	4358.96	3139.88	4730.43	3748.8	5007.17	4120.18	5040.24	6329.88	5293.81	7178.51	6520.09	4157.34	5248.5	3408.25	4452.6	5755.15	3823.58	4040.4	4215.37	2764.42	5326.91	4688.91	3846.19	3688.88	4603.01
"201031_s_at"	3434.14	2798.49	3548.16	4138.33	1259.23	1405.81	1504.96	1790.97	1957.06	2616.36	1427.4	1400.66	802.42	1417.89	1025.98	910.015	806.685	841.457	1779.92	1578.63	1264.05	1769.05	2613.52	1825.69	1762.82	2233.03	4205.61	902.874	1574.21	1643.15	1519.51
"201032_at"	1193.86	1593.45	2248.65	1060.31	2480.45	2533.84	1729.88	1772.34	2124.74	2269.19	1817.45	1466.41	1344.08	1793.12	1640.28	1880	2298.78	1636.91	1531.2	1918.5	1733.6	1637.32	1523.92	1402.77	1522.58	1156.47	1361.61	1590.78	1391.28	1222.67	1136.57
"201033_x_at"	24773	22115.3	26218.5	20998.2	17439.5	13601.7	16907.6	12686.4	15410.2	16438.4	14904.3	15441.1	21155.3	19513.9	16745.5	17432.9	13847.5	16455.6	18667.7	14073.4	13507.4	19906.4	15918.5	17434.4	20562.6	17040.3	18785.2	21048.8	18800.1	19577.8	22565.7
"201034_at"	3491.98	4232.13	5457.42	984.372	4368.53	4993.39	4262.45	5208.09	4612.63	4297.79	4553.37	3823.08	4101.04	3874.19	3828.38	3774.94	5766.99	2213.36	3796.44	3997.03	4666.6	3541.52	4947.79	2811.34	2485.01	2511.38	2163.46	3131.73	3204.94	2925.5	3516.11
"201035_s_at"	707.398	683.395	1745.59	274.878	708.314	902.193	621.141	575.001	608.14	528.422	801.127	552.622	913.607	606.03	489.274	753.864	1171.03	668.583	1146.83	766.743	678.018	790.947	595.485	735.608	669.164	331.448	848.553	603.512	819.487	771.703	756.712
"201036_s_at"	497.471	747.363	3211.95	203.117	501.365	775.072	843.368	604.673	476.262	537.174	1836.26	344.199	584.723	451.742	399.158	1054.6	2653.69	487.117	1377.93	667.202	532.628	567.328	542.221	651.123	694.462	247.715	984.652	407.472	513.324	434.169	618.731
"201037_at"	911.971	1763.84	736.632	3049.82	3511.53	1955.86	2225.08	3258.27	834.503	2901.01	2500.99	2216.47	1651.77	1826.17	1764.96	872.658	1825.69	2506.43	1596	2266.34	1972.59	1594.62	3278.25	1820.04	2068.48	4568.25	1785.14	2138.99	1582.98	1772.77	2225.02
"201038_s_at"	623.931	623.768	674.002	412.484	451.228	405.52	423.728	381.394	551.537	352.175	435.985	339.272	466.078	501.413	457.579	435.233	495.92	372.194	434.752	484.37	363.686	343.911	358.89	347.687	368.623	296.805	487.23	362.688	400.084	412.405	290.048
"201039_s_at"	613.475	507.73	683.766	592.941	530.577	647.189	466.234	508.116	445.524	311.326	540.769	569.217	398.58	353.147	364.666	384.708	588.322	342.22	532.653	506.414	524.476	682.52	281.234	426.419	558.566	629.68	655.666	589.322	522.673	569.989	502.326
"201040_at"	2342.37	1967.91	1192.03	1688.94	1935.03	1597.95	2215.38	1563.24	1924.89	2002.39	2042.81	2814.36	3423.33	2307.06	2794.83	2326.35	1663.75	3268.47	1616.78	1869.75	2294.77	1806.24	1853.73	2459.02	4500.3	4395.73	1372.28	5119.41	4294.97	4349.52	3648.12
"201041_s_at"	13815.2	7264.8	16521.5	13351.9	4912.32	7541.57	9217.25	7480.45	4075.95	7413.18	6919.25	8402.84	2316.09	2937.91	5403.79	6953.71	3930.65	5344.31	4454.03	5216.55	7404.62	11944.7	10626.1	6536.03	4309.94	16004.5	16477.6	3620.88	15579.7	16817.1	17525.2
"201042_at"	1089.78	566.632	899.847	754.063	1117.2	966.744	321.212	657.232	820.395	628.712	828.456	818.475	610.414	949.938	828.757	788.117	615.936	598.562	496.721	507.041	805.507	1135.91	405.148	706.929	551.583	633.593	922.068	598.146	305.536	301.756	783.351
"201043_s_at"	86.48	140.01	107.015	63.6523	112.23	81.0242	97.8982	59.5539	26.547	80.5319	65.2346	88.1035	81.8291	78.4466	45.0207	163.891	89.4896	43.5722	83.0004	76.5432	121.732	107.219	45.6203	47.0105	234.155	121.161	68.9854	217.992	236.06	104.647	111.121
"201044_x_at"	389.876	75.3224	503.516	529.047	29.5983	134.711	19.1815	77.271	21.091	7.7174	4.10103	152.814	9.89641	6.29483	21.7265	25.2265	6.78855	5.05943	21.7385	13.5612	14.7657	10.6775	7.84809	5.80284	90.6317	986.206	1065.59	126.862	1126.13	1333.07	1142.14
"201045_s_at"	7.05451	6.99244	5.83983	33.457	11.5215	7.49075	8.29419	4.37509	11.9447	6.03924	3.39562	16.8843	12.7205	8.44749	6.89936	5.96042	6.06069	7.57591	12.1491	8.36577	10.5164	9.33537	12.9161	18.4813	20.3607	16.3222	6.32557	30.0444	10.7044	42.0998	35.686
"201046_s_at"	1443.79	1327.47	1309.57	2165.34	1376.4	1880.56	1988.62	1280.83	1226	1597.35	2073.03	1263.54	1491.41	1623.71	1435.51	1331.37	1667.06	2031.94	916.888	1115.88	1136.29	1444.7	1188.18	1574.96	1514.82	1437.28	1711.54	1462.65	1870.7	1375.26	1636.14
"201047_x_at"	2415.36	2831.27	2593.71	1805.49	2836.88	2625.96	2530.03	3132.91	2751.16	2856.79	2838.61	3182.55	3016.84	2865.53	2561.12	2424.03	2998.49	3124.47	2029.53	2807.7	3081.77	2125.83	3006.28	3379.44	2119.41	2564.5	2252.92	2433.47	1811.67	1973.59	1996.39
"201048_x_at"	104.123	82.3804	70.1707	94.1512	96.6981	161.901	50.2922	72.3887	86.0862	25.1708	62.0414	192.079	51.3752	18.1779	80.9917	108.019	67.615	46.493	86.8977	13.9591	89.5994	70.7884	66.3051	104.262	62.1722	193.143	65.4977	95.6637	77.559	85.9429	123.648
"201049_s_at"	21525.2	23355.8	25070.1	16951.9	14251.8	11676	13794.4	11769	13801.4	14058.8	13654.1	14127.9	16729.2	18406.6	15084.7	16580.4	13854.1	13152.2	15889.7	11712.1	11710.6	18205.8	14712.2	15074.8	19072.6	14981.3	13916.6	22229.8	17958	17305.9	19256.7
"201050_at"	1240.35	1800.35	1005.12	1139.92	1337.49	3162.72	2823.66	2405.81	1423.13	1390.65	1656.95	2282.02	2719.34	2200.19	1481.19	2495.27	1104.29	3269.56	1728.04	4332.79	2480.01	1497.42	1326.5	2660.48	2694.36	1249.06	1012.51	3219.68	3465.24	2690.3	2556.14
"201051_at"	1214.33	1286.25	2048.53	1096.17	1366.72	1727.29	1823.04	1635.62	1583.73	1287.49	1800.02	1391.06	1779.93	1692.7	1739.55	1531.1	2125.62	1324.87	2026.2	1610.37	1839.11	1613.38	1576.58	1285.68	1264.6	1089.3	871.183	1112.53	1423.94	1231.01	1051.96
"201052_s_at"	801.324	747.987	680.857	648.626	551.997	582.627	730.565	767.121	771.756	834.118	692.435	677.551	877.601	755.093	773.12	895.291	767.209	939.87	1010.53	724.383	723.642	731.901	666.237	832.283	626.418	634.714	852.077	646.433	633.493	826.925	515.78
"201053_s_at"	563.926	704.56	774.536	467	712.229	472.282	749.72	810.302	914.992	976.063	696.147	626.959	607.625	563.576	653.483	651.206	736.287	499.143	1070.91	546.501	550.642	446.016	697.934	492.354	510.766	402.299	613.837	568.894	523.861	519.46	410.854
"201054_at"	2692.79	1787.38	2955.42	3229.25	1278.35	2067.25	1894.17	2248.47	1742.24	1372.77	1903.5	1765	2393.99	1906.57	1826.45	2065.55	2609.11	2027.94	2090.19	2059.27	2734.53	1349.83	1763.93	1513.48	1847.91	1510.55	2821.39	1607.78	1653.06	1549.71	1557.6
"201055_s_at"	899.645	888.905	1047.69	1239.31	503.013	509.459	760.581	625.424	465.372	491.088	468.284	545.29	566.054	463.514	420.093	544.787	462.611	601.987	431.606	435.032	576.689	570.938	535.062	283.026	626.191	522.81	1287.31	563.06	562.103	706.972	569.571
"201056_at"	345.27	453.869	424.742	315.116	412.961	527.899	571.999	556.995	423.257	425.426	526.403	349.171	432.919	298.325	347.202	202.827	345.892	391.767	210.392	440.693	499.399	534.729	721.248	530.13	547.969	438.046	307.12	502.482	590.419	558.546	451.942
"201057_s_at"	1486.68	1325.48	1085.53	907.616	1507.79	1317.22	1523	1317.89	1298.76	1644.14	1391.39	1262.97	1294.89	1512.56	1393.72	718.072	1081.79	1037	596.057	1045.81	1415.72	1701.63	1834.49	1796.94	1544.97	1319.42	1100.25	1220.96	1525.87	1570.37	1370.02
"201058_s_at"	1862.54	1714.36	2204.39	464.227	1116.99	1533.2	1052.27	3497.08	1266.57	887.005	5693.64	1165.97	2288.67	1115.74	1304.96	2458.64	4796.19	967.407	2217.43	1362.46	3657.32	1498.03	2202.38	815.864	1238.71	1278.32	1323.03	4830.81	2182.08	1745.44	1682.62
"201059_at"	2749.51	3024.39	2093.84	1562.16	1803.99	1289.57	1445.46	2281.17	1973.72	1750.31	1860.39	1449.09	1191.59	871.992	1042.71	938.371	1606.51	1339.68	1153.3	1733.62	2014.32	1682.06	2490.08	1288.36	1479.34	1396.9	1675.09	2144.03	1679.28	1684.53	1162.13
"201060_x_at"	4405.13	3615.02	6260.49	4116.22	2460.7	2434.87	1951.86	3446.88	3687.06	2484.44	3687.73	2667.89	3041.62	3318.62	2702.47	3761.78	2948.43	3072.06	2462.94	1490.11	3298.01	2303.18	3770.47	3708.57	1721.79	2424.38	7478.42	1803.48	2809.22	1897.63	1329.63
"201061_s_at"	4809.43	5331.74	7983.76	3778.12	5844.38	3911.76	3785.45	4929.96	4857.2	5176.27	4976.7	4496.27	4532.9	3773.48	4837.06	3787.88	5160.44	3901.9	3767	3910.82	4591.36	4185.24	4695.37	4252.28	3472.16	3694.75	6460.05	5227.83	4065.14	4058.07	4638.46
"201062_at"	29.2998	24.1519	2.75565	3.22217	5.96786	1.86332	1.92692	2.78075	1.16209	24.452	2.05196	41.9664	4.87806	1.41812	0.700217	4.39844	9.47363	11.6775	10.7516	3.53416	3.87685	1.77718	7.48813	1.62606	3.73674	4.99063	4.3562	5.38478	4.60554	13.847	18.9412
"201063_at"	2110.78	1412.87	1705.91	2304.08	1571.38	1152.59	1250.67	1275.12	2109.37	1935.11	1286.08	1747.25	1225.54	1171.6	1443.2	1140.24	1026.77	1402.56	1112.35	1028.25	1771.26	1446.09	1607.36	1305.49	929.783	1716.24	2119.22	1238.43	1101.42	1109.68	1438.93
"201064_s_at"	2000.31	2148.84	2683.4	2624.65	1390.21	2157.03	2399.25	2512.06	2123.9	1920.07	2736.86	2294.86	2225.44	2698.31	2571.22	2490.69	2225.2	1926.55	1586.94	2210.35	1774.36	2211.16	2183.96	2348.02	1784.22	1514.12	2400.46	2307.62	2179.72	1928.35	2196.45
"201065_s_at"	1607.76	1459.67	1848.67	1272.2	1154.65	1503.59	1361.94	2079.97	1391.75	1119.68	1242.41	1528.95	2041.62	1306.16	1667.63	1335.15	1542.88	2139.84	1215.17	1653.15	2137.57	1493.06	1925.87	1622.6	2334.23	1811.46	1470.36	1622.05	2363.53	2411.61	2010.27
"201066_at"	1006.6	885.981	1105.38	1207.18	650.121	840.127	710.41	807.61	583.862	627.306	917.162	601.383	1021.8	1086.1	1077.76	1770.77	1305.58	1154.69	1637.01	1006.55	941.748	921.308	800.379	857.548	1074.68	1074.63	1867.17	652.907	610.39	699.084	1008.25
"201067_at"	602.147	663.893	533.154	967.987	1317.04	1246.29	1666.17	1182.56	1057.91	792.171	1126.37	961.213	1425.01	1476.59	1013.75	764.825	1153.93	1694.41	1033.24	906.421	938.972	990.22	961.056	1117.81	1025.81	1111.67	786.593	1172.28	997.159	980.683	870.761
"201068_s_at"	2154.23	1941.77	2027.42	2571.44	1864.94	2145.02	2423.38	3035.44	2140.51	2194.25	2316.85	2264.96	2999.56	2501.05	3047.21	2701.98	3078.97	3249.69	4258.37	3551.94	2866.31	2657.71	2208.08	2806.71	2612.37	2516.48	3153.41	2365.23	1913.51	2018.76	2263.02
"201069_at"	15179	8245.59	7648.04	3259.74	9236.15	7386.42	6637.17	9379.21	7148.91	7051.55	4323.55	10184.5	12224.7	9178.86	8398.39	8159.84	5584.17	5651.94	4866.94	8526.13	9090.66	5715.03	9118.94	7454.54	6571.1	12336	3892.63	13725.3	6981.62	6969.63	6650.08
"201070_x_at"	751.131	630.558	604.36	736.742	340.328	456.142	397.075	384.408	478.814	550.864	389.044	320.385	227.199	205.635	459.461	241.611	299.563	336.024	310.208	360.247	212.441	442.98	303.178	302.157	874.261	1033.71	784.065	801.706	961.994	1377.17	976.068
"201071_x_at"	6037.85	4521.4	4677.73	5086.07	4030.31	4431.61	4871.74	4320.56	4698.63	4874.43	4027.34	4655.73	4765.36	5667.38	5354.21	3654.87	4131.3	4280.54	3235.84	4221.07	4242.44	5885.85	6247.49	5525.16	4570.01	4318	5101.94	4428.83	4887.82	5378.66	4749.32
"201072_s_at"	186.411	188.262	203.545	234.551	130.978	119.722	47.3801	102.932	131.526	130.076	121.676	115.113	35.3243	117.817	92.9637	90.5448	99.5527	108.938	127.408	69.8978	96.5157	157.012	156.429	123.132	214.583	289.264	259.65	228.212	253.844	251.162	250.011
"201073_s_at"	339.58	175.561	280.346	450.021	144.961	200.434	78.8288	149.685	114.966	116.104	170.075	235.88	161.266	171.842	184.736	93.5008	111.36	237.409	130.122	90.5377	185.411	125.173	122.407	143.529	190.536	351.81	294.162	245.086	221.176	223.787	285.565
"201074_at"	890.937	603.856	675.384	771.926	573.68	619.803	715.961	701.323	981.422	708.562	581.276	679.307	597.672	869.415	689.335	472.648	536.327	549.536	231.536	630.642	882.954	694.257	721.102	519.518	536.998	507.943	850.395	511.219	518.203	519.551	341.357
"201075_s_at"	516.004	252.213	355.383	571.275	254.438	299.906	277.538	389.891	318.754	204.044	430.434	437.512	407.193	517.216	477.147	304.432	327.431	349.411	198.079	278.22	572.309	419.469	365.599	257.764	346.527	375.251	357.507	252.06	383.86	305.317	373.157
"201076_at"	549.742	746.586	720.505	1139.49	878.635	973.685	900.752	740.662	711.946	765.206	784.656	722.681	918.201	1119.83	759.723	1060.52	1063.78	1031.99	967.513	888.472	875.812	681.067	725.109	482.712	894.074	906.337	950.426	1072.84	930.661	1004.12	924.65
"201077_s_at"	2166.3	2055.66	1875.54	4278.41	2632.35	2528.7	2363.23	2159.29	2399.03	2376.87	2266.79	2252.42	2990.57	2932.57	2263.75	3304.25	2730.91	2945.17	3715.33	2404.3	2318.98	2826.33	2320.11	2255.95	2331.14	2013.58	3405.82	2540.43	2161.81	2022.33	2139.73
"201078_at"	3187.48	3849.64	3462.93	3128.25	3632.06	3935.22	4184.04	3879.06	3019.95	3462.38	3716.29	4423.72	3615.27	4460.16	3963.64	3570.94	3139.79	5107.42	3846.35	4391.33	4168.48	4605.21	4138.6	5265.76	4453.88	3092.34	2791.29	3265.11	3982.06	3901.85	3849.6
"201079_at"	997.277	1182.27	611.597	823.994	1881.2	1722.79	1674.4	1345.59	1900.01	2741.35	1236.43	1994.12	1347.11	2802.05	2766.34	1984.8	1242.68	2136.76	2443.2	1838.27	1367.11	1737.36	1294.41	2395.28	1846.71	1989.73	1030.8	1776.43	1247.52	1104.1	1361.86
"201080_at"	504.217	379.871	452.304	344.793	474.927	674.749	568.616	673.667	574.08	375.948	583.146	380.742	620.136	375.384	365.498	374.987	592.292	410.161	373.185	578.254	711.573	388.552	597.647	295.814	509.349	403.799	297.993	606.878	705.044	635.549	466.211
"201081_s_at"	204.708	230.299	255.116	170.396	163.999	257.614	156.34	111.619	361.823	158.406	111.353	51.8775	247.935	73.6801	158.648	195.722	277.182	145.155	215.291	229.973	150.393	307.5	175.203	96.3545	158.922	212.774	263.521	174.627	191.454	246.532	302.963
"201082_s_at"	674.978	632.067	515.818	344.541	617.069	705.174	706.11	793.273	597.274	692.837	944.314	743.074	974.846	682.441	681.185	504.472	689.982	779.882	419.534	538.235	836.24	583.626	907.884	599.551	711.934	753.425	332.717	1097.67	1032.1	918.081	797.847
"201083_s_at"	98.4437	69.8809	92.5848	178.552	88.5001	143.591	136.585	79.836	121.227	113.347	89.0555	105.734	100.742	99.8727	107.641	96.8984	72.4519	77.6418	92.0495	45.9342	90.4276	50.8746	122.332	89.8518	61.0985	84.2081	148.11	51.7137	81.0588	125.685	84.293
"201084_s_at"	2979.24	3025.49	3385.79	3719.12	2962.08	2759.98	3479.95	2979.22	3696.79	3755.69	2959.43	2486.2	2676.72	2722.87	2498.95	2013.06	2961.4	2203.92	1806.8	2676.48	3210.21	3046.94	3871.98	2974.07	1967.09	1663.88	4004.14	1889.97	2470.95	2459.2	1775.13
"201085_s_at"	298.3	220.247	306.026	333.12	203.34	169.916	163.45	220.189	265.395	298.887	294.467	184.901	85.4893	195.361	305.969	40.6795	103.062	242.095	121.979	126.634	79.5654	152.522	61.6742	96.1288	555.363	678.201	492.534	637.45	639.329	578.527	774.726
"201086_x_at"	2565.41	2032.48	2142.69	2804.49	2002.06	2975.65	2715.7	3662.33	3007.32	2880.57	2681.48	2671.42	2882.3	3201.62	2719.06	2029.55	2249.43	2249.9	1931.71	2760.01	2875.85	4230.7	3363.97	3595.33	2760.38	2209.84	2154.07	1610.65	2339.78	2197.4	2304.55
"201087_at"	929.412	866.332	578.063	1355.66	927.302	750.371	769.445	668.912	893.92	719.708	651.644	764.027	502.901	703.775	775.16	504.447	654.591	630.206	570.324	783.657	675.816	827.478	679.828	752.959	570.35	722.351	585.624	827.609	469.787	807.347	563.18
"201088_at"	1637.4	1303.15	903.728	1405.01	840.602	630.052	874.881	829.7	1355.2	1511.45	680.046	635.732	407.099	430.956	752.099	574.101	401.499	578.308	947.66	615.812	605.866	1077.86	1727.24	1200.28	984.604	777.074	1357.68	373.802	643.327	805.551	655.167
"201089_at"	4193.83	3780.21	2351.34	5017.05	3880.35	3710.39	3624.58	2955.02	3246.84	3560.73	3070.61	3666.61	3748.35	3848.56	4508.52	3326.31	1958.5	4879.59	2487.6	3218.99	2933.03	2729.94	2907.73	4117.04	4450.34	4711.01	1955.96	3666.43	3212.83	3009.25	4991.01
"201090_x_at"	16763	19784.8	10440.3	19223.6	13269.9	10076	14099.3	9382.2	11067	12710.4	12641.8	11476.8	15626.2	14997.5	13308.3	11821.5	9922.25	15106.5	14932.9	10388.2	10448.7	15319.6	11153.8	14557.1	14054.6	17182.2	15968.4	18961.5	13169.6	12616.9	17105.8
"201091_s_at"	664.521	346.855	636.846	888.026	354.798	311.563	383.477	488.538	520.631	567.21	274.039	523.129	400.735	420.204	412.328	497.729	475.234	402.726	599.018	524.356	503.895	443.95	454.026	474.708	379.575	324.505	894.585	216.858	168.528	238.868	265.392
"201092_at"	1872.55	2101.19	1857.79	1410.09	1868.18	1790.08	2148.45	1912.18	2013.74	2011.86	2166.13	1773.32	1932.01	2020.4	1844.85	1962.84	2383.34	1831.45	2190.62	1965.6	1939.18	1745.09	1862.87	1564.93	1837.22	1413.17	1518.15	1821.43	1710.33	1841.59	1711.33
"201093_x_at"	749.07	987.641	748.62	352.768	990.565	680.685	839.02	1268.73	694.296	1299.49	1430.97	1004.01	847.745	959.299	1033.23	869.909	870.654	919.357	922.551	747.375	938.127	1064.07	837.747	816.832	941.018	998.857	681.901	1019.61	830.493	918.673	774.682
"201094_at"	15555.4	16963	19670.8	13325.3	9364.48	8100.7	10187.4	9183.93	10895.4	11058.4	10065	10819	14176.8	16373.7	12719.5	15107.3	11629.3	11057.9	15776.8	10049.7	9540.68	14833.9	10611.2	12317	11848.7	10663	13693.8	10859.1	11799.9	11498.9	11651.4
"201095_at"	716.98	1031.23	791.525	730.025	1397.02	1722.66	2131.14	1310.12	1243.75	1386.37	1577.78	1765.7	1654.26	1315.37	1227.15	1270.63	1110.19	2217.03	1502.3	1720	1665.37	1064.7	1280.55	1480.74	1149.86	909.302	704.668	1150.21	1092.43	1038.65	1171.15
"201096_s_at"	2292.39	1493.44	1476.41	3834.11	2556.1	2242.15	1975.23	2211.7	1838.69	1827.84	2090.29	2325.69	2264.02	1915.68	1916.88	2058.79	1890.96	3045.99	1943.93	2194.34	3343.96	2022.83	2090.15	2173.6	1468.56	2361.86	3266.87	1533.45	1530.26	1447.41	1601.85
"201097_s_at"	5158.37	4210.75	4150.17	6004.91	4146.07	4058.28	4582.77	4340.89	4526.1	4892.53	3616.06	4488.32	3526.35	4166.7	3330.23	4329.72	3284.88	4369.34	4453.31	4596.94	4624.02	4157.21	4833.54	4418.87	3409.09	4093.78	6711.75	3578.72	3134.5	3152.32	3538.75
"201098_at"	1172.55	1226.9	1307.48	1298.16	1778.55	1605.15	1657.05	1364.81	2129.14	1714.79	1331.42	1515.49	1280.36	1592.36	1607.39	1297.6	1642.89	1781.54	1360.71	1637.17	1803.95	1653.17	1208.01	1599.53	1140.66	1040.72	1479.49	1136.18	953.688	1038.33	822.562
"201099_at"	713.163	781.894	890.292	626.405	762.148	964.326	889.45	982.328	1129.6	1277.84	863.187	880.209	846.074	1051.39	989.45	642.202	775.104	876.04	622.619	861.916	946.395	923.413	957.043	1056.12	1235.85	861.19	884.282	772.082	977.598	899.545	885.617
"201100_s_at"	1756.1	1318.08	2026.22	1593.04	1679.45	1826	2003.09	1931.22	2225.25	2532.86	2053.67	2034.38	2172.42	2355.57	2066.74	1156.1	1168.78	2215.34	930.41	1246.59	1697.86	1681.57	2079.27	2062.79	2437.55	1749.91	1812.13	2228.33	1687.41	1725.35	1667.11
"201101_s_at"	215.359	75.18	133.634	312.662	99.9238	67.4863	117.166	104.622	188.448	154.129	115.155	222.979	182.88	185.6	284.537	114	30.234	242.514	29.2743	71.5288	166.513	46.9065	129.047	50.8132	290.377	579.024	240.797	413.668	365.22	741.172	414.079
"201102_s_at"	701.266	678.252	440.894	548.23	509.221	574.995	491.919	469.683	426.277	467.541	502.651	581.757	602.866	696.885	718.054	581.092	483.653	670.02	554.24	513.973	564.477	568.857	575.929	576.484	718.569	1019.28	490.962	657.638	755.62	704.544	937.243
"201103_x_at"	6929.09	5937.89	4947.64	8121.37	3576.88	4461.06	5299.56	5022.75	4879.3	6016.58	4679.9	5048.71	4646.9	5063.73	3892.19	3617.65	3874.36	3299.15	3851.18	4645.01	4358.47	6996.19	6991.3	5707.06	6552.62	4856.85	4086.13	5262.19	5919.89	5654.4	5375.15
"201104_x_at"	4298.31	3072.22	2987.08	5449.44	2009.87	3060.41	2600.82	2800.99	2520.18	2101.22	3113.5	3318.37	3889.8	3309.34	2759.46	2130.13	2545.52	2344.25	1740.81	2277.55	3180.67	4877.16	4864.92	3933.94	5647.46	4094.45	2450.96	2890.28	4314.17	5031.77	4543.81
"201105_at"	10857.8	12801.2	10737.5	6713.64	8588.54	7616.93	9217.59	7661.65	8519.91	8928.47	10472.5	9954.92	9695.14	8769.5	10492.1	12036.2	12145.6	11141.3	14528.4	10000.4	10059.3	11608.2	12011	11262.1	10754.6	13786.7	9513.66	14642.1	10410.4	10231.1	10848
"201106_at"	3086.49	5444.93	7025.29	2083.83	2349.06	2621.65	5494.77	3016.04	2580.23	2983.46	4367.65	3509	5055.65	4590.35	3166.08	5907.34	5604.18	3037.26	6091.69	2846.42	2159.83	2644.95	2684.47	3721.45	4619.81	3224.32	3467.16	5377	4945.46	4787.89	4270.98
"201107_s_at"	33.82	13.8965	13.0397	16.2018	8.48119	21.196	12.8334	12.4016	8.24638	13.9684	5.85612	5.2979	9.34634	9.68248	4.9049	37.6894	9.26195	10.0333	11.4041	10.3967	9.51746	11.7648	8.74309	17.9529	9.70187	17.3199	15.3875	14.7526	8.4027	19.0036	14.158
"201108_s_at"	983.789	111.497	165.446	679.181	355.766	181.328	116.985	336.87	289.943	205.843	727.71	332.286	218.671	114.084	351.961	173.828	311.331	168.551	129.378	190.565	558.252	193.242	292.072	211.619	251.916	568.743	1427.22	566.498	211.45	195.382	252.886
"201109_s_at"	1259.06	141.26	112.339	1055.89	316.622	41.9909	66.2782	324.888	206.932	111.377	440.306	210.946	154.82	65.2927	309.78	165.662	177.765	141.094	19.743	83.3558	607.833	119.889	194.024	201.947	138.874	275.787	2508.39	288.68	150.14	111.814	201.834
"201110_s_at"	1372.78	118.088	194.103	1203.94	138.547	33.1761	39.4974	225.11	151.328	79.0571	197.73	112.488	57.4361	44.8325	107.016	54.5381	76.9625	73.7335	49.9912	44.7008	330.693	61.9494	112.266	114.825	62.4102	110.839	2331.31	126.943	36.917	71.7352	111.408
"201111_at"	457.503	342.737	626.634	848.995	408.157	430.279	467	499.527	565.751	531.939	521.68	540.766	259.422	397.488	401.477	326.488	504.238	394.157	382.364	490.01	449.053	338.132	423.223	311.516	318.052	435.613	736.041	448.036	472.477	406.8	429.072
"201112_s_at"	1332.73	1211.36	1211.06	1840.54	938.356	1038.84	1250.32	1236.99	1080.84	866.628	1355.6	876.072	1141.5	926.697	1075.45	932.317	1336.68	1345.63	923.555	1126.88	1176.33	734.129	1211.59	816.059	1011.33	1149.25	1785.73	1038.55	836.227	1123.08	1000.6
"201113_at"	1448.85	1572.45	1377.92	1794.11	2147.94	2042.98	1669.69	2098.33	1988.86	2161.64	2090.08	2308.92	2989.21	3017.02	2491.62	3175.08	2794.76	2488.64	2521.88	2424.99	2479.48	2728.18	1681.19	1945.38	2004.99	1681.92	1465.81	2012.52	1896.24	1928.28	2061.04
"201114_x_at"	1990.93	2573.61	4378.99	3623.67	3626.17	3767.21	4156.77	3545.18	2653.79	3650.28	4270.37	2790.4	3177.84	3468.77	3347.24	4666.41	4885.31	4237.32	6366.39	2987.31	1898.57	4037.25	2054.63	3581.04	3714.56	3445.35	3661.48	2340.73	2479.45	3113.04	4024.15
"201115_at"	388.364	457.618	423.528	845.544	467.792	496.877	418.633	500.655	447.676	364.59	516.281	236.684	478.987	345.562	339.02	574.385	524.032	575.322	558.703	507.992	539.482	405.853	441.719	359.056	426.63	323.379	714.224	352.321	447.014	522.228	557.418
"201116_s_at"	359.787	309.216	868.122	388.529	969.168	2837.11	391.004	593.791	514.835	319.206	2598.61	902.236	918.58	1121.26	397.91	949.398	2157.99	1575.81	849.097	2529.4	1377.11	666.139	818.536	521.119	1404.11	359.329	1279.7	983.456	1194.2	2190.55	795.58
"201117_s_at"	267.365	270.755	1107.79	237.419	430.777	1201.35	226.435	444.758	282.981	211.005	885.495	369.812	249.346	401.997	100.928	333.559	848.023	476.903	580.79	782.233	589.533	295.649	439.548	247.231	585.396	71.9847	1173.97	280.416	307.922	633.404	220.631
"201118_at"	1184.67	1134.39	1562.8	1344.31	1387.57	951.32	850.672	598.913	681.413	753.773	897.446	1112.51	1106.59	870.284	1551.99	1124.52	937.625	1390.7	1134.17	1026.78	1122.2	1122.35	1069.06	1706.78	974.127	2054.31	1418.7	841.837	1204.87	1065.58	1725.24
"201119_s_at"	3479.62	3455.14	3642.56	3034.24	3038.18	3036.2	4017.74	2734.28	3227.81	3725.23	3592.2	3637.43	4467.81	4508.94	4578.82	5590.46	4359.92	5219.59	7638.41	4078.66	3221.4	3754.12	2992.87	3760.7	3895.42	3741.07	3365.35	2857.59	3480.89	3717.59	4462.45
"201120_s_at"	540.624	607.033	1483.48	539.66	1211.24	1318.5	943.394	1675.43	613.637	421.297	1787.35	1241.04	1776.58	821.325	1150.24	1487.47	1724.61	1970.94	2026.04	1094.96	1649.29	686.679	702.866	686.452	691.931	823.075	583.705	820.158	726.53	866.601	961.957
"201121_s_at"	1948.98	1812.85	4289.37	1530.27	2190.37	1527.37	2101.57	2309.63	1772.69	1906.41	2269.07	1796.17	2123.4	1235.64	1440.13	1864.38	2388.75	2289.19	2932.43	2052.54	2126.47	1803.24	2127	2171.08	1832.49	1651.4	2326.52	1853.41	1204.23	1337.04	1467.23
"201122_x_at"	856.978	730.944	664.674	1754.94	621.682	615.437	545.062	644.448	930.849	362.024	346.961	976.474	367.984	398.961	596.598	434.363	718.262	1174.51	680.393	489.405	392.403	1009.77	608.524	649.552	485.057	913.285	1479.95	462.729	920.006	927.711	597.896
"201123_s_at"	1309.68	751.583	704.394	4700.6	1183.5	983.699	494.605	1122.65	1039.23	217.428	270.145	1766.64	299.125	455.888	1201.21	494.893	1484.55	2617.33	451.698	113.037	254.727	1558.2	721.512	894.058	380.694	1725.99	2832.73	199.179	1840.37	1699.56	649.481
"201124_at"	562.167	852.401	751.037	532.198	738.517	582.736	811.415	1283.11	573.38	547.413	850.878	574.818	842.211	394.78	443.802	541.665	1024.84	488.619	774.929	658.802	883.486	547.146	709.135	420.778	504.314	598.008	448.488	951.353	588.365	583.895	492.011
"201125_s_at"	2370.1	4454.08	2337.48	2206.17	2974.97	3360.52	2974.35	4599.92	2677.76	2538.32	3600.15	2874.85	3403.31	1816.68	2224.17	3201.51	3568.17	4001.44	4210.8	4309.85	4077.3	1610.66	3888.16	2387.88	3862.61	3216.84	2077.3	4679.97	3888.17	3737.4	3765.67
"201126_s_at"	1089.79	2156.49	1323.7	1311.57	2087.36	1795.49	1743.78	1711.04	1506.38	1515.52	1904.2	1873.49	1497.42	1782.18	2184.33	1571.14	1636.24	1955.94	1604.48	1958.54	1742.97	1626.7	1421.32	1764.53	2196.15	2030.91	1524.38	2201.79	1849.6	1633.76	2124.52
"201127_s_at"	294.69	288.581	238.435	438.771	377.768	357.057	537.685	303.961	326.762	279.007	319.336	475.637	583.474	592.551	374.285	400.991	303.061	578.668	174.44	327.996	387.063	297.121	305.646	272.44	606.054	439.869	468.479	444.53	425.841	416.234	730.444
"201128_s_at"	2873.39	1550.6	2071.58	3137.51	1942.12	2641.23	2727.25	2467.24	2675	3446.06	2651.42	2905.04	2101.35	2822.43	2917.32	2425.51	2476.89	2435.59	1873.25	2296.78	2738.14	2847.32	3361.57	2434.57	2983.23	3003.14	3192.41	3283.8	2262.5	2107.85	2583.49
"201129_at"	1281.35	778.524	1226.42	2358.4	1014.57	1008	1118.3	1127.44	1376.36	1351.42	1066.83	532.203	784.718	800.153	855.934	1295.39	1285.72	692.092	1108.91	749.198	962.338	869.875	776.045	834.053	774.775	833.979	1612.39	702.432	991.087	1235.1	1043.46
"201130_s_at"	33.6323	41.3977	24.6194	43.2778	31.4693	35.3135	37.9984	33.8647	17.6602	33.8215	26.3387	20.7097	46.3116	31.5674	22.7151	44.9759	39.0089	23.4101	28.0492	27.9189	2.38309	1.94532	6.46256	26.4862	20.7779	11.1115	9.49954	15.6437	9.73085	3.9095	42.8253
"201131_s_at"	5.94498	1.55462	2.66508	5.23816	29.3758	6.40194	22.1109	3.1076	52.5063	44.5429	45.6854	63.111	8.25734	95.8749	26.7334	6.28304	6.60694	12.6181	6.5515	10.5222	9.15856	30.3564	30.7225	6.33808	10.0557	5.17378	4.30206	5.52544	2.91227	5.22297	13.9114
"201132_at"	854.568	993.563	930.735	1226.65	815.029	831.377	737.436	766.011	888.502	816.548	671.761	532.624	684.721	514.339	587.835	511.555	743.634	760.269	836.617	999.784	886.558	424.113	752.883	617.385	435.461	592.409	1224.28	485.509	419.695	444.374	498.081
"201133_s_at"	1237.9	1283.97	1640.01	785.487	1057.73	1537.28	1605.08	1317.66	1149.33	1120.57	1408.42	1576.45	2426.59	1442.83	1569.72	1021.43	1420.09	1878.16	894.23	1680.91	1698.57	966.604	1243.16	1592.64	1658.24	1395.28	1255.35	1460.12	1315.2	1496.21	1084.23
"201134_x_at"	5654.33	7088.49	8573.07	2933.12	3305.92	3395.12	4952.72	4476.27	4286.2	4852.43	4643.48	3785.91	4408.85	4833.11	4735.85	7401.94	5613.16	4638.89	9141.03	4142.33	4089.31	3532.35	4726.21	4224.9	5338.04	3062.77	4108.62	3904.85	3663.09	3669.6	5054.65
"201135_at"	1427.6	1674.88	4024.43	1414.66	2581.82	2463.02	2531.37	2090.22	2006.94	2287.94	2644.79	1855.37	2896.29	2345.63	1869.17	2898.29	3448.64	2846.9	4112.34	2150.84	1912.37	1895.76	1520.21	2095.06	2597.23	1847.84	2317.27	2221.86	2248.13	2289.46	2594.77
"201136_at"	777.957	1791.99	1087.76	2093.35	2105.84	1946.34	1817.36	2919.81	1376.69	1846.62	3348.41	2188.32	1524.78	1970.91	1743.25	2072.48	2479.69	3142.23	1853.55	1930.57	1165.53	1875.07	1972.95	2479.77	1673.12	1756.42	1177	2117.45	1289.58	1366.98	1354.59
"201137_s_at"	7371.97	6270.18	2322.66	6272.36	12265.7	8413.8	6509.15	8003.23	7365.25	7788.31	6477.32	12671.8	5499.45	14925.4	8630.35	12147.6	6933.91	5457.02	12560.4	7840.57	5310.94	7697.62	10613.3	8036.47	8743.17	8478.49	13426.8	17341.8	7381.84	7423.85	5671.93
"201138_s_at"	389.626	553.296	594.211	891.902	471.58	420.49	426.712	499.729	494.136	383.259	612.406	540.387	476.858	496.999	675.495	489.765	568.57	700.385	582.867	410.414	499.564	362.506	282.215	395.447	326.607	533.533	705.054	610.021	493.428	530.277	526.455
"201139_s_at"	601.972	699.045	755.287	755.594	346.542	427.66	391.686	555.398	558.554	386.879	364.103	338.709	274.928	329.671	248.653	250.38	224.971	388.331	542.276	624.855	248.636	412.467	574.908	355.689	453.584	388.16	848.528	350.811	341.344	333.663	440.773
"201140_s_at"	1841.82	1478.96	1255.42	1410.82	1699.32	1803.09	1801.9	1769.54	1474.45	1344.87	1729	2628.54	1698.05	1704.74	2330.21	1775.68	1655.18	3283.15	2052.22	2556.31	1854.23	2157.43	2323.94	2342.51	2396.06	2471.01	1483.31	1935.63	2520.28	2257.74	2391.44
"201141_at"	10290	16706.6	8304.55	8838.31	6899.98	9286.88	9917.91	10163.4	8047.69	8902.92	7507.35	10818.8	9206.28	11264.4	10432.6	9450.05	7539.49	9979.1	9671.54	11074.3	9588.57	8394.9	10496.2	11052.5	14490.8	13010.3	4425.9	16025.9	13364.9	13529.9	14564.4
"201142_at"	1277.65	822.105	1118.32	2983.34	1186.49	1434.71	1177.31	1157.58	1233.61	983.739	1192.64	940.154	974.64	744.054	675.913	519.123	942.982	1154.49	468.115	1079.72	1116.6	976.622	1082.96	973.011	872.857	804.391	2289.6	867.498	756.237	885.889	808.622
"201143_s_at"	628.507	497.431	466.331	1198.01	496.168	400.724	454.079	427.814	660.091	551.078	365.03	395.696	243.079	315.539	558.324	236.174	492.253	360.31	356.696	403.962	397.249	484.596	494.95	352.143	292.847	279.773	1034.84	377.258	422.727	410.849	374.214
"201144_s_at"	1369.11	791.095	1338.49	2978.3	1023.67	809.335	725.217	888.754	1546.83	1149.11	1133.96	1062.77	810.338	844.091	1117.65	1096.29	1204.3	1257.07	1427.57	758.097	1023.13	1226.52	863.406	1061.09	745.959	1290.87	2794.13	993.637	710.87	773.63	1077.94
"201145_at"	1192.46	1450.28	1736.35	974.63	1955.38	1676.73	1658.86	1719.07	1614.49	1728.74	1653.67	1619.62	2010.71	1967.58	1677.87	2800.17	2511.91	1912.82	2952.74	1923.72	1686.33	2171.01	1281.87	2020.45	1559.2	1245.56	1641.16	1450.49	1630.77	1463.23	1564.74
"201146_at"	2450.76	1819.61	2220.12	2616.51	2023.15	2579.63	2111.3	3271.77	2497.32	2433.88	2213.34	2242.9	1855.22	1866.03	1970.31	2539	2469.5	1829.47	2785.99	3354.7	2865.45	2048.1	2274.95	2532.23	1777.38	1728.44	2826.19	971.688	1934.18	1563.3	2308.66
"201147_s_at"	911.86	3748.81	3118.18	3829.14	4541.68	3120.89	4639.41	2806.87	949.212	3627.54	3507.73	1817.31	2322.41	646.433	1394.37	1668.8	2314.07	2376.51	2124.47	2609.17	1391.96	1320.57	1363.57	1519.91	2151.74	2022.16	6614.47	1885.41	2624.53	3238.95	4942.31
"201148_s_at"	887.786	3749.55	3136.66	3773.31	3382.54	2162.66	3677.45	1618.96	827.202	2273.5	2227.22	1572.02	1762.64	624.897	1297.87	1149.95	1424.14	2583.83	1336.31	1300.92	901.753	882.409	818.509	1079.51	4225.14	2376.06	6297.71	2686.21	4354.3	4857.53	6347.92
"201149_s_at"	858.23	2848.89	3002.8	3565.33	3626.36	2145.83	3230.2	1884.6	538.586	1766.44	2685.7	2701.07	2594.87	489.146	1513.03	1170.62	1868.73	2168.61	1208.49	1421.5	1064.17	1075.79	760.715	1256.95	3658.51	2803.36	7772.27	1979.02	3231.21	4175.72	9153.76
"201150_s_at"	4648.03	10662.1	11609.9	7501.99	7560.94	6603.33	7387.2	6028.16	4832.67	8680.64	5982.69	5932.86	7510.23	3099.33	4445.29	5285.15	5386.37	5766.74	6269.23	6800.91	4940.52	5110.84	5644.46	5942.09	6950.64	4512.71	11137.2	6391.05	7429.63	7119.81	8097.46
"201151_s_at"	369.336	281.444	551.933	211.407	228.889	351.678	274.606	587.483	326.647	243	684.148	520.589	474.329	280.633	506.068	202.237	396.547	448.349	276.495	358.107	564.393	204.469	408.366	400.037	244.061	575.628	425.63	346.333	179.17	316.235	197.098
"201152_s_at"	2045.18	2188.46	3014.49	1762.88	2210.99	2347.12	2174.16	2925.11	2919.08	4516.63	4258.3	2881.18	2873.15	3275.1	3123.28	1549.04	2219.23	2950.4	1269.12	2269.97	2804.74	2156.94	2893.61	3471.19	2245.83	2564.45	2035.83	3160.65	2422.61	2723.42	2042.84
"201153_s_at"	3253.51	2495.47	3812.08	1406.37	1978.44	1714.36	1835.3	2075.98	2587.76	2996.98	2440.36	2407.52	1737.13	2703.57	1957.89	1419.79	1743.92	1714.37	1462.92	1889.62	1874.87	1889.58	2544.49	2345.73	1730.53	2048.28	2112.89	2070.72	1591.07	1573.04	1381.34
"201154_x_at"	14622.1	13837.9	19189	13462.5	8725.13	8708.66	12963.2	10741.2	12047	10137.7	12902	11671.8	15662.3	19070.9	14724.7	16257.6	12473.7	12337.2	12288.3	10998.8	11581.2	14003.4	11222.3	11504.5	12007.4	10291.9	11370.8	14820.9	12699.9	11610.1	13064.4
"201155_s_at"	813.377	890.646	908.178	1160.46	1171.05	977.391	1059.1	932.719	970.217	998.961	1347.72	912.103	995.916	1665.42	1304.69	804.861	1075.75	1324.56	478.959	1236.68	1130.74	1048.65	902.077	1109.05	1246.61	1139.65	1062.07	1131.18	1156.66	1064.11	1201.54
"201156_s_at"	969.714	830.375	709.799	824.313	1096.98	1003.55	1004.56	763.87	886.893	675.628	960.135	1233.71	1334.01	963.741	1404.39	1155.09	1015.74	1904.8	1032.54	1652.18	1132.33	1271.77	1040.39	1352.14	1366.97	1450.2	918.626	1250.26	1414.24	1296.41	1231.15
"201157_s_at"	699.315	786.271	660.27	825.967	746.301	674.217	634.343	626.07	679.607	879.993	758.438	628.163	567.651	712.802	791.497	810.083	663.838	759.745	721.372	632.675	693.967	717.383	678.591	799.715	656.023	849.054	1002.81	669.443	542.091	642.927	740.833
"201158_at"	298.773	450.752	300.784	378.134	550.525	448.106	403.545	357.242	332.566	422.402	486.336	403.173	348.698	551.466	437.528	413.108	370.841	594.379	99.7167	424.233	399.898	310.492	329.264	348.742	537.368	489.568	277.193	663.073	541.612	510.374	613.575
"201159_s_at"	245.088	228.49	228.107	276.355	193.171	145.056	126.216	188.404	146.521	144.616	234.144	194.521	176.62	155.02	132.592	109.355	157.503	164.827	136.063	173.385	196.637	185.084	186.599	107.752	313.815	278.573	155.134	197.479	260.094	159.524	168.394
"201160_s_at"	6271.58	4569.49	6569.01	7692.15	4586.33	3983.99	3335.73	4640.05	4799.89	4570.22	3468.08	3435.8	3206.13	2194	2559.68	3465.91	3764.07	3233.14	4576.32	4183.06	3973.02	4506.79	4508.11	4252.86	2889.82	3220.53	9866.08	3000.68	3838.94	4008.03	3947.88
"201161_s_at"	1939.96	1564.77	2814.51	5302.35	1543.53	2911.49	1238.07	1877.93	1282.47	970.42	3770.7	1827.04	2004.93	981.8	1664.54	1755.81	2799.8	2243.7	1666.5	1297.95	1631.98	1807.11	1439.09	2175.01	1750.9	1970.38	3850.56	1419.39	3114.94	2908.3	3053.79
"201162_at"	16241.8	9963.24	7085.46	3233.8	11949.5	6375.97	6350.63	10812.9	12441.1	9874.51	11422.9	12055.4	10871.4	10981.6	12326.9	11278.5	10081.9	8700.49	10892	10013.4	12131.3	11204.9	11687	6983.42	6030.15	8774.05	8061.87	18891.5	9627.82	7660.87	13932.7
"201163_s_at"	7641.58	6194.47	5734.15	2693.94	3087.83	2766.41	2683.14	3477.76	4461.94	4129.57	2915.59	4189.58	2785.65	3023.51	2780.87	3635.88	2933.64	2215.96	5384.02	2615.51	3502.06	3449.94	4773.04	2861.34	2385.13	3702.77	6256.8	4988.17	3106.61	3372.58	3868.05
"201164_s_at"	810.996	1009.93	795.931	803.684	722.33	780.542	969.521	1109.18	739.941	707.709	1204.88	715.062	1010.74	1223.58	850.487	600.392	832.379	986.937	477.571	849.23	968.772	638.838	863.203	569.19	646.804	761.444	1060.87	753.106	677.351	734.259	462.22
"201165_s_at"	1332.96	1296.85	1271.66	1480.84	1381.42	1593.72	1585.91	1855.82	1335.81	1349.59	1767.88	1185.74	1270.83	1134.7	1416.15	741.376	1482.74	1226.25	905.395	1462.16	1562.12	1263.03	1388.99	1166.71	1174.31	1173.98	1967.23	1159.9	1197.57	1213.89	1046.09
"201166_s_at"	2122.28	1963.42	2349.48	1885.65	1553.65	1634.73	2892.28	2442.33	2210.94	2510.6	2756.15	1759.77	2747.37	2165.63	1876.3	1506.9	1796.54	2300.4	1495.14	1726.83	1942.07	1700.69	2578.94	2376.97	2719.11	2222.56	2539.46	2722.64	2295.63	2674.21	2221.66
"201167_x_at"	330.206	197.949	161.111	634.234	240.944	223.304	128.222	129.204	153.603	137.291	157.348	263.364	199.58	196.481	235.331	200.878	133.523	393.322	137.745	80.9984	167.748	153.832	121.276	153.906	680.641	1088.46	382.175	924.404	863.464	577.904	951.749
"201168_x_at"	1412.22	1310.09	735.95	2767.32	2591.38	1905.36	2413.68	1658.78	1835.79	2495.52	2510.46	2559.5	2443.37	1678	2443.1	1434.52	1475.44	2832.8	1176.17	2326.31	2112.08	1986.76	1665.38	2566.09	2488.34	3033.36	1881.41	2699.51	2369.22	1997.51	2717.76
"201169_s_at"	294.261	910.191	143.691	1320.17	283.186	591.954	172.43	538.163	149.557	109.016	170.337	270.269	265.276	85.4903	267.424	278.831	133.413	211.584	113.818	69.5662	281.002	316.556	145.319	336.501	339.467	797.677	904.238	441.158	1269.32	1511.48	2746.18
"201170_s_at"	2989.67	5602.83	951.139	5798.27	2159.52	3162.65	2616.23	3250.76	2135.41	2318.66	1545	2140.12	2332	1896.6	1935.1	1518.09	1127.05	2549.69	807.277	2542.59	2271.99	3202.95	2274.15	3178.61	2089.82	3653.85	5878.96	2516.18	5325.06	5370.01	6939.7
"201171_at"	71.5485	84.6121	139.715	73.1678	85.2686	95.3103	66.4422	89.774	106.922	78.9503	80.2711	116.096	102.495	105.553	73.5925	145.902	107.137	52.4784	252.616	64.1672	75.5074	57.3364	92.7873	65.5065	61.2763	76.2554	105.531	69.8307	76.3933	73.9957	73.266
"201172_x_at"	4829.25	5232.97	4424.74	4563.1	6034.94	5674.33	6415.85	5350.66	5317.41	5529.68	4578.64	6197.47	5403.46	5912.44	5391.45	7340.76	5495.77	5724.98	7766.62	5988.73	5352.91	5572.94	4895.92	5760.66	5976.53	5508.51	4396.75	5275.94	4908.96	4772.82	5536.94
"201173_x_at"	1156.01	1366.27	1284.35	1778.21	1147.1	1193.13	1306.34	1107.51	1161.96	1393.17	1626.97	1187.67	1845.81	1364.43	1462.25	1548.75	1938.71	1997.5	1221.26	1471.02	1249.93	1603.87	1211.67	1398.14	1460.16	1202.78	1508.1	1622.68	1425.65	1267.66	1276.24
"201174_s_at"	1354.42	1648.86	1923.81	1285.91	1540.42	1475	1613.88	1395.47	1488.84	1476.85	1427.59	1305.81	1095.25	1546.57	1310.72	1294.55	1486.1	1234.02	1204.51	1323.56	1305.18	1160.73	1439.87	1239.8	959.706	974.707	1379.12	1283.48	1140.3	1216.21	1071.87
"201175_at"	1378.46	867.775	1175.35	2205.76	1437.11	1297.83	1493.65	1171.85	1101.04	1309.04	1301.78	1120.84	1313.54	1420.04	1366.09	1532.76	1186.13	1993.2	1725.26	1338.9	1114.67	1390.2	1085.36	1560.93	1381.17	1242.52	1377.95	1780.28	1297.76	1097.04	734.864
"201176_s_at"	1412.17	1353.07	1503.34	1659.7	1410.99	1471.42	1783.49	1557.68	1613.76	1517.24	1666.14	1804.63	1481.61	1776.58	1306.42	1122.43	1181.19	2352.97	814.483	1726.3	1598.71	1024.06	1771.95	1509.43	1324.89	1581.11	2178.76	1728.45	1512.78	1515.49	1374.83
"201177_s_at"	1069.15	917.475	1733.51	1601.99	630.975	787.455	692.578	1130.62	995.259	896.43	885.462	784.945	537.448	634.439	555.164	729.358	1045.98	596.309	1034.49	697.739	762.16	698.266	863.562	725.219	490.542	466.582	1766.12	521.558	465.937	533.962	459.553
"201178_at"	2192.7	2549.03	1866.39	1606.02	3484.93	2605.64	2551.64	2521.07	2187.85	2987.39	2589.48	2762.02	2493.16	2587.55	2301.35	2350.38	2462.23	3040.58	2445.02	2706.21	2192.37	2270.7	2544.11	2708.04	2724.59	2478.87	1583.11	2512.78	2494.02	2491.09	2618.8
"201179_s_at"	804.929	696.958	582.104	902.709	729.512	782.299	704.441	887.956	797.927	552.996	833.925	1047.89	1087.18	1287.78	1158.43	1091.27	889.674	1195.78	965.499	823.023	1168.33	836.954	929.426	924.442	759.327	1158.69	657.852	910.319	899.332	924.303	952.335
"201180_s_at"	2845.45	2917.04	2373.14	2977.03	3519.66	2842.09	3261.77	3084.31	3890.55	4073.43	2712.26	3542.75	2861.67	3086.82	3225.29	2923.56	2725.46	3166.97	2944.67	3276.55	3180.99	2643.7	3374.14	3243.85	2245.91	2719.28	2706.11	3104.95	2418.29	2595.56	2207.78
"201181_at"	288.018	346.403	242.751	421.807	364.388	225.426	305.673	337.184	330.836	295.765	343.923	276.359	227.631	219.081	411.235	342.116	364.286	393.882	218.042	219.926	369.78	187.542	314.275	513.48	297.563	277.495	216.788	204.463	286.522	266.043	256.228
"201182_s_at"	273.91	256.215	195.488	184.079	175.153	233.382	168.852	153.138	178.6	251.503	128.175	168.887	126.088	117.512	165.893	161.986	168.904	178.74	184.854	148.96	25.3892	69.0848	87.4117	115.368	276.825	305.109	177.372	248.17	277.946	286.285	307.769
"201183_s_at"	790.371	703.075	659.722	702.924	642.911	854.544	535.653	501.489	633.295	706.992	477.751	636.277	441.297	324.599	745.904	441.049	443.62	679.384	435.264	582.681	521.751	606.012	472.346	404.924	1152.23	1247.42	767.079	1473.9	1386.96	1272.87	1333.26
"201184_s_at"	1409.97	1470.74	1273.94	771.53	1258.38	1445.91	1276.35	1382.54	1334.37	1479.7	1211.93	1013.55	1533.5	1514.27	1496	947.878	1016.58	1180.4	707.097	1179.6	1630.63	1111.04	1261.24	1042.07	1545.22	1303.13	698.604	1659.91	1686.27	1611.41	1579.09
"201185_at"	11162	24302	11210.6	17621.4	17335.3	19027.4	18794.7	10099.3	10297.2	13708.4	9331.65	12627.5	16114.6	11251.5	9614.22	10661.9	9989.87	16311	12402.3	16847.8	12758.6	7788.78	11718.7	10814.6	22531.3	11881.1	10704.5	17599	20765	23455.2	24708.5
"201186_at"	663.932	1953.84	797.576	790.003	1131.83	1760.71	1746.59	1401.62	991.151	1031.9	1553.5	1468.79	2014.72	1483.84	1924.52	1873.55	2159.46	2048.79	1851.29	1861.17	1192.2	1242.63	891.115	1244.68	1461.86	1076.15	575.181	1233.31	1496.31	1750.78	1396.65
"201187_s_at"	80.4052	96.4619	136.093	150.527	55.6929	95.9031	66.7726	88.8494	75.713	54.7546	65.2515	54.9914	54.4704	67.5865	41.881	104.488	48.3344	83.4664	83.9756	85.6422	17.9794	68.5054	60.6425	68.893	89.5634	92.2475	168.291	55.7171	74.2513	25.5765	49.2768
"201188_s_at"	363.034	513.633	331.679	897.149	781.571	453.582	393.937	454.225	190.479	340.862	324.545	355.439	229.12	306.211	297.624	186.174	147.408	363.374	123.047	328.233	276.421	372.655	503.331	330.225	608.389	473.917	672.032	334.436	516.13	635.651	585.385
"201189_s_at"	416.46	1042.53	632.662	1738.07	1937.33	696.995	1248.74	1165.07	347.533	1329.8	833.097	830.064	452.823	859.171	547.213	333.705	213.72	1279.9	280.92	524.882	498.512	867.285	1165.06	1222.7	1255.58	860.74	1066.01	585.216	857.75	1061.3	1341.79
"201190_s_at"	920.339	914.935	578.318	1430.26	868.501	894.384	966.95	847.594	781.113	845.639	828.384	771.165	837.623	880.629	865.854	478.272	592.548	1439.37	674.007	1209.96	783.609	723.472	841.247	1134.72	1103.93	1224.95	902.521	903.912	1103.31	1131.77	993.829
"201191_at"	451.253	633.258	382.566	1077.89	369.995	519.653	405.384	324.113	313.076	300.169	407.032	399.13	615.899	454.596	574.986	266.866	284.529	760.052	218.626	751.825	442.292	367.048	432.302	617.468	797.044	758.535	533.425	582.176	489.223	704.653	735.394
"201192_s_at"	734.748	1017.19	482.767	1808.48	1176.39	905.315	781.588	521.134	762.085	895.902	694.195	792.454	626.925	841.789	906.633	600.934	524.757	1416.88	699.556	1130.64	502.551	694.726	734.854	1124.44	1111.63	1494.47	933.27	818.271	878.162	870.997	1113.46
"201193_at"	1554.29	1921.02	5953.16	577.342	1796.28	1673.89	1845.22	1450.37	1999.57	2123.48	1625.9	1613.18	1734.28	1190.44	1646.4	1745.76	2004.7	1813.74	2359.59	1516.64	1479	1466.81	2001.58	1950.67	1648.41	1431.56	1477.97	1456.89	1258.37	1185.07	1861.91
"201194_at"	2324.13	2450.54	1367.62	1028.35	1960.32	2600.04	1993.67	2657.16	1558.15	1600.13	2868.21	2287.71	2417.92	1834.79	1801.99	3523.88	3313.61	2171.12	4473.6	2100.21	2064.36	1510.15	1773.1	1698.9	2025.78	1496.57	1443.1	3106.88	2485.14	2467.02	2402.14
"201195_s_at"	817.245	147.876	131.945	2394.32	305.891	138.225	140.786	126.716	573.934	286.803	136.248	410.509	185.483	486.637	313.788	177.734	52.077	147.654	63.3767	132.212	108.257	727.132	180.7	666.752	132.425	328.787	926.886	181.175	180.773	160.537	1323.13
"201196_s_at"	840.341	294.112	447.296	2216.11	421.43	586.32	396.362	524.497	452.845	510.001	505.122	583.311	562.606	500.579	659.24	472.706	491.911	804.549	512.375	603.154	622.7	554.275	563.956	723.913	436.601	613.171	1535.31	475.194	436.891	447.997	431.333
"201197_at"	624.551	417.675	639.639	1998.48	410.373	453.296	353.085	440.891	567.157	552.172	393.416	496.765	405.339	435.675	478.526	377.314	426.07	595.459	407.661	504.894	428.067	462.149	546.656	694.646	392.716	379.512	1455.85	307.011	338.372	321.997	367.389
"201198_s_at"	1019.51	1112.01	1007.72	2305.05	1690.16	1706.39	1417.71	1267.36	1372	1037.93	1276.52	1537.78	1272.06	1299.31	1777.48	1045.83	1412.51	2321.19	994.861	1622.49	1802.64	1359.08	924.151	1067.41	1628.24	2046.67	1800.27	1388.79	1209	1405.05	1526.15
"201199_s_at"	1264.37	1438.46	1030.86	2251.85	2657.1	2001.63	2293.76	1548.26	1897.79	2562.87	1896.22	2010.86	1752.24	2355.39	2198.97	1250.8	1607.39	2682.63	830.059	1705.03	1819.96	1562.37	1790.9	1785.26	2251	2240.52	1911.52	1984.13	1687.97	1793.33	1989.61
"201200_at"	3607.47	5181.46	3104.51	2133.9	2884.62	2576.22	2880.65	2771.17	3158.74	3240.6	2486.55	3270.73	2501.83	2115.09	3077.74	2755.48	2869.05	3082.01	4340.23	3411.98	3496.37	2261.52	3490.05	3358.14	3092.71	2747.48	3577.02	2818.67	2869.08	3191.71	5189.79
"201201_at"	4090.95	5430.06	3565.53	4061.16	4100.97	5810.45	6615.04	4036.22	3495.85	4350.1	5765.4	4766.87	4333.12	5637.82	5955.11	5595.99	4655.06	7367.38	6714.21	7253.83	3962.78	6412.15	4422.49	7770.16	6910.04	9698.99	2836.91	7817.08	6198.95	5954.89	8106.97
"201202_at"	639.172	368.635	560.118	699.68	541.551	451.357	660.412	591.547	1056.03	822.039	641.657	651.074	595.623	914.375	990.04	753.3	840.171	1228.37	1108.23	990.851	640.539	675.64	600.447	635.137	618.637	814.789	829.292	752.088	533.908	485.074	813.336
"201203_s_at"	322.429	331.918	35.3575	311.182	436.479	267.961	151.276	223.195	308.61	151.944	134.301	417.119	195.69	107.928	225.842	160.986	95.3859	273.249	86.2889	114.24	202.789	124.253	107.777	61.3899	465.02	690.025	194.834	622.377	533.678	526.342	643.872
"201204_s_at"	2900.07	2299.93	1122	2304.62	3150.65	3818.4	3549.82	2791.63	3498.21	3645.88	1941.08	2895.91	1645.6	1995.7	1608.68	1352.48	1403.84	2093.41	1615.48	2269.27	2211.68	2161.68	2527.84	2695.85	2269.82	2779.59	2413.32	2321.53	1971.35	1966.31	2331.78
"201205_at"	229.97	211.88	148.313	224.764	93.9642	225.464	172.642	157.891	185.97	121.504	117.211	122.957	64.2544	95.4388	141.915	135.671	151.153	112.015	175.903	181.03	139.488	169.455	148.856	162.767	178.681	257.519	256.607	169.309	192.896	225.572	193.302
"201206_s_at"	832.442	943.402	374.07	684.071	1093.73	1252.69	803.15	560.973	865.846	825.805	585.292	1222.4	1077.99	847.082	889.47	455.547	407.103	1237.58	356.86	771.907	916.875	899.588	536.07	913.063	974.621	1380.27	618.241	1420.45	1125.06	1153.55	1107.54
"201207_at"	1453.03	628.77	771.894	788.143	1093.17	945.203	923.45	1382.03	1426.03	899.508	1138.88	1430.61	927.604	771.588	1015.38	784.2	1017.21	999.542	768.44	1339.91	1425.25	885.375	1135.66	745.451	833.757	830.67	657.385	977.799	779.616	860.215	944.673
"201208_s_at"	314.843	159.319	167.794	138.495	185.18	93.5036	33.045	226.318	117.8	81.6632	52.2354	76.2442	40.6428	41.3534	199.93	74.222	86.4791	140.588	103.554	32.0278	166.94	157.78	109.79	28.3868	136.396	263.722	136.569	254.227	241.783	177.787	285.206
"201209_at"	1025.18	644.087	850.21	357.498	615.909	539.861	504.327	580.723	924.41	832.715	536.049	704.779	493.865	1061.85	699.331	764.826	440.369	549.347	542.592	404.577	498.555	711.793	604.249	568.173	524.656	643.296	292.251	449.379	570.596	560.926	670.746
"201210_at"	4492.48	2881.13	5122.05	4872.95	1902.57	2521.88	2398.36	2643.02	3492.09	3555.77	2135.78	3087.24	2456.53	3131.91	2494.34	2319.14	1772.77	2408.45	2079.41	3208.78	2447.71	2562.06	2692.34	3214.46	3063.53	3665.6	5061.57	2668.41	3188.45	3277.09	3199.66
"201211_s_at"	197.894	24.2806	143.138	331.05	99.5315	79.1274	73.8108	66.4537	74.6973	68.5652	45.0987	161.198	33.1689	63.6299	86.2788	20.2388	49.2923	80.216	103.813	22.0919	43.411	30.8628	17.06	81.2206	138.791	449.52	237.714	229.6	117.547	231.548	407.343
"201212_at"	2942.47	5301.23	1579.57	2441.94	1511.4	3176.35	3508.02	1853.77	1893.81	1909.87	1150.34	2458.58	4558.74	4024.94	2179.47	3695.67	2571.55	5473.78	3435.81	4076.53	3547.65	1900.2	2917.19	1960.6	6432.73	1025.9	2032.69	6926.45	5317.08	4569.87	6811.52
"201213_at"	123.247	80.6321	223.14	126.628	93.8829	156.751	153.862	146.854	151.165	154.622	182.136	164.548	187.59	209.264	150.828	133.37	226.34	196.382	236.104	230.911	157.26	185.895	169.272	137.233	140.244	210.616	235.436	144.967	133.493	147.039	133.132
"201214_s_at"	355.225	496.821	504.629	400.405	496.092	588.63	662.364	449.723	589.154	561.662	670.322	483.007	642.017	669.216	544.962	709.256	632.101	680.572	903.193	578.769	495.577	451.521	528.018	434.936	543.104	413.759	472.613	466.721	599.077	546.285	436.862
"201215_at"	4192.24	5918.2	3853.84	1756.62	3706.1	3871.09	3014.53	4758.88	4072.23	3192.44	4016.87	3767.3	3468.03	2369.64	3016.64	3568.28	4547.44	3105.36	3858.83	3947.01	4045.11	2494.47	4321.01	2274.73	3053.97	2115.69	2322.45	4391.75	3127.31	3233.47	2363.44
"201216_at"	2129.99	3672.68	2367.79	979.155	4038.43	3652.72	3973.14	3672.37	3310.54	3747.43	3059.3	3646.04	4251.44	4980.34	4022.19	5943.7	3666.8	3067	4468.37	3107.18	3128.58	3187.61	2371.65	2661.55	3100.5	2401.81	1062.38	3579.91	3865.9	3051.76	3277.22
"201217_x_at"	23508.3	28867	28814.5	20579.4	17160.1	14584.4	18431.5	14197.4	16216	18026.8	17677.3	17223.8	19606.6	23646.2	18000.9	21225.1	16466.2	15865.4	20382	14280.9	14585	19370	18193.5	16352.1	24824.4	19291.8	15410.1	22980.7	22811.8	22230.8	27953.8
"201218_at"	1318.59	941.8	1500.26	1176.35	625.55	799.772	863.445	1265.74	1049.8	781.35	1015.72	573.864	789.528	479.218	718.725	657.724	1347.7	550.837	1129.53	1095.97	1027.11	791.964	1317.26	772.266	607.95	678.501	729.763	584.105	560.392	695.85	517.625
"201219_at"	414.724	374.403	417.61	383.829	325.318	324.879	331.284	379.896	449.442	400.27	430.298	352.695	367.862	281.269	281.702	323.935	388.083	357.857	216.853	321.44	340.29	318.494	318.993	250.576	338.625	322.852	202.503	398.4	276.492	329.181	279.597
"201220_x_at"	2622.03	1768.79	2001.17	2074.96	2999.68	2839.96	2489.22	3139.74	3037.06	2976.05	2582.42	2224.76	2531.83	1876.47	2449.33	2479.02	2894.18	2072.08	2078.37	2105.97	2548.36	2532.47	2833.19	2152.33	2428.51	2220.2	1421.57	3148.62	2705.29	2805.03	2562.51
"201221_s_at"	1948.89	1902.05	1390.34	1431.54	2106.87	1342.46	1897.61	1199.5	1691.09	1604.42	1729.34	1051.37	1222.09	1704.79	1291.54	1151.42	1145.71	1101.85	793.096	1038.21	1347.8	2175.82	2114.24	1574.34	1989.8	1845.62	1365.5	1558.23	1973.09	2235.83	2030.83
"201222_s_at"	1302.23	701.972	1482.69	1378.89	540.125	651.371	603.269	762.81	790.241	688.104	518.827	1071.21	580.08	437.685	475.929	605.605	521.473	780.298	629.13	462.25	670.514	756.193	807.693	803.302	562.822	783.549	1955.62	571.763	651.724	622.987	644.545
"201223_s_at"	1034.68	526.225	1179.47	1358.76	1140.63	903.75	997.434	1145.9	846.128	937.526	1170.61	880.333	824.2	914.523	798.35	671.94	1108.43	942	556.488	899.338	1073.04	827.261	786.209	942.828	724.139	756.209	1546.82	705.701	611.625	633.486	497.831
"201224_s_at"	307.316	243.394	268.577	386.92	186.213	302.377	239.326	172.617	211.831	179.272	260.798	305.503	303.579	124.307	295.82	170.574	233.324	317.658	138.383	187.449	346.843	316.974	222.753	208.05	564.878	443.782	413.158	407.267	533.754	582.65	472.116
"201225_s_at"	1880.46	2094.01	1747.23	2189.22	1062.59	1467.26	1582.07	1477.46	1414.61	1552.83	1462.53	1365.24	1524.58	1928.8	1566.9	1231.1	1367.46	1474.84	1122.55	1417.53	1584.64	1481.03	1615.35	1517.37	1845.06	1531.95	1985.74	1438.75	1544.61	1633.37	1475.41
"201226_at"	1912.06	2033.42	2012.39	1090.05	1710.28	1838.53	1786.36	1329.67	1627.72	1507.03	1646.4	1716.2	2864.47	3355.82	3474.22	3420.66	4153.74	3134.62	4152.25	2418.8	2166.29	2643.94	1530.19	1673.93	1804.07	1698.06	1935.55	1717.68	1960.92	2384.97	1938.88
"201227_s_at"	2426.51	3142.88	3586.93	1614.73	1803.11	1605.65	2044.56	1725.65	2550.8	2454.68	1814.12	1703.5	1987.78	2424.62	2070.95	3045.03	2888.13	2283.21	5489.05	2146.44	1891.33	2232.92	2129.64	2093.72	1947.11	1580.52	2587.97	1964.66	1710.73	1867.65	1459.89
"201228_s_at"	227.098	150.161	193.685	386.825	181.935	117.61	105.037	135.843	107.677	183.462	109.361	186.156	161.866	115.026	100.998	202.226	74.0016	158.316	129.852	117.415	156.947	220.748	222.196	162.106	221.717	183.163	271.101	161.348	151.096	219.354	185.408
"201229_s_at"	282.161	291.607	278.328	534.072	148.026	211.443	197.729	120.978	255.796	331.752	286.596	177.335	153.473	204.804	254.788	193.28	120.378	239.183	246.883	191.433	182.921	298.244	150.468	214.485	205.843	259.985	382.72	291.59	238.08	211.591	113.521
"201230_s_at"	543.007	528.306	434.581	549.495	644.249	513.948	479.941	500.524	483.826	482.082	498.607	449.863	457.577	574.671	437.787	371.007	596.521	500.589	485.502	549.04	490.216	672.63	585.081	523.677	697.591	393.189	637.262	494.639	610.439	582.076	398.022
"201231_s_at"	4373	5325.48	3818.96	10231.4	5217.79	3890.11	4330.95	3174.6	3711.45	4661.72	3839.84	3311.88	3581.52	3403.29	4384.17	3194.1	3034.89	6289.62	3666.72	5076.38	3498.64	3918.79	3557.74	3186.09	4163.99	6067.57	7757.46	3005.83	3470.87	3548.13	4245.43
"201232_s_at"	792.549	686.169	746.186	1012.1	644.785	548.065	632.52	508.558	749.166	767.978	690.62	586.349	546.767	1048.26	701.461	792.65	780.348	804.268	773.991	716.016	549.201	691.487	625.431	623.341	544.019	771.473	824.601	720.059	576.798	793.625	659.919
"201233_at"	204.645	312.266	277.381	263.266	222.743	174.039	244.55	227.788	262.964	165.829	244.684	238.043	248.702	335.384	271.095	384.163	313.703	355.76	329.115	285.649	189.824	249.896	336.27	252.806	277.561	365.36	337.664	442.478	289.927	335.706	396.802
"201234_at"	1600.28	1474.02	1264.59	1004.38	1577.06	1776.03	2138.99	2344.94	1611.66	1372.44	2584.22	1755.01	2128.67	1928.24	2260.41	2398.89	2587.56	2149.92	2306.56	2262.27	1977.62	1879.24	1981.54	1941.48	2437.97	2040.35	855.918	2299.89	2091.53	1988.81	2402.68
"201235_s_at"	213.299	240.294	396.776	496.286	89.2086	122.806	63.7773	69.2314	161.892	148.626	41.5134	46.4732	18.3068	56.1539	77.781	220.663	77.6052	43.1588	71.464	70.8628	44.4668	315.383	50.9547	377.487	233.55	243.783	528.801	102.679	704.808	534.33	887.317
"201236_s_at"	1055.88	1001.78	2017.96	1882.1	1123.7	1878.91	1384.74	1384.96	1429.89	1197.12	1547.77	1129.46	908.151	1818.22	1255.09	1666.14	1178.46	904.259	945.876	1307.96	1207.57	2876.73	959.969	2659.6	805.814	810.518	2680.11	697.877	3852.37	2793.45	4033.19
"201237_at"	774.79	1139.93	814.808	1221.84	787.396	607.639	825.004	865.343	1020.8	1022.4	644.892	889.107	741.238	811.488	1084.19	712.567	1034.32	938.675	881.724	1149.44	888.631	696.909	961.147	1144.95	944.695	959.337	980.105	535.656	512.715	650.711	663.82
"201238_s_at"	2382.82	3296.18	2290.53	3615.29	1848.16	2526.12	2042.35	2473.63	2049.74	2128.33	1733.86	2559.2	1965.17	2176.69	2220.55	3003.76	2524.96	2244.76	3288.13	2463.77	2286.04	1742.96	2382.01	2624.76	2133.27	2347.1	2884.44	1524.72	1622.7	1530.47	1903.89
"201239_s_at"	1828.09	2493.36	2269.91	1958.31	2853.17	2949.83	2672.48	2616.2	2434.44	2175.71	2788.29	3552.27	3527.97	4199.82	3549.4	4085.03	3323.58	3406.81	4359.95	2919.21	3168.06	4085.19	2223.99	4716.46	2500.93	2406.65	2727.92	2232.34	2221.49	1959.08	1794.84
"201240_s_at"	4038.65	6007.46	5537.54	5607.45	4450.13	4588.7	5337.34	4231.44	4468.7	4975.06	5061.65	5699.97	6505.01	6398.33	5510.93	6435.61	5131.69	5228.01	6939.02	4891.77	4499.18	5382.1	5618.01	6391.21	7085.09	6938.78	5671.15	6064.35	6177.98	6432.89	6094.08
"201241_at"	1370.57	2043.1	2027.96	1929.56	1771.17	1794.36	2370.01	2333.42	2068.01	2277.72	2281.7	1736.12	2355.46	2006.3	1852.31	1845.65	2474.27	2271.18	1815.57	2142.89	2084.13	2046.39	2125.67	1961.11	1645.67	1527.94	2260.61	1932.32	1812.33	1839.33	1567.04
"201242_s_at"	420.145	519.92	337.361	107.97	169.14	528.403	682.743	314.859	280.549	262.375	176.282	345.189	208.113	104.058	283.524	485.874	526.846	283.363	259.722	262.804	441.895	147.593	151.515	185.115	716.703	208.96	116.93	802.412	378.421	513.294	314.655
"201243_s_at"	1211.17	1612.59	1214.69	535.933	444.508	1614.27	1815.15	803.027	992.221	554.765	832.213	806.179	1008.06	803.918	749.934	1292	1179.38	765.453	1135.74	1418.67	1737.78	807.068	732.14	757.343	1942.57	721.443	485.857	1279.76	966.941	1183.45	917.881
"201244_s_at"	1113.03	1283.62	1165.38	1763.82	1352.91	1324.82	1427.32	1624.16	1400.95	1317.12	1239.12	1214.06	1134.4	1280.12	1077.34	1104.13	1226.01	1283.72	1275.87	1412.75	1280.34	1295.03	1323.13	1423.2	1115.38	1143.3	1372.63	1127.67	1177.9	1204.37	1007.06
"201245_s_at"	697.164	648.262	555.663	678.999	842.322	649.357	679.469	581.467	713.516	871.244	703.743	755.058	586.787	796.049	815.548	993.797	804.716	834.004	1325.68	650.49	606.165	777.179	640.81	752.846	810.89	927.258	707.688	750.803	817.888	825.949	787.904
"201246_s_at"	180.108	85.1523	134.892	180.643	17.5383	73.7453	23.1878	26.0612	20.408	86.8546	91.7204	127.28	120.424	110.527	88.6466	91.4119	61.546	133.339	55.3914	39.8198	55.7014	72.3397	83.5629	115.722	242.935	223.405	164.972	162.308	192.06	211.885	122.143
"201247_at"	393.145	395.087	288.349	245.438	436.618	298.071	391.961	285.208	305.493	331.847	379.576	451.862	492.734	603.533	508.21	276.293	323.705	420.279	229.667	375.797	426.69	484.173	375.879	486.414	539.964	641.723	224.589	658.927	453.659	571.825	559.29
"201248_s_at"	307.186	368.349	289.803	359.269	342.842	340.586	183.818	215.38	277.083	252.182	208.587	197.233	328.995	224.515	312.696	141.377	266.038	200.857	176.301	281.352	201.647	387.754	242.712	259.041	251.902	392.313	420.053	387.455	370.443	358.485	438.297
"201249_at"	82.7641	51.6702	71.2234	87.3819	120.984	109.48	64.2396	72.6326	96.7421	76.0102	61.5195	89.8845	114.975	47.8752	46.8832	92.2466	53.8195	64.5626	75.7802	140.647	46.588	167.266	51.6276	67.7936	67.7196	137.127	131.53	61.3372	44.7203	55.895	80.3663
"201250_s_at"	481.897	673.971	426.54	1090.39	910.676	909.035	708.084	451.854	514.263	831.762	667.091	510.157	261.921	646.069	282.563	427.106	438.804	286.784	385.126	698.851	257.97	370.31	282.18	642.096	592.747	709.237	634.359	274.063	340.942	410.72	485.503
"201251_at"	2796.08	3509.86	1806.7	5423.36	6127.62	4987.82	5202.85	2772.26	3271.7	5290.21	4083.25	5090.08	5298.85	5284.82	5513.03	3712.74	1999.79	8581.95	3456.18	5361.39	4647.48	5166.18	4461.98	5891.3	6762.57	8727.11	3019.06	6698.03	4866.89	4765.17	6823.22
"201252_at"	383.224	288.176	214.605	1100.62	218.341	225.043	407.142	441.793	267.877	491.985	406.657	427.161	452.322	479.315	356.561	525.274	322.113	687.149	482.453	324.701	479.34	280.599	411.871	346.413	478.318	599.443	724.571	464.703	514.483	551.199	511.663
"201253_s_at"	1473.4	2266.17	2067.71	1257.05	2604.4	2122.7	4782.96	3900.08	1817.62	2447.35	5119.47	2444.86	3979.75	4219.9	2175.8	5280	3802	3750.24	2616.77	1351.12	1542.34	2187.84	2980.78	1250.05	2371.96	1582.34	1651.31	4098.04	3163.47	2748.14	1638.73
"201254_x_at"	22840.1	24469.8	27498.9	19574.6	17032.6	14570.4	15904.1	14282.1	16529	15853.6	15778.2	16493.8	19949.6	21920.8	18395.8	21119	17344.8	16759.8	19504.8	16099.5	14813.8	20132.8	14452.1	15888.2	20418	16821.4	16809.5	21896.5	19692.8	19599.5	22034.2
"201255_x_at"	1251.99	2198.65	1027.58	1500.88	1543.2	1811.25	1808.2	1624.25	1533.94	1641.96	1718.39	1633.69	2075.2	2383.87	2061.15	1470.58	1571.94	1874.18	1023.66	1541.14	1540.97	1851.64	1557.57	1535.24	1718.01	1583.86	1289.35	1489.15	1993.29	1825.8	1621.79
"201256_at"	2390.9	2855.35	3196.24	1857.45	2281.97	2237.99	2088.95	2397.98	2687.13	2255.83	2638.9	2317.64	2511.08	2634.24	2505.53	3850.27	3094	2459.58	4752.05	2325.17	2245.69	1971.24	2100.41	2128.19	2429.7	2347.58	1998.35	2254.76	2037.27	2053.54	2492.05
"201257_x_at"	28170.1	28382.6	30785.2	22091.3	17006.3	14255	14746.9	13526.9	17524.7	16058.2	13836	17479.4	21764.4	18963.2	19996.9	19399.1	16287.5	17790.6	20008.2	16334.5	14345.6	22772.2	16474.1	19316.9	20652.6	18486.2	20791.8	27669.9	20642.9	21780.2	21517.2
"201258_at"	7343.46	9121.39	11022.7	6958.19	6697	6834.74	8387.08	7690.2	6836.69	7588.81	7358.51	5798.52	5858.34	8494.41	6258.2	9395.45	8215.29	5608.71	10531.5	5762.6	6261.39	6491.47	6311.35	5386.62	6239.27	4551.38	7045.05	5035.99	6102.78	5159.99	6988.63
"201259_s_at"	1004.36	816.662	1219.48	1006.36	1397.91	1427.14	1299.01	2326.48	920.438	768.291	2657.77	1981.58	2566.38	2055.55	1801.19	1870.16	2090.11	2291	1564.93	1836.18	2346.51	1422.44	1682.17	1515.71	1538.59	1362.37	921.725	1105.75	1159.5	1223.21	1300.63
"201260_s_at"	1265.49	1235.67	1600.74	998.439	880.724	971.279	888.734	1516.65	1028.27	1019.71	1088.68	1044.6	966.843	945.032	899.416	958.016	1162.47	925.528	1184.06	1304.28	1200.84	635.119	1075.6	838.762	851.049	657.242	1368.35	934.273	729.552	672.715	502.872
"201261_x_at"	5862.87	2937.94	916.406	580.021	3051.07	4708.98	5028.03	6213.24	5787.93	2656.23	3075.24	5599.49	4763.98	1888.45	5929.45	3691.93	3032.17	4704.97	1391.49	5432.44	8041.94	2715.02	4723.85	1454.18	6991.5	6138.91	1302.62	10259.1	6532.27	5759.42	3139.28
"201262_s_at"	3032.23	828.291	290.201	213.041	2129.86	3244.37	2971.54	4278.86	2666.34	802.159	1485.61	3564.61	3304.66	571.584	1791.92	2014.5	1734.92	3380.23	565.244	1384.52	5748.03	1781.55	2456	868.313	4964.64	3963.37	668.023	6580.78	3060.08	2302.07	1729.02
"201263_at"	966.219	695.841	855.625	1682.18	738.78	694.569	723.486	559.187	676.911	705.765	745.962	623.833	809.732	660.709	667.182	693.304	645.481	1084.02	491.796	534.191	880.546	517.32	868.518	737.874	975.593	1027.45	1285.65	843.221	800.106	818.485	804.217
"201264_at"	830.175	1146.89	903.418	734.917	1967.04	1858.55	872.712	1286.17	1468.07	1426.93	1382.6	1560.11	2508.73	1770.41	1602.44	2305.64	1513.3	1946.45	1787.91	2120.73	1832.33	1546.38	1090.73	1215.36	1422.27	828.831	920.18	1518.34	1330.45	814.807	803.312
"201265_at"	70.8638	121.497	77.6678	130.625	71.8729	128.602	101.048	71.2889	100.854	76.5727	89.7754	74.1462	89.6236	42.9323	79.7506	64.6435	79.8993	66.1511	87.0757	108.586	50.9845	111.503	116.548	100.894	92.9651	88.1228	150.56	116.916	35.1353	109.227	62.3592
"201266_at"	1283.12	1394.7	1143.76	2152.58	1960.73	1490.5	1579.64	1641.71	1629.12	1344.49	1406.99	1003.36	914.915	1029.46	1089.64	1029.52	1246.78	1256.16	1147.74	1484.02	1533.97	1152.23	1205.57	1283.64	1223.27	1289.16	1606.6	1143.35	948.759	1035.57	1365.75
"201267_s_at"	588.175	1020.1	683.415	849.896	1009.25	843.518	797.981	763.558	599.719	689.208	1061.92	925.363	1269.12	782.19	833.406	1081.8	1199.13	1818.16	1124.73	949.459	1001.13	819.252	814.867	565.437	995.54	998.265	522.987	1306.3	941.863	1381.89	904.905
"201268_at"	5807.51	3886.95	5302.68	5546.05	5107.46	4954.21	4872.05	4620.18	4376.02	4213.49	4904.46	5487.45	6196.19	5864.9	4633.08	8573	4742.96	7355.38	7527.89	5045.7	4999.51	4852.5	4748.08	4625.64	4712.14	4354.33	4622.89	5076.37	4114.07	3767.47	5863.69
"201269_s_at"	56.9166	95.0952	67.9096	130.775	165.786	127.92	124.194	123.469	145.655	96.4215	102.714	123.119	113.788	119.701	52.1045	94.8613	83.7967	73.6227	98.3	50.6658	78.7171	136.067	102.94	103.802	57.9049	89.5568	88.8488	53.688	96.3852	127.504	116.979
"201270_x_at"	741.295	768.217	1000.65	910.691	1136.78	1158.37	1334.85	1270.33	1287.37	1049.23	1144.38	896.297	868.206	697.363	822.752	699.016	1201.82	856.904	861.118	1475.95	1093.5	1093.4	895.708	982.422	926.089	703.349	815.11	986.629	959.407	790.608	772.568
"201271_s_at"	590.297	550.416	497.302	474.538	669.178	458.08	592.913	658.711	635.21	701.401	711.592	815.39	754.566	889.94	664.586	758.694	698.81	655.674	694.312	485.455	585.631	630.408	636.227	624.808	606.063	635.523	413.107	656.227	737.897	583.517	641.775
"201272_at"	2222.14	3808.96	2376.27	1500.13	2718.4	3303.11	4002.29	2926.52	2668.34	2186.24	2486.9	3100.21	4131.9	3966.26	3310.78	5194.34	3171.84	4495.37	5469.31	3735.75	3243.51	2273.64	2503.36	3112.29	5077.41	2268.72	1487.68	3829.22	4225.89	3827.18	5329.26
"201273_s_at"	2703.64	3711.85	4125.76	3006.43	2385.2	2436.7	2851.98	2664.79	3030.77	2905.9	2446.74	2581.96	2421.59	2464.07	2506.98	3229.86	2593.77	2636.54	4641.81	2801.5	2689.21	2337.99	3156.28	2993.69	2577.25	2714.02	3430.78	2423.41	2054.79	2137.15	2300.09
"201274_at"	1212.73	1164.24	910.286	1838.65	2198.56	1294.93	1629.75	1296.99	1744.41	2313.59	1301.22	2081.63	1228.74	2049.26	2278.82	2128.16	1563.61	2140.65	2196.22	1512.24	1383.76	1971.7	1158.89	1716.34	1168	1479.46	2059.2	1303.36	1153.57	1183.36	1600.86
"201275_at"	591.242	720.18	518.271	350.244	512.351	357.985	417.955	570.647	611.401	433.226	508.146	625.733	650.362	789	738.368	932.268	821	597.234	852.572	591.97	642.241	838.226	548	560.675	520.269	500.937	447.756	493.038	597.17	584.274	486.501
"201276_at"	644.627	586.526	672.113	455.108	548.675	541.51	732.223	883.894	604.221	765.109	692.873	593.063	671.719	642.747	445.551	445.798	493.435	443.024	367.715	933.424	716.855	548.72	785.87	456.049	613.19	580.427	727.715	539.376	629.281	643.537	598.176
"201277_s_at"	4133.6	2281.4	2100.15	7957.29	2975.12	2706.24	3564.31	2413.45	3507.16	3771.32	3176.45	3558.24	2290.95	3573.82	2957.69	2257.45	2219.08	4184.31	1708	2645.13	2910.99	3152.68	3039.96	3453.96	3528.6	3831.88	6501.97	2557.38	2969.24	2287.87	3551.29
"201278_at"	3607.91	7662.11	3004.26	3192.18	3446.07	4987.33	6431.89	4379.16	4701.72	5518.31	3400.31	4304.57	7113.16	5002.94	4181.71	4733.87	3686.89	6107.69	4909.83	5554.02	4646.53	3153.04	6431.4	4226.52	8331.83	4024.67	2802.85	7415.35	8478.01	8729.58	6181.05
"201279_s_at"	2785.58	4533.94	2285.33	3348.78	3809.32	5459.01	7580.87	5000.5	4601.02	5023.87	3395.63	4261.21	6814.9	4327.72	4801.52	5327.55	3793.81	5797.88	6753.96	5521.61	4933.59	4084.36	5534.78	4308.2	6934.62	5015.91	2595.93	5004.89	6857.8	7389.94	6302.12
"201280_s_at"	2979.34	4759.67	2262.76	2325.19	3068.45	4041.29	5121.83	3921.05	4972.2	5447.19	2753.46	3690.76	5916	3209.2	3127.37	3837.6	2790.87	4880.96	4289.45	4814.03	3910.69	3110.3	4486.67	3094.07	5668.67	3234.43	2748.87	5722.99	5915.3	6688.91	3530.95
"201281_at"	966.645	1000.26	871.331	1798.24	1069.82	1001.9	967.837	734.343	922.882	975.059	1162.4	1017.24	1017.98	1160.6	1003.62	878.311	814.846	1159.56	874.165	1036.39	872.957	1149.66	886.263	1160.33	1024.16	1187.64	1171.41	1141.47	968.112	909.868	1044.92
"201282_at"	537.437	646.022	526.399	750.859	703.989	727.892	861.819	683.083	533.557	755.886	814.909	736.324	908.333	896.795	494.374	452.957	493.768	1044.69	494.367	666.665	661.958	623.952	534.873	612.553	1291.26	974.888	676.042	1312.94	1217.48	1198.19	936.685
"201283_s_at"	104.234	95.8674	17.9971	16.8442	92.0503	12.7849	37.1203	82.7459	57.9608	93.9164	82.3983	84.719	68.7878	60.9108	39.9209	57.7234	43.8028	69.944	53.7936	33.3301	50.897	76.47	102.964	109.748	110.431	113.4	46.3908	89.4915	86.1319	68.6446	110.078
"201284_s_at"	448.47	429.731	272.54	281.977	586.52	542.461	526.471	444.759	499.86	431.259	436.512	460.981	410.537	539.762	532.602	634.149	472.544	420.563	686.983	542.855	412.974	653.186	320.057	538.662	477.844	362.746	207.743	418.022	251.995	250.197	317.525
"201285_at"	1386.78	1744.15	1828.57	1116.26	2265.56	1712.76	1684.62	1996.35	1942.69	2188.33	2061.11	2120.22	1541.57	1987.07	1720.19	1538.58	2203.25	1312.21	1752.52	1883.85	1926.85	1667.98	1941.13	1854.99	1624.43	1218.29	1031.04	1488.47	1446.04	1251.98	1093.36
"201286_at"	212.188	118.47	15.6988	8.89394	292.967	136.877	43.8952	57.1995	238.063	174.38	121.51	834.546	118.841	1036.7	250.891	240.709	37.4291	199.722	114.548	235.631	259.345	544.52	517.05	1504.3	132.351	1096.39	70.269	1253.76	72.6637	68.0201	41.898
"201287_s_at"	428.438	159.587	191.552	249.355	813.61	334.646	134.645	164.072	816.995	736.581	282.042	1989.58	352.31	2231.54	790.992	581.545	186.264	222.819	341.055	374.262	574.2	1663.86	836.236	3648.71	225.211	927.327	280.209	759.375	186.976	140.526	163.04
"201288_at"	4759.51	4583.46	2697.15	4561.97	4280.34	2996.46	3544.34	2646.67	5498.76	5988.56	3278.15	5540.58	4374.99	6773.57	5888.05	5105.22	2849.48	4210.06	5714.27	3816.97	3146.99	5015.93	3456.11	4968.9	4142.05	4459.12	2214.3	4802.4	3857.97	3266.29	3940.54
"201289_at"	3442.02	818.249	3444.74	3287.45	757.814	1838.25	971.871	1530.12	925.194	854.75	1257.66	1001.66	670.242	214.863	789.817	940.365	490.095	751.392	702.392	1013.54	838.451	2077.42	1807.9	784.889	549.346	1256.73	6955.63	383.485	2045.15	1875.21	2561.35
"201290_at"	4328.22	5300.29	7512.7	3904.08	3302.64	3869.73	4760.36	4506.71	4038.8	4043.84	4432.65	3958.94	5442.91	4189.88	3658.49	5623.48	4495.03	5037.06	7232.45	4652.21	4211.72	3676.11	5722.83	4482.84	5231.99	4356.92	4275.56	5285.85	4659.6	4822.72	4131.2
"201291_s_at"	64.3189	10.6291	1.94786	3.31753	96.4333	27.7148	86.7058	15.8495	133.167	154.244	36.0538	84.5122	12.1973	16.37	107.881	50.6924	1.76931	49.3819	4.72959	63.3804	3.79549	96.4213	29.4745	34.8844	38.3575	80.6168	30.9511	107.73	22.0756	68.0919	66.2748
"201292_at"	186.774	268.131	46.0091	11.0283	180.794	71.8293	259.701	48.9205	396.028	471.049	126.157	223.54	81.0952	142.802	266.921	66.5066	42.7618	108.699	36.1839	123.763	114.426	268.403	150.429	156.787	111.727	124.653	48.533	96.6159	114.203	53.2755	203.61
"201293_x_at"	19417.6	23447.8	17531.9	22252.5	17227.2	13546.2	16796.9	12239.4	14755.4	15784.1	14513.5	15129.1	19608	19411.6	18812.2	18489.8	15392.5	16544	18317.1	15292.2	13554.1	19498.1	15958.7	17031.6	20368.9	19152	18128.5	24195	18268	18828	22941.5
"201294_s_at"	529.241	416.235	269.16	290.143	209.731	170.969	157.74	114.202	213.404	286.434	130.12	110.782	67.3909	81.5589	228.389	164.918	133.661	77.4612	180.439	137.831	128.621	91.4616	186.699	142.023	307.343	745.2	173.489	252.394	312.495	405.458	422.479
"201295_s_at"	171.747	68.1804	90.9855	92.8837	31.5121	52.2967	10.6396	27.9847	75.5864	43.4025	67.8489	44.3426	33.7897	32.1936	90.1793	80.9621	55.424	64.2521	112.675	62.1802	42.9507	30.8177	41.3795	64.7121	105.624	275.235	27.459	44.0477	36.3464	68.0994	85.3723
"201296_s_at"	2423.96	1927.69	2137.54	1775.73	809.503	902.467	825.544	1034.78	1392.26	1405.01	1000.88	893.893	603.689	772.008	913.948	817.323	716.885	613.354	838.315	585.353	782.097	1260.31	1924.37	1564.09	1754.95	1764.77	1553.22	1215.71	1465.5	1746.76	1598.65
"201297_s_at"	195.877	195.655	183.194	279.077	186.984	146.727	135.812	138.983	207.821	237.927	104.71	177.595	117.542	144.632	222.251	111.882	158.629	101.9	275.469	126.387	114.907	192.294	127.055	228.873	129.24	423.053	278.371	60.5871	73.2288	114.755	171.978
"201298_s_at"	507.547	582.931	498.054	1053	805.655	685.394	650.025	466.568	799.9	1093	495.766	1136.04	585.438	909.047	1125.37	1265.26	454.322	1311.04	1187.14	859.342	546.861	930.532	553.841	1362.8	935.81	963.026	624.767	923.301	610.877	657.737	1039.43
"201299_s_at"	220.359	143.3	257.156	382.582	225.331	182.173	191.766	164.028	232.013	215.254	137.834	302.03	131.285	85.4109	186.857	127.457	161.98	168.727	208.786	165.677	173.706	153.922	154.946	146.87	287.772	287.618	426.119	166.081	234.013	236.188	270.138
"201300_s_at"	1986.72	3117.34	2714.81	4609.04	2012.96	2208.71	1700.61	2452.63	2543.02	2430.22	1331.94	1869.37	1686.73	1465.02	1794.81	1803.88	1619.94	1721.25	2649.57	2970.38	2016.94	1550.57	2164.22	2126.32	1681.17	1687.59	4194.19	1401.02	1608.61	1444.12	1638.65
"201301_s_at"	1814.92	3948.78	2393.41	1669.22	3461.99	3806.47	4187.2	5494.99	1996.59	2757.22	4240.78	3821.17	4839.76	3546.75	3625.33	3806.4	5853.59	4624.39	5201.04	4994.5	3921.73	2450.42	4733.54	3568.64	3607.69	4073.76	1795.57	3701	4091.01	3772.51	3987.01
"201302_at"	1730.71	4146.28	2239.77	1702	2761.27	2729.85	3097.26	4396.74	1803.98	2372.78	2917.44	2851.35	2936.04	2445.34	2691.41	2815.14	4180.75	3160.52	3767.71	3504.39	3104.96	1924.52	4059.17	3473.96	2431.93	2787.09	2021	2908.24	2667.74	2568.89	2491.29
"201303_at"	1678.67	1352.29	1194.3	2797.41	1755.94	1517.62	1705.05	1674.41	1720.25	1711.44	1897	1804.92	1929.08	2294.3	2211.12	1877.7	1808.57	3035.82	1730.81	2433.62	1783.17	1695.6	1446.58	1386.23	1915.45	1636.79	2762.8	1619.47	2101.35	2204.77	2901.98
"201304_at"	1168.05	1011.24	1389.95	669.251	546.016	651.103	877.108	830.809	924.444	659.575	753.331	552.53	599.365	490.194	609.679	591.568	722.51	753.419	1144.16	856.343	661.686	357.406	922.425	767.718	488.623	483.143	1264.99	528.068	291.322	286.144	358.76
"201305_x_at"	1399.46	1825.44	2275.3	1528.45	1243.73	1037.72	1315.94	1382.25	1522.75	1338.58	1484.53	1245.24	1403.48	1561.48	1380.72	1387.3	1450.24	1205.74	1146.27	2204.84	1071.48	1052.81	1124.28	1012.19	1021.71	924.669	1383.55	1509.75	1306.75	1492.28	1188.42
"201306_s_at"	5427.52	6753.03	8372.57	6378.57	5927.98	5145.16	5493.34	5583.79	5180.33	6624.14	6140.66	4921.36	6347.05	7009.27	5751.35	6519.22	6497.24	5184.82	5191.52	5410.03	4889.63	5686.6	5568.99	4792.63	5958.81	4533.07	4824.49	6469.1	5969.46	6152.46	6466.62
"201307_at"	2089.42	1448.86	4082.82	1033.62	1761.9	1811.47	1613.79	1906.61	1934.88	1532.89	2124.8	1628.45	1814.98	1447.13	1591.3	1145.6	1826.69	1253.03	853.203	2502.71	2890.9	2046.47	2504.44	1959.51	1510.46	1797.19	1958.78	1197.36	1664.51	1274.92	1493.2
"201308_s_at"	127.942	67.0076	180.467	52.4969	120.056	94.1694	62.9366	108.924	32.6551	37.4637	145.281	119.915	91.6606	34.1113	139.437	58.9998	85.9185	109.3	62.8908	89.6646	96.6752	48.3711	34.6681	21.9002	46.4275	226.903	111.799	148.765	79.4343	163.736	91.8665
"201309_x_at"	479.192	166.402	122.643	248.411	174.233	338.912	269.867	622.879	412.103	118.053	161.946	556.949	369.648	249.988	249.995	416.538	355.449	193.108	471.334	310.861	1323.41	387.861	570.748	156.141	232.178	416.613	270.608	467.126	607.364	403.624	216.634
"201310_s_at"	3634.38	1401.94	571.952	525.468	931.26	1607.39	1863.11	2481.09	2790.18	1034.07	823.932	2883.81	1981.06	2119.4	2263.32	2669.88	1737.49	1676.09	1961.6	2100.17	4889.32	2546.75	3968.62	1108.87	1315.88	1960.22	663.801	3641.51	2767.95	2725.45	1412.61
"201311_s_at"	1386.69	1414.29	1167	934.185	1456.25	2305.88	1827.01	2202.8	1880.83	1347.35	2167.82	2390.93	2087.37	2263.21	2877.26	2674.03	2444.93	1945.17	2564.96	2871.29	2679.68	1864.66	1985.4	2187.52	2242.17	1934.39	1097.82	1984.61	1908.47	1836.44	1828.62
"201312_s_at"	4678.99	5114.74	4204.01	2893.17	2530.18	3317.31	3736.18	3316.55	3559.13	3311.35	3497.34	3816.36	3810.95	2993.04	3205.36	3671.54	3267.7	3436.98	4597.68	3852.29	3647.18	2703.59	4210.17	4656.11	3728.64	3884.58	3755.27	4342.69	3657.93	3479.28	3377.7
"201313_at"	422.186	490.299	233.728	9.76798	487.7	499.356	446.148	487.327	341.745	456.426	738.697	456.383	298.78	507.012	445.489	383.573	413.111	335.263	176.091	417.557	481.304	577.878	553.873	623.938	591.854	1654.25	130.985	489.839	639.603	629.642	606.917
"201314_at"	438.487	328.05	392.265	236.932	289.302	376.679	378.29	534.335	377.108	414.881	549.132	296.494	394.196	406.985	389.052	482.066	550.992	348.315	557.626	434.438	580.144	493.525	567.274	429.769	414.267	449.077	345.526	424.108	484.596	455.459	490.559
"201315_x_at"	11500.7	12677.1	13733.9	13627.8	11515.5	10086.7	10559.3	7006.01	10850.3	9790.95	10339	9857.5	10739	8996.18	10820.9	10844.2	10153.8	11579.8	14490	7761.07	10194.7	13372.5	8409.53	7088.42	11632.7	8893.31	10585.2	16502.5	8038.3	7019.57	11181.1
"201316_at"	334.932	394.441	355.108	424.013	476.773	500.46	433.223	479.616	514.763	642.018	610.298	589.576	453.327	623.851	484.158	787.072	649.2	498.563	808.489	354.215	396.845	436.623	492.081	550.27	369.868	305.275	535.945	332.743	285.835	219.542	377.591
"201317_s_at"	1768.22	1671.82	1953.52	2566.81	2610.87	1566.25	2248.72	2094.83	2095.24	2682.13	1950.67	2375.02	2139.58	2297.38	2300.57	3086.72	2232.93	3156.38	4478.35	2114.67	2009.12	2170.13	1905.91	2330.31	2334.47	1933.94	2711.39	1682.19	1694.18	1561.58	1826.6
"201318_s_at"	4570.12	5105.13	4425.46	3687.84	3647.86	3232.6	3136.48	4251.35	4088.25	4361.08	3502.04	4377.69	3721.18	4410.35	4416.78	5146.85	4674.06	4180.69	6924.8	4216.72	3470.29	4161.28	3245.31	3121.48	3044.85	2756.86	3642.14	3328.83	3100.98	2737.85	2922.3
"201319_at"	1864.15	1431.61	1636.11	1458.72	960.271	988.084	882.519	987.447	1402.95	1147.88	814.6	848.014	780.414	672.346	555.045	789.766	621.767	741.997	1234.21	1048.03	719.507	899.858	1162.46	951.072	667.618	1013.45	1862.72	739.225	824.954	781.722	776.371
"201320_at"	521.357	402.336	578.781	266.682	446.085	474.951	522.994	530.948	432.624	504.373	618.959	308.122	483.388	417.67	367.773	215.288	465.84	303.051	333.108	480.641	321.142	307.519	421.898	278.202	584.597	366.618	332.84	349.599	629.376	622.523	523.725
"201321_s_at"	419.181	455.79	691.794	257.467	229.037	431.185	397.093	408.307	374.481	276.442	641.343	359.213	638.899	426.018	328.375	315.729	538.282	426.768	344.721	406.886	524.384	458.645	497.434	393.054	594.925	373.924	419.37	554.854	699.58	593.446	412.984
"201322_at"	4245.03	4627.11	5486.16	4740.16	4650.87	4502.57	4882.21	3813.7	3741.25	3910.85	5084.18	4408.59	5213.9	5170.28	5047.19	5578.97	5279.35	5527.2	6000.33	4977.38	4644.49	6195.87	4862.78	5457.79	4860.86	4280.93	4841.34	4318.35	4204.82	4054.37	4843.47
"201323_at"	272.551	328.289	180.635	1055.74	294.121	295.662	245.644	321.856	295.626	315.576	308.18	315.25	294.3	410.052	338.385	428.772	394.558	398.41	375.539	256.275	324.138	341.336	243.344	220.873	245.897	300.176	847.275	272.566	270.553	325.331	190.562
"201324_at"	3739.05	4389.85	2944.64	6285.37	2314.67	1816.14	1496.29	2629.17	1755.63	2228.3	2395.97	2422.92	1488.82	1524.16	1236.21	1559.07	2433.75	2408.53	2475.41	2366.85	2149.82	1370.32	3332.83	2921.2	1524.87	2851.27	5484.04	1128.06	1958.78	1883.74	2106.55
"201325_s_at"	3088.84	3171.64	2234.47	5552.34	1787.39	1276.09	1390.9	1741.81	933.482	1526.56	2221.01	2072.96	2175.24	1512.2	1257.48	1261.58	2154.05	2317.95	1960.33	1716.78	1701.71	980.87	3176	3286.93	1864.09	3630.96	3873.39	1461.5	2741.32	2356.87	2983.39
"201326_at"	983.224	667.872	860.245	2311.82	700.13	506.216	655.467	899.031	1004.4	1024.66	607.212	559.419	491.17	776.051	558.407	502.889	499.046	705.196	475.339	569.708	521.632	473.152	900.339	495.108	576.759	462.854	2015.34	427.917	408.506	403.945	505.586
"201327_s_at"	918.267	480.698	466.443	1932.21	641.57	545.966	662.9	885.786	968.802	779.21	922.791	845.78	519.204	679.932	716.923	615.602	530.725	943.288	603.836	576.099	765.237	794.462	835.577	740.934	447.688	605.399	1477.95	464.408	442.057	441.588	480.129
"201328_at"	1995.19	1012.57	1116.83	745.527	999.283	570.342	512.926	1001.1	1008.82	753.314	1442.9	1244.42	992.713	782.619	901.654	761.652	1017.19	831.478	320.203	613.727	1037.37	855.186	718.181	850.015	417.568	689.018	1300.35	863.851	687.834	444.287	1356.72
"201329_s_at"	1388.97	737.648	628.299	764.954	490.082	380.808	439.292	548.707	555.067	360.333	712.95	978.204	732.241	579.799	791.429	599.108	673.763	646.779	313.443	423.009	623.809	633.721	484.504	629.575	337.654	782.78	1026.8	392.23	690.119	471.703	1187.68
"201330_at"	728.631	938.734	643.966	1015.76	811.373	736.851	947.372	662.997	896.002	1006.4	662.981	742.334	682.459	1033.27	873.06	896.475	767.993	879.407	1002.87	803.331	809.889	935.017	911.864	827.208	979.49	971.651	901.867	732.31	848.201	913.256	978.073
"201331_s_at"	3129.18	2674.04	1898.78	2043.4	2592.65	2608.4	2659.03	3525.46	2033.91	2705.27	3033.29	2225.9	2668.77	2490.33	2252.35	2597.66	2807.78	1962.78	1637.73	2624.98	2313.14	2330.07	2513.2	3441.91	3390.52	2593.12	1470.06	3553.39	3979.63	3717.09	3255.28
"201332_s_at"	293.938	381.466	441.628	309.101	267.433	204.082	154.862	210.738	183.547	128.469	244.984	320.376	366.607	231.999	157.961	207.416	214.292	236.502	136.952	252.871	226.242	305.437	291.693	206.07	343.588	360.794	284.319	492.137	510.284	294.035	376.71
"201333_s_at"	134.899	37.218	37.2987	218.715	230.283	147.056	135.793	167.239	240.464	189.586	73.9437	151.828	59.6724	136.453	123.14	77.7851	144.124	114.361	100.903	147.656	96.6006	188.757	157.696	175.083	144.441	152.992	90.2598	155.112	160.831	147.752	139.191
"201334_s_at"	1838.57	1255.6	1477.89	998.007	1287.93	1290.85	1766.17	2243.77	1692.62	1682.92	1424.51	1537.58	1684.03	1101.53	1382.86	485.071	751.334	1517.23	776.2	1333.98	2155.65	1424.74	2448.92	1464.02	1130.28	713.509	1718.72	1351.37	1524.01	1342.07	972.39
"201335_s_at"	109.455	98.5659	150.78	66.6735	32.1852	138.607	93.1015	184.302	117.436	94.4719	164.467	83.8725	95.3208	104.544	62.7735	34.6796	143.242	78.0551	46.9293	90.5744	173.818	125.04	227.397	79.3044	104.373	79.0093	82.1748	86.5271	153.574	135.21	85.1925
"201336_at"	3336.81	4189.02	4075.45	4382.96	3966.15	4003.32	4905.02	4383	3378.64	4369.67	4954.2	4228.15	6444.82	4573.1	4692.02	4340.78	5091.17	5614.82	4645.83	5005.38	4029.65	3556.72	5628.94	4825.62	5694.96	4666.09	3720.91	5979.74	5455.4	5586.19	5132.38
"201337_s_at"	874.219	1102	865.974	1263.29	590.202	909.178	529.529	936.498	358.287	305.914	1329.51	1173.47	1176.09	590.883	1228.51	1323.15	1585.62	1537.43	1223.98	758.838	1308.74	591.913	1114.58	1070.44	1225.19	1225.17	863.563	567.733	922.217	856.679	1402.68
"201338_x_at"	3140.44	2786.16	2840.87	4141.61	4350.54	3348.1	4164.12	3080.87	4051.47	4993.97	3832.81	4117.18	2511.48	5133.73	4433.99	4826.04	3926.5	3917.11	4962.62	3681.25	2833.94	3408.05	2764.18	3605.16	3972.02	3642.7	3385.68	3718.2	3019.26	3157.16	3067.88
"201339_s_at"	1934.04	2031.18	2451.05	877.71	1950.65	2313.08	2273.79	2672.53	1893.63	1612.96	2249.88	2257.61	2627.16	2240.36	2636.09	2741.22	2892.13	2691.26	3421.47	2746.27	2764.57	1915.97	2500.08	2349.85	1765.03	1612.66	1495.92	1931.86	1557.03	1443.62	1692.22
"201340_s_at"	74.5966	57.9185	9.90397	30.4493	70.3706	12.942	27.1599	45.0224	57.3389	52.8525	15.1299	12.9801	3.21516	7.83739	40.5327	9.76792	11.079	40.895	26.009	32.0836	8.97982	28.9382	21.7649	5.08187	99.8425	60.7484	57.1483	74.703	79.1651	184.678	93.0956
"201341_at"	304.846	228.171	227.151	399.271	758.156	722.842	1068.86	237.381	568.644	442.632	622.169	528.174	515.206	384.231	322.284	396.778	327.965	412.333	290.946	839.338	371.109	692.76	528.192	252.594	717.215	260.886	377.797	492.525	594.237	632.276	321.671
"201342_at"	634.299	759.637	640.435	774.79	506.128	388.098	531.163	518.734	606.124	477.041	541.929	632.542	583.229	763.159	763.03	1116.99	749.77	871.228	995.595	642.896	547.618	750.21	546.873	600.658	357.579	536.39	718.25	510.124	681.708	455.718	364.908
"201343_at"	1125.73	1189.79	1187.83	1358.75	1258.86	1265.58	1348.22	1539.9	1480.2	1569.8	1065.42	1374.44	1079.91	1018.04	1239.32	1307.26	1105.53	1273	1539.61	1513.96	1490.23	1053.1	1338.87	1300.11	728.273	1007.18	1083.13	1025.82	656.267	640.685	699.069
"201344_at"	168.438	157.921	206.92	177.491	176.762	208.642	210.035	254.439	230.675	303.605	229.625	214.608	169.169	250.408	164.623	247.596	262.71	183.376	228.759	248.073	256.591	197.887	209.226	188.309	126.516	125.147	164.259	183.542	126.604	123.298	146.927
"201345_s_at"	1550.26	1442.46	1590.22	1659.88	1584.84	1860.2	1468.04	1564.16	1394.54	1355.28	1493.41	2296.9	2149.68	2722.17	1820.36	2764.77	1959.9	2193.61	2264.6	1593.13	1902.49	1576.09	1282.35	1558.15	1654.85	1531.01	1594.91	1263.81	1386.26	1431.88	1568.35
"201346_at"	948.953	877.849	1356.44	1093.11	1281.91	949.929	1467.27	1072.58	967.981	1155.12	1410.06	922.329	1358.07	890.461	893.289	936.675	1540.91	1139.78	768.435	1216.27	948.394	1003.25	852.56	1085.64	1065.39	771.283	1327.82	958.155	1166.96	1029.34	1059.15
"201347_x_at"	890.603	937.766	943.683	795.11	1046.97	1067.35	1235.92	1254.88	808.568	959.044	1498.64	1250.09	1466.14	1735.97	1107.78	2013.29	1713.45	1664.03	2518.96	1228.15	1271.77	974.262	1020.87	966.816	1113.4	1044.47	828.859	1384.09	1095.74	1197.66	1247
"201348_at"	5102.52	19547.9	22436.4	12352.1	11857.2	11207.3	11549.5	9523.09	7115.67	8680.45	10884.3	6003.82	12514.7	8352.64	6192.92	11990.6	10374.9	9436.19	13401.1	10129.8	6253.98	7379.85	5628.47	7520.61	17242.6	4989.72	14792	9869.39	15265.6	15066.8	18931.6
"201349_at"	608.784	784.731	399.75	513.686	939.213	692.993	708.005	741.53	687.484	942.865	412.361	655.12	618.244	821.519	843.935	731.91	558.05	626.612	823.002	864.712	410.385	758.857	551.16	733.06	527.032	651.84	571.747	316.496	734.506	877.519	774.714
"201350_at"	1106.71	1340.32	1320.08	1627.32	1457.76	1044.09	1073.65	930.719	1065.7	935.189	1751.29	1073.43	1271.73	1904.34	1724.66	1091.8	1513.2	1365.56	966.214	1073.26	959.07	1292.44	1050.86	1200.14	1542.52	1525.42	982.555	1426.11	1494.23	1282.6	1376.23
"201351_s_at"	1623.58	1173.11	1342.55	1664.73	1777.53	1780.57	1783.02	1660.79	1673.43	1841.66	2030.94	1906.93	1453.08	1625.04	1567.41	1607.12	1681.63	1550.75	1463.26	1648.78	1831.36	1605.41	1613.88	1806.68	1076.62	1429.45	1890.86	1103.23	1042.58	1085.32	1191.57
"201352_at"	2102.84	2106.83	2408.26	2673.8	1657.31	1830.74	2577.37	2164.92	1904.83	2285.4	2102.27	1412.48	1821.44	1897.25	1342.21	1234.9	1533	1769.37	1940	2134.95	1959.76	1474.38	2199.09	1997.37	1544.72	1618.15	2511.24	1216.32	1373.59	1333.98	1513.1
"201353_s_at"	551.727	572.698	518.347	442.63	322.962	273.6	308.519	398.064	319.145	325.511	300.82	387.42	344.053	261.182	389.258	241.725	247.337	267.63	137.685	131.569	254.052	449.826	410.271	396.955	553.018	637.338	553.675	295.291	611.033	687.441	483.462
"201354_s_at"	57.3102	59.8839	295.246	35.2635	331.864	247.365	48.5989	233.38	152.134	330.365	339.515	222.54	284.121	747.63	452.876	310.841	183.289	283.874	162.781	161.33	357.271	461.299	445.872	584.808	487.712	579.934	124.991	518.994	729.161	732.357	611.681
"201355_s_at"	579.197	509.736	386.79	351.704	243.643	201.738	253.062	204.316	312.458	216.85	208.889	189.267	239.192	321.53	204.245	348.79	290.727	166.22	291.408	342.409	199.504	218.76	215.397	209.555	248.121	377.347	332.51	110.241	277.524	351.76	345.923
"201356_at"	1568.37	1741.43	1296.52	1754.26	1913.28	1735.41	1451.95	1875.63	1505.57	1181.33	1981.19	1777.77	1372.14	2323.95	1743.67	1847.45	2118.5	1571.43	1322.54	1597.1	1662.67	1527.17	1370.16	1261.91	1714.35	1560.56	1420.31	1641.68	1447.51	1341.69	1149.69
"201357_s_at"	433.713	400.563	394.774	515.285	591.781	541.484	485.577	439.331	392.846	310.338	481.774	402.737	590.229	509.576	469.249	378.862	414.47	570.746	364.194	508.535	473.057	480.537	490.741	366.409	443.558	540.679	450.971	415.039	596.089	464.18	430.904
"201358_s_at"	3392.5	3342.25	3498.88	2771.23	3635.54	3137.09	3154.23	3182.53	3678.87	4084.94	2910.82	2879.18	2503.85	3555.2	2599.48	2909.94	2367.17	2836.41	2504.05	3001.08	2860.61	2902.92	3087.83	3319.12	2900.36	3065.28	3498.94	3498.05	2270.98	2494.1	3037.97
"201359_at"	1781.1	1803.94	1770.52	1807.78	2144.54	1974.51	2237.91	2710.06	2275.61	2529.47	1981.74	2186.07	1589.99	2115.56	1935.06	1773.81	2015.81	2123.3	1511.26	2408.46	2433.14	1816.84	2451.48	2119.91	1569.13	1699.15	2100.81	1604.58	1454.41	1548.54	1745.03
"201360_at"	7351.36	12777.8	7820.69	6505.02	12188.4	8863.95	9666.94	10735.8	9035.55	11154.8	8573.51	11524.4	10769.1	14095.8	15717.3	9908.29	12176.3	12142.5	13671.9	12058	10094.8	11293.7	11909.2	13686.7	14162	14241.4	10169.9	14613.5	13313.5	11478.4	10528
"201361_at"	1359.73	1716.03	1445.82	942.652	1986.63	1670.34	1739.91	2240.47	1545.99	1600.51	2845.11	2109.86	2440.19	2685.17	2209.13	1823.71	2871.96	2152.23	1478.52	1776.81	1911.05	1843.73	1602.94	1604.12	2035.46	2161.95	1113.54	2465.12	2592.66	2255.82	2108.31
"201362_at"	1472.21	760.434	1203.37	2186.23	813.825	1114.86	817.128	1118.53	946.513	1231.37	764.25	869.147	548.399	556.337	628.214	650.278	817.286	568.69	616.308	1060.65	1182.3	884.173	1274.31	973.525	891.407	713.922	860.376	497.777	616.948	608.756	803.295
"201363_s_at"	1037.93	442.407	806.529	1631.99	461.472	882.639	533.962	853.669	707.219	553.6	581.564	694.138	480.913	475.753	636.747	503.818	548.779	539.319	459.41	727.5	837.907	581.262	832.147	732.604	693.689	534.504	702.225	406.757	661.817	434.574	785.663
"201364_s_at"	1397.72	1197.64	985.941	935.005	1017.38	1119.99	1113	1064.23	1237.75	1053.26	1063.32	1186.82	1335.99	1013.37	1044.43	1100.61	1031.3	905.242	1392.45	923.173	1373.24	1231.76	988.757	1112.85	2040.75	1536.84	870.335	1519.63	1894.87	1808.44	1796.35
"201365_at"	1513.56	1557.31	1336.47	824.08	1367.13	1249.96	1244.26	1322.48	1635.33	1275.49	1103.79	1212.15	1683.27	1168.25	1183.86	942.686	1287.26	1112.1	1187.66	1233.15	1505.19	1479.79	1080.36	1420.52	1556.39	1427.19	881.845	1534.91	1585.25	1550.56	1128.48
"201366_at"	1369.22	1709.24	1622.03	1834.7	1263.26	2198.01	1504.55	2374.75	1298.19	1486.91	1347.67	1156.17	1647.64	1235.93	1171.98	1218.12	1309.78	1473.59	1714.77	1474.11	1196.91	993.541	1490.37	1259.61	1381.93	1619.17	1915.49	1743.31	2064.97	1719.57	1598.45
"201367_s_at"	365.266	227.76	283.652	246.343	173.757	130.003	60.2333	137.012	164.085	90.5068	82.4619	171.689	70.0494	28.5004	223.43	116.866	117.769	72.4458	82.0224	4.75244	58.4571	21.4009	39.6671	69.7571	327.48	489.795	509.381	417.513	454.358	406.871	405.777
"201368_at"	4873.65	5402.34	7109.54	2452.91	4453.01	4277.12	4890.5	7581.02	5475.17	5319.77	5962.49	6345.92	3879.12	5649.3	5610.07	4598.36	5201.76	3781	3909.93	5688.16	5024.15	5791.95	5034.5	4483.79	4317.59	4543.61	5514.56	5102.39	5341.89	5298.88	5038.96
"201369_s_at"	534.788	418.623	437.947	307.423	412.021	429.629	345.654	694.642	402.184	351.016	470.777	468.725	368.4	327.284	508.837	347.557	312.624	304.995	173.15	287.894	399.269	459.67	389.282	318.959	487.084	734.732	658.299	624.742	968.534	933.944	506.018
"201370_s_at"	218.575	143.423	262.616	292.042	159.778	193.688	195.115	223.105	217.609	143.87	255.331	122.756	188.991	160.563	219.825	161.541	289.269	184.116	159.972	201.861	199.228	199.669	193.587	216.357	175.976	128.935	276.699	132.731	153.835	151.817	123.019
"201371_s_at"	1582.02	1756.63	1531.38	1745.53	1492	1704.56	1457.32	1758.91	1746.5	1686.9	2063.69	1786.23	1732.09	2471.68	2241.88	1692.68	2309.14	1702.23	1091.54	1605.49	1930.1	1911.39	1561.92	1870.07	1259.14	1193.64	1664.66	1328.2	1372.51	1324.94	1219.57
"201372_s_at"	19.7894	25.6814	54.1229	41.73	81.0667	44.5272	32.3315	43.3342	27.2533	9.44675	55.3523	3.02296	5.16739	23.2558	27.5331	21.8569	60.8833	29.2839	30.1698	3.90484	12.9397	37.5742	30.3111	57.321	53.1633	13.0654	43.3081	24.4278	9.88418	35.2296	15.1787
"201373_at"	364.293	913.789	393.353	738.55	574.829	587.769	427.627	537.563	460.607	383.968	503.369	651.504	863.075	477.331	549.969	433.69	422.1	660.349	170.787	606.002	356.546	308.314	654.717	422.904	1007.57	1055.77	312.11	865.974	1426.23	1196.25	1071.8
"201374_x_at"	3.53602	6.42313	6.30901	6.79735	8.49087	17.2065	3.14525	19.2757	3.92329	4.56167	4.05513	13.1296	10.3016	24.1958	5.58728	16.9932	15.6568	8.26833	29.552	12.5404	3.18299	4.50425	7.63337	5.85997	7.93976	14.1339	6.76471	7.12077	15.2921	92.7636	11.9283
"201375_s_at"	2718.74	2780.11	3488.36	3596.93	1997.17	2257.36	2450.53	3061.81	2114.03	1922.42	2907.08	2399.51	2437.72	1761.97	2132.71	2663.79	3235.46	2537.77	3559.85	3027.89	2957.33	1850.41	3044.78	2336.94	2311.59	2599.76	3576.85	2296.85	2316.77	2217.78	2273.58
"201376_s_at"	1233.08	893.04	811.315	1999.01	613.865	601.558	698.195	703.04	721.066	709.398	824.588	1141.47	948.409	1297.21	1212.8	1064.43	800.433	1060.99	726.69	771.89	903.604	959.571	813.933	921.01	596.958	987.984	1675.24	661.242	815.553	829.433	990.146
"201377_at"	481.368	261.977	299.56	396.214	305.373	234.507	333.718	270.962	484.675	481.822	297.043	352.753	265.22	556.955	400.688	339.378	309.514	459.786	326.259	369.672	367.426	371.299	396.881	294.085	344.771	377.427	634.676	325.258	308.633	391.771	442.109
"201378_s_at"	801.042	542.871	402.833	1144.03	654.126	877.221	649.471	594.899	656.501	559.555	719.253	804.805	813.007	951.202	911.306	695.797	670.345	1331.07	525.079	782.52	964.529	808.68	586.212	801.351	932.028	1042.99	839.657	709.893	969.776	1072.45	1261.31
"201379_s_at"	1330.11	1371.81	1110.68	1118.18	1207.98	1360.21	1397.42	1142.84	1094.66	1753.87	1665.25	1341.92	1323.71	1258.85	1469.69	1516.09	1434.76	1919.08	1262.56	1394.3	1204.7	1075.36	1305.55	1135.49	1412.98	1349.98	802.746	1751.73	1460.97	1275.42	1112.47
"201380_at"	771.463	1007.66	2016.3	578.722	605.832	894.665	847.917	1814.15	596.715	667.661	1365.47	889.875	932.562	554.219	687.931	1141.22	1248.5	1244.48	932.821	710.933	1153.62	423.019	907.294	631.784	947.452	758.359	770.496	961.357	930.599	1227.36	694.602
"201381_x_at"	968.17	783.672	1145.69	851.149	1070.02	1281.31	1151.86	1384.02	1389.06	1391.39	1306.59	1087.48	984.281	1308.29	1205.24	1532.43	1397.37	1141.93	1833.22	1302.22	1231.43	1409.24	1232.86	1064.77	885.31	933.842	1507.87	873.116	854.599	785.472	813.515
"201382_at"	38.881	188.14	57.4174	77.8733	146.482	198.822	98.508	92.7538	59.9401	95.8765	67.8832	41.9121	83.0409	124.867	139.76	53.4877	114.144	40.6376	108.774	77.2193	38.0983	166.988	108.143	73.4374	159.152	81.4206	95.5508	144.676	80.57	105.736	135.153
"201383_s_at"	524.318	564.789	501.413	278.956	496.961	667.696	448.237	685.682	429.553	325.979	757.873	799.261	774.367	404.951	654.789	486.291	559.16	571.761	537.774	424.624	653.096	609.754	676.466	558.363	639.654	940.026	344.201	638.085	569.946	638.456	688.949
"201384_s_at"	1426.91	1790.52	1851.73	607.932	1647.72	1661.47	1812.34	2300.37	1751.67	1997.99	2204.63	1722.64	1786.67	1763.03	1513.49	1361.65	1633.52	1435.5	1365.82	1506.17	1744.68	1444.37	1933.81	1532.19	1356.67	1191.61	777.41	1623.95	1398	1504.13	1243.1
"201385_at"	4266.92	3092.31	3171.65	5435.38	1783.8	2871.03	3569.48	3604.07	3826.6	4158.38	3312.57	3225.38	3005.04	3537.85	3707.2	3304.71	2507.07	3445.99	2632.06	3258.62	3423.58	3817.54	3601.3	3296.79	2470.61	2869	4741.51	2629.02	2989.08	2766.53	3015.81
"201386_s_at"	1795.05	1202.6	1262.54	3179.66	1357.03	2089.82	1780.94	1923.5	1490.23	1264.86	2190.2	1763.81	2081.95	2562.59	2316	1998	1956.85	2763.02	1232.03	1648.81	2223.58	1963.25	1903.22	2148.43	1707.79	1878.51	2263.23	1239.17	1648.09	1729.13	2509.27
"201387_s_at"	444.173	664.573	680.007	494.741	417.485	943.759	311.341	603.422	339.187	246.885	775.469	390.674	714.242	275.855	369.897	728.852	1072.38	421.709	890.622	745.577	638.862	204.752	402.981	337.501	416.567	284.53	385.778	459.721	508.584	404.944	736.332
"201388_at"	556.761	570.783	546.191	661.755	560.44	487.901	538.053	331.054	432.263	374.401	482.842	597.136	683.171	768.927	551.316	663.531	441.049	593.304	355.154	528.277	525.688	633.455	534.354	556.594	549.196	691.498	655.733	1051.75	706.551	815.513	732.137
"201389_at"	1632.66	964.889	589.073	2874.83	1088.15	566.483	596.737	970.763	929.36	802.416	1168.67	1126.83	575.341	533.052	772.919	336.582	430.711	1032.58	408.337	864.129	827.881	974.306	1192.13	820.604	958.962	1458.15	1403.36	1146.42	922.026	846.329	1155.15
"201390_s_at"	2481.35	2256.93	2427.61	2633.73	2259.55	2402.38	3173.51	2365.25	2592.49	2659.38	2839.3	2876.83	3472.74	3314.95	3023.14	3615.09	3394.84	3969.28	3450.64	2801.86	2526.86	2933.21	2448.34	2659.9	3310.43	3064.2	2308.93	3315.35	2929.78	2745.96	2855.88
"201391_at"	763.682	702.916	776.193	930.49	577.406	942.696	726.581	559.341	625.646	550.794	658.198	532.116	580.636	451.2	506.22	570.624	743.967	580.088	863.24	642.636	657.467	898.784	629.143	666.062	683.081	573.102	661.19	629.964	576.324	527.427	671.679
"201392_s_at"	489.397	489.424	407.997	722.842	332.613	292.834	275.229	249.473	217.004	247.996	316.17	313.28	385.114	239.923	404.017	191.092	185.266	331.623	123.853	217.227	343.363	303.305	229.354	351.5	472.647	605.617	274.573	552.802	388.028	430.355	524.048
"201393_s_at"	1502.16	1295.88	1255.89	1874.98	1609.29	1426.52	1798.49	1250.75	1457.33	1415.87	1492.87	1272.64	1111.52	1052.02	1347.92	722.271	899.219	1288.61	497.711	1477.07	1404.16	1509.57	1550.71	1535.29	1534.05	1476.55	750.812	2216.68	1090.44	1122.33	1232.83
"201394_s_at"	1301.62	1088.32	923.521	1033.43	812.541	944.201	697.355	698.892	892.781	686.072	943.028	683.047	645.223	965.917	953.68	826.157	755.89	740.612	511.2	828.747	809.372	1407.6	1578.78	1262.62	1227.02	1058.65	873.808	1054.48	1081.02	1326.63	1251.79
"201395_at"	1980.44	1699.78	1100.42	1619.97	1125.07	1340.7	1150.04	1435.35	1660.05	1451.36	1374.58	963.029	1149.3	1423.79	1556.44	954.263	1354.27	871.516	711.173	1521.66	1268.32	2569.62	2427.39	1922.67	1962.88	1120.48	1280.1	990.034	1751.33	1704.12	1548.73
"201396_s_at"	290.613	153.151	258.471	395.865	198.935	122.751	168.96	179.027	216.788	133.171	232.028	122.802	266.583	234.754	165.001	262.755	245.246	226.944	189.866	112.74	110.934	147.646	129.781	160.651	255.575	116.761	279.872	335.513	238.927	213.72	153.459
"201397_at"	258.413	246.955	611.257	263.326	244.52	239.554	232.062	180.162	190.739	145.742	429.008	287.314	236.421	246.55	243.097	277.924	585.792	116.179	323.96	251.622	279.232	404.801	168.708	293.308	184.657	160.355	198.714	323.59	209.966	305.871	341.603
"201398_s_at"	3758.69	4148.57	3676.07	2677.85	5434.19	4800.6	5459.26	5249.95	5376.32	5658.14	4667.07	5633.19	3567.04	7149.55	6270.44	5850.88	7181.89	5134.52	4088.44	6233.56	5847.11	5614.4	4008.23	6613.43	4523.7	4458.47	3608.24	5837.11	3645.23	3890.18	3260.66
"201399_s_at"	1799.7	1204.13	1447.55	1477.47	2721.15	2889.72	2197.69	2679.9	1735.88	1661.44	2968.78	4011.33	4212.91	3087.28	4343.1	3384.93	2834.88	4435.94	3134.7	2611.83	3884.71	2796.93	2303.69	4368.35	2680.25	3470.3	1931.4	2481.53	2053.24	2000.04	2686.56
"201400_at"	1942.39	1712.96	1664.58	2811.11	2348.14	1987.72	2246.85	1727.52	2095.84	2294.16	1885.5	2397.78	2331.38	2725.91	2687.85	3027.98	2093.73	3323.55	3804.88	2246.72	1947.1	2641.9	1830.16	2309.19	2294.13	2353.45	2978.56	1948.93	1845.98	1920.41	2008.47
"201401_s_at"	307.879	411.809	159.981	288.336	140.917	97.5195	33.3643	68.2399	105.655	78.5255	82.3864	224.936	56.5448	116.904	137.737	119.839	89.1148	160.323	94.6375	16.4718	74.5732	108.158	75.0799	107.644	498.672	509.198	204.653	288.286	579.408	466.575	563.165
"201402_at"	13.1017	18.5154	14.8443	15.7416	11.9425	18.5512	10.0955	12.0809	11.1644	15.0543	11.0382	13.6514	14.8148	13.5667	12.554	45.3772	14.1454	18.1371	17.9427	20.7068	9.04863	12.963	14.4927	13.5817	15.7583	17.4265	30.6008	10.1974	12.9164	73.5195	14.5463
"201403_s_at"	3325.75	4147.72	6623.95	2244.25	4914.95	4753.2	5136.77	4909.92	3235.01	4310.49	5653.21	4535.88	5327.38	4125.84	3966.19	5281.5	6691.18	5775.15	8634.08	5332.25	4383.73	5283.94	5201.15	4988.57	4421.62	4818.71	3637.89	4415.9	3771.09	3329.67	4576.92
"201404_x_at"	370.219	97.1736	445.526	349.331	342.659	393.179	283.154	313.491	332.863	284.314	305.073	352.463	298.933	341.467	334.656	280.907	366.273	376.43	403.001	863.404	275.941	416.962	332.086	347.083	264.039	382.979	504.448	236.933	275.433	263.271	176.843
"201405_s_at"	1171.71	1383.93	1512.43	1006.16	1315.82	1442.83	1604.22	1956.61	1389.42	1314.57	1563.03	1247.26	1761.14	1464.11	1367.31	2118	2091.58	1831.01	2706.22	1681.11	1801.94	1262.73	1329.14	1098.65	1552.97	1106.57	1017.95	1447.9	1430.65	1305.33	1311.21
"201406_at"	13142.1	10403.2	18770.6	8964.98	11703.4	10092	11335.6	11097.5	12285	11359.1	11262.6	10190.4	13997	15784.4	11438.8	15656.5	12234.2	11266.5	15375.5	11943.8	11520.7	15589.5	10242.4	12110.2	8127.23	6806.59	9092.7	10769.1	7714.32	7955.39	9014.1
"201407_s_at"	631.768	574.811	1107.98	891.355	314.447	278.298	340.282	374.369	514.862	438.971	281.474	324.837	175.031	175.681	229.414	176.497	252.459	256.431	320.515	277.061	313.287	236.073	540.908	323.14	204.161	260.803	1088.91	244.224	229.472	223.364	198.929
"201408_at"	755.215	926.292	1139.34	531.014	539.206	798.723	433.9	779.572	707.645	663.216	518.279	693.713	434.909	679.686	582.611	352.582	776.276	597.447	238.09	851.041	734.131	644.868	742.735	572.851	399.287	334.196	787.623	362.379	462.198	369.153	367.452
"201409_s_at"	786.537	1057.59	1222.36	1126.98	679.699	645.333	571.086	702.204	763.808	765.794	654.427	708.77	642.558	614.472	747.24	579.053	604.846	659.476	592.173	670.393	569.595	510.196	994.41	929.864	606.261	713.059	898.829	798.239	517.976	531.315	691.746
"201410_at"	1676.37	2099.25	1110.06	2830.83	2504.76	1969.63	1924.4	1756.09	2102.23	3040.54	1258.45	2201.61	1930.68	2053.02	2436.27	1886.48	1435.84	2677.66	1435.74	2783.4	1903.92	1859.17	1971.66	2983.59	2423.48	2257.82	2018.91	1785.17	1718.63	1798.72	2284.2
"201411_s_at"	210.617	758.601	291.885	308.443	702.631	450.41	394.816	306.668	778.732	603.613	233.629	549.771	224.428	395.187	1071.5	273.551	201.102	890.239	452.83	356.95	287.603	167.982	132.074	810.174	740.288	978.802	421.454	687.51	471.751	465.483	742.777
"201412_at"	2194.65	3123.39	2828.96	2401.87	2884.27	2896.5	2638.55	3667.8	2426.36	2587.36	3135.19	3347.49	3499.74	3449.44	2800.22	3492.18	3915.5	3265.81	2206.9	3174.08	3568.64	2409.33	2614.89	2380.11	2783.32	2498.48	1712.36	3285.18	2999.75	2716.57	3135.95
"201413_at"	1139.16	1098.09	1844.86	419.839	1250.88	1690.76	1987.58	1258.49	1753.48	1320.2	1376.91	1515.68	1640.75	1607.42	1332.29	1387.39	1271.08	1829.66	1322.98	1561.92	1604.78	1259.59	1149.17	1305.31	1640.68	1225.41	1187.23	1437.91	1366.81	1382.07	1535.73
"201414_s_at"	658.44	729.14	523.118	623.765	747.846	710.617	664.844	697.958	739.509	838.229	646.812	652.908	593.988	731.279	750.617	655.437	630.877	570.684	563.438	562.861	619.869	789.598	567.16	641.707	539.026	564.14	505.322	639.733	635.658	548.598	665.403
"201415_at"	579.199	496.451	344.773	332.354	761.217	692.351	765.716	458.499	730.911	720.018	462.981	648.734	604.785	732.934	735.061	873.233	479.403	773.547	801.327	705.227	596.124	613.839	589.656	628.9	397.565	546.961	391.684	609.413	386.069	535.255	472.147
"201416_at"	1014.59	741.307	321.333	436.882	423.533	571.452	463.589	878.457	775.975	627.009	1044.25	778.142	538.597	463.62	878.533	332.546	629.251	391.094	410.636	455.19	748.475	811.706	1155.15	360.926	940.457	844.889	593.588	1251.63	1716.53	976.086	589.502
"201417_at"	2508.35	2194.33	1229.31	1892.55	1048.97	1328.25	1356.96	1980.5	1779.22	1369.38	1778.7	2102.54	1944.6	945.486	1508.24	1157.71	1292.06	1362.1	1244.37	1328.43	2699.85	1867.94	2817.45	1128.28	1765.42	2051.06	2286.55	1484.49	2327.9	2058.7	1641.9
"201418_s_at"	543.826	444.664	151.566	223.968	147.288	85.2261	184.983	260.205	157.582	370.573	317.349	147.021	347.113	107.379	244.187	178.647	26.1607	118.392	120.453	133.827	320.926	81.675	395.896	103.327	307.305	308.753	274.421	470.465	704.502	403.009	250.305
"201419_at"	776.221	589.172	623.679	917.118	741.011	789.96	644.986	670.988	714.699	886.42	824.326	624.871	737.239	700.995	621.014	505.299	565.42	875.066	739.759	941.978	627.907	838.695	629.605	469.084	576.486	635.318	731.841	1022.4	779.286	790.645	976.239
"201420_s_at"	509.424	383.384	500.637	920.163	523.741	568.706	370.173	305.021	492.269	480.152	357.478	584.663	530.898	423.609	680.92	567.612	474.189	764.328	549.732	489.791	544.269	614.933	342.595	542.288	623.844	610.063	640.412	462.09	491.595	441.437	689.707
"201421_s_at"	1151.84	857.234	669.827	1087.94	533.299	627.748	650.848	464.981	958.26	665.389	641.407	452.473	407.606	449.098	465.592	395.817	358.356	673.144	489.569	580.646	623.333	518.305	612.117	470.586	484.94	495.255	1026.41	339.47	349.896	425.688	419.05
"201422_at"	5079.7	17574	2766.04	8707.02	11834.5	12298.5	14693.8	6303.88	9535.3	14026.6	7133.92	10936.7	11922	14802.4	15127.2	13482.2	3703.84	14330.2	15485.3	13288.1	8779.76	15678.1	9388.03	16163.4	21618.2	17626.2	5574.05	22004.1	16164.3	17248.3	21604.4
"201423_s_at"	733.818	638.173	511.157	1374.81	741.715	841.399	718.268	899.535	744.975	833.603	996.413	942.557	981.53	1068.27	781.875	754.089	752.327	990.184	468.253	802.896	883.952	842.462	1022.14	1062.8	803.828	676.862	664.81	700.752	785.476	766.189	911.381
"201424_s_at"	464.763	322.331	684.494	824.012	285.571	229.372	283.957	279.623	280.31	271.478	215.977	232.167	168.125	114.422	151.751	175.837	172.296	142.494	189.859	210.838	194.524	162.903	395.16	241.727	150.818	175.665	560.639	146.009	149.017	179.927	164.512
"201425_at"	1342.78	4890.55	6322.18	2495.11	6710.07	7254.59	6943.53	4100.54	3427.96	5900.35	6498.95	5095.3	4457.42	4280.05	6073.91	4742.86	8810.75	5881.32	6956.24	7623.49	3411.76	4596.07	3673.43	8169.43	8175.82	5121.26	6067.6	5791.37	4633.09	4842.83	3678.04
"201426_s_at"	21427.7	25819.5	23757.2	17278.7	15191.1	12743.2	12267.4	11710	12760.9	13307.1	13060.4	14875.4	18538	15642.4	16113.1	15200.6	14049.2	16049.2	15021.9	13305.4	12728.9	17868.4	15548.4	16813	21368.3	20970.4	15290.2	26658.4	20726.1	22913.4	22875.6
"201427_s_at"	9479.32	9378.71	9342.3	4487.54	4066.63	4615.92	4042.82	5859.49	7241.29	7039.55	3416	6273.82	5997.66	5150.07	4866.23	6798.47	4555.25	4079.15	7223.01	5887.02	5675.76	5073.52	5696.6	6301.76	6426.44	5156.78	7699.92	6405.48	6737.63	6146.29	6507.8
"201428_at"	33.0572	22.8811	13.3289	21.1317	11.6845	12.6474	20.5992	26.2192	25.0761	11.8825	28.3381	30.7631	46.6372	106.194	14.2874	19.7778	77.1043	13.2493	76.2847	20.6668	13.6668	23.8634	26.9864	10.1081	20.7813	22.753	16.983	21.3271	15.7687	18.0906	21.7666
"201429_s_at"	25827.5	31340.6	28473.7	23251.5	16792.2	14318	16080.9	13069.8	16228.7	17469.7	14484.1	16757.6	17424.7	20153.9	17492.2	19200.2	15534.3	14813.3	18850.8	14850.8	13779.3	20675.1	18089	19107	21977.8	19806.3	19996.8	24154.5	20891.9	21782	23268.8
"201430_s_at"	1149.48	560.822	272.589	564.393	1138.24	533.615	877.033	476.284	552.936	914.886	513.613	825.454	274.924	272.203	468.859	325.945	256.445	520.348	288.417	440.775	598.176	454.223	1088.29	679.416	1282.18	2007.6	915.487	1231.83	668.689	513.475	912.259
"201431_s_at"	1947.96	2526.24	868	832.95	4153.78	2565.15	4796.36	3186.37	1954.34	3764.29	3902.82	3435.55	2186.6	1920.94	2129.82	1296.52	3494.65	2490.43	1124.81	2906.1	3911.1	1781.47	5537.66	2449.32	4474.4	3688.24	1963.63	2779.56	1751.55	1377.1	1231.52
"201432_at"	2394.09	3099.03	8834.02	1064.7	3627.97	4365.77	4269.33	3303.64	3342.22	2470.28	6578.54	2567.85	6006.41	3866.27	3612.59	4994.56	8110.35	4367.99	5861.76	4353.68	4139.46	4263.18	3678.91	5486.52	3894.5	1914.4	3924.16	3408.04	2936.34	2696.65	4361.71
"201433_s_at"	1905.33	1450.15	1481.16	2594.42	2085.07	1911.03	2225.21	2171.7	2675.68	2311.91	2080.64	2583.11	2278.32	3189.68	2526.45	2265.71	1826.54	2832.25	1833.51	2323.49	2084.32	2187.73	2249.23	2116.44	2237.1	2301.92	2118.99	2416.11	1972.58	2014.12	2067.24
"201434_at"	514.638	817.658	631.945	454.981	750.183	886.096	850.575	774.88	798.762	650.075	896.088	775.278	968.509	827.776	873.695	776.721	962.583	931.736	1164.51	910.478	884.902	740.989	732.833	760.257	789.031	574.264	633.834	535.344	758.32	749.665	694.962
"201435_s_at"	845.711	692.977	973.515	2297.49	706.151	495.56	563.977	657.804	552.042	551.93	615.603	776.098	661.248	658.261	623.203	665.385	565.224	966.119	849.556	619.342	731.938	737.885	857.978	992.142	636.76	648.093	1795.11	323.302	475.099	462.983	444.874
"201436_at"	122.012	102.898	178.402	361.056	83.6321	101.336	115.007	128.756	163.504	132.886	108.756	109.604	69.3042	69.4087	55.1677	83.828	126.787	73.9422	102.775	118.386	83.175	50.3119	142.954	113.816	84.746	71.017	277.21	49.1503	60.8136	87.9184	57.5629
"201437_s_at"	480.082	528.267	716.679	1575.33	297.27	312.917	201.666	285.92	382.362	388.273	221.733	228.866	179.198	296.154	250.101	340.9	223.871	268.896	347.186	278.355	290.425	209.612	384.902	288.895	187.764	270.502	1154.2	174.278	123.821	216.782	154.442
"201438_at"	16831.1	12756.8	7371.75	10713.2	10159.2	7705.75	9849.2	9337.14	11433.6	10944.3	8117.77	11463.4	8486.78	10827	9874.92	9982.68	6926.86	8288.51	7147.95	8726.9	9603	11540.5	12525.7	11240.5	12734.8	16007.4	9834.42	16258.4	12567.4	14384.8	13678.8
"201439_at"	419.268	418.591	322.319	307.844	597.684	412.135	431.908	437.972	375.023	313.287	363.049	422.917	403.237	405.76	344.716	234.054	212.487	485.726	260.668	421.028	416.119	502.552	444.748	396.171	602.419	509.649	367.623	493.054	558.332	589.704	461.217
"201440_at"	520.171	285.847	411.071	433.134	939.749	562.778	678.701	855.095	752.421	933.145	630.522	661.356	733.162	859.096	746.743	533.481	766.499	633.649	513.06	596.457	741.863	559.422	575.133	613.317	568.667	469.276	497.509	601.232	449.114	656.167	370.973
"201441_at"	2747.04	2958.25	2777.12	1683.02	2688	2395.63	2639.6	1986.01	2617.41	2764.54	2413.14	2572.47	3410.75	3603.64	2706.16	4325.55	3115.15	3634.02	5159.57	2436.72	2113.88	2272.33	2201.7	2304.62	2951.71	2639.43	2107.13	3601.31	3041.63	2654.43	3695.29
"201442_s_at"	40.0268	75.0974	65.5208	64.3696	80.9843	52.8984	64.906	61.1386	68.9422	46.9298	51.1163	47.2177	63.8804	30.3997	33.6875	9.05682	76.9351	15.4262	63.6026	107.582	61.7483	92.7767	61.8405	33.2153	58.9125	43.2195	71.932	31.5883	75.2401	70.4251	37.2561
"201443_s_at"	3727.7	4507.49	4255.72	3221.42	2547.42	2692.75	2848.26	3606.91	3558.06	3362.57	2616.52	3289.47	2977.04	2583.05	2860.2	2516.15	2429.09	3295.83	3230.19	3623.3	3115.11	2703.7	3496.77	4215.03	3241.67	3172.14	4374.07	2846.16	2577.42	2855.51	2324.96
"201444_s_at"	1841.2	2951.47	1792.11	1871.61	3016.03	3489.95	2947.12	2775.3	2105.17	1951.85	3402.15	3574.09	3895.34	3351.62	4357.76	3022.61	2958.18	4294.03	2912.17	3681.43	3884.09	2631.64	2823.57	3248.35	3680.19	3556.18	2018.27	2109.08	2583.73	2608.45	2668.98
"201445_at"	1171.39	857.65	1484.98	395.305	659.906	558.604	442.077	667.045	532.965	431.958	674.487	743.796	1056.28	628.968	1084.77	1478.34	1756.7	1044.74	1192.2	832.465	2101.36	1056.24	809.415	651.074	367.787	891.608	1348.69	711.622	841.114	570.482	797.991
"201446_s_at"	638.152	384.271	602.404	415.794	414.142	563.751	482.571	453.325	595.167	457.037	435.888	706.234	448.249	576.107	657.949	397.54	465.958	470.442	341.468	364.727	558.394	764.458	677.774	722.696	519.948	884.395	505.716	795.13	499.814	805.686	604.219
"201447_at"	671.043	276.808	342.194	224.97	423.938	510.953	439.804	579.868	416.721	638.212	429.74	539.314	301.171	676.727	499.531	504.928	580.017	281.108	286.329	384.557	640.13	599.073	723.925	615.351	526.561	600.291	302.39	473.671	407.416	458.211	303.833
"201448_at"	945.805	361.887	800.323	279.796	413.142	586.306	623.53	697.006	827.239	960.929	511.48	475.37	320.792	458.141	355.843	383.861	424.866	245.236	447.378	334.609	531.997	820.141	1140.72	731.36	432.551	452.5	474.646	441.358	339.85	500.601	440.232
"201449_at"	473.586	312.655	407.73	142.184	260.72	408.964	332.909	428.758	506.645	538.707	272.853	250.267	166.513	280.667	256.34	208.603	302.671	206.934	213.188	263.355	305.485	453.843	565.298	493.694	275.414	436.29	191.22	295.542	228.323	289.08	331.187
"201450_s_at"	354.676	166.64	263.615	103.772	131.425	156.184	201.436	241.996	279.687	242.16	198.742	168.038	141.286	115.094	193.993	136.018	112.025	90.6674	229.608	138.147	211.561	325.291	416.45	243.694	145.413	223.469	266.944	118.662	57.4691	102.765	109.099
"201451_x_at"	79.9446	21.6562	8.87309	34.7646	21.2251	53.6125	12.8199	33.4567	26.5234	11.9448	42.0284	76.248	18.6736	15.2515	48.9918	32.7641	43.0627	27.503	16.2501	12.9431	45.8508	57.7666	37.2859	47.7314	36.2009	17.589	27.1291	47.067	18.0055	58.8792	68.0599
"201452_at"	60.4873	37.3568	46.6824	113.998	59.952	126.922	73.5359	100.146	18.4271	13.531	108.447	116.353	63.2282	83.5426	63.8808	141.618	142.243	147.199	136.763	115.479	118.711	30.3153	55.8247	89.4882	107.039	48.713	127.143	114.51	133.091	61.9895	103.925
"201453_x_at"	3439.89	4046.94	4765.37	6098.06	2913.4	3938.38	4225.74	4013.61	3702.46	3208.27	3768.34	3427.83	4172.64	4144.51	3449.21	4769.86	4192.69	4361.39	4245.99	4718.63	3890.13	3460.32	3553.74	3412.17	3766.46	3368.21	4905.4	3163.1	3181.46	3094.38	4136.44
"201454_s_at"	426.62	594.531	426.111	328.072	280.964	307.854	229.19	434.714	370.267	180.941	360.405	343.365	296.351	191.901	361.095	319.507	402.025	270.651	226.834	362.027	276.657	351.937	300.376	269.438	478.501	473.926	363.549	530.753	598.661	758.017	421.357
"201455_s_at"	561.272	1103.14	819.669	833.701	481.195	616.827	838.72	797.909	510.348	571.38	888.187	603.819	1128.15	866.178	722.781	716.401	779.312	699.874	536.285	729.563	656.783	697.676	1276.26	746.042	1232.55	712.195	615.278	727.488	1376.7	1402.61	713.055
"201456_s_at"	418.94	395.927	500.957	569.023	765.8	808.759	710.643	683.112	575.066	565.02	659.021	600.89	961.747	876.752	788.695	703.522	973.282	697.092	456.958	682.887	889.568	603.386	678.656	671.73	588.707	496.511	492.153	570.946	615.773	622.788	471.183
"201457_x_at"	1050.46	1169.9	966.014	1861.79	1213.54	1306.73	1196.83	1178.3	1205.78	1247.44	1397.84	1659.7	1449.11	1789.73	1696.02	1542.25	1444.14	1333.18	1438.84	1389.1	1536.08	1613.91	1245.84	1371.9	1104.39	1349.73	1189.92	1029.56	1108.65	1111.41	1257.76
"201458_s_at"	1197.16	1212.66	1388.09	1143.7	1073.79	1026.74	1561.57	1405.22	1297.16	2021.14	1462.21	1243.96	1500.05	1821.42	1465.82	1377.45	1411.57	1208.63	1039.94	1219.88	1296.62	1394.57	1666.21	1493.08	1243.75	927.383	1032.96	1189.08	1224.22	1264.31	965.785
"201459_at"	465.799	415.772	379.512	785.199	534.993	581.424	457.179	481.322	628.599	586.441	547.092	328.975	458.348	471.222	411.273	559.985	700.324	698.587	590.233	466.649	438.769	498.633	469.359	274.549	537.636	418.518	494.674	383.162	374.75	483.211	520.354
"201460_at"	1479.95	1013.03	923.011	2589.05	1265.69	1026.66	734.184	896.586	1137.91	1329.25	897.067	1169.23	742.523	1508.1	1177.37	662.832	788.477	1062.86	467.456	767.144	951.837	1593.9	788.651	1475.53	967.763	1330.18	1376.69	1014.36	944.532	950.716	1089.91
"201461_s_at"	383.656	133.274	179.954	706.138	185.559	151.107	86.6267	193.653	150.261	129.912	66.3081	280.566	69.1593	107.97	207.457	154.679	124.564	199.192	147.659	59.2608	182.699	164.262	73.0382	232.138	183.432	230.84	398.429	108.363	150.052	149.53	181.585
"201462_at"	763.552	527.855	798.642	128.574	530.943	486.288	238.533	931.369	364.99	455.184	1462.08	639.346	412.442	500.525	730.052	409.6	871.093	450.053	441.602	517.962	432.806	417.325	625.328	556.865	365.752	1115.43	311.245	837.903	576.165	492.412	582.644
"201463_s_at"	1719.58	1588.32	3181.08	3284.97	3411.86	1903.85	2461.55	1715.68	1704.64	2814.24	2428.57	2249.39	2083.41	2640.02	3063.45	2732.09	2259.87	3116.21	2976.4	2202.51	1902.62	1621.92	2123.7	2592.57	2427.44	3001.73	1700.75	2099.11	2275.44	2079.74	3283.05
"201464_x_at"	4179.25	2694.12	7788.48	1956.99	1515.17	2688.92	1807.51	2701.86	1655.15	1816.55	2004.14	2302.38	732.06	627.58	886.918	1218.52	1350.39	875.082	934.36	1089.42	1597.71	5141.05	3561.34	1383.09	1308.84	3481.43	9629.87	1783.4	10158.9	12030.7	3268.11
"201465_s_at"	578.477	427.654	1233.03	298.03	53.1819	265.111	117.446	171.057	41.0051	99.2317	153.923	201.857	18.3351	17.9415	19.2295	100.016	21.4732	26.502	16.2012	21.9543	97.7913	317.507	197.712	24.9534	308.905	549.146	2062.03	435.975	3504.98	4998.14	651.894
"201466_s_at"	480.22	344.84	1726.25	293.586	194.042	386.702	447.366	427.374	293.954	294.278	383.965	380.004	119.702	97.8722	167.889	233.825	253.424	116.245	148.643	250.499	275.579	833.681	625.659	223.186	144.048	467.251	2178.07	106.432	1286.1	1733.79	499.917
"201467_s_at"	42.9817	41.7025	26.8214	23.1329	28.1997	54.2029	78.608	215.043	21.6561	11.1035	152.313	25.3225	132.35	28.9258	34.0643	202.087	147.768	67.7371	147.332	66.4934	182.031	19.647	50.6668	85.4985	27.8817	28.3772	14.6818	48.5454	225.293	71.9607	221.702
"201468_s_at"	365.537	543.027	783.427	259.753	323.971	429.479	463.432	643.02	294.72	163.189	584.266	194.488	474.029	158.918	327.758	504.737	831.794	335.912	679.3	481.069	440.535	192.802	412.167	296.853	327.695	181.821	435.789	591.552	503.567	622.612	621.307
"201469_s_at"	1081.1	408.307	590.88	485.347	365.451	353.053	316.957	270.059	321.481	187.69	404.618	532.218	783.297	228.16	513.787	702.773	281.562	791.525	351.433	231.547	685.59	433.524	394.094	537.528	563.748	812.131	689.639	762.179	763.96	711.222	1091.35
"201470_at"	4056.48	6935.78	3109	8265.94	5026.16	4307.85	5356.24	4406.25	4047.56	5842.29	3764.75	5287.08	5095.37	5412.67	6946.89	6018.69	3793.72	7151.45	7352.95	4815.54	3332.62	4820.81	3807.41	6375.52	5783.58	6597.83	3978.92	5746.1	4629.6	4855.6	6512.04
"201471_s_at"	2046.72	3599.53	3073.77	1780.96	2609.16	2751.13	3559.73	3873.56	2850.96	2906.94	2537.92	2518.18	2728.55	2350.25	2174.08	2353.94	3114.6	2436.1	1884.38	3286.23	2707.72	3044.25	2828.43	3004.68	2885.86	2627.81	2076.15	3005.58	2917.12	2561.46	3787.13
"201472_at"	1334.41	1216.71	1786.33	2089.05	1646.2	1434.41	1497.35	1615.19	1633.13	1665.92	1471.78	1302.85	1057.63	1611.84	1154.06	1781.59	1822.6	1325.19	2311.22	1434.53	1474.1	1396.38	1084.83	1431.02	1063.58	806.371	1718.2	920.637	919.784	700.894	771.742
"201473_at"	1959.63	1273.27	1819.68	3576.11	960.939	2540.41	2008.22	1014.61	679.601	866.52	562.516	1077.49	897.463	857.072	608.584	1591.05	459.039	1236.74	925.966	1560.64	1574.47	2973.64	820.017	924.858	882.083	1672.79	4656.52	1060.27	7994.15	7672.34	6598.29
"201474_s_at"	72.4121	21.8034	67.3503	115.741	92.5451	108.026	129.552	103.954	135.487	101.842	307.528	96.6146	116.022	143.831	163.729	69.9417	70.0383	102.588	124.577	134.922	93.3201	220.391	142.474	144.75	156.681	142.785	70.0741	216.616	195.804	191.541	64.7073
"201475_x_at"	995.672	1055.74	744.621	2319.56	1438.1	1223.26	1115.04	1450.84	1354.91	1721.3	1248.4	1490.45	920.267	2151.12	1354.85	1561.9	606.145	1608.42	924.333	1154.2	1119.05	1814.02	1157.5	1946.93	1046.1	1373.75	1384.81	963.47	894.239	977.637	1135.86
"201476_s_at"	271.11	201.427	281.701	204.411	319.819	368.132	272.745	299.654	244.744	197.696	410.064	386.959	519.389	281.384	466.287	334.208	371.33	480.273	276.301	423.662	376.666	277.659	281.42	261.192	413.128	388.446	262.919	314.319	369.792	487.861	438.63
"201477_s_at"	712.6	1103.36	1024.33	439.182	786.472	610.43	879.941	515.784	910.42	1140.48	809.262	783.277	747.136	776.233	754.667	663.87	933.075	766.051	840.278	835.88	663.533	687.746	1007.19	663.299	743.677	783.513	674.496	710.501	646.675	805.425	772.615
"201478_s_at"	851.063	591.599	528.738	3316.01	506.12	436.499	637.76	582.023	758.294	880.315	938.395	627.367	594.811	992.32	665.296	528.001	636.439	838.518	566.844	609.004	634.168	698.007	563.601	966.716	550.228	369.028	1832.5	482.07	582.238	434.666	569.065
"201479_at"	1795.79	1460.04	1388.3	5264.31	1424.57	1563.26	1852.8	1451.45	1669.05	1791.13	1401.85	1181.34	1199.53	2085.67	1444.27	1404.13	1509.08	1739.58	1181.58	1467.92	1201.49	1328.18	1325.11	1400.45	1262.79	1152.85	3447.25	1149.75	1218.06	1350.4	1336.15
"201480_s_at"	568.25	608.848	515.313	659.015	706.318	631.969	576.028	527.529	552.448	668.499	527.518	574.085	460.61	667.122	660.985	460.106	551.047	622.594	421.708	558.95	521.944	597.105	570.665	675.659	758.428	848.952	650.045	633.092	841.951	957.696	803.974
"201481_s_at"	420.95	510.433	415.318	37.9093	1158.08	923.566	619.966	1088.7	528.92	478.336	1519.85	788.383	1783.61	696.813	787.08	766.337	1146.4	1504.36	140.464	826.417	736.825	173.115	532.105	499.297	1040.03	649.83	33.7402	935.986	1195.34	1003.69	758.248
"201482_at"	654.978	831.645	579.852	596.834	1245.1	755.044	854.535	799.003	720.292	767.22	825.495	918.965	849.204	538.484	584.913	613.271	593.671	890.096	375.079	688.869	975.033	559.73	834.625	576.106	889.495	1005.45	674.247	1202.89	874.719	810.762	555.239
"201483_s_at"	1098.23	1212.68	1146.25	1009.25	961.873	680.066	960.379	1495.16	1017.7	1162.33	1160.59	1622.49	1246.79	1556.3	1585.12	2421.9	1860.35	1641.95	2794.6	975.781	1294.97	1384.79	985.093	892.446	753.146	808.536	876.889	1159.33	1074.6	742.918	766.851
"201484_at"	506.051	798.417	722.096	892.956	883.414	858.12	677.772	864.838	696.692	797.05	944.213	702.412	1117.94	668.358	863.949	914.337	1129.46	778.251	1221.68	743.289	689.267	692.503	619.612	792.944	648.581	589.412	723.448	846.358	756.284	685.27	584.286
"201485_s_at"	914.469	558.791	614.658	397.306	387.848	830.254	770.378	749.813	777.785	550.942	734.921	934.781	972.172	944.886	775.778	1273.57	998.382	1012.12	888.073	697.745	1405.47	707.931	851.782	667.048	564.404	565.162	714.624	622.016	629.491	714.909	618.103
"201486_at"	883.518	590.95	932.709	407.347	292.865	367.648	386.076	520.107	498.882	344.461	320.391	465.899	467.847	334.716	375.491	676.947	442.104	476.212	792.168	546.759	672.18	313.006	846.737	369.742	312.922	384.686	688.305	278.948	352.768	222.313	260.285
"201487_at"	2063.33	2243.69	2077.45	633.1	2944.73	1624.06	2104.93	2118.12	4109.34	3496.37	1815.7	4970.06	3285.24	6029.81	7586.26	3928.46	4307.15	4307.18	2681.95	3176.2	3304.18	4340.43	1523.43	4328.86	2437.07	3689.81	1814	1917.33	2150.53	1273.66	2885.56
"201488_x_at"	1314.78	1175.59	1298.4	1619.4	1448.16	1365.62	1079.67	1184.08	1059.91	1117.64	1362.9	1701.33	1289.87	1485.41	1456.5	1168.08	1070.88	1508.63	923.682	1232.97	1113.88	860.094	839.759	1026.86	1317.08	1610.85	1155.18	1662.89	1343.38	1273.44	1157.59
"201489_at"	853.691	279.413	466.488	2111.61	404.396	383.214	562.415	130.62	988.263	539.673	282.848	460.752	532.332	771.648	671.954	961.297	175.545	982.297	425.308	449.214	365.716	897.895	159.61	785.497	572.304	617.589	1337.63	430.393	364.88	383.816	1455.7
"201490_s_at"	572.375	313.091	393.074	1017.98	268.849	267.753	254.28	181.347	295.406	223.292	172.103	284.811	273.863	245.934	389.267	393.055	161.201	449.403	285.466	254.901	282.194	378.167	214.371	366.461	327.676	467.132	698.379	292.495	261.548	221.097	724.825
"201491_at"	1164.43	1006.25	1165.62	1782.6	1292.08	1222.66	1249.54	1112.67	1272.11	1578.45	1412.77	1289.98	1295.12	1062.9	1334.33	1525.99	1311.94	1557.52	1728.26	1128.11	1049.35	1423.74	1211.91	1104.1	1417.44	1370.58	2192.82	1580.97	1318.43	1393.97	1192.62
"201492_s_at"	24304.3	31062.8	29665.2	20995.9	16649.5	14522.6	15330.6	14012.4	16679.8	16743.1	14589.1	17377.5	20082.2	21381.6	19129.7	20530.7	16845.1	16070.4	19606.5	16599.2	13491.9	22102.4	17155.4	18616.2	23168.1	19571	18251.8	24358.3	22717.2	23741.5	26940.9
"201493_s_at"	1139.79	1084.73	1213.6	1198.91	983.965	1295.68	1222.79	1385.66	1290.71	1268.62	1450.3	1257.75	917.09	1331.38	1342.69	879.035	1189.87	785.444	569.348	908.014	1313.58	1053.58	1506.28	1301.07	1084.88	1379.01	1136.79	830.454	1032.62	1144.69	947.64
"201494_at"	4257.31	4967.85	3770.78	2698.33	3979.74	3598.6	4680.38	5231.14	5115.08	4166.4	3639.83	4346.27	4773.52	5005.8	4931.98	4673.08	4312.79	4720.33	4238.61	4256.52	3993.81	4606.09	4029.96	3793.66	4475.86	3455.44	1576.99	4603.71	6867.13	6264.94	5249.18
"201495_x_at"	8.82634	71.395	51.5884	9.0941	9.66469	6.61041	5.27065	5.4285	17.5889	12.2934	11.1919	10.4204	5.8629	4.88156	7.75082	10.3069	9.22961	8.87574	19.0922	15.4479	9.4683	8.91103	8.90856	10.759	54.069	17.4458	16.5408	398.089	53.9745	33.9673	11.1872
"201496_x_at"	85.148	416.991	380.325	6.88568	152.779	294.411	129.373	658.693	41.7105	81.5573	1968.52	79.7293	465.299	101.695	103.67	140.144	841.751	107.475	126.759	116.203	268.906	96.8298	169.774	155.688	298.48	57.4909	247.803	1560.58	345.107	254.693	207.185
"201497_x_at"	220.015	2095.27	2317.85	160.618	2666.12	2509.69	1243.89	4710.44	265.384	1111.02	8905	166.913	2293.98	892.766	691.917	987.449	6463.98	255.098	1065.08	897.343	2801.98	580.856	1070.45	625.26	1436.35	224.681	1462.23	6381.17	1513.46	1108.51	1276.21
"201498_at"	746.909	1000.12	977.07	1417.87	782.364	739.355	708.516	868.046	908.308	1035.07	788.177	638.033	634.575	828.628	714.254	507.758	863.971	653.944	358.139	637.933	572.607	534.364	745.947	635.359	730.663	557.941	1224.58	942.857	782.183	804.437	537.742
"201499_s_at"	1644.63	1450.16	1470.36	1788.72	1551.87	1259.55	1238.46	1475.89	1492.94	1478.25	1480.06	1288.12	1616.92	1574.68	1407.45	1020.32	1400.31	1253.46	882.526	1325.89	1399.99	2071.01	1203.86	2062.3	1433.02	1548.11	2352.77	1517.98	1595.13	1588.21	1702.04
"201500_s_at"	1826.54	1832.22	1943.81	2123.66	2321.4	2383.23	3113.4	2361.04	2354.9	2577.15	2889.89	2243.39	2483.88	3212.45	2324.25	2637.21	2329.11	1104.5	2592.22	2306.15	2016.22	2568.97	2289.46	2911.82	2486.9	2835.11	1705.66	2304.59	2439.61	2378.43	2011.62
"201501_s_at"	501.468	442.941	528.631	764.293	429.425	480.6	500.014	483.205	508.961	598.337	542.919	466.1	452.494	564.522	435.114	449.778	572.108	481.347	549.254	475.996	809.422	363.63	534.132	404.798	425.53	405.569	739.136	376.301	439.006	392.702	346.58
"201502_s_at"	4773.66	4746.08	4361.42	7310.99	6552.98	3437.49	4460.57	5632.59	5286.94	8251.92	6287.1	7478.03	3650	6568.22	7843.96	4039.83	4827.44	5239.07	3961.47	3812.18	2945.77	5575.13	3939.97	5151.72	4243.92	9201.13	10624.1	6452.99	9019.33	9033.02	8366.78
"201503_at"	1484.12	1265.91	1405.12	3001.71	1169.54	1085.54	1206.65	1210.94	1564.31	1623.94	1194.37	1322.02	914.907	1296.84	1350.01	1152.85	1116.94	1386.79	913.764	785.199	1370.05	958.34	1101.08	1158.83	1088.59	1403.9	2732.93	999.444	893.967	940.728	1126.32
"201504_s_at"	327.624	278.858	234.097	502.083	348.382	345.667	309.618	318.526	237.007	199.297	315.469	499.562	309.711	493.082	538.503	522.235	441.03	531.193	670.191	201.656	379.522	243.928	248.983	349.311	384.986	438.718	321.155	352.814	313.857	249.599	376.52
"201505_at"	2229.1	896.126	1451.24	265.654	720.8	797.92	466.32	1656.48	1910.5	817.409	634.133	1391.76	835.376	491.462	747.096	685.962	686.177	437.941	326.548	779.125	1472.63	1087.97	1430.02	540.755	708.435	608.009	883.148	1008.51	889.792	915.822	552.968
"201506_at"	7357.04	12742.2	2969.88	12483	9526.27	5842.88	8553.14	6343.73	6835.98	8937.63	6861.9	10011.3	6906.71	5891.95	8268.78	4799.63	6123.97	10260.6	5347.45	7684.18	8265.49	8180.07	11728.5	11152.7	11966.4	15344.8	10639	10948.6	9588.41	9988.27	16528.5
"201507_at"	615.97	668.408	744.874	352.572	755.685	794.617	1318.62	811.138	745.694	761.724	1037.45	805.251	999.357	745.227	739.662	1015.7	809.317	998.633	1121.28	720.147	791.091	713.57	863.971	903.607	765.294	632.877	501.095	786.128	753.252	746.445	450.361
"201508_at"	11431.9	7446.5	11021.3	2749.11	9859.54	9944.67	5189.54	4386.4	8151.67	5296.17	7619.32	7212.12	14245.2	5520	6259.54	11432.9	7827.05	10741.2	6542.98	9884.97	11415.7	9477.88	5193.39	5431.85	7883.75	7163.77	6015.49	15619.2	8254.36	7248.68	14907.8
"201509_at"	424.731	553.126	464.485	574.822	305.265	452.458	345.776	422.139	291.601	272.758	338.904	290.131	351.391	493.791	250.808	333.198	352.368	377.09	336.256	347.579	303.927	383.781	330.426	280.501	367.376	310.924	472.569	343.272	458.433	473.724	391.378
"201510_at"	30.697	36.5381	52.5242	113.765	72.7366	94.4139	75.791	54.1623	87.3545	97.8418	75.2384	45.1106	42.1748	32.8858	63.7345	86.225	66.3299	24.9144	94.7031	93.9008	61.819	62.2046	57.3188	56.0334	31.8327	85.6592	82.328	85.8283	125.478	109.143	81.756
"201511_at"	496.565	476.929	492.82	674.686	468.607	453.359	408.062	420.745	466.934	465.667	444.495	469.41	438.169	411.924	363.763	503.681	414.562	464.967	519.634	527.703	449.485	543.091	406.486	429.568	610.134	533.578	608.287	557.954	660.943	584.256	674.208
"201512_s_at"	764.258	677.374	789.628	1009.87	420.181	609.206	650.906	601.265	696.14	518.177	479.713	511.925	577.46	417.575	525.152	661.071	656.055	508.282	643.369	568.323	563.888	512.001	606.371	370.926	585.743	577.804	920.988	453.921	452.33	415.45	490.574
"201513_at"	181.154	262.871	252.732	266.564	88.71	237.267	257.902	255.574	244.775	249.955	224.813	176.96	156.405	274.228	198.979	141.75	273.656	205.145	236.041	184.57	174.779	165.048	197.341	193.603	182.407	178.046	205.471	200.554	152.112	236.032	181.602
"201514_s_at"	606.963	532.647	525.056	1128.33	711.616	616.058	458.892	513.649	573.502	345.217	547.505	483.562	468.005	498.25	656.445	450.529	534.44	592.482	390.482	477.439	739.988	751.559	502.798	615.328	618.559	750.397	723.332	609.838	459.176	389.75	633.858
"201515_s_at"	1544.82	1597.31	1685.48	2200.47	2472.4	1997.93	2463.61	2164.4	2292.01	2626.77	2213.08	1830.83	2264.64	2474.7	1761.55	2196.99	2513.36	2086.17	2317.04	1980.92	2290.3	1640.46	1841.63	1666.02	1759.49	1380.73	1685.97	1898.66	1301.9	1449.57	1471.07
"201516_at"	864.507	728.569	910.15	3651.76	806.526	947.673	939.589	615.733	956.483	824.72	865.861	765.167	1052.26	1079.8	914.834	1166.79	737.486	1664.06	848.405	1505.44	974.534	1157.11	603.053	1016.45	1178.38	900.155	1566.5	1050.99	961.016	790.895	925.386
"201517_at"	805.943	797.102	747.798	1739.66	706.557	733.828	945.2	974.346	946.089	882.29	859.765	922.665	862.664	956.106	943.794	968.39	867.41	991.544	1082.85	894.799	896.573	522.052	771.472	693.87	918.381	787.399	1443.64	803.313	680.322	715.023	864.331
"201518_at"	1277.2	1122.97	1115.51	334.731	829.642	1074.54	1150.72	1546.75	1289.9	997.836	1005.13	1136.16	1178.74	866.229	1044.85	1375.75	1266.89	984.999	1173.02	1214.89	1513	919.973	1153.21	630.772	838.995	792.228	653.568	1100.38	1083.81	948.398	822.885
"201519_at"	1693.67	2384.39	2467.55	2345.36	2622.11	2479.72	2633.11	1762.06	1978.35	2047.71	2450.9	1935.65	1892.33	2477.68	1919.27	2020.35	2648.6	2366.41	1109.45	2284.4	1511.23	1259.74	1400.12	1587.25	2019.83	1283.16	2015.18	1757.4	1665.43	1781.93	1401.46
"201520_s_at"	1273.74	1259.47	1282.81	1547.2	1246.51	1165.52	1366.27	1324.22	1087.64	1100.7	1422.39	1545.03	1778.19	1762.92	1981.36	1576.06	1517.22	1781.66	1511.02	1450.27	1509.49	1518.19	1373.59	1462.83	1601.71	1510.39	1339.28	1346.97	1515.31	1685.63	1444.76
"201521_s_at"	362.293	175.117	234.192	838.459	311.097	414.062	322.251	329.112	227.31	244.403	266.95	254.716	394.603	277.884	311.726	340.01	244.214	376.577	398.035	235.749	276.259	168.527	188.866	220.196	373.566	353.046	363.895	315.769	256.553	335.633	404.48
"201522_x_at"	2971.41	2807.53	2163.3	1197.3	2689.08	3298.47	3512.3	2356.15	2479.84	2503.82	1771.52	2828.07	3757.45	3833.78	2608.19	5083.18	2807.84	3085.44	3322.54	2530.66	2904.05	3375.24	2225.93	2310.33	2683.96	2050.55	1439.57	2852.6	3070.19	2687.31	2215.2
"201523_x_at"	786.759	472.238	591.415	1980.23	709.462	881.095	693.24	573.609	671.767	609.708	825.697	942.688	1025.07	1020.41	1159.63	1057.59	824.887	1270.48	1204.43	682.697	977.917	825.958	588.424	953.59	647.479	905.174	1192.85	660.723	568.78	589.564	738.773
"201524_x_at"	2200	1105.52	1453.89	4477.25	1609.73	1464.78	1489.17	1265.55	1914.73	2221.4	1568.54	2354.17	1755.99	2530.8	2426.08	2562.34	1816.08	2219.53	2478.46	1935.04	1847.34	2162	1631.17	2370.23	1604.99	1958.32	3209.49	1905.82	1298.33	1525.49	1422.12
"201525_at"	585.329	2588.18	22502.9	1255.72	2669.81	794.369	177.717	1048.61	300.787	150.549	11307.8	194.795	3315.81	641.443	322.769	1591.08	4523.1	1444.34	3981.64	745.516	366.405	290.916	606.254	2549.98	1200.98	224.232	2328.33	998.808	1620.3	1764.19	4669.98
"201526_at"	1144.78	1158.23	909.856	568.266	1191.61	967.569	1230.71	1036.63	1376.97	1178.48	928.757	1203.91	1153.89	1049.69	1179.17	1271.85	1410.22	1143.41	1821.16	1125.68	1455.4	1081.95	1269.23	991.378	1340.69	1131.91	583.281	1413.95	1398.64	1425.23	1198.4
"201527_at"	3407.96	3728.27	2581.73	2844.59	2879.22	3870.43	3826.46	2529.49	2979.52	3161.57	2619.58	3167.29	3185.62	3537.27	3768.47	3625.07	2445.76	4646.75	5045.32	4050.12	2729.32	3191.54	3032.91	3321.13	3902.55	3388.72	2323.89	4265.84	3662.34	3178.86	3578.51
"201528_at"	902.115	841.944	1195.84	360.69	1243.1	1175.52	1785.94	1125.85	1273.8	1303.43	1250.43	1117.88	1443.57	1250.24	1427.53	1529.26	1393.94	1626.05	1214.68	1367.14	1452.32	673.63	1249.79	764.087	1200.21	849.539	868.505	915.204	1321.46	1227.23	775.789
"201529_s_at"	815.378	1154.05	675.625	492.677	846.965	1127.84	1837.4	935.482	1376.86	727.794	1224.81	1143.13	1929.86	1445.42	1252.6	1146.65	1537.11	1566.29	1117.36	1706.87	1553.41	1507.87	974.324	1018.46	1510.21	838.015	823.239	913.308	1681.09	1411.79	1439.69
"201530_x_at"	12352.1	10877	9701.98	20914.5	8740.48	9238.63	9345	7590.62	9090.38	10165.4	9315.98	11452.2	10039.2	13931.6	10398.5	12225.5	7107.72	11621.9	10087.6	7857.46	7484.72	10330.9	8307.25	10054.8	11441.9	12937.9	14972.1	10798.7	10848.5	10080.6	15072
"201531_at"	6378.14	2563.39	4482.29	5043.65	1578.39	2998.34	2541.2	3068.13	1575.43	1561.23	2371.51	1903.93	1605.98	1750.08	1345.24	1781.42	910.326	2181.42	1339.58	1986.7	2486.36	5576.17	3125.37	3200.21	2162.43	5122.42	10545.8	1441.82	11264.4	11508.5	10063.6
"201532_at"	1824.63	2216.1	1589.42	3504.23	2562.86	1797.68	2029.14	2417.34	2408.81	2612.14	2066.17	2517.4	1825.64	2590.64	2355.98	2599.57	2108.9	2794.81	4099.74	2210.59	2011.81	2580.5	2098.68	3347.01	1640.71	2241.63	3640.17	1545.42	1491.52	1390.71	1676.12
"201533_at"	2507.75	2765.16	2424.73	2011.6	1059.51	855.161	983.897	1315.69	1397.17	932.091	935.488	1082.67	508.829	600.297	1489.37	768.465	1194.4	1203.43	1075.16	928.098	1475.79	1771.85	953.727	873.954	849.701	1190.54	2238.09	1597.18	2794.11	2787.93	893.037
"201534_s_at"	548.905	570.14	871.785	468.316	423.429	780.502	1025.94	1416.64	750.728	689.456	1167.84	1029.22	1234.59	1026.34	801.682	747.369	985.562	1018.28	1063.69	548.047	1482.61	456.047	1172.61	1202.49	720.931	732.375	499.36	470.239	345.725	439.315	533.078
"201535_at"	1038.26	1158.17	1238.21	720.115	814.74	1378.78	1711.55	2028.38	1083.29	860.943	1767.8	1192.04	1890.3	1381.82	1139.79	1183.7	1944.37	1485	983.67	1578.3	1709.49	671.879	1281.47	1212.72	1492.26	736.488	735.237	1166.71	1204.37	1197.79	1019.86
"201536_at"	1022.9	1011.46	1139.47	703.85	990.146	759.62	679.251	943.625	1274.25	914.84	1139.71	1014.26	1009.49	825.324	1347.2	733.303	1041.48	1107.64	845.122	723.679	1027.67	735.579	754.633	1163.23	877.975	1186.67	694.27	821.829	675.256	655.448	911.529
"201537_s_at"	452.314	389.471	261.31	385.263	277.247	270.901	201.518	149.781	339.632	267.932	247.639	268.365	204.65	211.411	316.466	173.664	161.728	347.067	208.644	156.783	289.225	216.214	157.953	356.954	327.663	657.284	431.362	378.211	187.125	223.607	689.022
"201538_s_at"	123.611	120.011	100.684	126.453	110.746	111.355	53.9044	95.6699	98.2563	94.7099	79.0186	102.744	114.872	68.6576	130.429	84.9687	150.808	109.017	106.777	72.0004	112.794	137.91	88.0441	106.523	53.7062	229.076	103.822	117.011	81.8832	72.3238	212.046
"201539_s_at"	435.103	1308.61	3496.35	534.514	1069.91	2703.18	623.079	2299.6	383.953	284.923	5117.1	1366.17	2404.17	692.299	973.192	1810.26	5461.3	1008.08	1765.58	808.835	2560.84	704.043	1669.59	1535.07	1301.56	676.667	5656.27	1548.69	1502.3	808.951	476.543
"201540_at"	4606.47	9597.99	15789.4	2326.8	6867.27	7949.6	5389.13	8246.29	5064.16	4477.75	8266.07	7456.03	6374.84	6180.02	5045.24	7434.23	9324.18	4952.78	9534.43	5863.1	7878.55	6050.08	9682.3	8396.71	8237.31	5932.28	14187.2	9537.4	8034.5	6806.63	4467.86
"201541_s_at"	497.941	404.516	582.886	268.964	533.703	481.18	725.483	557.039	573.045	523.241	684.092	560.701	736.065	632.962	389.389	1012.56	743.207	865.405	1357.91	624.1	621.888	529.212	694.958	529.935	691.118	341.585	535.236	599.607	529.62	518.242	499.526
"201542_at"	1552.48	2155.19	3189.03	2201.02	1569.46	1392.1	1823.87	1901.52	1641.66	1713.85	1833.3	1265.37	1801.44	1410.25	1122.86	1270.53	1157.16	1815.26	1156.54	1503.16	1838.14	1292.58	1954.59	1928.25	2011.82	1338.45	2360.48	1178.66	2174.8	2262.3	2088.9
"201543_s_at"	711.703	810.739	566.461	1238.29	962.091	664.864	599.162	405.808	846.403	529.946	411.159	606.746	683.379	748.347	755.481	841.96	667.03	1398.83	626.671	681.828	672.254	704.17	514.745	815.445	767.653	955.825	1009.39	712.127	737.334	868.573	1576.27
"201544_x_at"	3523.61	3614.07	3421.5	3947.17	3000.99	2856.25	2666.01	2631.15	3013.42	3304.63	2830.31	3149.32	2987.06	3931.75	3396.55	3167.92	2889.29	3130.54	2472.08	2345.63	2735.94	3140.41	2774.21	2681.94	4108.13	3298.7	3627.29	3977.61	5143.44	4191.24	3668.25
"201545_s_at"	869.204	614.751	720.248	1007.77	398.325	376.653	432.312	400.935	498.331	544.19	412.922	430.061	622.07	446.682	497.458	389.853	402.532	514.746	345.714	400.646	580.561	881.439	790.707	708.332	721.008	591.861	976.718	725.669	727.024	768.904	516.56
"201546_at"	1695.44	1394.41	1386.23	2158.47	1869.25	1773.32	1609.92	1604.16	2001.08	2324.51	1647.82	2134.36	1803.11	2476.15	2265.98	1346.59	1347.83	2191.82	838.59	1484.49	1615.44	1968.44	1822.92	2191.07	2018.63	1972.55	1564.46	1726.85	1728.87	1641.3	2072.89
"201547_at"	19.4415	7.59935	16.7753	47.4409	45.828	40.6848	46.9427	35.1425	41.6711	19.0279	26.396	10.2816	45.0844	23.9619	36.0842	43.3853	24.3098	9.06977	7.77513	33.7843	5.529	27.8258	49.2988	32.3925	8.92658	42.2008	63.0704	60.3695	49.0802	69.9179	67.9879
"201548_s_at"	457.77	397.885	301.136	279.705	322.377	339.072	393.265	508.734	453.816	267.018	327.712	300.593	323.226	226.547	276.131	308.311	408.715	233.71	214.665	334.907	607.603	352.724	405.025	238.727	314.712	400.788	230.328	318.557	332.775	428.64	354.764
"201549_x_at"	815.299	567.669	673.64	519.67	666.155	670.416	789.332	865.895	781.325	540.32	668.918	630.441	751.533	481.806	650.505	515.327	632.872	569.269	387.488	747.856	1281.37	746.278	1061.28	501.237	633.495	578.151	476.442	682.013	757.916	650.511	493.757
"201550_x_at"	23117.2	25432.8	18712.2	22812.6	15998.5	13703.6	14922.9	12632.5	14781.7	17190.5	13199.2	15581.8	19680.5	19081.4	17224.8	16045	13185.8	15380.5	16761.5	14477.6	13291	20666.2	16076.7	17763.4	17932.5	19983.6	18528.6	24406.4	19537.4	20199.6	20726.4
"201551_s_at"	1087.13	1549.76	876.962	1037.42	540.026	728.644	559.194	986.052	423.303	373.208	840.754	572.231	1099.97	513.482	913.714	549.455	763.731	1241.23	386.457	766.23	1518.1	716.931	549.881	591.096	2247.35	2155.42	806.724	2430.9	2899.07	1867.14	2813.84
"201552_at"	3376.67	4539.98	2829.79	2807.01	5767.94	4259.18	4708.48	4923.84	4217.8	4618.36	4494.89	3932.91	4099.63	4806.37	4679.88	4076.95	4425.61	4447.9	3471.72	4803.84	4929.1	3591.13	3983.73	3871.8	4445.66	4607.34	3207.89	3891.97	4424.65	3941.75	4398.2
"201553_s_at"	11706.8	14743.9	10933.4	8374.47	13358	9385.32	9838.59	9979.97	10092.1	13024.6	9031.21	9840.3	10176	10953.7	11633.1	9687.6	8970.36	9379.7	10005.9	8876.13	9196.35	9283.44	9545.15	10539	13052.5	12475.1	9163.98	14788.2	12545	12168.9	12442.6
"201554_x_at"	914.46	1205.57	1150.34	1291.12	1145.17	1282.43	1071.06	1666.66	1074.24	854.051	1601.44	1449.66	1419.59	1296.68	1681.61	1520.41	1507	1876.93	1495.67	1370.16	1394.39	1303.57	1323.82	1483.73	1279.3	1179.92	991.519	1414.91	1132.66	1044.06	1058.06
"201555_at"	909.181	948.19	785.823	795.717	933.149	928.07	1193.84	905.015	1023.46	989.873	1121.78	1165.82	1097.02	1561.01	1278.82	873.522	1010.97	1213.82	704.651	1027.17	1007.58	1177.23	931.841	708.222	929.875	872.004	715.38	1214.89	999.304	854.522	1077.61
"201556_s_at"	302.259	356.86	428.89	498.331	338.739	587.166	471.106	464.739	455.566	335.511	496.539	485.487	612.523	492.282	320.265	482.959	495.458	579.59	416.309	893.078	479.996	449.825	404.1	343.08	927.3	647.424	362.449	764.792	539.597	688.965	698.505
"201557_at"	496.416	523.52	833.678	682.726	436.953	686.057	673.59	507.49	475.461	376.67	571.127	406.885	688.468	501.803	384.255	481.579	613.268	442.876	292.433	731.18	630.153	456.306	586.921	367.986	519.437	404.413	694.367	652.061	513.567	724.335	390.163
"201558_at"	645.015	629.42	589.743	967.043	891.591	637.823	666.315	768.35	1032.12	833.624	583.647	757.555	587.727	908.372	892.924	803.677	906.038	620.024	653.249	652.883	687.633	576.984	618.753	550.391	595.276	512.212	637.564	663.027	630.774	678.851	520.797
"201559_s_at"	466.59	271.822	408.658	712.118	627.984	527.546	401.749	302.562	418.946	222.914	218.389	448.492	201.176	213.588	330.472	252.195	262.764	329.31	368.994	306.165	389.288	222.378	165.428	374.067	362.6	1209.72	678.07	837.71	283.273	457.115	681.86
"201560_at"	3378.19	2908.23	3973.98	4674.55	2370.38	3070.98	3180.24	3892.08	2910.64	3388.07	3259.9	3414.12	3118.56	2994.73	2194.82	2833.65	2006.1	2988.27	2158.95	3530.65	3358.8	2149.75	4145.92	3312.43	3056.98	3339.15	3987.8	3178.85	3068.67	2861.34	2761.33
"201561_s_at"	1237.49	1852.21	1225.85	767.585	1665.94	2240.86	2035.36	2368.6	1567.93	1232.59	2058.31	1556.82	2692.58	1984.39	1597.88	1161.61	1420.32	2103.83	856.725	1927.91	2019.83	1462.78	1567.89	1184.59	2249.23	1301.52	883.215	2672.99	2969.33	2557.62	1829.58
"201562_s_at"	67.8191	251.517	259.136	398.621	269.784	193.898	334.052	256.046	318.681	248.431	321.575	401.027	297.495	230.82	327.547	250.544	292.371	397.66	251.835	348.79	301.363	335.863	195.081	184.157	433.844	416.832	277.701	325.226	296.652	397.932	405.019
"201563_at"	517.826	393.338	212.133	527.403	444.771	396.992	446.666	286.114	583.984	424.18	356.867	327.13	411.388	402.934	372.794	442.257	287.432	560.963	508.331	479.407	365.138	352.688	267.105	302.915	347.686	239.855	303.919	384.841	299.512	339.281	475.798
"201564_s_at"	464.208	156.204	141.376	25.7849	273.967	92.6741	218.228	234.292	297.873	169.301	167.845	273.77	332.32	260.529	413.39	298.25	229.202	322.885	163.698	299.747	661.025	258.008	363.913	113.407	155.396	340.095	81.217	452.569	307.195	364.946	221.05
"201565_s_at"	1619.9	2042.43	2165.24	2565.86	1834.65	2053.8	1795.47	1325.7	1422.59	1276.54	1261.53	1313.29	1630.71	984.33	1555.61	2177.87	1206.5	1752.44	2279.45	1745.13	1641.96	1239.74	1250.85	1461.59	1664.19	1459.31	3310.96	1837.94	2628.41	2672.93	2376.19
"201566_x_at"	254.7	262.684	433.951	216.863	290.994	299.93	372.746	262.187	247.874	230.282	218.314	305.986	280.344	252.059	303.718	341.744	187.308	399.442	518.305	350.082	395.758	341.332	132.088	405.398	193.89	340.113	797.215	200.644	334.217	367.715	279.317
"201567_s_at"	903.199	1090.26	1223.55	1309.09	916.137	1010.84	1211.4	1453.69	1243.24	936.08	1286	914.852	996.394	928.099	1167.83	683.255	1091.92	1432.33	886.295	1001.27	1155.55	823.804	1260.65	1444.74	1184.9	775.793	1225.92	777.469	776.849	794.325	955.866
"201568_at"	2782.76	4056.3	5469.07	2626.18	3011.7	3689.11	4483.51	2697.89	3190.79	2891.01	3411.73	4221.53	3939.6	4221.87	3230.89	6269.59	4755.21	5443.34	9301.22	3287.66	3367.46	4015.43	3442.41	4121.37	4771.41	2683.91	3325.42	3545.11	2970.53	3110.55	3571.34
"201569_s_at"	442.352	598.994	652.332	304.565	521.836	497.644	531.278	539.56	529.833	530.424	731.183	473.549	665.414	843.622	680.586	776.684	1047.45	741.688	779.766	551.839	592.921	507.474	451.37	547.094	524.141	421.494	447.536	589.222	629.734	643.801	506.359
"201570_at"	540.713	664.72	736.988	468.063	750.93	914.744	1063.11	996.59	782.643	741.979	1082.57	837.687	861.212	939.535	785.76	899.408	1051.94	957.39	931.844	1014.85	877.39	642.848	821.032	704.309	840.872	707.412	690.74	786.272	668.298	558.104	516.508
"201571_s_at"	469.598	435.226	534.441	527.986	375.929	415.848	325.102	644.91	326.612	217.055	678.329	494.92	907.047	459.386	686.594	940.85	564.368	523.535	890.123	430.418	712.754	496.781	433.395	418.315	560.81	501.548	487.172	498.723	608.752	521.432	612.623
"201572_x_at"	1258.33	1436.09	1212.1	1303.26	1504.45	1805.13	1732.15	1618.92	1616	1720.83	1276.84	1489.72	2424.76	1853.46	1475.57	1759.27	1645.98	2336.08	1943.37	2078.71	1921.22	1586.38	1479.47	1351.12	1237.85	1083.2	1258.03	1839.74	1330.53	1221.88	1242.24
"201573_s_at"	945.26	885.073	876.253	2339.18	794.871	749.222	853.535	705.492	802.629	1071.68	758.642	787.583	948.282	822.521	750.319	691.464	827.58	1302.2	849.643	932.638	808.499	562.951	735.411	1119.33	879.632	777.019	1580.7	710.231	735.781	637.949	846.449
"201574_at"	2140.41	985.002	1772.63	4770.17	1221.89	1562.3	1658.7	1254.74	1468.22	1411.78	1506.97	1497.36	1672.46	1519.28	1228.19	1125.86	1597.77	1866.79	1097.41	1611.59	1604.29	1791.8	1209.89	1982.47	1655.59	1564.4	3064.2	1251.12	1359.19	1257	1777.79
"201575_at"	1170.76	1313.67	1317.52	1291.63	989.903	1142.07	1278.55	1576.28	1300.25	1241.06	1308.26	1107.6	1018.54	1270.78	948.335	1183.53	1311.09	820.853	1256.86	1228.81	1208.07	999.127	1412.82	975.839	890.752	798.271	1269	916.628	927.025	887.794	851.456
"201576_s_at"	1130.96	1777.65	588.722	676.834	1206.37	1520.68	1640.91	1044.45	1402.15	1014.3	975.693	1655.44	1734.04	1172.38	1620.79	1428.42	988.653	2086.45	1621.02	2182.57	1912.69	1340.55	1405.91	1604.51	1776.53	1820.22	581.914	1362.76	1142.47	1660.8	1386.3
"201577_at"	1670.76	2234.44	1293.15	4657.25	2230.74	1848.65	2109.19	1372.46	1725.19	2093.33	1361.72	1624.44	1427.78	2355.09	1670.16	2042.08	1407.56	3432.35	2428.73	1814.29	1569.48	1990.93	1618.07	1858.28	2019.65	1551.68	3435.74	1679.03	1197.22	1139.32	1744.85
"201578_at"	1331.6	1117.49	1340.43	710.1	708.923	1115.13	806.212	2893.47	1710.63	973.343	1451.03	1894.74	950.193	575.22	710.225	470.751	960.122	1182.09	433.689	796.017	1640.48	1208.52	2006.89	629.925	803.658	690.644	403.655	1686.31	1236.55	830.678	1256.47
"201579_at"	1694.45	1044.84	637.569	2522.44	869.053	893.131	918.9	1010.91	1300.27	1283.69	938.379	1117.98	1154.5	739.046	990.893	419.092	1067.81	1095.24	500.405	880.988	1711.84	847.052	1503.85	1098.47	851.134	1651.9	909.64	1968.46	1352.52	1174.21	1151.39
"201580_s_at"	457.061	599.157	636.9	716.381	948.97	1096.34	728.415	621.365	865.417	964.506	1436.93	832.013	927.925	626.49	1033.51	980.952	1102.26	961.561	1357.23	931.072	933.352	539.988	660.619	450.91	643.285	934.445	706.369	631.756	845.834	1046.59	680.476
"201581_at"	710.419	2618.99	2128.02	1827.7	1269.61	2233.88	2128.58	2271.95	1218.92	1241.85	1788.37	1211.86	2098.24	1672.97	1381.48	1058.6	1984.4	1711.58	1129.95	2454.42	1296.34	743.729	1390.18	1182.09	1371.08	876.409	1538.35	799.048	1613.09	1725.72	1313.99
"201582_at"	300.063	173.813	236.342	374.805	390.266	433.657	382.873	221.644	347.324	324.648	207.101	319.179	264.444	338.831	294.123	294.572	248.382	266.045	197.286	380.677	274.547	325.207	255.834	392.612	264.112	296.996	460.071	183.838	192.891	202.452	249.492
"201583_s_at"	551.367	516.118	363.492	553.547	446.823	745.122	678.169	497.647	325.597	527.861	533.633	621.578	653.525	977.527	716.243	659.931	371.434	992.71	432.209	658.939	609.991	701.285	493.303	946.708	534.245	469.733	845.045	349.342	462.972	491.854	679.788
"201584_s_at"	1166.95	892.248	508.974	1693.37	995.149	717.607	711.985	782.257	1228.4	1309.12	635.401	994.805	630.955	1312.95	1172.89	975.676	658.317	853.145	747.363	853.715	819.331	1430.62	925.352	1154.82	834.791	1038.48	1251.99	803.868	875.471	874.426	943.315
"201585_s_at"	871.719	644.769	502.809	1403.71	602.112	605.558	645.247	516.876	661.022	625.441	598.788	495.492	492.971	585.231	469.423	405.249	597.171	775.234	513.863	781.592	566.36	704.384	534.189	615.138	811.648	987.152	1147.77	598.84	861.387	785.932	652.216
"201586_s_at"	2604.57	2287.1	1838.83	5152.49	1885.41	1414.75	1702.08	1669.14	2247.77	2661.4	1826.29	2344.27	2231.75	3582.61	2401.15	1877.98	1604.4	3395.66	1475.16	2449.69	2185.12	1395.67	1717.57	1951.27	2433.76	2477.15	4495.8	1141.8	2134.95	1735.58	2103.34
"201587_s_at"	1918.82	2541.48	1207.75	2651.18	1803.37	1709.82	1652.31	1875.73	1786.56	1866.63	1618.47	1677.8	1789.09	2227.09	1654.1	1782.14	1196.21	2660.29	1984.54	2233.45	1612.38	1564.69	1637.85	2039.68	2228.29	2141.82	1887.77	2348.82	2095.22	2153.17	1965.37
"201588_at"	2659.75	2269.33	2775.45	3351.47	3046.39	2770.45	3129.58	2807.49	3769.27	3308.39	2394.54	2927.85	2730.73	3316.88	3097.88	3479.26	2781.4	2888.78	3603.94	2739.94	2908.8	3233.08	2796.39	2687.78	2505.28	2591.92	2924.51	3114.59	2422.81	2584.12	2572.31
"201589_at"	808.966	781.67	1093.23	1139.41	950.544	1100.3	1185.53	931.561	1341.26	1523.82	914.307	1121.09	762.755	886.743	946.413	527.89	740.961	707.419	634.141	824.321	1095.8	1121.06	924.542	740.057	627.869	976.316	1210.58	649.217	456.833	492.849	474.315
"201590_x_at"	13128.6	18935.6	12862.2	17016.1	14808.3	11624.1	14496.3	10807.8	10728.5	14004.9	13540.4	13604.9	15464.7	16546	14595.3	13738.9	12014.8	14768	15324	12721.5	11396.5	15362.7	14331.7	14736.6	19030.5	20537.5	13239.4	19632.7	17412.8	18340.6	21687.9
"201591_s_at"	3271.1	2769.06	2275.58	956.663	1450.06	2177.23	2675.4	2287.03	2370.26	2158	2237.91	1708.01	2973.75	2457.8	2146.89	2405.52	2237.03	2251.74	2118.83	1985.68	2809.22	2608.99	3900.24	2159.04	3396.19	2495.52	1491.85	2237.92	3067.11	3330.81	2506.92
"201592_at"	3515.28	3680.85	6289.6	2995.85	4046.55	3472.55	4080.2	4431.32	4321.54	4106.08	4617.31	4416.16	4522.14	5643.27	4892.6	6355.92	5800.48	3459.09	5668.05	3970.25	3821.61	4266.45	3631.66	3758.21	3344.22	2854.34	3219.83	4071.94	3259.09	3152.16	3501.23
"201593_s_at"	1570.31	1049.9	924.769	2677.02	1434.77	1476.69	1282.37	1112.96	1311.15	2051.77	1876.97	1516.63	1166.29	1443.46	1595.66	1182.04	1383.37	1626.73	1236.66	810.33	1135.65	1160.08	782.573	1084.44	1277.51	1595.44	2173.88	1569	1329.61	1240.79	1438.29
"201594_s_at"	1692.86	1215.89	972.972	1917.05	1052.24	1053.11	1257.83	1413.08	1485.47	1469.84	1349.39	1670.69	1063.18	1144.22	1423.26	953.199	1301.07	1508.16	930.858	1361.44	1642.45	1513.03	1894.02	1453.96	1188.06	1412.9	854.476	1532.28	1203.51	1356.54	1298.43
"201595_s_at"	1231.18	779.758	1259.97	2556.88	572.719	849.539	824.724	961.525	812.832	879.963	833.266	773.487	680.063	801.171	680.431	813.947	797.889	831.789	876.494	775.576	750.06	653.692	998.341	979.3	569.654	580.68	2365.82	575.437	574.219	514.391	586.839
"201596_x_at"	304.369	332.998	194.337	121.219	217.718	201.875	126.354	386.091	286.054	233.673	326.934	162.606	156.476	189.154	213.497	265.276	394.185	151.559	296.365	189.154	200.002	303.681	377.648	161.202	141.062	198.603	159.013	298.938	190.8	242.404	226.165
"201597_at"	3603.64	3431.04	4586.71	4454.9	2807.39	3367.72	2289.86	2504.9	3151.53	2644.57	2702.77	2875.93	2632.64	2871.49	2402.67	4627	4510.33	3182.74	6500.32	3305.82	2590.92	4516.18	3067.17	3782.15	2137.3	2180.34	3621.51	2065.09	1608.74	1512.23	2477.47
"201598_s_at"	687.088	537.743	588.239	358.533	337.461	375.481	354.891	361.482	449.8	434.891	321.016	372.134	456.861	350.647	493.116	313.788	339.054	365.968	301.456	354.748	499.518	444.094	482.03	352.716	800.056	780.301	448.823	607.812	850.573	779.232	617.024
"201599_at"	2256.64	4162.46	2423.55	2253.79	2855.37	3137.97	3016.68	3114.25	2262.68	2354.45	2364.08	2764.3	2416.1	2700.19	2088.85	3111.1	3074.9	3075.49	2649.29	3357.62	2972.22	2039.09	2829.27	2204.3	2289.74	1795.87	2193.96	2186.05	2233.77	2355.03	2727.03
"201600_at"	5067.69	4204.23	6756.55	5241.7	4671.6	4400.29	4995.95	4992.07	4622.34	4701.32	5449.35	4439.76	5843.39	5459.53	4498.92	6682.59	5937.92	4920.63	6400.25	4393.99	4340.82	4932.85	4645.45	4159.26	4593.79	3662.72	4686.86	4598.89	4419.22	4622.74	4763.96
"201601_x_at"	8482.99	8490.29	7718.87	5302.68	11805.4	8230.84	7591.52	7252.55	7498.7	8585.44	8985.85	8441.25	10264	9881.87	8832.21	9899.82	8426.34	10436.2	12554.7	6206.55	7349.61	10710.9	5430.7	6306.15	5796.78	5665.7	6810.33	7880.78	6477.92	5620.56	8720.62
"201602_s_at"	136.292	239.928	178.019	157.167	176.706	170.839	95.3344	138.102	241.354	130.607	131.702	234.244	120.304	136.386	283.316	88.2227	129.747	124.929	167.156	45.8281	71.3005	93.0655	161.207	107	128.715	193.634	161.952	385.346	250.717	242.501	164.622
"201603_at"	857.791	529.207	820.054	511.909	521.961	534.964	457.49	872.614	774.053	825.317	686.626	580.864	366.165	522.903	490.351	272.946	477.846	314.125	341.01	392.625	686.698	534.692	891.436	570.778	384.519	406.41	631.783	638.966	395.664	465.066	420.139
"201604_s_at"	510.371	433.637	479.993	424.719	527.575	535.359	448.755	575.957	487.502	523.614	520.736	497.107	247.513	315.098	421.286	260.949	600.289	411.031	167.723	534.366	535.163	593.918	557.201	361.275	314.481	477.563	419.071	284.623	365.846	343.397	390.307
"201605_x_at"	721.032	956.451	938.404	1034.16	1035.63	835.07	812.41	687.051	1253.43	915.551	607.811	988.304	1014.85	1178.57	1270.34	813.167	699.889	705.654	758.395	743.262	1041.36	809.133	754.451	950.761	647.395	781.022	575.079	976.444	673.897	593.01	833.382
"201606_s_at"	1309.15	1372.84	1015.38	2301.78	1296.74	1348.26	1146.32	1199.1	1035.02	1543.16	1472.04	1376.28	802.629	1021.48	1239.54	1290.64	1275.4	1554.3	1190.03	866.184	956.443	1005.08	1152.59	940.274	1285.72	1475.68	1755.83	1435.69	1312.54	1206.5	1209.86
"201607_at"	627.774	494.535	485.427	748.87	417.953	530.482	372.221	562.025	328.022	266.61	434.559	367.849	430.018	428.195	350.117	378.326	658.605	489.784	443.582	469.814	514.28	395.364	514.712	518.151	470.213	496.723	568.825	340.688	460.767	534.794	461.289
"201608_s_at"	1225.75	977.619	911.907	1557.19	1313.38	931.865	1453.92	1069.81	1194.77	1289.29	1363.81	1414.94	1250.2	1350.54	1276.52	1245.75	1422.28	1422	864.885	1080.39	1199.07	1187.41	1250.28	1545.28	1014.94	1123.71	1273.39	1072.06	920.428	1059.42	1153.79
"201609_x_at"	811.729	960.937	833.207	540.248	1252.66	1143.18	1158.98	891.385	1068.39	1405.49	1000.15	1016.12	961.245	822.623	913.451	734.841	894.849	1281.65	1011.69	1287.66	1048.03	650.036	850.436	730.631	875.032	781.042	694.166	1205.93	876.07	852.428	895.072
"201610_at"	10.7467	8.87331	32.6064	10.1051	62.012	26.2655	8.38429	4.12587	50.9679	42.977	5.04489	15.6956	12.5111	10.834	14.4855	37.3952	10.8967	3.26023	26.9617	12.0193	10.1394	23.5939	41.4112	11.1072	43.9348	12.0156	6.98106	8.68169	26.8525	6.45736	19.5554
"201611_s_at"	686.026	836.775	422.092	411.723	875.701	909.745	800.982	756.881	804.521	767.607	661.016	758.568	663.383	601.789	802.733	620.794	746.552	649.932	429.043	833.508	792.507	607.161	790.062	503.544	683.672	635.684	488.212	921.947	763.224	671.363	693.291
"201612_at"	1926.58	2319	3533.51	697.719	2149.95	2163.97	2454.93	1908.25	2450.61	2311.95	2188.35	1583.65	2529.63	2387.04	2283.57	2891.83	2983.49	1770.55	2311.93	2071.21	2009	1699.62	1934.57	1898.58	2284.64	1642.45	1439.45	1989.65	2196.34	2172.33	1656.47
"201613_s_at"	250.665	188.61	169.833	116.888	209.698	99.1659	161.097	129.786	247.667	315.182	129.726	210.035	108.392	521.341	309.265	286.427	142.069	167.975	92.0404	175.746	130.898	649.802	296.836	456.03	197.802	196.985	95.1842	107.854	226.81	262.131	169.625
"201614_s_at"	177.424	77.189	211.619	359.715	244.378	145.443	260.92	215.479	207.153	258.695	227.188	265.01	235.102	408.742	239.544	205.975	164.868	314.434	164.547	140.13	224.302	238.765	178.492	217.085	235.023	253.6	382.632	238.083	224.899	184.242	263.283
"201615_x_at"	478.654	372.007	266.84	142.637	122.791	145.301	133.45	199.056	139.155	101.603	237.31	163.817	128.329	51.6942	133.49	115.892	97.1403	161.63	125.342	124.171	114.487	93.637	114.293	77.5668	413.939	615.192	203.579	759.016	605.219	673.504	627.793
"201616_s_at"	2486.55	1809.45	1812.07	564.185	1049.23	1701.22	1691.17	1831.62	1395.99	860.587	1758.5	2436.84	1278.98	396.442	1408.52	1260.38	1547.25	1097.77	1358.73	629.515	1395.16	878.641	1204.21	582.036	1993.78	1536.55	1257.81	3080.32	1801.81	1975.77	2181.66
"201617_x_at"	1273.4	621.557	1005.75	312.925	422.455	691.939	458.978	895.967	664.984	250.646	741.903	719.364	899.651	303.951	505.275	475.278	578.034	583.457	607.84	613.626	1072.02	358.223	834.406	335.958	461.368	620.965	772.12	768.594	449.411	435.276	519.738
"201618_x_at"	1011.1	972.354	540.943	464.973	804.674	1037.44	1100.16	853.1	1069.04	810.976	1002.6	1062.02	1660.14	1036.66	1274.62	1457.5	1286.67	1650.9	1011.68	1257.73	1369.66	909.057	715.399	930.562	962.422	804.072	557.214	1380.07	965.813	869.899	570.916
"201619_at"	2025.97	1906.57	2547.83	2036.47	1766.23	2130.34	2122.95	1958.57	1807.99	1658.09	2544.74	2319.34	2858.36	2767.89	2613.16	2656.87	2116.4	3026.66	3032.7	1975.27	2497.12	2163.36	2071.38	2946.98	2387.13	2351.02	2044.08	1990.22	1952.05	1793.92	2536.64
"201620_at"	1194.11	874.945	963.396	705.03	943.145	1215.44	1285.02	1097.25	896.843	891.961	1194.83	1234.12	1446.21	1221.85	982.739	1142.28	1088.48	1296.76	748.575	1170.48	1522.26	1077.2	872.269	886.184	902.358	647.545	935.709	1087.74	1112.9	1060.37	836.113
"201621_at"	1747.29	2420.18	1164.05	1457.11	2215.51	3380.98	2575.29	2983.12	1510.08	1432.47	1781.8	3014	2928.55	1466.56	1357.64	3007.33	2065.52	2865.52	2509.97	1865.6	2131.94	1432.27	3506.3	1058.48	2222.12	1973.51	1018.69	4863.74	3239.71	2234.6	2301.32
"201622_at"	1361.36	1055.71	1133.4	1105.7	1573.59	1600.48	1664.79	1016.08	1457.62	1396.39	1202.33	1596.72	1689.57	2235.02	1487.08	1660.04	1112.74	1942.51	1409.28	1437.39	1358.95	1411.06	1144.36	1270.99	2106.12	1370.81	802.54	2194.66	1916.19	1894.93	1660.25
"201623_s_at"	3025.84	2700.38	3032.49	2988.77	5008.77	4168.36	4580.79	4000.94	3433.67	4409.73	4113.96	4185.56	4192.76	4432.07	3703.11	3888.48	4188.26	4456.37	2941.06	4128.24	3265.72	2712	2937.15	3790.82	3478.51	4023.58	2761.72	3794.29	3036.36	3296.67	3857.45
"201624_at"	591.531	448.218	796.735	681.866	378.06	383.349	389.586	502.77	578.775	403.626	365.607	423.505	281.855	345.945	378.513	412.879	426.079	505.47	440.06	576.784	447.861	361.969	466.518	467.662	277.417	417.381	993.366	322.042	271.2	331.844	309.384
"201625_s_at"	293.429	232.183	227.728	2725.26	281.709	212.25	128.326	211.84	188.671	265.719	197.124	197.073	245.851	128.079	330.417	207.286	155.936	254.59	221.177	216.73	205.102	204.126	141.977	290.054	296.765	467.743	423.959	322.436	411.237	369.776	866.241
"201626_at"	783.933	580.548	608.7	4691.56	677.33	661.716	639.637	686.179	712.287	522.41	479.85	629.471	510.397	426.722	795.849	422.358	804.694	282.378	569.733	700.364	549.796	689.211	410.848	607.926	251.288	560.755	668.684	620.755	343.449	392.77	1193.99
"201627_s_at"	670.756	441.523	611.171	4673.79	620.819	620.684	581.438	990.383	657.979	560.359	762.093	612.76	646.985	800.823	737.405	587.79	660.234	789.85	583.54	695.63	789.017	725.195	750.573	1087.8	612.246	818.963	716.765	575.946	608.81	659.273	1509
"201628_s_at"	2250.78	3429.04	3061.12	1992.16	3212.61	2780.78	3482.05	2638.55	2797.25	2779.32	3550.17	2869.03	3545.54	2841.81	2744.41	3045.34	4001.28	3399.7	2739.03	3783.84	3537.02	2623.54	2644.06	2197.01	2513.43	2198.65	2096.77	2528.96	2414.33	2515.87	1869.87
"201629_s_at"	139.689	16.4727	174.338	187.295	40.3433	129.707	160.768	54.935	136.825	92.0678	189.728	326.847	169.129	283.597	325.83	356.124	191.78	198.528	452.507	237.052	246.871	169.469	167.607	247.505	119.85	151.981	320.555	88.041	148.105	184.961	121.514
"201630_s_at"	1128.12	1503.05	1542.7	1393.59	1141.49	1067.99	1168.03	1111.84	1025.31	1083.16	977.015	929.286	1452.55	1700.26	1153.81	1339.27	1408.73	1621.27	1834.8	1131.09	934.618	1092.9	1220.49	1014.23	829.745	978.959	1704.92	971.952	1029.91	991.358	937.426
"201631_s_at"	2638.95	1638.11	571.291	5645.5	1457.9	2144.98	1527.06	847.108	1219.35	1982.75	430.456	800.655	1558.17	1185.73	1484.05	1573.17	572.94	1017.7	1539.93	1291.2	1326.72	2177.96	809.469	2298.29	1158.19	2803.61	8429.42	783.564	9026.66	6896.61	5041
"201632_at"	979.908	870.448	1010.31	1187.33	773.996	926.895	972.051	749.053	578.175	551.709	1182.79	670.127	1123.02	960.086	666.135	628.692	841.106	1052.44	916.534	1008.76	813.602	666.418	1203.73	720.408	967.574	1019.59	852.915	877.859	1131.6	973.891	1028.17
"201633_s_at"	206.939	263.006	193.468	185.518	197.384	265.305	169.84	228.905	111.182	180.659	217.371	297.451	305.087	321.53	298.222	408.135	244.002	216.793	464.994	201.991	243.809	330.226	232.244	261.243	160.249	206.183	257.397	202.756	414.648	246.604	323.635
"201634_s_at"	150.692	197.252	286.894	183.864	152.038	120.985	125.389	228.518	196.802	95.3703	179.518	124.138	102.002	165.259	138.986	138.69	254.147	152.387	356.985	99.5594	167.513	148.894	203.248	97.9499	84.4709	139.47	235.696	139.206	65.3157	91.3013	75.8998
"201635_s_at"	584.288	609.681	904.802	399.137	471.144	594.961	330.867	481.354	455.507	354.197	347.291	449.167	363.281	275.719	434.999	467.78	428.553	306.06	539.303	132.908	348.36	280.991	351.756	243.391	350.051	376.811	496.639	562.213	528.837	456.727	542.986
"201636_at"	550.587	429.505	717.836	704.151	490.965	680.353	389.141	585.225	530.528	552.759	505.644	388.653	283.501	311.792	324.481	317.816	468.885	244.606	306.411	339.116	364.908	504.637	687.005	342.203	291.365	299.035	732.426	384.133	480.403	470.956	246.897
"201637_s_at"	1394.79	1388.26	2085.96	691.854	1381.62	1589.89	1647.53	1947.54	1849.84	1758.98	1694.97	1617.38	1553.09	1704.79	1608.24	1945.6	1919.41	1217.6	1543.42	1374.57	1509.9	1636.26	1727.65	1475.96	1384.6	1044.13	953.023	1613.12	1407.69	1158.56	1472.84
"201638_s_at"	92.1434	32.7946	71.9876	28.8229	15.0847	15.8899	16.8314	11.2786	45.0143	34.468	16.5851	42.8432	42.4516	26.3815	50.1213	20.8869	19.9014	12.1603	56.4878	82.3399	16.5278	40.2379	74.1934	41.029	107.786	152.153	27.6509	116.798	39.9824	63.2724	80.8208
"201639_s_at"	666.59	415.34	370.775	403.89	330.476	330.544	430.564	497.324	562.52	427.077	483.933	377.116	415.921	654.29	499.448	555.925	374.382	442.529	376.164	362.708	479.799	508.295	548.175	363.583	663.706	573.661	372.258	535.159	514.423	578.465	890.05
"201640_x_at"	551.766	540.86	502.833	566.564	605.641	545.471	592.806	485.271	520.976	388.431	505.006	278.131	556.393	389.672	407.403	413.909	461.291	497.602	173.539	721.437	538.185	599.545	452.916	562.259	730.896	611.215	511.607	655.537	638.559	732.76	587.605
"201641_at"	512.505	882.817	1157.89	477.846	2964.46	1406.66	1919.98	1576.03	1236.06	3664.12	1005.78	1883.7	1943.85	1581.12	2164.67	2532.68	1508.55	1028.42	5782.42	1169.38	942.042	2283.39	456.467	1246.86	940.794	796.001	1006.47	946.362	1785.61	1733.38	1289.36
"201642_at"	2077.61	2530.45	2264.74	3056.42	3249.64	3704.92	4125.08	2942.31	2778.92	2902.97	3243.11	2692.79	3525.29	2557.19	3618	3464.99	3151.1	3859.75	3524.56	4583.68	3257.01	2755.11	2829.1	3020.59	3373.5	4224.36	2755.23	3283.56	3287.14	3375.65	4124.35
"201643_x_at"	1150.26	1027.84	1255.91	1065.31	1086.91	1218.5	1543.07	1326.9	1284.4	1396.71	1405.72	1029.61	1120.81	1477.48	1183.61	852.23	1485.29	978.796	856.533	1076.6	1055.74	1244.14	1221.6	1230.89	1559.02	959.484	1092.76	1202.58	1469.94	1383.95	925.988
"201644_at"	328.962	260.441	408.627	437.421	362.193	291.764	408.027	344.984	357.484	439.039	408.659	344.407	220.349	364.714	387.725	351.981	495.198	377.21	449.099	341.635	306.586	555.594	348.902	448.476	335.279	302.476	400.92	446.319	425.334	427.789	380.095
"201645_at"	2092.34	2631.77	627.135	9809.15	6714.03	6992.09	6102.41	3826.46	6598.59	4369.46	3584.57	7652.84	5440.1	3325.4	6437.94	4977.1	1216.36	6020.28	1559.38	6858	4602.2	5713.55	6233.67	4704.11	8907.5	10239.8	10273.5	6762.23	5095.38	4666.96	4301.74
"201646_at"	952.165	553.712	787.198	605.873	996.371	1229.5	1061.47	1360.04	831.061	482.179	1255.55	1731.66	1555.93	511.398	1468.32	779.788	976.436	1238.41	862.907	794.951	1709.03	661.996	911.172	835.831	842.85	1291.48	850.652	1049.32	1011.37	1208.48	1283.4
"201647_s_at"	453.267	309.252	481.118	195.641	370.89	417.965	266.007	270.629	357.423	304.079	218.483	350.692	257.172	128.165	250.762	274.219	257.485	212.278	297.125	211.611	290.839	256.96	314.813	268.997	452.805	968.409	340.999	871.591	378.422	487.178	793.468
"201648_at"	3389.32	2740.02	3715.56	2857.7	3850.4	3042.55	3286.32	3809.42	4026.07	4051.79	3786.08	4203.59	3546.18	5228.87	4035.68	2993.91	3587.58	3281.39	2346.01	3241.3	3389.03	3542.58	3625.63	3449.94	2884.14	3107.21	2754.08	3091.26	3374.35	3085.89	3681.27
"201649_at"	1320.19	1114.69	1219.05	551.716	3528.78	1477.56	1359.85	1828.21	2352.45	2355.48	1447.93	2870.14	1523.21	1884.31	2754.07	1931.63	1963.55	1214.28	3572.93	1374.73	1823.62	3409.81	1433.73	2193.21	1196.24	2005.95	1547.15	1377.3	1396.54	1292.25	1255.46
"201650_at"	3.0172	5.72534	6.7327	7.8359	44.9194	4.14786	8.67838	25.0812	11.4543	3.50693	26.4935	3.70094	3.40181	3.13703	13.0476	9.97335	59.5534	1.84814	21.4156	6.8759	5.11316	9.52625	7.24986	2.04932	2.76994	2.96489	7.59059	4.01226	3.88695	3.86856	3.6705
"201651_s_at"	2703.16	2731.49	2353.76	2612.92	3786.6	2708.57	2910.4	3171.66	2908.05	3934.62	4380.17	2727.88	2130.77	2021.13	2200.92	1840.02	3011.6	1984.58	2224.25	2403.12	2173.05	2423.14	3706.63	2193.92	2765.07	2993.18	2176.25	2871.41	1902.63	2682.51	2219.78
"201652_at"	1154	1008.87	1958.7	1101.75	876.98	1016.53	1118.38	1124.32	1178.09	1066.6	1187.01	909.849	943.839	923.505	891.212	1310.68	1290.05	924.998	1823.91	1072.6	1067.53	972.014	1180.05	921.382	677.082	654.908	1257.55	802.629	720.39	733.01	623.698
"201653_at"	1953.17	2488.7	2695.16	3009.71	1729.78	2012	1716.42	1965.91	2668.53	1794.83	1596.48	2523.19	1390.88	1557.9	1704.35	3241.76	2456.87	2361.36	3611.24	2129.55	2068.09	1766.55	2382.96	2108.75	1728.24	1422.45	3058.26	1079.52	1156.32	1082.64	1184.85
"201654_s_at"	788.756	179.272	188.427	237.316	230.239	193.514	149.799	267.072	257.532	101.091	232.379	182.925	96.8841	72.5588	190.311	120.678	182.832	133.363	71.2481	66.3807	184.948	133.366	260.661	91.5562	593.182	470.582	194.625	1174.55	1038.16	772.14	805.08
"201655_s_at"	2462.36	1454.88	1237.18	1055.77	1811.26	1502.09	2002.51	2493.12	2733.55	1976.87	2258.85	1035.12	1187.76	722.516	1198.31	795.8	1417.41	1016.6	660.037	1325.46	1565.17	2854.21	2886.37	1527.37	1020.93	757.148	1308.87	2869.36	1734.92	1484.23	1033.44
"201656_at"	1285.4	1187.22	1381.61	472.8	337.926	575.542	568.471	1063.91	921.197	551.284	667.995	688.661	510.577	480.307	401.78	359.634	543.244	396.187	453.73	630.276	515.1	592.057	1123.81	700.467	363.577	269.887	359.083	438.398	577.398	445.33	330.76
"201657_at"	184.993	177.05	227.221	113.618	199.448	283.871	220.138	300.568	186.747	144.997	200.729	229.161	269.295	162.056	170.747	242.729	249.135	253.683	281.284	256.384	301.687	109.713	232.262	194.226	128.21	136.103	249.066	87.0174	106.125	102.575	123.467
"201658_at"	434.014	911.456	697.742	461.177	585.949	1088.52	1357.22	1221.45	673.27	597.017	1102.74	729.685	1241.38	866.451	631.938	888.484	1102.39	900.941	768.747	1148.33	1065.01	532.842	504.414	444.501	970.997	655.584	706.662	1143.49	1027.83	1014.42	391.768
"201659_s_at"	648.166	773.923	642.033	671.226	1204.42	1205.31	1264.12	1168.72	936.37	1072.61	829.526	1145.4	979.025	1041.6	718.398	1431.63	1076.79	1326.12	1385.88	1302.79	1073.75	852.581	859.078	1066.18	692.887	665.43	756.229	712.98	548.35	660.712	601.62
"201660_at"	583.784	724.258	894.3	804.349	1132.76	996.869	858.812	1048.67	708.865	870.591	784.62	744.036	661.456	488.365	714.123	609.247	743.087	735.808	478.285	865.24	861.317	756.823	828.09	1017.3	783.217	928.793	496.426	1000.29	789.366	803.306	768.78
"201661_s_at"	470.113	455.208	641.478	578.863	637.038	729.342	666.064	905.705	549.798	663.635	592.868	509.279	478.169	280.478	495.573	428.862	685.379	405.482	350.19	561.716	641.476	364.722	543.453	509.044	425.828	405.032	597.151	588.353	439.72	573.313	315.683
"201662_s_at"	686.103	814.284	664.583	1240.59	1140.89	977.168	923.936	1219.16	809.435	1013.67	609.75	924.139	833.264	788.762	1142.67	636.639	809.454	925.437	717.512	1258.83	980.052	632.686	1017.93	967.022	623.225	785.286	848.668	849.823	1171.64	1343.42	628.952
"201663_s_at"	456.924	199.264	246.933	299.978	381.009	432.303	461.361	377.814	622.458	430.22	435.191	590.732	556.284	577.137	820.786	331.187	196.396	391.19	200.334	271.793	819.028	756.409	518.129	496.955	391.266	393.045	186.504	609.697	298.791	397.35	433.684
"201664_at"	555.148	365.037	417.723	363.565	698.666	621.181	742.515	680.808	1170.54	1158.18	490.479	691.014	446.422	822.627	834.413	404.339	441.859	457.8	315.591	579.94	929.613	900.644	823.062	642.299	480.227	457.765	279.057	865.373	497.491	569.45	602.564
"201665_x_at"	21890.7	25416	21383.3	21805	14425.1	11989.8	16269.4	11120.4	12326	15179.6	14687.4	14418	15857	22592.6	14625.3	15802.8	15610.7	13708.5	16200.3	12435.4	13779.6	18292.8	14508.5	15357.2	16963.7	15499.4	13854.3	15278.7	16216.8	14487.3	19170.5
"201666_at"	7679.28	15537.1	5853.1	12421.4	15352.2	13700.3	14548	8717.52	13288.1	13490.9	9540.11	13121.4	14688.8	15184.3	13199.6	15108.7	8478.83	14597.7	12255.3	14406.4	13088.4	18299.5	10968.1	12237.7	24181.9	12581.6	10131.6	20281.2	16631	18473.1	19634.2
"201667_at"	5941.74	2337.76	2497.79	5472.7	2659.69	3335.95	3350.13	3353.92	3714.33	3859.21	2064.55	5024.97	2869.4	1924.56	2821.37	2471.95	1602.87	4215.69	1681.83	3174.34	4813.52	2571.23	5078.37	3123.35	3018.38	6170.77	5311.51	4028.1	2902.4	2974.14	3772.92
"201668_x_at"	322.874	228.827	123.515	231.938	215.917	187.789	127.467	114.52	355.859	114.045	45.3307	207.867	146.237	51.064	262.654	107.22	89.5283	90.2668	172.789	86.967	82.1252	135.083	52.4898	107.084	1054.46	1273.13	190.049	1134.13	703.093	646.727	749.601
"201669_s_at"	3775.53	2909.79	1997.75	1853.74	2151.6	1845.23	2021.88	2232.04	3526.33	2654.53	1094.93	2673.77	2322.36	2299.45	2616.09	2233.25	1275.76	1765.43	2902.45	2802.39	3095.6	3012.93	2135.44	2550.89	1921.18	2045.99	1654.02	1482.12	1239.38	1193.82	1174.66
"201670_s_at"	1481.03	970.649	388.612	485.797	1215.48	1061.01	1235.74	790.745	1812.31	1100.14	508.661	1973.82	1744.3	1694.54	2297.21	1445.64	391.02	1777.68	1126.62	1281.85	1867.71	1169.74	507.348	1230.13	1975.98	2151.65	389.244	2575.25	1481.05	1237.56	1309.61
"201671_x_at"	511.259	639.354	721.193	760.443	922.547	772.226	786.935	970.715	949.996	1022.53	1110.57	1031.76	712.293	646.382	966.678	624.185	729.34	875.457	646.708	637.785	641.029	705.397	641.809	996.263	693.228	706.959	764.352	764.761	562.531	521.659	582.088
"201672_s_at"	1297.2	1558.98	1849.98	2554.69	2239.25	1804.79	2223.46	1727.36	2087.51	2524.64	2287.54	1669.68	1409.35	1739.99	1898.89	1283.97	1911.77	2087.78	1775.14	1639.93	1420.38	1863.72	1715.86	2258.42	1560.08	1524.38	2502.73	1181.07	1120.93	1190.8	1500.37
"201673_s_at"	607.418	471.173	543.254	422.561	735.432	812.366	563.576	313.191	535.146	668.059	538.265	549.165	542.437	453.873	548.366	411.279	569.194	520.903	279.605	453.41	461.095	646.206	411.277	567.322	546.151	975.832	499.377	512.367	569.681	491.245	574.171
"201674_s_at"	371.215	480.861	736.262	598.856	597.723	728.356	654.99	686.54	440.106	452.402	1765.36	319.695	954.584	565.735	329.721	473.065	2125.99	625.493	726.989	537.768	428.473	475.661	489.164	423.648	742.574	306.418	559.744	881.357	860.643	920.399	594.999
"201675_at"	768.866	895.222	960.353	1165.14	703.992	930.362	657.986	898.194	596.191	692.007	1144.29	456.148	667.475	387.944	359.826	388.44	1590.08	359.281	741.997	922.234	510.662	813.729	826.686	732.426	634.065	654.306	1209.78	655.061	776.016	904.353	702.996
"201676_x_at"	3416.42	4349.31	4526.92	6098.83	4243.75	3879	4705.59	4401.35	4673.92	4227.27	3692.3	4311.75	3765.75	5233.22	4553.6	5708.76	4219.52	4657.28	7179.05	3289.83	4078.51	3185.73	4184.62	4153.5	3213.11	4306.89	3908.58	4007.61	3466.79	3270.9	3845.63
"201677_at"	183.871	219.648	257.667	208.351	264.451	247.629	230.85	247.51	297.522	190.762	268.106	210.893	248.665	320.887	194.776	155.126	211.13	153.621	181.331	207.799	208.055	276.066	192.441	246.039	187.73	229.258	212.082	236.645	290.756	237.392	196.835
"201678_s_at"	399.709	380.15	434.595	392.033	542.645	411.461	428.797	477.506	374.774	530.886	628.217	497.065	308.302	606.685	459.818	518.93	625.456	325.626	390.852	482.859	324.769	609.945	399.923	654.307	328.266	400.43	406.81	448.772	367.189	310.72	511.95
"201679_at"	104.814	93.2612	52.0363	207.624	92.897	5.22497	14.1541	37.3671	30.0215	11.8664	3.55191	25.943	49.8291	11.9149	31.6441	22.1531	9.67131	7.61495	11.5151	7.85886	7.90913	5.72668	12.3589	12.9568	102.093	167.347	159.973	189.058	111.381	78.0896	97.7373
"201680_x_at"	1508.03	1046.11	1060.94	1905.54	1043.95	987.467	1430.22	1224.93	1288.75	1304.21	1255.11	876.457	961.011	1596.23	1156.18	1036.16	996.537	1103.03	797.899	958.998	1072.67	1279.52	1435.33	1164.2	1258.49	1181.89	1824.59	767.789	1206.59	1276.67	1015.63
"201681_s_at"	829.859	557.744	619.759	304.591	436.659	551.828	574.784	722.905	408.14	330.969	676.922	389.04	456.289	341.957	396.777	397.904	535.291	496.986	351.131	503.507	855.82	350.392	730.116	330.645	363.746	392.477	613.487	446.748	525.933	494.034	464.519
"201682_at"	1413.42	1467.24	1175.64	1119.35	1115.55	1521	965.449	1219.33	1442.97	1799.28	1366.48	1207.47	1111.11	2135.75	1596.58	2204.68	1652.07	1273.58	1476.15	1203.22	1168.89	1476.1	1277.76	933.209	1459.96	1477.72	1197.96	1320.93	1798.05	1609.76	1538.32
"201683_x_at"	266.542	258.026	246.701	347.711	124.693	227.156	98.8696	146.668	193.138	153.4	173.633	170.644	129.269	82.4073	154.529	110.477	142.894	147.708	232.633	102.891	99.6986	133.02	136.093	139.789	255.407	289.294	283.384	258.726	314.208	360.046	308.597
"201684_s_at"	836.743	920.691	808.161	1134.11	849.886	748.477	712.782	709.506	639.514	684.549	698.872	660.88	740.838	683.789	604.845	731.535	804.637	713.534	748.667	709.122	618.931	597.471	904.707	647.388	779.437	795.524	987.692	560.778	645.599	710.848	795.363
"201685_s_at"	272.446	427.611	475.457	493.977	359.898	547.007	425.806	551.41	334.134	353.376	407.294	258.76	429.317	363.781	250.537	288.199	355.935	316.694	302.603	384.15	339.951	234.832	417.932	304.285	393.83	253.286	372.665	295.044	299.812	327.416	230.913
"201686_x_at"	348.444	308.199	303.835	523.925	415.749	455.827	333.148	389.8	319.269	248.413	257.316	403.148	298.153	304.944	318.754	355.972	346.549	289.648	363.17	375.789	367.098	406.356	311.445	334.277	301.535	470.456	398.319	318.908	348.557	334.974	431.219
"201687_s_at"	787.475	677.721	838.232	876.464	565.444	459.236	486.44	804.694	750.855	683.223	567.737	668.786	423.634	839.508	521.308	368.828	566.987	603.415	446.853	610.318	711.435	575.564	683.714	678.441	411.314	578.162	970.15	582.354	506.215	596.89	515.049
"201688_s_at"	100.53	35.7085	97.5956	54.0089	168.054	114.226	89.6643	131.504	184.433	216.605	190.263	379.821	129.572	825.53	405.823	395.251	179.529	106.295	176.855	81.392	56.7399	512.235	82.1736	961.652	63.4244	138.965	54.5075	50.1802	86.7856	24.4006	87.6057
"201689_s_at"	53.3483	41.877	87.4742	18.6859	90.8496	48.2093	73.9192	134.949	215.428	282.34	136.694	291.387	127.025	378.216	199.459	195.584	114.475	63.2524	138.625	71.2382	64.9045	285.048	40.7809	721.52	29.3422	109.594	50.6052	29.1255	64.6231	51.8378	47.9659
"201690_s_at"	159.125	127.424	122.645	85.2074	351.102	153.113	144.921	295.544	507.244	531.335	224.278	601.572	193.211	1160.33	374.858	619.837	277.121	120.288	232.26	117.945	76.0078	531.119	100.969	1413.85	119.867	246.926	148.776	112.758	134.061	115.223	105.371
"201691_s_at"	17.8513	31.2353	1.48415	4.78693	65.1895	7.64966	5.71209	14.4857	7.21015	10.1158	9.1801	40.8278	3.73311	62.8835	40.9264	49.042	14.6321	3.10495	6.38662	2.73626	9.1157	41.4437	4.95055	55.8993	3.33828	8.28293	4.0684	6.4568	20.7932	24.1051	3.16771
"201692_at"	466.121	480.585	611.947	556.174	534.449	669.823	698.417	447.741	537.463	498.511	593.195	579.563	741.935	437.296	548.703	642.468	694.504	748.317	554.44	558.877	615.949	550.053	537.078	495.376	412.377	530.584	465.318	760.389	628.627	722.323	463.137
"201693_s_at"	2587.03	1232.2	3021.87	3054.89	1114.52	3271.63	2177.21	709.058	622.608	623.993	565.544	357.542	921.398	297.97	366.858	887.752	766.129	474.908	694.641	1071.88	2574.44	1566.63	882.689	502.28	1423.38	2477.04	6108.78	727.411	11430.7	12127	6801.65
"201694_s_at"	5890.26	3796.09	7889.45	6059.39	3006.36	6541.03	4922.38	2726.12	1109.93	1633.81	1327.42	655.234	3224.95	1338.93	703.659	3091.63	1567	1529.84	2403.32	3842.48	6464.33	5701.4	2378.52	1309.39	3211.75	4177.05	8917.76	1797.02	18337.6	18766.3	9909.42
"201695_s_at"	918.737	776.238	508.311	6598.62	1148.25	1257.02	940.506	899.757	878.754	1038.5	1074.99	797.625	805.347	1054.97	1279.3	771.528	578.006	1371.9	685.42	1296.16	793.742	1311.03	999.725	1479.62	747.936	1330.2	1824.13	714.458	875	1032.76	1288.94
"201696_at"	1461.6	1682.64	1979.67	1817.89	1240.78	1103.98	1341.37	1542.74	1454.36	1431.6	1798.2	1240.46	1133.52	1281.53	1399.07	1091.63	1838.59	1353.07	996.46	974.506	1378.81	1288.66	1572.58	1601.02	1453.77	1620.19	1832.16	1473.93	1804.48	1926.91	1780.51
"201697_s_at"	616.881	374.633	273.347	425.636	515.244	593.846	637.246	534.716	818.899	623.412	440.568	573.455	359.644	762.553	712.552	385.055	385.995	438.327	472.814	561.602	582.258	722.558	623.982	613.171	538.41	734.245	561.876	419.475	461.616	425.137	494.634
"201698_s_at"	1452.96	1572.53	1499.8	2004.24	2135.72	1896.95	2267.93	1677.99	1776.53	1959.5	1946.13	2142.63	2411.26	2999.77	2677.05	2809.01	2273.25	2759.77	2498.55	2347.15	1838.36	2700.96	1468.92	2419.35	2223.29	1961.26	1565.07	1618.72	2082.76	1853.42	1975.37
"201699_at"	971.894	940.596	900.932	1717.17	753.336	830.296	1031.88	1031.26	975.968	1152.48	1018.21	1027.84	755.934	1248.12	1151.15	1257.05	1045.08	1005.34	1512.24	913.233	998.657	757.347	1173.64	1302.15	787.531	863.786	1309.27	626.73	726.017	662.083	950.024
"201700_at"	1056.63	1100.24	1183.3	729.55	1497.33	688.527	863.869	888.307	813.98	1151.27	1498	1423.68	797.663	1690.26	1633.9	1621.21	1165.63	1437.32	949.552	1074.07	950.144	1312.96	1262.44	1059.18	762.433	995.34	587.706	1180.58	782.302	600.522	676.054
"201701_s_at"	428.041	513.455	725.146	374.772	327.217	362.225	392.677	553.621	347.98	375.034	514.76	306.466	365.695	271.352	513.387	498.873	636.154	347.085	448.862	466.178	487.879	249.122	427.704	303.944	305.664	247.317	592.719	213.676	296.974	261.302	198.701
"201702_s_at"	110.945	90.8034	19.1908	38.2669	27.7062	18.4679	15.5241	17.5794	28.721	112.162	89.6887	38.1807	65.3868	18.0086	106.692	24.4617	23.4384	75.2775	23.6919	21.0213	16.8768	25.9599	44.9961	16.1106	112.859	110.472	15.9124	153.443	245.652	178.686	140.954
"201703_s_at"	652.614	598.839	519.248	790.389	516.786	502.575	505.848	399.756	630.003	617.391	430.536	486.225	420.503	431.599	499.867	375.483	379.163	332.738	281.439	544.671	578.357	567.652	628.039	586.165	519.467	627.365	578.357	509.837	601.747	653.792	906.686
"201704_at"	495.263	472.22	561.231	399.555	372.168	258.229	379.397	349.583	479.679	696.371	618.033	406.988	515.992	652.292	611.663	608.574	477.244	420.557	631.647	351.849	302.305	594.863	582.734	781.817	627.582	469.901	353.495	485.103	553.007	446.85	486.985
"201705_at"	1491.65	1778.17	1136.87	1831.56	1512	1421.26	1165.98	1342.74	1274.82	1181.81	1099.42	1290.89	1210.23	1184.68	1465.64	1268.46	1226.01	1593.99	1516.2	1473.57	1256.38	1080.58	1155.49	1127.84	1162.79	1569.23	1538.78	1183.12	1073.83	1096.86	1219.09
"201706_s_at"	269.421	316.148	1118.27	298.434	451.63	458.569	581.121	408.087	382.212	278.793	694.447	404.123	562.007	377.587	454.647	664.806	1136.53	475.221	1015.92	552.809	532.978	479.183	375.177	573.212	399.37	266.338	548.506	328.521	337.714	340.721	400.696
"201707_at"	203.655	298.731	578.296	46.0058	224.382	283.872	423.944	237.513	230.46	284.362	503.231	138.236	222.337	263.625	188.63	281.522	709.269	236.336	285.665	428.249	271.742	208.174	194.709	329.297	234.108	174.369	322.222	147.866	233.56	202.42	175.375
"201708_s_at"	325.883	256.169	273.259	239.423	329.646	396.09	267.642	238.196	238.663	252.843	196.896	311.537	319.972	294.423	291.533	321.709	191.986	220.562	289.81	325.478	362.931	330.354	241.677	229.008	318.15	399.927	185.638	301.373	294.447	266.268	367.964
"201709_s_at"	934.339	648.257	775.727	192.827	1331.1	1404.09	1350.6	1100.95	1252.79	964.397	967.664	1026.89	1018.17	841.317	1023.91	1151.83	1035.81	1145.35	996.707	1322.51	1124.96	967.901	974.069	808.457	961.93	766.787	238.529	1104.35	971.752	1029.62	979.515
"201710_at"	39.6333	94.4	24.9912	48.8621	79.6977	151.838	125.777	104.61	194.246	154.535	62.7907	139.573	199.513	269.012	162.229	90.9927	63.634	156.411	13.283	154.405	81.636	208.853	47.4609	172.113	138.577	133.302	27.3772	44.8119	108.904	49.0674	55.9866
"201711_x_at"	800.514	554.627	763.833	781.763	321.517	582.513	438.52	538.423	558.989	461.09	454.848	513.195	276.755	188.731	491.187	271.615	310.397	217.283	338.455	274.322	347.221	538.088	500.731	557.28	664.261	905.998	715.401	624.379	652.788	913.701	783.695
"201712_s_at"	464.744	332.482	379.866	554.066	355.003	394.78	397.2	331.829	393.283	391.194	435.459	322.818	257.624	379.118	301.033	179.692	273.836	224.636	181.001	371.339	329.124	334.415	399.897	381.79	301.377	296.547	287.986	276.644	245.416	195.708	317.876
"201713_s_at"	952.886	478.985	1031.23	1110.03	446.403	682.25	792.4	947.951	809.643	769.01	799.046	493.573	512.655	649.892	683.621	261.914	490.848	538.641	409.579	653.914	678.938	704.083	1015.56	821.153	587.845	528.568	1302.92	461.619	553.292	549.787	610.825
"201714_at"	290.896	327.272	186.236	214.866	300.415	261.392	336.344	280.554	362.347	278.888	412.628	334.534	190.787	265.362	387.638	229.501	262.895	649.341	335.667	335.942	256.731	368.067	301.315	381.551	269.579	359.386	345.644	271.103	227.964	276.825	342.315
"201715_s_at"	526.072	307.291	347.064	480.112	224.895	336.02	371.24	287.922	262.369	286.943	416.229	231.376	430.992	404.081	280.166	284.913	245.269	400.268	162.569	374.778	397.015	564.151	514.349	412.343	539.685	533.776	490.597	430.895	779.91	635.305	699.193
"201716_at"	1203.1	874.793	915.851	805.754	1398.96	1239.79	1477.49	1162.06	1274.93	1410.6	1277.03	1344.25	1691.78	1300.71	1832.03	1423.48	1260.42	2059.33	1278.96	1397.21	1406.94	1378.57	1185.61	1387.08	1288.44	1420.4	844.259	2071.38	1296.7	1169.59	1682.92
"201717_at"	1241.55	1293.32	1233.58	995.837	1721.26	1801.35	1708.85	1471.15	1648.91	1245.96	1952.47	2062.34	1666.71	2209.43	1865.52	2431.95	2195.85	1351.85	1346.95	1622.04	1652.15	1506.86	1277.7	1419.67	1197.57	1183.95	1042.76	1298.23	1176.49	1075.5	1113.4
"201718_s_at"	1017.34	1181.47	1015.01	580.669	815.749	1317.4	1006.92	1345.5	610.458	473.877	1304.97	1131.18	1859.14	576.294	1058.06	978.448	1369.71	783.066	711.058	711.928	1132.37	921.107	1121.79	829.231	1803.77	1288.13	794.744	911.394	2012.98	2067.18	1428.31
"201719_s_at"	2051.74	2289.4	2006.85	702.362	1596.64	1526.75	2085.04	2067.28	2363.85	1974.24	1589.83	1590.64	1837.29	1257.18	1602.48	1605.26	2083.87	1280.49	1425.77	1754.03	1784.82	1689.24	2520.65	1693.25	2765.85	1811.24	1488.04	2455.52	2969.77	3266.79	1643.83
"201720_s_at"	3195.05	4095.42	1295.91	7225.68	3693.29	5655.68	4810.35	3257.19	3538.29	3570.65	3656.31	5230.75	6340.28	6658.73	7610.47	6046.91	1582.05	8354.69	5304.95	5974.71	3860.46	4968.28	3725.1	6257.22	7959.24	8074.62	4853.68	5758.72	6942.56	6232.23	8568.51
"201721_s_at"	7267.29	9133.84	3018.34	10876	10254.6	11052.9	10648.2	7227.99	10060.5	12106.4	6711.5	10887.5	10521.4	13054.2	10667.5	10355.6	3819.42	12319.1	8416.47	11781.6	6688.98	9656.47	8207.68	11891.7	15131.4	14168	8877.84	15646.5	12819.5	13476.2	14395.8
"201722_s_at"	2613.78	1956.64	1177.46	2085.8	1591.44	2005.26	2278.99	2130.99	2339.36	1622.1	1096.8	2315.46	1659.13	1472.6	2174.83	1853.66	1591.13	1522.07	1467.21	2462.55	3627.91	1581.07	1959.26	1473.93	1470.4	1503.02	1908.37	1911.79	1193.11	1836.32	1104.45
"201723_s_at"	2033.7	1577.02	854.309	1816.75	1359.55	1841.7	1954.7	1815.14	1857.68	1740.09	1282.18	2709.91	1583.81	1590.65	2655.9	1716.48	994.344	2046.8	1258.25	1710.58	3104.82	1407.48	1340.1	1284.76	1946.42	2483.28	1268.6	3078.36	2000.01	2794.91	2206.88
"201724_s_at"	2089.09	1067.13	784.345	1698.09	1121.14	1119.71	1335.48	1309.76	1659.97	1504.49	574.176	1631.64	1010.59	1269.56	1656.92	1161.57	723.084	1101.91	781.322	1282.2	2210	1166.98	1150.67	1122.59	1107.1	1180.48	1108.96	2183.44	1226.58	1429.66	964.234
"201725_at"	1001.32	979.236	976.365	1381.36	1087.93	905.928	1241.04	912.854	1561.28	1089.67	1095.13	807.969	1580.8	1364.14	1036.37	1035.95	1451.43	1201.46	1493.59	1229.09	660.142	943.679	945.691	902.756	929.498	789.699	1139.86	1013.26	891.494	907.935	750.314
"201726_at"	2022.61	1865.55	1865.14	2396.58	2139.65	1905.19	2409.03	2071.51	2416.67	2446.13	1793.66	2026.96	1397.33	1915.12	1689.82	1443.51	1591.43	1634.9	1373.27	1717.32	2151.82	1998.06	2217.22	1933.29	1665.98	1679.59	2528.81	1390.1	1512.3	1590.63	1626.24
"201727_s_at"	236.771	217.154	222.588	355.502	295.017	270.851	238.394	269.258	287.72	162.249	308.891	331.922	571.549	441.429	325.423	276.999	326.794	334.411	294.113	271.163	521.237	343.376	238.464	296.967	356.555	360.982	320.222	374.017	442.278	512.266	435.423
"201728_s_at"	315.822	275.776	226.023	337.301	293.31	297.105	217.651	248.87	298.294	234.392	189.203	205.626	250.343	140.187	319.15	173.862	205.863	232.693	165.362	246.238	165.513	220.238	219.812	181.433	308.892	391.073	341.09	247.358	341.843	388.18	345.523
"201729_s_at"	884.889	843.669	729.275	609.601	1138.95	1127.83	1010.04	922.527	962.056	1049.1	1059.06	875.938	1134.52	1186.97	1227.83	870.933	816.13	1457.49	541.965	947.778	1010.01	964.978	769.998	918.026	1741.79	1600.71	625.355	1454.06	1400.61	1295.92	1488.26
"201730_s_at"	924.787	1040.26	1078.55	1024.68	1556.96	1237.69	767.562	867.107	1602.51	1892.3	1784.76	1529.91	1046.72	959.052	1694.5	807.558	1018.29	1781.95	907.484	1379.82	752.026	874.315	895.008	899.729	1436.26	701.821	1065.52	1374.92	1126.96	1111.21	1526.26
"201731_s_at"	1399.66	816.259	893.475	847.126	933.405	998.793	979.553	983.154	1156.42	1002.46	1312.13	1031.67	1350.62	1219.39	1135.87	654.306	789.059	1003.63	779.106	783.657	1069.61	1696.85	1092.79	1049.18	1018.46	1233.29	969.505	1056.3	1059.42	999.483	1050.09
"201732_s_at"	177.756	90.19	56.4234	54.5079	100.17	94.4614	99.7109	113.348	95.8613	134.387	146.162	160.936	166.144	96.0777	139.483	98.2269	67.731	135.51	113.393	96.1434	110.282	43.8845	97.8107	106.04	132.308	194.644	63.3633	212.556	194.979	247.287	254.88
"201733_at"	60.4706	90.4904	125.373	81.0422	75.4145	108.029	61.6348	116.622	117.998	108.861	76.6134	6.80284	42.4275	64.359	96.2534	14.0114	108.884	56.0142	37.3482	69.4185	91.8133	7.03498	83.2406	70.0465	37.3276	82.2332	158.115	48.5582	20.7189	41.1192	24.8948
"201734_at"	1050.03	1328.24	1603.41	733.091	1432.26	1611.21	2051.34	1524.15	1595.01	1560.44	1398.51	1050.73	1282.9	1311.66	1035.51	933.826	1262.54	1393.52	943.308	1498.3	1345.78	1240.94	1311.23	1362.29	1131.03	1020.95	1042.86	1054.6	1061.61	1095.43	1014.11
"201735_s_at"	507.991	446.935	549.4	291.151	678.558	858.329	1024.88	755.885	684.148	695.207	717.484	704.656	754.402	532.624	679.67	653.891	746.854	688.532	527.756	573.81	823.051	483.581	681.032	506.505	571.55	655.864	405.615	678.336	638.404	694.342	737.292
"201736_s_at"	1160.72	883.337	939.321	1113.62	766.933	1055.72	1057.1	736.786	991.951	933.925	1037.11	1039.85	990.87	1304.16	1201.6	911.452	963.38	1006.2	563.567	885.852	980.783	1361.98	1000.25	1522.98	1634.49	1257.22	910.815	1159.97	1532.28	1645.86	1545.6
"201737_s_at"	1077.27	947.879	2126.68	1067.18	198.258	534.804	343.705	274.723	675.557	337.785	371.079	365.208	217.545	220.701	205.325	273.754	428.999	251.065	321.641	241.882	275.84	491.631	483.565	362.038	596.37	271.297	1143.77	491.255	430.604	607.383	319.336
"201738_at"	1804.72	1808.96	2152.12	2087.82	954.957	1231.19	1380.4	1802.19	1455.22	1148.76	1433.36	1125.62	1270.19	1391.5	1296.81	1596.31	1848.91	1226.69	2237.78	1583.75	1466.48	1256.77	1511.93	1450.53	1058	1040.89	2342.27	711.433	1299.91	1232.39	1202.45
"201739_at"	3995.93	3010.22	2327.87	7004.35	3068.5	3935.11	3897.31	3139.67	3587.79	4091.3	1811.25	3089.3	2797.73	2274.44	2475.68	2580.81	833.181	3250.96	2505.45	3620.7	2702.33	5753.31	3735.22	5457.88	2769.45	5358.39	5947.14	2765.37	8451.94	9298.23	9901.43
"201740_at"	1526.09	1585.01	1639.28	1845.54	2477.97	2750.51	3209.26	2336.65	2284.43	2396.46	2433.84	2035.32	1798.56	2324.39	2391.38	3146.89	2352.49	2101.33	3996.3	2469.34	2162.49	2375.77	2185.74	1968.22	2135.27	1817.24	1434.79	2327.5	1801.67	1750.39	1513.98
"201741_x_at"	69.2155	67.1528	113.257	226.476	126.037	144.488	112.307	113.715	117.093	80.7465	98.4681	32.2375	27.99	24.9058	62.5717	46.4256	90.3839	55.298	39.0409	104.06	96.8466	192.176	128.274	97.6966	83.8695	145.041	136.958	64.7194	54.5406	23.3513	74.413
"201742_x_at"	1714.42	1299.71	1508.37	3962.35	1297.83	1512.97	1194.71	1343.01	1142.86	873.492	1701.16	1628.09	1758.83	1726.62	1939.17	1614.8	1755.92	2285.26	1270.61	1303.93	1448.35	1847.22	1552.06	1750.13	1974.25	1923.55	2590.13	1062.73	1388.06	1423.88	1984.36
"201743_at"	3635.94	7488.47	1822.68	3250.67	5590.92	4776.95	5403.15	4504.63	8783.24	6834.19	3178.78	8549.22	6847.29	6531.74	9104.2	6592.5	4093.21	8431.92	4904.6	5979.52	4938.4	5914.98	3701.05	7372.38	7974.55	9965.12	3890.57	5492.62	6569.14	5401.1	7034.63
"201744_s_at"	5997.28	6843.38	5606.51	4720.59	2996.38	3677.16	2535.93	4238.42	4694.1	4236.14	2265.55	4859.71	3442.7	3148.58	3775.35	4290.57	2998.25	3826.02	4329.56	3842.18	3366.64	3944.33	4339.27	3980.43	4052.2	5194.43	5871.87	4407.22	3830.67	3791.07	4481.49
"201745_at"	1004.97	741.944	872.043	1279.94	624.098	716.916	773.888	843.38	1043.49	998.403	554.796	859.729	536.879	655.645	753.974	800.704	586.906	846.621	794.144	774.713	854.505	591.082	745.84	915.839	486.461	610.45	1461.13	473.048	363.654	383.812	543.967
"201746_at"	569.361	538.146	492.365	245.43	611.418	513.733	538.909	444.624	754.221	603.76	471.477	612.043	622.808	798.332	593.134	517.403	399.053	645.88	383.699	422.392	540.222	620.589	311.708	461.683	435.951	553.207	483.099	620.565	503.944	505.297	485.49
"201747_s_at"	174.58	138.363	60.3839	102.879	99.2946	66.4108	39.0977	30.488	29.9233	79.1584	65.2962	93.958	20.8506	79.7323	59.9347	82.0442	53.6194	53.1992	16.6154	33.7592	85.9628	88.9132	81.3046	82.4521	122.655	166.476	111.811	133.676	123.657	168.808	92.8584
"201748_s_at"	685.237	694.258	507.304	589.423	667.277	511.357	544.454	420.525	444.907	441.85	578.808	622.168	609.821	530.506	549.12	438.511	570.001	437.607	335.686	575.519	449.246	683.31	597.197	417.433	813.688	819.292	459.874	985.914	919.957	981.499	1080.64
"201749_at"	506.911	662.062	558.823	374.867	684.749	492.857	316.764	484.662	479.417	447.14	443.448	322.288	347.308	220.359	404.495	268.455	439.471	331.619	237.92	420	314.724	341.231	409.127	360.755	541.829	632.844	258.535	646.278	623.557	511.866	765.202
"201750_s_at"	241.393	49.1258	162.656	156.861	62.1065	53.1069	137.265	75.0816	37.3563	64.433	156.31	41.6896	115.126	39.1278	62.0399	35.7266	40.0046	154.614	37.7139	102.663	36.8904	62.4381	120.306	136.157	178.867	158.144	59.4936	333.523	251.443	230.9	245.138
"201751_at"	1168.06	776.412	835.569	752.303	767.951	813.936	787.586	882.511	546.301	564.238	998.721	673.274	761.134	892.698	910.51	808.979	1187.72	862.3	665.562	899.278	1126.9	927.103	958.952	756.734	623.127	665.758	478.084	698.177	817.303	694.027	855.654
"201752_s_at"	2090.39	1800.83	3554.42	625.388	2322.5	3528.83	2631.65	3498.86	2740.4	1632.64	4534.18	3223.88	4611.76	2934.21	3648.02	3136.49	5067.35	2226.03	2930.95	2722.64	4260.35	2139.18	3041.46	1448.57	1800.13	2198.64	884.399	4293.36	2628.93	2708.75	2796.73
"201753_s_at"	1420.18	1171.8	2684.75	385.754	1612.64	1704.9	1616.89	2513.39	2152.65	1521.01	1982.21	1997.91	2254.47	2315.37	1945.92	1838.49	2761.92	1032.54	1698.89	1891.5	2497.67	1825.54	2490.47	1346.14	727.418	809.705	1098.27	1217.14	1049.48	752.068	1032.51
"201754_at"	5630.05	6673.25	6300.33	4777.03	4939.94	4319.83	4976.5	4222.05	5791.55	5080.22	4404.51	5284.48	5902.14	5517.09	5997.59	8193.89	6028.22	5518.67	10033.1	6128.29	4035.26	6752.71	5428.91	6089.24	5426.78	4893.05	5339.42	6558.5	4565.09	5130.19	5239.1
"201755_at"	29.9229	123.566	51.8926	22.1624	238.922	150.809	223.911	150.921	300.825	290.453	314.258	316.052	258.075	443.41	344.1	311.064	152.535	249.031	191.357	226.924	136.514	320.236	176.442	235.039	352.915	441.146	76.7505	359.078	243.154	329.35	274.005
"201756_at"	890.443	1399.84	1445.92	1305.99	1409.98	1458.71	1655.15	1925.27	1738.32	1264.86	1612.94	1226.05	1327.32	1567.81	1357.23	1833.46	1796.45	1633.03	2317.5	1438.28	1436.19	1335.65	1264.01	1180.87	1181.47	1125.65	1400.99	941.691	1095.39	1069.54	902.383
"201757_at"	3956.85	4677.95	4903.31	3614.34	4663.77	5086.2	5138.07	5088.83	3561.89	6819.24	3393.36	5090.07	4188.22	4290.14	5226.52	6761.16	5615.6	5022.94	9249.86	5170.78	5699.62	6247.93	6764.84	6064.19	2725.86	4597.74	4147.52	5894.42	3994.73	3666.8	4270.96
"201758_at"	985.274	1408.13	1361.07	835.811	1261.44	1475.78	1981.77	2108.82	1099.64	1860.56	2041.91	1617.15	1711.32	1950.85	1816.09	2179.23	2079.76	2096.39	2254.92	1511.31	1613.69	985.229	1528.81	1583.02	1513.65	1377.21	1201.45	1516.77	1390.81	1432.05	1427.53
"201759_at"	150.757	87.5807	77.4109	178.614	93.7299	155.805	21.8134	79.1952	62.5524	112.894	67.4445	52.038	68.403	81.4047	97.4573	99.451	104.818	31.7573	102.695	86.6524	37.8682	126.002	146.848	43.1721	116.714	123.781	32.6108	119.634	115.222	110.166	133.428
"201760_s_at"	2041.9	1521.65	1614.82	2640.9	1508.26	1359.54	1381.49	1667.32	1730.29	1529.66	1368.87	1671.13	1522.25	1679.29	2070.65	2221.01	1612.33	1886.27	2590.47	1314.95	1751.64	1270.9	1302.99	2233.32	1544.24	1711.68	1663.54	1202.41	1135.78	972.802	1440.36
"201761_at"	1154.26	1004.84	1342.95	3919.55	1249.08	508.799	857.799	658.031	1257.04	1724.95	1454.93	1231.14	533.463	972.471	1092.19	1037.69	746.25	1077.57	783.653	791.591	480.116	1165.82	1122.9	1527.43	653.541	1263.47	3603.61	848.85	628.651	624.286	1060.37
"201762_s_at"	2118.68	2333.9	1486.42	3083.86	4761.15	1804.51	2149.59	2155.86	3571.76	6058.31	1477.23	4102.45	1866.03	4744.97	4746.72	3256.68	1661.75	2671.95	5176.8	1846.96	2126.48	4744.72	1859.19	3544.91	2061.33	2968.34	3984.24	2126.36	2254.34	2259.86	1975.45
"201763_s_at"	249.74	283.195	252.086	631.14	330.46	307.355	304.92	234.416	268.824	260.468	303.419	185.59	180.66	324.683	256.228	253.336	245.755	294.385	169.505	230.851	303.406	376.874	162.344	223.931	169.26	274.5	234.088	197.913	275.625	205.204	170.234
"201764_at"	401.147	528.179	376.039	38.0725	508.429	427.949	795.845	699.634	606.915	692.253	666.758	318.683	883.632	470.911	507.291	983.459	1344.72	594.199	1520.14	631.064	767.924	716.103	461.152	396.518	515.325	241.802	76.1629	835.237	451.767	429.684	352.316
"201765_s_at"	1539.92	2975.28	1292.58	1092.85	2206.81	2755.26	3799.63	1980.11	2156.86	1918.36	1460	2488.56	3822.93	2073.7	2491.53	3806.05	2001.94	3158.18	3009.91	3828.51	3000.29	1331.78	1594.7	1334.86	3350.8	1639.71	934.575	5963.68	3722.46	3860.66	3095.88
"201766_at"	64.6551	34.542	56.7701	21.8194	145.209	43.0467	48.6906	43.9687	96.8785	33.1028	45.3924	67.6503	24.5674	8.50159	32.5348	61.2854	108.303	17.5004	50.4626	78.8037	40.8168	79.5605	29.8361	8.22607	25.1287	92.2272	16.5971	21.5177	12.7693	46.574	44.659
"201767_s_at"	309.608	408.874	259.614	385.637	459.594	435.413	231.77	301.987	427.586	453.983	248.478	359.858	359.724	478.79	493.045	465.427	350.019	443.08	253.962	334.987	308.079	320.247	425.323	444.05	436.046	440.975	374.989	337.672	262.713	347.733	351.722
"201768_s_at"	401.379	384.116	420.317	721.601	420.46	646.791	537.504	643.474	362.143	396.843	653.464	673.363	683.179	518.907	584.594	604.525	477.453	849.784	312.323	702.169	732.395	666.824	537.796	736.071	723.909	773.911	705.92	717.214	506.365	646.587	670.605
"201769_at"	1059.99	1120.43	1109.33	1557.86	1099.69	1254.09	1328.26	1348.46	1326.16	1402.45	1075.61	1274.72	621.066	1285.73	1072.31	830.757	1206.1	1051.29	589.849	1099.61	1406.52	1351.23	1443.66	1618	1234.09	919.458	1529.41	726.953	666.304	726.714	679.049
"201770_at"	915.046	822.837	715.976	829.926	1257.94	755.847	661.899	752.59	1048.78	818.42	1199.33	710.196	868.911	999.974	739.65	1027.19	772.072	1320.05	666.69	673.661	752.606	806.64	841.503	603.539	682.712	876.286	693.385	448.652	568.177	623.614	587.473
"201771_at"	676.132	946.135	876.192	885.844	788.559	781.724	1099.81	1072.95	821.482	747.372	1019.77	805.536	907.895	1029.05	833.148	913.644	840.156	1200.28	1111.97	888.143	925.547	935.833	990.547	903.727	1144.8	1108	1045.91	921.007	1077.95	1063.08	1012.77
"201772_at"	571.707	714.356	710.637	1282.32	705.259	754.744	869.851	996.872	848.081	756.627	753.979	917.695	852.684	593.512	794.425	591.366	696.089	677.463	689.614	695.131	836.476	587.378	980.142	920.698	539.096	841.016	1098.74	651.153	409.023	529.955	593.63
"201773_at"	1011.08	756.801	927.21	925.606	894.728	1148.19	1006.15	1087.47	1074.05	932.748	980.837	982.553	838.108	1330.24	1156.45	1133.11	988.751	646.761	614.82	933.446	1201.07	1091.49	1024.97	867.638	742.302	681.283	848.02	660.073	709.122	677.842	629.514
"201774_s_at"	148.383	122.635	154.092	61.409	133.229	147.361	145.754	181.571	190.293	193.027	170.643	181.098	200.402	223.986	183.162	183.289	120.445	109.344	104.476	145.058	192.958	185.989	142.061	130.23	191.423	126.539	125.456	106.331	93.236	145.885	174.384
"201775_s_at"	751.481	535.827	505.877	650.406	630.722	778.159	591.82	632.44	580.246	384.303	497.915	897.686	799.399	462.047	683.03	476.275	697.047	562.926	442.054	532.568	616.161	601.722	578.912	600.519	633.89	785.56	660.217	748.303	363.974	535.552	618.936
"201776_s_at"	699.216	524.052	644.167	481.812	597.052	798.474	673.681	1088.67	720.583	751.892	704.759	730.155	767.504	518.342	819.13	404.98	579.589	776.236	452.765	760.81	854.342	647.32	732.466	615.574	538.948	700.909	714.597	588.739	416.765	436.509	439.703
"201777_s_at"	205.32	232.869	276.336	212.841	202.96	316.746	195.47	281.323	159.065	123.194	192.235	132.25	71.9267	159.193	201.238	148.664	201.076	158.358	273.362	206.447	186	201.88	200.638	113.027	132.844	275.511	258.93	175.385	170.105	201.419	211.526
"201778_s_at"	3138.02	4067.61	4749.12	2590.18	3270.05	3574.6	3438.83	3278.52	3375.16	3180.16	3961.63	3249.06	3696.82	3503.05	3204.86	2358.61	3658.97	3425.48	2090.02	3207.19	3620.03	2720.93	3379.59	3372.17	4137.68	3085.02	3566	4044.3	3600.17	3574	2729.59
"201779_s_at"	1547.22	3061.67	2165.81	2762.92	3001.16	3135.41	3573.39	3693.82	2647.81	2655.15	3618.73	4320.25	4404.63	3118	4257.05	3298.35	4098.32	4525.12	3552.47	3615.9	3461.11	2495.61	3203.91	3870.03	3915.25	4778.6	1750.19	3713.72	3255.13	3592.74	3800.97
"201780_s_at"	1164.37	1648.66	1454.29	1133.76	1088.2	893.853	1344.5	1743.44	1322.47	1620.17	1292.31	2067.44	1802.34	1411.45	2185.07	1620.42	1661.95	1727.8	1749.71	1558.49	1376.9	1053.44	1746.91	2305.98	1221.11	1547.13	1199.36	1496.89	1180.95	1205.05	1335.42
"201781_s_at"	438.017	571.389	582.764	252.393	651.15	545.241	506.49	658.943	433.162	477.49	733.043	544.995	601.515	596.32	544.229	881.499	859.708	455.517	872.086	579.197	569.694	750.361	593.057	446.345	490.636	492.831	337.635	745.829	521.525	476.297	475.547
"201782_s_at"	1000.55	1208.89	1381.58	717.068	1904.51	1498.72	1356.47	1680.8	1444.1	1927.74	1623.64	1279.76	1206.28	1693.33	1432.27	1876.25	2069.56	989.444	2424.68	1362.45	1150.79	1613.56	1526.13	1143.24	1190.04	1013.91	753.282	1374.82	1441.68	1315.71	1359.14
"201783_s_at"	1822	1611.2	1286.47	1947.41	1878.4	1737.25	2030.31	2380.75	1915.38	1582.86	2194.61	2148.05	1989.43	2003.09	2057.29	1567.49	2047.19	1677.12	1233.97	2230.19	2038.83	2056.47	1951.16	2104.34	1673.3	1876.27	1645.09	1402.35	1945.06	1679.42	1890.19
"201784_s_at"	2230.96	2882.88	3867.74	2295.5	1756.68	1681.86	2122.69	2195.56	1928.66	1790.06	2218.86	2562.92	2948.16	1930.13	1928.63	2844.56	2632.11	2832.38	4982.12	2333.17	2527.63	2163.82	2012.9	2827.29	2238.28	2049.32	2891.41	2550.31	1704.96	2275.66	1799.43
"201785_at"	5855.33	26107	14940.8	15243	8854.58	12696.4	15043	9410.79	11441.5	13539.9	6953.58	12730.9	17876	13603.3	16319.6	15879.7	16012.5	17779.6	19016.9	16926.6	14223.1	10483.9	15327.9	16053.8	22869	18890.7	13283.7	18991.9	16090.4	15541.1	22507.5
"201786_s_at"	2536.01	2433	2581.97	2764.11	3550.89	2564.14	2543.45	3144.75	2963.37	3649.67	2476.89	3150.28	2910.21	3627.89	3165.64	1678.25	2135.65	2288.04	2152.34	2253.76	2616.29	3243.59	2260.63	2646.93	2590.56	2880.36	2571.75	3030.28	2939.93	3005.85	2303.74
"201787_at"	661.395	1104.43	1810.21	43.3777	1497.73	1289.49	1010.04	1799.44	719.893	529.155	2593.83	519.235	1169.98	1135.93	1129.85	1311.44	2325.29	1957.82	770.614	1154.46	1678.16	451.154	253.216	495.317	1174.73	909.032	420.37	487.415	858.071	575.466	877.553
"201788_at"	1356.16	1245.74	1087.41	1316.27	1178.06	1076.62	1239.7	1163.75	1365.04	1083.42	1338.24	1312.42	918.651	1470.72	748.6	872.187	1301.5	1012.6	811.736	1080.53	1147.7	875.231	1246.44	1047	972.225	639.664	1205.49	718.375	959.515	900.106	863.843
"201789_at"	7.81202	8.64447	4.48457	36.7659	7.3456	5.45714	6.10042	26.7091	8.88546	3.37911	21.7542	14.1969	22.3653	29.8264	20.0508	6.61075	5.8492	4.67179	58.2811	12.4618	5.00491	45.6989	28.8234	5.99093	6.10641	5.92492	9.32738	4.29148	22.6508	8.37264	19.6264
"201790_s_at"	135.06	181.918	308.118	82.5844	169.689	136.369	189.488	150.627	126.733	64.6223	204.418	148.517	158.47	118.841	165.355	151.927	239.826	166.208	148.926	165.919	162.614	160.672	96.528	87.0252	103.044	142.877	294.316	125.406	155.538	54.5012	221.132
"201791_s_at"	123.372	131.292	272.535	176.82	168.193	189.052	116.163	83.3718	168.078	61.2518	156.608	119.777	116.108	136.221	151.253	166.547	225.16	109.563	134.033	202.852	124.782	178.072	60.7622	136.196	150.263	87.5199	153.385	108.702	154.538	173.05	168.881
"201792_at"	7850.03	2404.55	1753.45	847.091	1280.94	1730.73	1048.38	4156.3	1835.71	654.598	2708.93	3064.36	2411.09	969.143	2724.58	1963.57	1977.38	1566.05	989.67	2767.6	7261.41	1155.77	2529.17	1010.35	2086.01	5036.16	904.418	4241.56	2656.77	1756.46	2378.37
"201793_x_at"	51.3879	24.8074	47.1202	65.4941	83.8676	105.835	44.164	70.491	30.0564	32.7392	35.1669	18.9431	22.542	10.3001	19.2906	17.9646	26.0847	68.2183	101.913	30.844	56.2724	21.662	18.8924	19.7947	67.994	147.416	74.7643	94.2941	51.786	165.438	97.6002
"201794_s_at"	721.996	876.987	840.306	859.593	895.629	620.325	774.757	924.048	1027.02	724.119	995.344	978.487	843.859	827.204	835.442	434.2	665.595	782.112	354.299	751.035	860.034	1019.2	824.322	851.936	792.587	777.18	867.3	853.939	876.615	914.111	625.119
"201795_at"	1210.18	948.13	1314.53	1704.83	1001.24	804.901	724.597	1272.08	1939.36	1954.16	1022.03	1007.93	694.317	1353.21	1701.6	832.251	990.935	532.902	344.228	845.1	1208.44	1849.78	1022.28	1180.43	667.323	717.218	703.94	761.801	655.955	548.283	511.828
"201796_s_at"	166.724	18.5666	73.3019	39.7748	26.7434	22.448	26.2258	23.9712	24.5447	17.968	24.1996	82.9225	21.3512	16.2914	11.2291	24.4563	22.7879	49.433	30.6516	82.5128	17.4995	23.2329	45.4006	23.9908	62.7047	190.255	109.884	193.158	121.988	207.572	197.946
"201797_s_at"	299.976	254.431	246.82	374.844	283.185	233.734	194.039	168.879	261.829	270.949	199.976	257.956	197.675	359.985	229.312	185.283	177.099	353.178	153.119	231.394	179.545	284.545	167.472	230.866	271.451	233.058	353.392	214.594	200.719	242.433	245.76
"201798_s_at"	2682.53	2258.4	2278.02	1178.93	2509.89	2415.61	2563.93	3335.36	2314.03	2274.18	3688.38	2886.81	3560.85	2099.08	3506.52	2058.48	2990.39	3043.3	2346.8	2433.37	4430.43	1980.51	3696.44	2114.75	2922.54	5013.88	1526.52	2090.81	2343	2326.36	2391.55
"201799_s_at"	209.635	287.544	344.054	446.428	197.376	436.523	303.771	356.976	277.775	208.308	502.397	271.178	288.813	300.504	390.207	301.316	333.985	285.172	290.945	253.914	407.796	258.205	392.495	278.67	342.746	378.624	601.389	369.796	240.452	422.651	325.984
"201800_s_at"	566.099	762.535	754.152	769.282	703.672	808.377	955.36	796.732	738.729	574.838	821.573	726.312	722.999	711.734	648.225	538.224	709.378	877.189	446.102	690.75	743.607	716.258	851.229	689.196	807.688	660.9	864.17	853.523	808.097	769.689	705.688
"201801_s_at"	436.286	721.459	538.431	1132.4	664.916	2207.79	1244.56	1994.39	385.684	400.914	1415.76	796.216	1349.88	605.769	571.52	788.366	1523.95	1686.35	626.003	1405.25	1672.88	676.971	980.879	832.827	1959.93	607.81	1008.06	978.586	1948.13	1850.64	1480.05
"201802_at"	535.473	694.398	655.292	796.207	596.545	1405.18	1217.42	1049.01	529.217	457.455	816.607	585.972	1104.71	681.763	552.969	708.25	852.594	1345.51	523.54	1167.06	971.818	672.616	689.96	823.926	1565.42	853.618	609.137	1057.77	1507.79	1663.83	1239.88
"201803_at"	1351.42	1481.38	1695.28	2299.06	1500.32	1571.93	1681.55	1594.44	1296.96	1662.02	1576.79	1444.31	1506.44	2095.88	1281.28	1338.45	1499.94	1453.39	1129.3	1437.4	1476.22	1800.6	1716.95	1596.65	1479.85	1344.74	1544.76	1160.06	1329.81	1334.92	1379.81
"201804_x_at"	1871.35	1524.5	1223.43	898.164	2480.21	2156.65	3081.54	2097.61	2354.29	2505.04	2408.43	2002.87	2605.17	2624.82	2091.65	2741.03	2266.84	2527.66	3141.34	2213.2	2303.11	2173.18	2529.87	2192.8	1884.59	1942.29	808.252	2591.63	1984.29	1922.07	2049.4
"201805_at"	777.659	1066.38	860.404	948.235	1206.07	1372.13	1609.06	1322.59	1065.75	738.676	1351	1285.72	1732.72	1437.89	1325.77	1587.19	1592.22	1920.87	1685.23	1828.56	1315.36	1396.12	1312.53	1247.35	1295.42	1043.09	806.539	1432.87	1220.12	1161.24	1271.46
"201806_s_at"	170.71	160.692	142.66	291.899	209.295	176.114	43.7927	25.2543	46.5401	57.6859	61.1356	102.079	172.779	164.208	142.985	80.5435	99.4662	164.817	57.8266	29.9849	68.4512	126.012	129.171	35.0232	244.047	320.521	160.702	275.864	280.179	345.369	243.825
"201807_at"	2755.48	2327.84	3148.31	2614.89	2178.35	1962.4	1980.33	2710.51	2221.53	2361.58	2854.54	2777.18	2464.19	3018.55	2766.71	2535.54	3182.56	2940.45	2275.8	2660.09	2672.24	2048.4	2507.35	3221.51	2172.5	2718.26	2539.8	2366.39	2213.57	2067.18	2925.36
"201808_s_at"	527.881	238.819	244.562	523.15	65.1601	150.426	64.5836	37.0172	51.3821	39.2447	36.4516	76.1021	81.5292	17.1056	20.5495	122.815	61.9243	97.7284	21.4913	161.368	31.1721	40.56	120.767	94.6066	595.606	698.53	357.167	541.318	569.355	474.392	833.735
"201809_s_at"	3322.12	1846.11	919.036	1221.92	1802.73	1960.87	1192.34	1371.4	2221.54	1363.35	1234.19	1738.86	1689.13	1636.43	2128.57	1541.62	947.074	2516.14	898.971	1786.34	1519.48	1545.86	1508.37	1564.86	1844.29	2150.5	803.105	2703.15	1926.01	1640.89	2228.58
"201810_s_at"	1397.83	1239.79	1203.56	756.965	624.716	504.844	686.619	899.888	636.256	450.686	1378.34	1043.24	783.743	584.13	949.819	724.47	1103.73	889.197	789.061	773.382	702.375	414.47	524.706	552.056	923.084	1120.85	939.015	1485.66	1224.51	1313.23	1509.08
"201811_x_at"	3547.84	3205.55	4010.88	2596.63	1998.63	2135.89	2175.54	2677.14	1786.5	1740.17	2320.22	2061.35	1926.93	1761.4	1804.08	1738.16	2695	1793.62	2214.12	2096.96	1889.62	1663.06	2362.2	1971.75	1852.82	1997.72	2782.89	1796.1	1717.15	2244.78	2085.74
"201812_s_at"	6563.44	7183.45	11849.4	4220.09	5304.43	6254.07	6549.07	6350.17	6586.04	6613.36	6601.82	5493.01	7118.4	7417.74	6769.23	10760.7	8582.3	5558.27	11024.7	6684.1	6157.15	5946.05	6699.52	6049.81	7540.85	4868.81	4586.95	5236.17	7058.41	7017.64	5735.53
"201813_s_at"	513.484	561.689	589.746	237.502	463.71	506.253	455.771	672.512	903.069	461.664	330.057	833.357	542.162	328.108	663.281	250.965	604.861	483.188	420.369	316.037	437.056	515.078	576.255	385.845	731.984	612.553	362.045	705.684	757.062	591.929	728.071
"201814_at"	1139.89	1046.51	1175.7	415.016	1097.59	1015.28	1348.47	1982.93	1107.38	1333.24	1260.85	1435.83	1454.08	1396.58	933.157	975.047	1036.38	1252.97	680.651	1428.48	1686.51	1048.25	1116.78	1086.76	1139.48	983.726	785.095	1172.33	1211.08	1168.8	981.595
"201815_s_at"	276.755	268.731	207.911	278.263	267.034	317.17	241.312	300.041	139.342	103.585	279.516	332.22	379.327	213.928	376.447	163.672	336.982	269.926	243.535	273.854	370.349	237.77	202.248	241.604	270.53	416.494	239.501	327.419	296.733	258.502	302.484
"201816_s_at"	1189.1	1032.74	1455.74	549.653	895.108	1079.48	1294.75	1146.32	1146.7	1004.8	1146.1	817.682	837.812	485.006	902.607	1074.87	1468.35	978.397	1952.88	922.685	996.404	843.693	1359.25	1073.9	728.414	792.326	862.909	870.436	734.187	646.276	456.808
"201817_at"	632.439	834.548	587.812	1400.44	657.139	708.336	625.326	729.064	685.56	584.448	635.636	630.113	466.79	680.744	772.461	474.631	638.91	682.157	427.076	742.348	655.351	615.907	657.081	540.282	660.223	683.841	992.623	474.287	513.538	453.791	629.511
"201818_at"	735.557	779.309	498.025	586.145	991.639	686.471	889.796	585.847	904.742	904.048	544.123	646.678	800.047	1210.2	684.602	575.03	430.246	1175.91	392.451	676.032	648.528	439.212	442.737	583.078	994.642	662.888	377.983	983.521	1151.69	836.565	729.648
"201819_at"	257.014	520.19	441.314	146.147	333.099	589.436	492.276	464.278	307.266	388.388	473.009	347.615	380.151	407.638	462.741	371.492	449.86	378.646	378.228	552.257	312.484	312.777	293.93	389.214	723.916	410.724	216.831	654.873	576.929	525.064	547.339
"201820_at"	110.197	104.476	52.0339	108.708	107.443	57.9346	11.1892	51.9897	101.543	72.4465	23.0368	37.5784	4.18847	10.1201	56.4653	19.8098	13.0742	5.42365	18.0125	15.6344	15.8584	224.582	19.4033	6.79891	116.677	10.3471	78.1672	12.2562	16.8317	53.7008	45.8428
"201821_s_at"	550.432	486.324	328.146	1608.72	361.055	329.32	368.325	420.975	302.148	404.808	426.305	564.922	374.3	394.101	514	554.118	332.601	584.25	891.709	439.965	475.895	665.937	494.726	752.139	307.914	546.106	1628.74	237.407	398.698	260.217	288.438
"201822_at"	35.0265	59.6561	71.5668	86.4522	25.2638	93.8145	39.9158	79.2321	85.7928	67.1229	85.2159	74.373	56.0236	59.4077	61.9061	58.4534	84.854	56.9414	85.5598	52.8654	81.8333	105.595	126.765	48.5031	70.6764	128.15	80.4789	84.0638	67.1071	79.431	140.907
"201823_s_at"	412.002	486.11	433.78	520.868	455.724	583.2	494.496	497.505	370.736	269.945	599.159	571.226	701.789	643.926	646.82	727.447	685.418	838.804	778.094	664.291	709.769	452.745	502.485	613.823	550.069	447.13	450.24	474.903	416.293	371.858	433.72
"201824_at"	404.464	403.615	560.352	395.452	381.44	486.405	568.227	591.131	443.891	459.779	546.751	445.406	365.981	511.886	364.89	505.133	540.822	482.54	582.489	522.432	501.666	318.132	546.037	524.643	458.122	322.48	408.84	427.756	279.054	323.772	319.212
"201825_s_at"	428.823	512.382	639.898	223.362	536.583	450.629	700.714	365.866	321.798	472.012	626.674	496.905	563.181	537.091	605.032	611.386	458.253	912.539	836.777	458.37	402.917	505.628	510.582	609.419	543.271	625.7	339.061	792.296	524.612	621.549	725.29
"201826_s_at"	320.169	281.624	369.154	117.275	404.728	537.019	507.267	412.26	408.457	388.71	479.232	343.191	337.999	341.185	436.463	341.53	531.621	366.16	433.127	396.36	370.769	407.448	415.995	398.825	416.244	371.308	212.209	309.521	351.8	408.632	375.715
"201827_at"	423.773	612.185	1002.68	235.213	979.852	552.228	666.993	392.078	542.592	739.807	800.344	444.051	766.753	641.937	618.432	1021.84	809.564	554.636	710.641	638.928	428.84	436.299	715.75	322.768	583.94	423.02	369.831	569.364	669.816	655.41	437.294
"201828_x_at"	2937.02	3418.65	2247.73	1803.75	4183.21	4790.37	4921.81	4502.06	2831.65	3052.83	5024.6	4294.12	4882.8	3022.65	3111.64	4243.83	4934.87	5271.79	3792.94	3699.62	5052.37	2740.85	4393.44	3161.56	4047.59	4136.24	2114.87	4417.45	4848.78	4742.09	4675.2
"201829_at"	1022.87	768.807	1532.16	273.914	496.945	752.661	580.872	933.19	509.787	495.333	792.279	474.357	752.641	343.468	473.582	548.06	675.798	427.037	582.412	638.821	946.649	322.458	819.218	363.115	602.779	378.477	926.305	705.042	675.654	532.331	423.273
"201830_s_at"	1089.86	844.071	2283.87	265.446	761.149	1147.35	512.787	1541.23	432.964	617.384	1337.55	934.608	1319.99	645.122	1248.43	1493.28	1840.83	591.334	994.182	1491.81	2261.85	741.253	1314.11	599.569	646.961	811.359	966.607	1095.74	842.934	662.293	476.302
"201831_s_at"	418.733	277.688	722.927	185.071	498.697	625.748	334.976	511.848	561.198	542.687	493.055	566.519	237.937	310.607	475.768	408.882	542.07	614.069	618.208	229.325	359.612	184.88	256.047	370.378	456.263	818.766	558.528	849.589	494.128	571.951	536.783
"201832_s_at"	1461.8	1638.3	2032.3	1662.39	1709.49	1841.71	2303.15	2099.97	1967.13	2174.99	2184.69	1903.99	1717.56	2054.81	1806.76	1449.39	2023.85	2112.04	1192.87	2117.7	1924.82	2015.36	1979.74	2493.27	2242.95	1664.91	1806.47	1741.33	1773.36	2058.85	1916.14
"201833_at"	885.864	828.831	1193.57	1665.74	525.321	580.861	706.901	1070.81	846.872	903.419	639.72	594.26	613.506	652.393	614.878	530.089	573.271	661.589	885.655	877.747	785.688	693.312	775.865	609.515	410.468	356.454	1504.94	635.801	363.352	266.27	375.371
"201834_at"	215.246	271.717	277.567	174.294	183.053	247.373	195.281	256.953	134.386	182.24	274.365	230.568	293.797	335.087	214.104	333.62	250.044	195.399	196.36	271.764	229.293	287.501	184.445	221.87	190.721	233.332	232.139	159.76	199.956	293.308	175.924
"201835_s_at"	303.393	237.007	301.745	361.93	256.859	411.587	201.716	276.507	272.107	165.714	283.856	307.631	241.07	235.533	220.508	304.384	271.614	243.757	326.874	255.804	377.436	236.336	192.307	186.244	278.748	317.465	298.473	261.047	322.371	382.246	305.366
"201836_s_at"	367.014	300.138	349.45	244.022	232.488	305.515	266.153	350.136	311.882	352.369	323.309	225.485	270.513	198.41	278.061	261.999	343.325	224.826	272.186	256.178	304.996	314.193	414.701	279.32	277.246	336.087	334.539	284.918	265.773	248.17	341.745
"201837_s_at"	707.828	701.16	662.61	507.392	338.715	524.124	473.833	516.064	448.393	465.429	407.31	427.197	518.521	554.904	539.105	585.099	449.941	494.895	429.618	353.226	511.195	625.926	740.093	578.98	726.017	565.537	520.653	574.247	784.088	611.06	722.504
"201838_s_at"	139.366	181.943	208.332	156.087	166.259	161.973	181.149	182.207	263.168	169.294	188.484	128.098	143.205	143.374	130.899	106.243	206.253	92.4792	120.779	173.406	155.61	223.633	206.536	250.394	230.192	236.537	161.541	219.928	190.206	216.098	223.45
"201839_s_at"	34.6626	45.8814	54.9443	74.0159	23.8739	103.667	41.5368	50.8879	40.2096	96.4587	38.8439	6.70364	39.4502	62.8018	6.81432	6.17962	26.2786	138.242	56.3273	184.793	10.1511	24.7798	92.2345	74.1202	30.8805	54.7239	4.91613	55.3335	90.2988	111.224	93.2605
"201840_at"	1013.18	1180.93	1424.18	858.002	808.956	884.246	1206.64	924.216	1572.14	1045.43	1053.84	951.274	1801.4	1490.73	1122.86	2304.4	1309.59	2064.78	3348.82	1467.34	1232.4	1784.83	1140.42	1898.46	1132.82	878.566	1131.86	1690.77	1094.37	1057.41	1068.62
"201841_s_at"	2138.52	3973.34	3812.08	1784.68	3524.72	3718.66	5109.93	4520.85	2772.7	3706.97	6068.87	2996.03	7529.71	3690.8	3856.33	5378.33	6513.63	3624.89	7037.07	4654.56	4076.08	3037.09	5129.62	2672.36	4595.18	3119.67	2513.9	6039.94	6247.21	5763.01	3781.79
"201842_s_at"	9471.44	10664.2	14018.9	7776.63	11928.6	11496.8	11834.4	8017.83	12365.7	9342.06	8507.33	8648.69	13610.8	8039.75	11616.5	12448.4	10176.9	11623.9	12687	12300	10731.7	9805.52	7933.36	9824.24	15643.9	6727.99	7620.85	11484	12761.7	12831.3	14525.9
"201843_s_at"	1636.53	1897.13	3580.22	1480.52	2544.7	3559.72	3736.48	2966.56	3416.93	2173.48	2055.96	1221.63	2506.2	1032.91	1876.08	2750.12	2274.98	2493.46	3275.87	3162.98	2957.62	1425.56	1730.29	1821.59	2523.03	1125.4	2313.41	1359.26	1481.21	1531.72	2306.26
"201844_s_at"	1208.41	458.754	660.359	1699.42	701.213	711.885	372.425	882.4	749.373	580.963	508.767	969.019	476.993	590.142	779.729	580.706	394.367	589.166	379.917	666.052	376.289	556.136	679.663	424.408	502.01	662.684	1078.3	558.358	489.751	681.521	495.731
"201845_s_at"	1355.54	688.133	903.597	3912.07	616.704	603.888	779.119	1319.97	995.352	1092.78	802.359	839.63	486.981	826.707	721.402	529.32	728.69	531.779	363.45	818.822	1088.98	711.61	893.2	893.227	451.677	535.316	1049.52	555.664	408.265	438.6	506.097
"201846_s_at"	395.65	308.472	367.814	1379.39	474.918	410.916	390.392	591.847	680.926	200.538	407.428	326.863	460.401	198.293	401.123	300.438	461.275	343.681	415.352	608.811	356.317	426.909	298.095	317.404	398.835	558.263	634.165	488.379	584.144	686.18	588.401
"201847_at"	4585.57	5039.19	4011.61	2149.46	3493.77	5440.53	6602.7	3537	3234.11	3283.23	7126.58	4768.79	5097.76	5753.75	4928.6	7083.43	4150.88	6299.25	6424.06	7943.78	5077.85	3081.48	3797.96	6859.73	7561.72	4992.47	1926.31	6135.54	6941.85	6548.43	8651.69
"201848_s_at"	222.294	292.22	827.145	233.29	301.164	447.984	417.9	320.675	370.002	227.004	571.769	286.555	294.108	247.036	333.537	524.807	735.008	330.326	464.074	343.171	400.788	251.518	248.584	356.563	290.703	372.366	370.558	249.295	211.555	222.256	354.032
"201849_at"	528.954	418.969	1923.68	249.475	519.102	698.519	886.373	677.488	520.106	638.404	1007.12	555.257	436.238	307.646	442.472	790.387	1166.58	568.837	830.868	506.171	623.083	332.979	587.628	637.714	567.982	889.824	802.491	432.754	315.614	334.033	541.052
"201850_at"	767.93	1833.36	393.966	566.904	2263.37	3341.81	3803.14	1818.91	1546.62	2634.24	2252.49	2690.38	1717.02	3736.25	3594.34	2534.37	1219.57	3147.96	2742.08	4341.27	2206.17	3157.77	2612.69	2435.29	3493.72	3048.05	208.734	4838.49	2132.92	2040.52	3268.73
"201851_at"	594.935	764.729	589.082	448.247	672.674	496.879	525.463	518.735	596.882	446.754	450.369	623.613	972.761	423.8	389.421	485.042	351.035	839.786	433.887	641.062	573.009	302.398	701.201	391.396	437.826	581.692	501.302	705.399	614.987	681.359	494.26
"201852_x_at"	21594.4	12776.3	4735.97	2720.06	13296	11726.7	11593.2	9874.38	13361.8	12432.9	9907.26	14335.6	13900.8	13514.5	14639.5	12569.2	8940.7	12778.3	9027.41	11214.2	13468.1	16483	16106	13617.4	16400.8	22132.4	5866.2	23883.5	20165.9	21241.7	19618.1
"201853_s_at"	1390.46	1118.83	559.721	477.723	1362.68	768.52	923.514	800.785	1518.57	1386.57	698.791	1179.57	811.204	1222.66	1343.24	595.584	568.036	785.256	458.29	763.781	906.3	1986.01	1640.62	1183.77	1084.97	1371.55	532.916	895.055	1172.83	1246	1433.68
"201854_s_at"	657.915	635.27	623.611	559.061	672.933	687.687	641.183	559.826	733.046	540.964	573.538	812.132	795.569	664.015	627.315	674.33	712.543	682.016	575.411	611.077	628.054	598.84	504.098	643.341	603.507	595.92	529.631	793.384	600.635	684.047	647.484
"201855_s_at"	639.498	565.798	641.713	426.556	500.457	541.528	587.771	588.649	679.819	618.538	531.137	528.522	514.451	539.781	522.231	411.429	538.767	500.839	386.168	518.213	575.397	321.486	530.911	471.735	364.059	311.528	485.062	393.067	399.657	378.586	308.951
"201856_s_at"	295.809	327.268	411.381	372.223	783.795	815.845	604.711	669.768	451.431	466.138	590.76	581.74	824.315	538.914	770.858	442.962	726.901	648.716	296.321	688.741	731.292	407.943	475.822	439.957	355.472	403.979	437.817	354.731	371.749	497.924	301.604
"201857_at"	1412.51	1514.91	2672.54	2081.39	1743.58	1586.57	1718.08	1625.59	1778.21	1811.95	2753.04	1337.43	1721.74	1751.14	1362.72	1139.46	2172.9	1182.46	1197.11	1552.22	1691.29	1448.47	1835.48	1637.61	1721.51	1322.73	2156.21	1132.21	1410.22	1830.72	1460.87
"201858_s_at"	3796.09	2649.8	2298.6	12079.8	3784.46	3201.62	2112.68	2673.56	2135.67	3130.17	2668.56	4915.89	3514.29	6638.81	6742.09	5239.73	1777.68	5883.82	4223.17	3361.54	2909.21	5487.78	2511.2	7843.95	3814.32	6760.47	6332.21	1781.82	3167.49	2658.87	5617.08
"201859_at"	4778.41	3846.42	3880.81	7991.8	2562.22	2173.39	1707.52	2086.41	2316.8	3091.59	1800.55	3603.28	1553.26	2963.35	2626.52	2862.67	1106.39	2682.11	3745.59	2527.57	1734.92	2110.37	2682.82	3714.59	2831.53	4668.07	6719.91	2072.94	2405.23	2388.85	3672.47
"201860_s_at"	207.318	622.62	850.506	1288.31	701.677	549.691	510.978	996.646	383.967	191.607	2122.21	561.455	382.136	219.307	288.458	342.704	1064.91	259.79	359.547	450.989	567.234	327.747	407.632	341.02	234.217	174.349	1185.33	380.94	509.114	374.945	259.576
"201861_s_at"	1132.56	1056.15	416.419	1243.81	764.229	674.82	522.766	711.933	675.195	1293.79	678.828	1202.85	326.26	536.362	952.501	227.049	399.597	643.548	342.979	684.785	330.757	536.276	626.715	702.499	1179.51	1938.78	1441.58	1242.51	1037	977.498	1114.92
"201862_s_at"	1465.64	1483.6	932.116	2933.97	1944.92	1484.14	1440.42	1832.5	1851.65	2670.58	1576.52	2037.32	1098.41	1762.45	1681.05	929.55	1074.2	1399.21	1008.99	1948.86	1429.92	1747.08	2145.33	2330.42	1475.84	2284.41	1762.66	1260.78	992.645	1183.08	1272.05
"201863_at"	1044.41	1837.49	849.454	1081.05	1656.46	1218.56	1236.58	1419.79	1529.67	1500.07	1321.87	2096.14	1185.15	1541.48	1517.59	1956.74	1696.94	1501.52	2049.54	1348.11	1452.82	1256.49	1265.21	1129.31	1249.84	1313	959.492	1381.25	1214.62	1191.99	1334.51
"201864_at"	1985.19	2011.03	1864.46	2382.5	1511.53	1533.1	1837.4	1514.48	1724.94	1646.15	1815.45	1227.47	1161.46	1271.41	1246.02	1406.23	1558.37	1293.31	1273.6	1562.27	1394.09	1637.5	2088.41	1461.8	1617.53	1942.54	1750.58	1583.96	1661.56	1806.55	1636.51
"201865_x_at"	1613.4	1618.65	2474.15	1454.74	2450.1	2515.55	3077.82	3326.8	2655.05	2653.53	3861.35	2219.89	2212.33	3004.97	1830.26	1648.2	3628.87	1795.37	1719.33	2453.38	3050.12	3050.77	2864.87	2511.09	2037.56	1632.65	1865.33	2341.64	1769.74	1728.66	1209.59
"201866_s_at"	426.54	557.15	570.129	615.107	617.103	700.902	638.281	768.296	895.062	542.071	1185.18	1013.36	1042.16	895.153	966.523	561.687	981.462	866	614.595	902.1	890.688	810.502	659.237	840.314	793.694	932.59	686.352	1040.8	940.32	832.381	708.798
"201867_s_at"	226.734	179.947	120.976	179.045	155.623	138.689	79.442	83.3535	122.804	85.859	108.228	88.1735	85.4203	99.1692	103.202	12.9314	124.095	109.01	109.473	107.998	73.0444	100.307	91.0946	95.1694	260.041	283.583	164.838	156.079	291.84	323.889	318.571
"201868_s_at"	120.937	59.7651	61.7421	77.1827	32.024	13.1635	30.5535	14.5233	48.3683	45.753	27.1816	35.7039	24.3	10.6804	42.7512	11.8402	5.42317	52.1262	20.3168	15.1973	10.9443	21.63	19.2133	26.9722	77.3879	123.962	63.997	131.492	55.4867	131.532	199.034
"201869_s_at"	234.265	169.662	194.985	149.075	136.125	85.492	22.732	237.737	52.4462	122.984	123.618	244.234	215.092	125.815	169.184	28.0795	98.7506	66.5247	26.8403	87.0637	179.904	87.6507	156.785	121.441	49.1225	170.324	39.7276	28.7786	206.464	112.096	84.139
"201870_at"	739.646	556.147	467.363	912.256	856.852	872.486	681.672	634.433	884.792	823.591	605.863	635.563	635.949	579.026	580.231	648.775	507.146	625.34	723.682	763.156	631.427	666.31	430.989	587.11	661.03	569.175	690.622	568.841	578.863	527.025	443.482
"201871_s_at"	1001.62	903.88	937.399	865.931	1086.66	811.811	1024.08	1176.68	1154.63	1130.48	1442.42	788.662	1218.45	1458.29	1009.3	1448.04	1407.3	979.376	1200.54	943.175	797.44	975.832	1015.11	665.696	1008.8	726.629	880.95	1308.24	1162.64	965.353	1046.48
"201872_s_at"	973.66	464.176	913.329	1758.93	705.903	680.253	699.354	734.376	704.535	676.964	695.497	637.14	836.186	654.345	693.993	616.415	646.664	1113.45	538.488	663.691	783.615	612.474	626.705	697.882	515.87	524.231	1534.88	567.994	422.658	516.955	646.178
"201873_s_at"	864.483	527.298	619.498	1477.25	415.49	415.16	591.641	479.581	657.378	606.993	533.026	466.844	577.183	518.975	410.725	360.851	285.036	745.358	280.57	457.523	473.85	445.825	486.19	756.2	388.722	380.715	1480.06	423.74	355.056	331.216	404.409
"201874_at"	1247.84	1132.95	1238.03	1329.86	2166.3	1820.94	1484.08	1648.28	1091.34	1210.56	2224.77	1661.21	1887.13	1159.95	1454.55	1511.93	2040.88	1872.41	1130.35	1711.94	2383.15	1425.25	1544.53	1069.93	1304.31	1606.89	1039.52	1900.87	1444.16	1508.38	1678.21
"201875_s_at"	770.751	594.753	697.954	541.561	595.149	701.958	653.462	735.87	467.727	599.439	948.564	744.191	802.524	603.189	558.968	770.618	770.364	961.72	517.158	739.173	1053.17	519.207	889.305	524.456	531.014	492.11	667.644	1235.08	821.736	597.609	501.953
"201876_at"	1744.61	1163.13	1094.68	392.278	905.901	1090.16	1008.77	1144.88	1445.6	921.667	990.812	765.102	1135.82	905.131	1051.31	1293.49	1062.66	1328.31	949.423	883.296	1056.87	1307.84	1630.22	1105.31	1490.87	759.932	1008.87	931.15	739.365	749.219	918.41
"201877_s_at"	1197.35	1248.92	1308.75	592.21	821.506	1054.77	1060.94	1384.46	1181.06	1141.04	1177.09	1124.94	1173.87	1273.32	1148.82	1069.55	1188.81	787.923	1020.48	1071.81	1197.46	942.942	1213.27	1242.68	822.505	780.013	782.323	925.496	924.221	977.916	684.117
"201878_at"	310.333	160.52	192.745	202.83	157.765	181.807	180.278	205.785	183.304	162.12	219.293	152.99	138.378	98.0163	155.539	145.633	167.77	139.907	119.865	124.945	157.563	193.342	236.644	190.53	114.706	221.858	298.435	184.216	164.608	232.851	212.511
"201879_at"	603.174	568.1	754.651	646.615	826.179	875.53	696.969	858.564	810.181	634.259	848.96	795.755	820.905	390.703	776.287	425.164	651.02	823.66	416.158	660.879	774.786	779.29	738.492	880.956	629.167	696.855	723.701	593.384	714.78	796.517	839.99
"201880_at"	697.463	747.415	1008.3	566.457	688.688	788.288	964.453	1026.49	885.641	982.137	928.773	831.177	774.49	1020.86	780.433	463.758	753.833	714.438	276.584	913.594	879.026	877.453	882.664	925.386	659.81	516.384	662.35	583.823	633.518	629.653	676.74
"201881_s_at"	436.08	238.577	311.165	340.539	235.108	344.205	349.951	321.424	347.495	321.274	375.226	241.363	248.298	208.836	275.083	232.578	304.896	237.46	190.226	326.393	311.238	359.541	395.235	313.146	261.238	337.482	481.891	253.833	323.492	301.554	443.323
"201882_x_at"	35.0254	106.579	49.6796	29.5406	131.281	75.7619	85.4956	25.7467	78.1969	19.5321	45.9816	93.441	57.4168	34.1103	152.319	47.9047	25.5234	90.9998	130.525	110.684	159.847	49.3221	149.441	65.8977	28.0023	91.0824	37.1794	67.2207	94.7319	89.291	73.6434
"201883_s_at"	1066.06	1656.33	1102.84	1158.04	2632.88	934.353	1153.36	809.444	1865.99	1657.91	1523.23	1847.28	791.121	688.466	1213.07	757.678	771.122	837.763	1054.69	960.154	1241.25	1265.88	1242.26	2062.63	1102.4	1641.56	1232.17	999.118	1139.71	1178.92	1279.65
"201884_at"	89.4969	84.5215	169.644	178.063	132.871	157.708	115.759	102.951	139.58	101.888	66.0532	32.4577	27.5511	47.8784	43.2543	21.791	88.8058	71.4893	115.644	146.754	68.7312	194.424	97.0918	118.426	49.688	76.5996	144.279	37.9385	95.5337	129.986	124.489
"201885_s_at"	4105.25	7295.9	4542.07	4295.52	6697.33	5765.46	5409.13	6669.41	4270.37	5235.21	6590.58	4658.34	7271.95	5127.52	4081.63	4967.98	6711.56	6036.37	6153.4	6308.25	5175.31	4310.21	6071.42	4580.78	5755.21	4976.44	5520.63	6651.66	6441.64	6883.36	5293.9
"201886_at"	519.975	481.649	507.05	440.516	570.869	647.984	592.53	430.378	531.892	591.964	434.432	540.031	418.242	563.805	587.394	631.274	423.194	474.062	736.76	430.632	440.662	510.475	445.769	451.662	596.128	431.371	436.029	553.516	557.713	566.859	586.969
"201887_at"	1751.02	2173.72	1889.53	2066.62	2476.79	1908.69	1655.69	1770.53	1796.18	2309.71	2649.75	2031.29	1684.02	1696.57	1797.98	1321.41	2181.91	1827.12	1744.33	2149.29	1707.04	1305.51	2018.59	2039.6	1669.38	2150.29	1951.78	1675.57	1830.93	1680.57	2046.03
[truncated: 5,372,023 more chars]
