# Supplementary material for: Identification of key biomarkers and immune infiltration in the synovial tissue of osteoarthritis by bioinformatics analysis
Source: PeerJ. 2020 Jan 17;8:e8390. doi: 10.7717/peerj.8390 (PMC6970550; doi:10.7717/peerj.8390)
Supplement: Supplemental Information 6 [file peerj-08-8390-s006.gz › peerj-08-8390-s006]

!Series_title	"Identification of rheumatoid arthritis and osteoarthritis patients by transcriptome-based rule set generation"
!Series_geo_accession	"GSE55235"
!Series_status	"Public on Feb 21 2014"
!Series_submission_date	"Feb 21 2014"
!Series_last_update_date	"Aug 10 2018"
!Series_pubmed_id	"24690414"
!Series_summary	"Discrimination of rheumatoid arthritis (RA) patients from patients with other inflammatory/degenerative joint diseases or healthy individuals purely on the basis of genes differentially expressed in high-throughput data has proven very difficult. Thus, the present study sought to achieve such discrimination by employing a novel unbiased approach using rule-based classifiers.  Three multi-center genome-wide transcriptomic data sets (Affymetrix HG- U133 A/B) from a total of 79 individuals, including 20 healthy controls (control group - CG), as well as 26 osteoarthritis (OA) and 33 RA patients, were used to infer rule- based classifiers to discriminate the disease groups. The rules were ranked with respect to Kiendl’s statistical relevance index, and the resulting rule set was optimized by pruning. The rule sets were inferred separately from data of one of three centers and applied to the two remaining centers for validation. All rules from the optimized rule sets of all centers were used to analyze their biological relevance applying the software Pathway Studio."
!Series_summary	"The optimized rule sets for the three centers contained a total of 29, 20, and 8 rules (including 10, 8, and 4 rules for ‘RA’), respectively. The mean sensitivity for the prediction of RA based on six center-to-center tests was 96% (range 90% to 100%), that for OA 86% (range 40% to 100%). The mean specificity for RA prediction was 94% (range 80% to 100%), that for OA 96% (range 83.3% to 100%). The average overall accuracy of the three different rule-based classifiers was 91% (range 80% to 100%). Unbiased analyses by Pathway Studio of the gene sets obtained by discrimination of RA from OA and CG with rule-based classifiers resulted in the identification of the pathogenetically and/or therapeutically relevant interferon-gamma and GM-CSF pathways."
!Series_summary	"First-time application of rule-based classifiers for the discrimination of RA resulted in high performance, with means for all assessment parameters close to or higher than 90%. In addition, this unbiased, new approach resulted in the identification not only of pathways known to be critical to RA, but also of novel molecules such as serine/threonine kinase 10."
!Series_overall_design	"Synovial tisssue from healthy joints, OA joints, and RA joints."
!Series_type	"Expression profiling by array"
!Series_contributor	"Dirk,,Woetzel"
!Series_contributor	"Rene,,Huber"
!Series_contributor	"Peter,,Kupfer"
!Series_contributor	"Dirk,,Pohlers"
!Series_contributor	"Michael,,Pfaff"
!Series_contributor	"Dominik,,Driesch"
!Series_contributor	"Thomas,,Häupl"
!Series_contributor	"Dirk,,Koczan"
!Series_contributor	"Peter,,Stiehl"
!Series_contributor	"Reinhard,,Guthke"
!Series_contributor	"Raimund,W,Kinne"
!Series_sample_id	"GSM1332201 GSM1332202 GSM1332203 GSM1332204 GSM1332205 GSM1332206 GSM1332207 GSM1332208 GSM1332209 GSM1332210 GSM1332211 GSM1332212 GSM1332213 GSM1332214 GSM1332215 GSM1332216 GSM1332217 GSM1332218 GSM1332219 GSM1332220 GSM1332221 GSM1332222 GSM1332223 GSM1332224 GSM1332225 GSM1332226 GSM1332227 GSM1332228 GSM1332229 GSM1332230 "
!Series_contact_name	"Thomas,,Häupl"
!Series_contact_email	"thomas.haeupl@charite.de"
!Series_contact_phone	"+49 30 450513293"
!Series_contact_department	"Rheumatology"
!Series_contact_institute	"Charité"
!Series_contact_address	"Charitéplatz 1"
!Series_contact_city	"Berlin"
!Series_contact_zip/postal_code	"10117"
!Series_contact_country	"Germany"
!Series_supplementary_file	"ftp://ftp.ncbi.nlm.nih.gov/geo/series/GSE55nnn/GSE55235/suppl/GSE55235_RAW.tar"
!Series_platform_id	"GPL96"
!Series_platform_taxid	"9606"
!Series_sample_taxid	"9606"
!Series_relation	"BioProject: https://www.ncbi.nlm.nih.gov/bioproject/PRJNA238979"

!Sample_title	"Synovial tisssue from healthy joint 1  (ND_1)"	"Synovial tisssue from healthy joint 2  (ND_2)"	"Synovial tisssue from healthy joint 3  (ND_3)"	"Synovial tisssue from healthy joint 4  (ND_4)"	"Synovial tisssue from healthy joint 5  (ND_5)"	"Synovial tisssue from healthy joint 6  (ND_6)"	"Synovial tisssue from healthy joint 7  (ND_7)"	"Synovial tisssue from healthy joint 8  (ND_8)"	"Synovial tisssue from healthy joint 9  (ND_9)"	"Synovial tisssue from healthy joint 10  (ND_10)"	"Synovial tissue from osteoarthritic joint 1  (OA_1)"	"Synovial tissue from osteoarthritic joint 2  (OA_2)"	"Synovial tissue from osteoarthritic joint 3  (OA_3)"	"Synovial tissue from osteoarthritic joint 4  (OA_4)"	"Synovial tissue from osteoarthritic joint 5  (OA_5)"	"Synovial tissue from osteoarthritic joint 6  (OA_6)"	"Synovial tissue from osteoarthritic joint 7  (OA_7)"	"Synovial tissue from osteoarthritic joint 8  (OA_8)"	"Synovial tissue from osteoarthritic joint 9  (OA_9)"	"Synovial tissue from osteoarthritic joint 10  (OA_10)"	"Synovial tissue from rheumatoid arthritis joint 1  (RA_1)"	"Synovial tissue from rheumatoid arthritis joint 2  (RA_2)"	"Synovial tissue from rheumatoid arthritis joint 3  (RA_3)"	"Synovial tissue from rheumatoid arthritis joint 4  (RA_4)"	"Synovial tissue from rheumatoid arthritis joint 5  (RA_5)"	"Synovial tissue from rheumatoid arthritis joint 6  (RA_6)"	"Synovial tissue from rheumatoid arthritis joint 7  (RA_7)"	"Synovial tissue from rheumatoid arthritis joint 8  (RA_8)"	"Synovial tissue from rheumatoid arthritis joint 9  (RA_9)"	"Synovial tissue from rheumatoid arthritis joint 10  (RA_10)"
!Sample_geo_accession	"GSM1332201"	"GSM1332202"	"GSM1332203"	"GSM1332204"	"GSM1332205"	"GSM1332206"	"GSM1332207"	"GSM1332208"	"GSM1332209"	"GSM1332210"	"GSM1332211"	"GSM1332212"	"GSM1332213"	"GSM1332214"	"GSM1332215"	"GSM1332216"	"GSM1332217"	"GSM1332218"	"GSM1332219"	"GSM1332220"	"GSM1332221"	"GSM1332222"	"GSM1332223"	"GSM1332224"	"GSM1332225"	"GSM1332226"	"GSM1332227"	"GSM1332228"	"GSM1332229"	"GSM1332230"
!Sample_status	"Public on Feb 21 2014"	"Public on Feb 21 2014"	"Public on Feb 21 2014"	"Public on Feb 21 2014"	"Public on Feb 21 2014"	"Public on Feb 21 2014"	"Public on Feb 21 2014"	"Public on Feb 21 2014"	"Public on Feb 21 2014"	"Public on Feb 21 2014"	"Public on Feb 21 2014"	"Public on Feb 21 2014"	"Public on Feb 21 2014"	"Public on Feb 21 2014"	"Public on Feb 21 2014"	"Public on Feb 21 2014"	"Public on Feb 21 2014"	"Public on Feb 21 2014"	"Public on Feb 21 2014"	"Public on Feb 21 2014"	"Public on Feb 21 2014"	"Public on Feb 21 2014"	"Public on Feb 21 2014"	"Public on Feb 21 2014"	"Public on Feb 21 2014"	"Public on Feb 21 2014"	"Public on Feb 21 2014"	"Public on Feb 21 2014"	"Public on Feb 21 2014"	"Public on Feb 21 2014"
!Sample_submission_date	"Feb 21 2014"	"Feb 21 2014"	"Feb 21 2014"	"Feb 21 2014"	"Feb 21 2014"	"Feb 21 2014"	"Feb 21 2014"	"Feb 21 2014"	"Feb 21 2014"	"Feb 21 2014"	"Feb 21 2014"	"Feb 21 2014"	"Feb 21 2014"	"Feb 21 2014"	"Feb 21 2014"	"Feb 21 2014"	"Feb 21 2014"	"Feb 21 2014"	"Feb 21 2014"	"Feb 21 2014"	"Feb 21 2014"	"Feb 21 2014"	"Feb 21 2014"	"Feb 21 2014"	"Feb 21 2014"	"Feb 21 2014"	"Feb 21 2014"	"Feb 21 2014"	"Feb 21 2014"	"Feb 21 2014"
!Sample_last_update_date	"Feb 21 2014"	"Feb 21 2014"	"Feb 21 2014"	"Feb 21 2014"	"Feb 21 2014"	"Feb 21 2014"	"Feb 21 2014"	"Feb 21 2014"	"Feb 21 2014"	"Feb 21 2014"	"Feb 21 2014"	"Feb 21 2014"	"Feb 21 2014"	"Feb 21 2014"	"Feb 21 2014"	"Feb 21 2014"	"Feb 21 2014"	"Feb 21 2014"	"Feb 21 2014"	"Feb 21 2014"	"Feb 21 2014"	"Feb 21 2014"	"Feb 21 2014"	"Feb 21 2014"	"Feb 21 2014"	"Feb 21 2014"	"Feb 21 2014"	"Feb 21 2014"	"Feb 21 2014"	"Feb 21 2014"
!Sample_type	"RNA"	"RNA"	"RNA"	"RNA"	"RNA"	"RNA"	"RNA"	"RNA"	"RNA"	"RNA"	"RNA"	"RNA"	"RNA"	"RNA"	"RNA"	"RNA"	"RNA"	"RNA"	"RNA"	"RNA"	"RNA"	"RNA"	"RNA"	"RNA"	"RNA"	"RNA"	"RNA"	"RNA"	"RNA"	"RNA"
!Sample_channel_count	"1"	"1"	"1"	"1"	"1"	"1"	"1"	"1"	"1"	"1"	"1"	"1"	"1"	"1"	"1"	"1"	"1"	"1"	"1"	"1"	"1"	"1"	"1"	"1"	"1"	"1"	"1"	"1"	"1"	"1"
!Sample_source_name_ch1	"synovial tissue from healthy joint"	"synovial tissue from healthy joint"	"synovial tissue from healthy joint"	"synovial tissue from healthy joint"	"synovial tissue from healthy joint"	"synovial tissue from healthy joint"	"synovial tissue from healthy joint"	"synovial tissue from healthy joint"	"synovial tissue from healthy joint"	"synovial tissue from healthy joint"	"synovial tissue from osteoarthritic joint"	"synovial tissue from osteoarthritic joint"	"synovial tissue from osteoarthritic joint"	"synovial tissue from osteoarthritic joint"	"synovial tissue from osteoarthritic joint"	"synovial tissue from osteoarthritic joint"	"synovial tissue from osteoarthritic joint"	"synovial tissue from osteoarthritic joint"	"synovial tissue from osteoarthritic joint"	"synovial tissue from osteoarthritic joint"	"synovial tissue from rheumatoid arthritis joint"	"synovial tissue from rheumatoid arthritis joint"	"synovial tissue from rheumatoid arthritis joint"	"synovial tissue from rheumatoid arthritis joint"	"synovial tissue from rheumatoid arthritis joint"	"synovial tissue from rheumatoid arthritis joint"	"synovial tissue from rheumatoid arthritis joint"	"synovial tissue from rheumatoid arthritis joint"	"synovial tissue from rheumatoid arthritis joint"	"synovial tissue from rheumatoid arthritis joint"
!Sample_organism_ch1	"Homo sapiens"	"Homo sapiens"	"Homo sapiens"	"Homo sapiens"	"Homo sapiens"	"Homo sapiens"	"Homo sapiens"	"Homo sapiens"	"Homo sapiens"	"Homo sapiens"	"Homo sapiens"	"Homo sapiens"	"Homo sapiens"	"Homo sapiens"	"Homo sapiens"	"Homo sapiens"	"Homo sapiens"	"Homo sapiens"	"Homo sapiens"	"Homo sapiens"	"Homo sapiens"	"Homo sapiens"	"Homo sapiens"	"Homo sapiens"	"Homo sapiens"	"Homo sapiens"	"Homo sapiens"	"Homo sapiens"	"Homo sapiens"	"Homo sapiens"
!Sample_characteristics_ch1	"disease state: healthy control"	"disease state: healthy control"	"disease state: healthy control"	"disease state: healthy control"	"disease state: healthy control"	"disease state: healthy control"	"disease state: healthy control"	"disease state: healthy control"	"disease state: healthy control"	"disease state: healthy control"	"disease state: osteoarthritis"	"disease state: synovial tissue isolated from osteoarthritic joint"	"disease state: synovial tissue isolated from osteoarthritic joint"	"disease state: synovial tissue isolated from osteoarthritic joint"	"disease state: synovial tissue isolated from osteoarthritic joint"	"disease state: synovial tissue isolated from osteoarthritic joint"	"disease state: synovial tissue isolated from osteoarthritic joint"	"disease state: synovial tissue isolated from osteoarthritic joint"	"disease state: synovial tissue isolated from osteoarthritic joint"	"disease state: synovial tissue isolated from osteoarthritic joint"	"disease state: rheumatoid arthritis"	"disease state: rheumatoid arthritis"	"disease state: rheumatoid arthritis"	"disease state: rheumatoid arthritis"	"disease state: rheumatoid arthritis"	"disease state: rheumatoid arthritis"	"disease state: rheumatoid arthritis"	"disease state: rheumatoid arthritis"	"disease state: rheumatoid arthritis"	"disease state: rheumatoid arthritis"
!Sample_characteristics_ch1	"tissue: synovial tissue isolated from joint"	"tissue: synovial tissue isolated from joint"	"tissue: synovial tissue isolated from joint"	"tissue: synovial tissue isolated from joint"	"tissue: synovial tissue isolated from joint"	"tissue: synovial tissue isolated from joint"	"tissue: synovial tissue isolated from joint"	"tissue: synovial tissue isolated from joint"	"tissue: synovial tissue isolated from joint"	"tissue: synovial tissue isolated from joint"	"tissue: synovial tissue isolated from joint"	"tissue: synovial tissue isolated from joint"	"tissue: synovial tissue isolated from joint"	"tissue: synovial tissue isolated from joint"	"tissue: synovial tissue isolated from joint"	"tissue: synovial tissue isolated from joint"	"tissue: synovial tissue isolated from joint"	"tissue: synovial tissue isolated from joint"	"tissue: synovial tissue isolated from joint"	"tissue: synovial tissue isolated from joint"	"tissue: synovial tissue isolated from joint"	"tissue: synovial tissue isolated from joint"	"tissue: synovial tissue isolated from joint"	"tissue: synovial tissue isolated from joint"	"tissue: synovial tissue isolated from joint"	"tissue: synovial tissue isolated from joint"	"tissue: synovial tissue isolated from joint"	"tissue: synovial tissue isolated from joint"	"tissue: synovial tissue isolated from joint"	"tissue: synovial tissue isolated from joint"
!Sample_treatment_protocol_ch1	"tissues were collected from joint replacement surgery in OA patients and synovecomy surgery in RA patients, normal synovium was collected early post mortem from macroscopically normal knee joints"	"tissues were collected from joint replacement surgery in OA patients and synovecomy surgery in RA patients, normal synovium was collected early post mortem from macroscopically normal knee joints"	"tissues were collected from joint replacement surgery in OA patients and synovecomy surgery in RA patients, normal synovium was collected early post mortem from macroscopically normal knee joints"	"tissues were collected from joint replacement surgery in OA patients and synovecomy surgery in RA patients, normal synovium was collected early post mortem from macroscopically normal knee joints"	"tissues were collected from joint replacement surgery in OA patients and synovecomy surgery in RA patients, normal synovium was collected early post mortem from macroscopically normal knee joints"	"tissues were collected from joint replacement surgery in OA patients and synovecomy surgery in RA patients, normal synovium was collected early post mortem from macroscopically normal knee joints"	"tissues were collected from joint replacement surgery in OA patients and synovecomy surgery in RA patients, normal synovium was collected early post mortem from macroscopically normal knee joints"	"tissues were collected from joint replacement surgery in OA patients and synovecomy surgery in RA patients, normal synovium was collected early post mortem from macroscopically normal knee joints"	"tissues were collected from joint replacement surgery in OA patients and synovecomy surgery in RA patients, normal synovium was collected early post mortem from macroscopically normal knee joints"	"tissues were collected from joint replacement surgery in OA patients and synovecomy surgery in RA patients, normal synovium was collected early post mortem from macroscopically normal knee joints"	"tissues were collected from joint replacement surgery in OA patients and synovecomy surgery in RA patients, normal synovium was collected early post mortem from macroscopically normal knee joints"	"tissues were collected from joint replacement surgery in OA patients and synovecomy surgery in RA patients, normal synovium was collected early post mortem from macroscopically normal knee joints"	"tissues were collected from joint replacement surgery in OA patients and synovecomy surgery in RA patients, normal synovium was collected early post mortem from macroscopically normal knee joints"	"tissues were collected from joint replacement surgery in OA patients and synovecomy surgery in RA patients, normal synovium was collected early post mortem from macroscopically normal knee joints"	"tissues were collected from joint replacement surgery in OA patients and synovecomy surgery in RA patients, normal synovium was collected early post mortem from macroscopically normal knee joints"	"tissues were collected from joint replacement surgery in OA patients and synovecomy surgery in RA patients, normal synovium was collected early post mortem from macroscopically normal knee joints"	"tissues were collected from joint replacement surgery in OA patients and synovecomy surgery in RA patients, normal synovium was collected early post mortem from macroscopically normal knee joints"	"tissues were collected from joint replacement surgery in OA patients and synovecomy surgery in RA patients, normal synovium was collected early post mortem from macroscopically normal knee joints"	"tissues were collected from joint replacement surgery in OA patients and synovecomy surgery in RA patients, normal synovium was collected early post mortem from macroscopically normal knee joints"	"tissues were collected from joint replacement surgery in OA patients and synovecomy surgery in RA patients, normal synovium was collected early post mortem from macroscopically normal knee joints"	"tissues were collected from joint replacement surgery in OA patients and synovecomy surgery in RA patients, normal synovium was collected early post mortem from macroscopically normal knee joints"	"tissues were collected from joint replacement surgery in OA patients and synovecomy surgery in RA patients, normal synovium was collected early post mortem from macroscopically normal knee joints"	"tissues were collected from joint replacement surgery in OA patients and synovecomy surgery in RA patients, normal synovium was collected early post mortem from macroscopically normal knee joints"	"tissues were collected from joint replacement surgery in OA patients and synovecomy surgery in RA patients, normal synovium was collected early post mortem from macroscopically normal knee joints"	"tissues were collected from joint replacement surgery in OA patients and synovecomy surgery in RA patients, normal synovium was collected early post mortem from macroscopically normal knee joints"	"tissues were collected from joint replacement surgery in OA patients and synovecomy surgery in RA patients, normal synovium was collected early post mortem from macroscopically normal knee joints"	"tissues were collected from joint replacement surgery in OA patients and synovecomy surgery in RA patients, normal synovium was collected early post mortem from macroscopically normal knee joints"	"tissues were collected from joint replacement surgery in OA patients and synovecomy surgery in RA patients, normal synovium was collected early post mortem from macroscopically normal knee joints"	"tissues were collected from joint replacement surgery in OA patients and synovecomy surgery in RA patients, normal synovium was collected early post mortem from macroscopically normal knee joints"	"tissues were collected from joint replacement surgery in OA patients and synovecomy surgery in RA patients, normal synovium was collected early post mortem from macroscopically normal knee joints"
!Sample_growth_protocol_ch1	"tissues were immediately frozen in liquid nitrogen for subsequent RNA-extraction"	"tissues were immediately frozen in liquid nitrogen for subsequent RNA-extraction"	"tissues were immediately frozen in liquid nitrogen for subsequent RNA-extraction"	"tissues were immediately frozen in liquid nitrogen for subsequent RNA-extraction"	"tissues were immediately frozen in liquid nitrogen for subsequent RNA-extraction"	"tissues were immediately frozen in liquid nitrogen for subsequent RNA-extraction"	"tissues were immediately frozen in liquid nitrogen for subsequent RNA-extraction"	"tissues were immediately frozen in liquid nitrogen for subsequent RNA-extraction"	"tissues were immediately frozen in liquid nitrogen for subsequent RNA-extraction"	"tissues were immediately frozen in liquid nitrogen for subsequent RNA-extraction"	"tissues were immediately frozen in liquid nitrogen for subsequent RNA-extraction"	"tissues were immediately frozen in liquid nitrogen for subsequent RNA-extraction"	"tissues were immediately frozen in liquid nitrogen for subsequent RNA-extraction"	"tissues were immediately frozen in liquid nitrogen for subsequent RNA-extraction"	"tissues were immediately frozen in liquid nitrogen for subsequent RNA-extraction"	"tissues were immediately frozen in liquid nitrogen for subsequent RNA-extraction"	"tissues were immediately frozen in liquid nitrogen for subsequent RNA-extraction"	"tissues were immediately frozen in liquid nitrogen for subsequent RNA-extraction"	"tissues were immediately frozen in liquid nitrogen for subsequent RNA-extraction"	"tissues were immediately frozen in liquid nitrogen for subsequent RNA-extraction"	"tissues were immediately frozen in liquid nitrogen for subsequent RNA-extraction"	"tissues were immediately frozen in liquid nitrogen for subsequent RNA-extraction"	"tissues were immediately frozen in liquid nitrogen for subsequent RNA-extraction"	"tissues were immediately frozen in liquid nitrogen for subsequent RNA-extraction"	"tissues were immediately frozen in liquid nitrogen for subsequent RNA-extraction"	"tissues were immediately frozen in liquid nitrogen for subsequent RNA-extraction"	"tissues were immediately frozen in liquid nitrogen for subsequent RNA-extraction"	"tissues were immediately frozen in liquid nitrogen for subsequent RNA-extraction"	"tissues were immediately frozen in liquid nitrogen for subsequent RNA-extraction"	"tissues were immediately frozen in liquid nitrogen for subsequent RNA-extraction"
!Sample_molecule_ch1	"total RNA"	"total RNA"	"total RNA"	"total RNA"	"total RNA"	"total RNA"	"total RNA"	"total RNA"	"total RNA"	"total RNA"	"total RNA"	"total RNA"	"total RNA"	"total RNA"	"total RNA"	"total RNA"	"total RNA"	"total RNA"	"total RNA"	"total RNA"	"total RNA"	"total RNA"	"total RNA"	"total RNA"	"total RNA"	"total RNA"	"total RNA"	"total RNA"	"total RNA"	"total RNA"
!Sample_extract_protocol_ch1	"RNA was collected by using the RNeasy mini kit (Qiagen)"	"RNA was collected by using the RNeasy mini kit (Qiagen)"	"RNA was collected by using the RNeasy mini kit (Qiagen)"	"RNA was collected by using the RNeasy mini kit (Qiagen)"	"RNA was collected by using the RNeasy mini kit (Qiagen)"	"RNA was collected by using the RNeasy mini kit (Qiagen)"	"RNA was collected by using the RNeasy mini kit (Qiagen)"	"RNA was collected by using the RNeasy mini kit (Qiagen)"	"RNA was collected by using the RNeasy mini kit (Qiagen)"	"RNA was collected by using the RNeasy mini kit (Qiagen)"	"RNA was collected by using the RNeasy mini kit (Qiagen)"	"RNA was collected by using the RNeasy mini kit (Qiagen)"	"RNA was collected by using the RNeasy mini kit (Qiagen)"	"RNA was collected by using the RNeasy mini kit (Qiagen)"	"RNA was collected by using the RNeasy mini kit (Qiagen)"	"RNA was collected by using the RNeasy mini kit (Qiagen)"	"RNA was collected by using the RNeasy mini kit (Qiagen)"	"RNA was collected by using the RNeasy mini kit (Qiagen)"	"RNA was collected by using the RNeasy mini kit (Qiagen)"	"RNA was collected by using the RNeasy mini kit (Qiagen)"	"RNA was collected by using the RNeasy mini kit (Qiagen)"	"RNA was collected by using the RNeasy mini kit (Qiagen)"	"RNA was collected by using the RNeasy mini kit (Qiagen)"	"RNA was collected by using the RNeasy mini kit (Qiagen)"	"RNA was collected by using the RNeasy mini kit (Qiagen)"	"RNA was collected by using the RNeasy mini kit (Qiagen)"	"RNA was collected by using the RNeasy mini kit (Qiagen)"	"RNA was collected by using the RNeasy mini kit (Qiagen)"	"RNA was collected by using the RNeasy mini kit (Qiagen)"	"RNA was collected by using the RNeasy mini kit (Qiagen)"
!Sample_label_ch1	"biotin"	"biotin"	"biotin"	"biotin"	"biotin"	"biotin"	"biotin"	"biotin"	"biotin"	"biotin"	"biotin"	"biotin"	"biotin"	"biotin"	"biotin"	"biotin"	"biotin"	"biotin"	"biotin"	"biotin"	"biotin"	"biotin"	"biotin"	"biotin"	"biotin"	"biotin"	"biotin"	"biotin"	"biotin"	"biotin"
!Sample_label_protocol_ch1	"3-5 µg of total RNA was amplified and labelled using the GeneChip® one-cycle target labelling and control reagents (Affymetrix)"	"3-5 µg of total RNA was amplified and labelled using the GeneChip® one-cycle target labelling and control reagents (Affymetrix)"	"3-5 µg of total RNA was amplified and labelled using the GeneChip® one-cycle target labelling and control reagents (Affymetrix)"	"3-5 µg of total RNA was amplified and labelled using the GeneChip® one-cycle target labelling and control reagents (Affymetrix)"	"3-5 µg of total RNA was amplified and labelled using the GeneChip® one-cycle target labelling and control reagents (Affymetrix)"	"3-5 µg of total RNA was amplified and labelled using the GeneChip® one-cycle target labelling and control reagents (Affymetrix)"	"3-5 µg of total RNA was amplified and labelled using the GeneChip® one-cycle target labelling and control reagents (Affymetrix)"	"3-5 µg of total RNA was amplified and labelled using the GeneChip® one-cycle target labelling and control reagents (Affymetrix)"	"3-5 µg of total RNA was amplified and labelled using the GeneChip® one-cycle target labelling and control reagents (Affymetrix)"	"3-5 µg of total RNA was amplified and labelled using the GeneChip® one-cycle target labelling and control reagents (Affymetrix)"	"3-5 µg of total RNA was amplified and labelled using the GeneChip® one-cycle target labelling and control reagents (Affymetrix)"	"3-5 µg of total RNA was amplified and labelled using the GeneChip® one-cycle target labelling and control reagents (Affymetrix)"	"3-5 µg of total RNA was amplified and labelled using the GeneChip® one-cycle target labelling and control reagents (Affymetrix)"	"3-5 µg of total RNA was amplified and labelled using the GeneChip® one-cycle target labelling and control reagents (Affymetrix)"	"3-5 µg of total RNA was amplified and labelled using the GeneChip® one-cycle target labelling and control reagents (Affymetrix)"	"3-5 µg of total RNA was amplified and labelled using the GeneChip® one-cycle target labelling and control reagents (Affymetrix)"	"3-5 µg of total RNA was amplified and labelled using the GeneChip® one-cycle target labelling and control reagents (Affymetrix)"	"3-5 µg of total RNA was amplified and labelled using the GeneChip® one-cycle target labelling and control reagents (Affymetrix)"	"3-5 µg of total RNA was amplified and labelled using the GeneChip® one-cycle target labelling and control reagents (Affymetrix)"	"3-5 µg of total RNA was amplified and labelled using the GeneChip® one-cycle target labelling and control reagents (Affymetrix)"	"3-5 µg of total RNA was amplified and labelled using the GeneChip® one-cycle target labelling and control reagents (Affymetrix)"	"3-5 µg of total RNA was amplified and labelled using the GeneChip® one-cycle target labelling and control reagents (Affymetrix)"	"3-5 µg of total RNA was amplified and labelled using the GeneChip® one-cycle target labelling and control reagents (Affymetrix)"	"3-5 µg of total RNA was amplified and labelled using the GeneChip® one-cycle target labelling and control reagents (Affymetrix)"	"3-5 µg of total RNA was amplified and labelled using the GeneChip® one-cycle target labelling and control reagents (Affymetrix)"	"3-5 µg of total RNA was amplified and labelled using the GeneChip® one-cycle target labelling and control reagents (Affymetrix)"	"3-5 µg of total RNA was amplified and labelled using the GeneChip® one-cycle target labelling and control reagents (Affymetrix)"	"3-5 µg of total RNA was amplified and labelled using the GeneChip® one-cycle target labelling and control reagents (Affymetrix)"	"3-5 µg of total RNA was amplified and labelled using the GeneChip® one-cycle target labelling and control reagents (Affymetrix)"	"3-5 µg of total RNA was amplified and labelled using the GeneChip® one-cycle target labelling and control reagents (Affymetrix)"
!Sample_taxid_ch1	"9606"	"9606"	"9606"	"9606"	"9606"	"9606"	"9606"	"9606"	"9606"	"9606"	"9606"	"9606"	"9606"	"9606"	"9606"	"9606"	"9606"	"9606"	"9606"	"9606"	"9606"	"9606"	"9606"	"9606"	"9606"	"9606"	"9606"	"9606"	"9606"	"9606"
!Sample_hyb_protocol	"50µg/ml of labeled cRNA was hybridized at 45°C for 16h using the Affymetrix GeneChip hybridization oven. Washing and staining was performed on the Affymetrix Fluidics 450 using the EukGE-WS2v4 protocol."	"50µg/ml of labeled cRNA was hybridized at 45°C for 16h using the Affymetrix GeneChip hybridization oven. Washing and staining was performed on the Affymetrix Fluidics 450 using the EukGE-WS2v4 protocol."	"50µg/ml of labeled cRNA was hybridized at 45°C for 16h using the Affymetrix GeneChip hybridization oven. Washing and staining was performed on the Affymetrix Fluidics 450 using the EukGE-WS2v4 protocol."	"50µg/ml of labeled cRNA was hybridized at 45°C for 16h using the Affymetrix GeneChip hybridization oven. Washing and staining was performed on the Affymetrix Fluidics 450 using the EukGE-WS2v4 protocol."	"50µg/ml of labeled cRNA was hybridized at 45°C for 16h using the Affymetrix GeneChip hybridization oven. Washing and staining was performed on the Affymetrix Fluidics 450 using the EukGE-WS2v4 protocol."	"50µg/ml of labeled cRNA was hybridized at 45°C for 16h using the Affymetrix GeneChip hybridization oven. Washing and staining was performed on the Affymetrix Fluidics 450 using the EukGE-WS2v4 protocol."	"50µg/ml of labeled cRNA was hybridized at 45°C for 16h using the Affymetrix GeneChip hybridization oven. Washing and staining was performed on the Affymetrix Fluidics 450 using the EukGE-WS2v4 protocol."	"50µg/ml of labeled cRNA was hybridized at 45°C for 16h using the Affymetrix GeneChip hybridization oven. Washing and staining was performed on the Affymetrix Fluidics 450 using the EukGE-WS2v4 protocol."	"50µg/ml of labeled cRNA was hybridized at 45°C for 16h using the Affymetrix GeneChip hybridization oven. Washing and staining was performed on the Affymetrix Fluidics 450 using the EukGE-WS2v4 protocol."	"50µg/ml of labeled cRNA was hybridized at 45°C for 16h using the Affymetrix GeneChip hybridization oven. Washing and staining was performed on the Affymetrix Fluidics 450 using the EukGE-WS2v4 protocol."	"50µg/ml of labeled cRNA was hybridized at 45°C for 16h using the Affymetrix GeneChip hybridization oven. Washing and staining was performed on the Affymetrix Fluidics 450 using the EukGE-WS2v4 protocol."	"50µg/ml of labeled cRNA was hybridized at 45°C for 16h using the Affymetrix GeneChip hybridization oven. Washing and staining was performed on the Affymetrix Fluidics 450 using the EukGE-WS2v4 protocol."	"50µg/ml of labeled cRNA was hybridized at 45°C for 16h using the Affymetrix GeneChip hybridization oven. Washing and staining was performed on the Affymetrix Fluidics 450 using the EukGE-WS2v4 protocol."	"50µg/ml of labeled cRNA was hybridized at 45°C for 16h using the Affymetrix GeneChip hybridization oven. Washing and staining was performed on the Affymetrix Fluidics 450 using the EukGE-WS2v4 protocol."	"50µg/ml of labeled cRNA was hybridized at 45°C for 16h using the Affymetrix GeneChip hybridization oven. Washing and staining was performed on the Affymetrix Fluidics 450 using the EukGE-WS2v4 protocol."	"50µg/ml of labeled cRNA was hybridized at 45°C for 16h using the Affymetrix GeneChip hybridization oven. Washing and staining was performed on the Affymetrix Fluidics 450 using the EukGE-WS2v4 protocol."	"50µg/ml of labeled cRNA was hybridized at 45°C for 16h using the Affymetrix GeneChip hybridization oven. Washing and staining was performed on the Affymetrix Fluidics 450 using the EukGE-WS2v4 protocol."	"50µg/ml of labeled cRNA was hybridized at 45°C for 16h using the Affymetrix GeneChip hybridization oven. Washing and staining was performed on the Affymetrix Fluidics 450 using the EukGE-WS2v4 protocol."	"50µg/ml of labeled cRNA was hybridized at 45°C for 16h using the Affymetrix GeneChip hybridization oven. Washing and staining was performed on the Affymetrix Fluidics 450 using the EukGE-WS2v4 protocol."	"50µg/ml of labeled cRNA was hybridized at 45°C for 16h using the Affymetrix GeneChip hybridization oven. Washing and staining was performed on the Affymetrix Fluidics 450 using the EukGE-WS2v4 protocol."	"50µg/ml of labeled cRNA was hybridized at 45°C for 16h using the Affymetrix GeneChip hybridization oven. Washing and staining was performed on the Affymetrix Fluidics 450 using the EukGE-WS2v4 protocol."	"50µg/ml of labeled cRNA was hybridized at 45°C for 16h using the Affymetrix GeneChip hybridization oven. Washing and staining was performed on the Affymetrix Fluidics 450 using the EukGE-WS2v4 protocol."	"50µg/ml of labeled cRNA was hybridized at 45°C for 16h using the Affymetrix GeneChip hybridization oven. Washing and staining was performed on the Affymetrix Fluidics 450 using the EukGE-WS2v4 protocol."	"50µg/ml of labeled cRNA was hybridized at 45°C for 16h using the Affymetrix GeneChip hybridization oven. Washing and staining was performed on the Affymetrix Fluidics 450 using the EukGE-WS2v4 protocol."	"50µg/ml of labeled cRNA was hybridized at 45°C for 16h using the Affymetrix GeneChip hybridization oven. Washing and staining was performed on the Affymetrix Fluidics 450 using the EukGE-WS2v4 protocol."	"50µg/ml of labeled cRNA was hybridized at 45°C for 16h using the Affymetrix GeneChip hybridization oven. Washing and staining was performed on the Affymetrix Fluidics 450 using the EukGE-WS2v4 protocol."	"50µg/ml of labeled cRNA was hybridized at 45°C for 16h using the Affymetrix GeneChip hybridization oven. Washing and staining was performed on the Affymetrix Fluidics 450 using the EukGE-WS2v4 protocol."	"50µg/ml of labeled cRNA was hybridized at 45°C for 16h using the Affymetrix GeneChip hybridization oven. Washing and staining was performed on the Affymetrix Fluidics 450 using the EukGE-WS2v4 protocol."	"50µg/ml of labeled cRNA was hybridized at 45°C for 16h using the Affymetrix GeneChip hybridization oven. Washing and staining was performed on the Affymetrix Fluidics 450 using the EukGE-WS2v4 protocol."	"50µg/ml of labeled cRNA was hybridized at 45°C for 16h using the Affymetrix GeneChip hybridization oven. Washing and staining was performed on the Affymetrix Fluidics 450 using the EukGE-WS2v4 protocol."
!Sample_scan_protocol	"GeneChips were scanned using the Affymetrix GeneChip Scanner 3000"	"GeneChips were scanned using the Affymetrix GeneChip Scanner 3000"	"GeneChips were scanned using the Affymetrix GeneChip Scanner 3000"	"GeneChips were scanned using the Affymetrix GeneChip Scanner 3000"	"GeneChips were scanned using the Affymetrix GeneChip Scanner 3000"	"GeneChips were scanned using the Affymetrix GeneChip Scanner 3000"	"GeneChips were scanned using the Affymetrix GeneChip Scanner 3000"	"GeneChips were scanned using the Affymetrix GeneChip Scanner 3000"	"GeneChips were scanned using the Affymetrix GeneChip Scanner 3000"	"GeneChips were scanned using the Affymetrix GeneChip Scanner 3000"	"GeneChips were scanned using the Affymetrix GeneChip Scanner 3000"	"GeneChips were scanned using the Affymetrix GeneChip Scanner 3000"	"GeneChips were scanned using the Affymetrix GeneChip Scanner 3000"	"GeneChips were scanned using the Affymetrix GeneChip Scanner 3000"	"GeneChips were scanned using the Affymetrix GeneChip Scanner 3000"	"GeneChips were scanned using the Affymetrix GeneChip Scanner 3000"	"GeneChips were scanned using the Affymetrix GeneChip Scanner 3000"	"GeneChips were scanned using the Affymetrix GeneChip Scanner 3000"	"GeneChips were scanned using the Affymetrix GeneChip Scanner 3000"	"GeneChips were scanned using the Affymetrix GeneChip Scanner 3000"	"GeneChips were scanned using the Affymetrix GeneChip Scanner 3000"	"GeneChips were scanned using the Affymetrix GeneChip Scanner 3000"	"GeneChips were scanned using the Affymetrix GeneChip Scanner 3000"	"GeneChips were scanned using the Affymetrix GeneChip Scanner 3000"	"GeneChips were scanned using the Affymetrix GeneChip Scanner 3000"	"GeneChips were scanned using the Affymetrix GeneChip Scanner 3000"	"GeneChips were scanned using the Affymetrix GeneChip Scanner 3000"	"GeneChips were scanned using the Affymetrix GeneChip Scanner 3000"	"GeneChips were scanned using the Affymetrix GeneChip Scanner 3000"	"GeneChips were scanned using the Affymetrix GeneChip Scanner 3000"
!Sample_description	"Gene expression data of synovial tissue isolated from healthy joint number 1, labelled as ND_1"	"Gene expression data of synovial tissue isolated from healthy joint number 2, labelled as ND_2"	"Gene expression data of synovial tissue isolated from healthy joint number 3, labelled as ND_3"	"Gene expression data of synovial tissue isolated from healthy joint number 4, labelled as ND_4"	"Gene expression data of synovial tissue isolated from healthy joint number 5, labelled as ND_5"	"Gene expression data of synovial tissue isolated from healthy joint number 6, labelled as ND_6"	"Gene expression data of synovial tissue isolated from healthy joint number 7, labelled as ND_7"	"Gene expression data of synovial tissue isolated from healthy joint number 8, labelled as ND_8"	"Gene expression data of synovial tissue isolated from healthy joint number 9, labelled as ND_9"	"Gene expression data of synovial tissue isolated from healthy joint number 10, labelled as ND_10"	"Gene expression data of synovial tissue isolated from osteoarthritic joint number 1, labelled as OA_1"	"Gene expression data of synovial tissue isolated from osteoarthritic joint number 2, labelled as OA_2"	"Gene expression data of synovial tissue isolated from osteoarthritic joint number 3, labelled as OA_3"	"Gene expression data of synovial tissue isolated from osteoarthritic joint number 4, labelled as OA_4"	"Gene expression data of synovial tissue isolated from osteoarthritic joint number 5, labelled as OA_5"	"Gene expression data of synovial tissue isolated from osteoarthritic joint number 6, labelled as OA_6"	"Gene expression data of synovial tissue isolated from osteoarthritic joint number 7, labelled as OA_7"	"Gene expression data of synovial tissue isolated from osteoarthritic joint number 8, labelled as OA_8"	"Gene expression data of synovial tissue isolated from osteoarthritic joint number 9, labelled as OA_9"	"Gene expression data of synovial tissue isolated from osteoarthritic joint number 10, labelled as OA_10"	"Gene expression data of synovial tissue isolated from rheumatoid arthritis joint number 1, labelled as RA_1"	"Gene expression data of synovial tissue isolated from rheumatoid arthritis joint number 2, labelled as RA_2"	"Gene expression data of synovial tissue isolated from rheumatoid arthritis joint number 3, labelled as RA_3"	"Gene expression data of synovial tissue isolated from rheumatoid arthritis joint number 4, labelled as RA_4"	"Gene expression data of synovial tissue isolated from rheumatoid arthritis joint number 5, labelled as RA_5"	"Gene expression data of synovial tissue isolated from rheumatoid arthritis joint number 6, labelled as RA_6"	"Gene expression data of synovial tissue isolated from rheumatoid arthritis joint number 7, labelled as RA_7"	"Gene expression data of synovial tissue isolated from rheumatoid arthritis joint number 8, labelled as RA_8"	"Gene expression data of synovial tissue isolated from rheumatoid arthritis joint number 9, labelled as RA_9"	"Gene expression data of synovial tissue isolated from rheumatoid arthritis joint number 10, labelled as RA_10"
!Sample_data_processing	"GCOS"	"GCOS"	"GCOS"	"GCOS"	"GCOS"	"GCOS"	"GCOS"	"GCOS"	"GCOS"	"GCOS"	"GCOS"	"GCOS"	"GCOS"	"GCOS"	"GCOS"	"GCOS"	"GCOS"	"GCOS"	"GCOS"	"GCOS"	"GCOS"	"GCOS"	"GCOS"	"GCOS"	"GCOS"	"GCOS"	"GCOS"	"GCOS"	"GCOS"	"GCOS"
!Sample_platform_id	"GPL96"	"GPL96"	"GPL96"	"GPL96"	"GPL96"	"GPL96"	"GPL96"	"GPL96"	"GPL96"	"GPL96"	"GPL96"	"GPL96"	"GPL96"	"GPL96"	"GPL96"	"GPL96"	"GPL96"	"GPL96"	"GPL96"	"GPL96"	"GPL96"	"GPL96"	"GPL96"	"GPL96"	"GPL96"	"GPL96"	"GPL96"	"GPL96"	"GPL96"	"GPL96"
!Sample_contact_name	"Thomas,,Häupl"	"Thomas,,Häupl"	"Thomas,,Häupl"	"Thomas,,Häupl"	"Thomas,,Häupl"	"Thomas,,Häupl"	"Thomas,,Häupl"	"Thomas,,Häupl"	"Thomas,,Häupl"	"Thomas,,Häupl"	"Thomas,,Häupl"	"Thomas,,Häupl"	"Thomas,,Häupl"	"Thomas,,Häupl"	"Thomas,,Häupl"	"Thomas,,Häupl"	"Thomas,,Häupl"	"Thomas,,Häupl"	"Thomas,,Häupl"	"Thomas,,Häupl"	"Thomas,,Häupl"	"Thomas,,Häupl"	"Thomas,,Häupl"	"Thomas,,Häupl"	"Thomas,,Häupl"	"Thomas,,Häupl"	"Thomas,,Häupl"	"Thomas,,Häupl"	"Thomas,,Häupl"	"Thomas,,Häupl"
!Sample_contact_email	"thomas.haeupl@charite.de"	"thomas.haeupl@charite.de"	"thomas.haeupl@charite.de"	"thomas.haeupl@charite.de"	"thomas.haeupl@charite.de"	"thomas.haeupl@charite.de"	"thomas.haeupl@charite.de"	"thomas.haeupl@charite.de"	"thomas.haeupl@charite.de"	"thomas.haeupl@charite.de"	"thomas.haeupl@charite.de"	"thomas.haeupl@charite.de"	"thomas.haeupl@charite.de"	"thomas.haeupl@charite.de"	"thomas.haeupl@charite.de"	"thomas.haeupl@charite.de"	"thomas.haeupl@charite.de"	"thomas.haeupl@charite.de"	"thomas.haeupl@charite.de"	"thomas.haeupl@charite.de"	"thomas.haeupl@charite.de"	"thomas.haeupl@charite.de"	"thomas.haeupl@charite.de"	"thomas.haeupl@charite.de"	"thomas.haeupl@charite.de"	"thomas.haeupl@charite.de"	"thomas.haeupl@charite.de"	"thomas.haeupl@charite.de"	"thomas.haeupl@charite.de"	"thomas.haeupl@charite.de"
!Sample_contact_phone	"+49 30 450513293"	"+49 30 450513293"	"+49 30 450513293"	"+49 30 450513293"	"+49 30 450513293"	"+49 30 450513293"	"+49 30 450513293"	"+49 30 450513293"	"+49 30 450513293"	"+49 30 450513293"	"+49 30 450513293"	"+49 30 450513293"	"+49 30 450513293"	"+49 30 450513293"	"+49 30 450513293"	"+49 30 450513293"	"+49 30 450513293"	"+49 30 450513293"	"+49 30 450513293"	"+49 30 450513293"	"+49 30 450513293"	"+49 30 450513293"	"+49 30 450513293"	"+49 30 450513293"	"+49 30 450513293"	"+49 30 450513293"	"+49 30 450513293"	"+49 30 450513293"	"+49 30 450513293"	"+49 30 450513293"
!Sample_contact_department	"Rheumatology"	"Rheumatology"	"Rheumatology"	"Rheumatology"	"Rheumatology"	"Rheumatology"	"Rheumatology"	"Rheumatology"	"Rheumatology"	"Rheumatology"	"Rheumatology"	"Rheumatology"	"Rheumatology"	"Rheumatology"	"Rheumatology"	"Rheumatology"	"Rheumatology"	"Rheumatology"	"Rheumatology"	"Rheumatology"	"Rheumatology"	"Rheumatology"	"Rheumatology"	"Rheumatology"	"Rheumatology"	"Rheumatology"	"Rheumatology"	"Rheumatology"	"Rheumatology"	"Rheumatology"
!Sample_contact_institute	"Charité"	"Charité"	"Charité"	"Charité"	"Charité"	"Charité"	"Charité"	"Charité"	"Charité"	"Charité"	"Charité"	"Charité"	"Charité"	"Charité"	"Charité"	"Charité"	"Charité"	"Charité"	"Charité"	"Charité"	"Charité"	"Charité"	"Charité"	"Charité"	"Charité"	"Charité"	"Charité"	"Charité"	"Charité"	"Charité"
!Sample_contact_address	"Charitéplatz 1"	"Charitéplatz 1"	"Charitéplatz 1"	"Charitéplatz 1"	"Charitéplatz 1"	"Charitéplatz 1"	"Charitéplatz 1"	"Charitéplatz 1"	"Charitéplatz 1"	"Charitéplatz 1"	"Charitéplatz 1"	"Charitéplatz 1"	"Charitéplatz 1"	"Charitéplatz 1"	"Charitéplatz 1"	"Charitéplatz 1"	"Charitéplatz 1"	"Charitéplatz 1"	"Charitéplatz 1"	"Charitéplatz 1"	"Charitéplatz 1"	"Charitéplatz 1"	"Charitéplatz 1"	"Charitéplatz 1"	"Charitéplatz 1"	"Charitéplatz 1"	"Charitéplatz 1"	"Charitéplatz 1"	"Charitéplatz 1"	"Charitéplatz 1"
!Sample_contact_city	"Berlin"	"Berlin"	"Berlin"	"Berlin"	"Berlin"	"Berlin"	"Berlin"	"Berlin"	"Berlin"	"Berlin"	"Berlin"	"Berlin"	"Berlin"	"Berlin"	"Berlin"	"Berlin"	"Berlin"	"Berlin"	"Berlin"	"Berlin"	"Berlin"	"Berlin"	"Berlin"	"Berlin"	"Berlin"	"Berlin"	"Berlin"	"Berlin"	"Berlin"	"Berlin"
!Sample_contact_zip/postal_code	"10117"	"10117"	"10117"	"10117"	"10117"	"10117"	"10117"	"10117"	"10117"	"10117"	"10117"	"10117"	"10117"	"10117"	"10117"	"10117"	"10117"	"10117"	"10117"	"10117"	"10117"	"10117"	"10117"	"10117"	"10117"	"10117"	"10117"	"10117"	"10117"	"10117"
!Sample_contact_country	"Germany"	"Germany"	"Germany"	"Germany"	"Germany"	"Germany"	"Germany"	"Germany"	"Germany"	"Germany"	"Germany"	"Germany"	"Germany"	"Germany"	"Germany"	"Germany"	"Germany"	"Germany"	"Germany"	"Germany"	"Germany"	"Germany"	"Germany"	"Germany"	"Germany"	"Germany"	"Germany"	"Germany"	"Germany"	"Germany"
!Sample_supplementary_file	"ftp://ftp.ncbi.nlm.nih.gov/geo/samples/GSM1332nnn/GSM1332201/suppl/GSM1332201_ND_1_Syn_133A.cel.gz"	"ftp://ftp.ncbi.nlm.nih.gov/geo/samples/GSM1332nnn/GSM1332202/suppl/GSM1332202_ND_2_Syn_133A.cel.gz"	"ftp://ftp.ncbi.nlm.nih.gov/geo/samples/GSM1332nnn/GSM1332203/suppl/GSM1332203_ND_3_Syn_133A.cel.gz"	"ftp://ftp.ncbi.nlm.nih.gov/geo/samples/GSM1332nnn/GSM1332204/suppl/GSM1332204_ND_4_Syn_133A.cel.gz"	"ftp://ftp.ncbi.nlm.nih.gov/geo/samples/GSM1332nnn/GSM1332205/suppl/GSM1332205_ND_5_Syn_133A.cel.gz"	"ftp://ftp.ncbi.nlm.nih.gov/geo/samples/GSM1332nnn/GSM1332206/suppl/GSM1332206_ND_6_Syn_133A.cel.gz"	"ftp://ftp.ncbi.nlm.nih.gov/geo/samples/GSM1332nnn/GSM1332207/suppl/GSM1332207_ND_7_Syn_133A.cel.gz"	"ftp://ftp.ncbi.nlm.nih.gov/geo/samples/GSM1332nnn/GSM1332208/suppl/GSM1332208_ND_8_Syn_133A.cel.gz"	"ftp://ftp.ncbi.nlm.nih.gov/geo/samples/GSM1332nnn/GSM1332209/suppl/GSM1332209_ND_9_Syn_133A.cel.gz"	"ftp://ftp.ncbi.nlm.nih.gov/geo/samples/GSM1332nnn/GSM1332210/suppl/GSM1332210_ND_10_Syn_133A.cel.gz"	"ftp://ftp.ncbi.nlm.nih.gov/geo/samples/GSM1332nnn/GSM1332211/suppl/GSM1332211_OA_1_Syn_133A.cel.gz"	"ftp://ftp.ncbi.nlm.nih.gov/geo/samples/GSM1332nnn/GSM1332212/suppl/GSM1332212_OA_2_Syn_133A.cel.gz"	"ftp://ftp.ncbi.nlm.nih.gov/geo/samples/GSM1332nnn/GSM1332213/suppl/GSM1332213_OA_3_Syn_133A.cel.gz"	"ftp://ftp.ncbi.nlm.nih.gov/geo/samples/GSM1332nnn/GSM1332214/suppl/GSM1332214_OA_4_Syn_133A.cel.gz"	"ftp://ftp.ncbi.nlm.nih.gov/geo/samples/GSM1332nnn/GSM1332215/suppl/GSM1332215_OA_5_Syn_133A.cel.gz"	"ftp://ftp.ncbi.nlm.nih.gov/geo/samples/GSM1332nnn/GSM1332216/suppl/GSM1332216_OA_6_Syn_133A.cel.gz"	"ftp://ftp.ncbi.nlm.nih.gov/geo/samples/GSM1332nnn/GSM1332217/suppl/GSM1332217_OA_7_Syn_133A.cel.gz"	"ftp://ftp.ncbi.nlm.nih.gov/geo/samples/GSM1332nnn/GSM1332218/suppl/GSM1332218_OA_8_Syn_133A.cel.gz"	"ftp://ftp.ncbi.nlm.nih.gov/geo/samples/GSM1332nnn/GSM1332219/suppl/GSM1332219_OA_9_Syn_133A.cel.gz"	"ftp://ftp.ncbi.nlm.nih.gov/geo/samples/GSM1332nnn/GSM1332220/suppl/GSM1332220_OA_10_Syn_133A.cel.gz"	"ftp://ftp.ncbi.nlm.nih.gov/geo/samples/GSM1332nnn/GSM1332221/suppl/GSM1332221_RA_1_Syn_133A.cel.gz"	"ftp://ftp.ncbi.nlm.nih.gov/geo/samples/GSM1332nnn/GSM1332222/suppl/GSM1332222_RA_2_Syn_133A.cel.gz"	"ftp://ftp.ncbi.nlm.nih.gov/geo/samples/GSM1332nnn/GSM1332223/suppl/GSM1332223_RA_3_Syn_133A.cel.gz"	"ftp://ftp.ncbi.nlm.nih.gov/geo/samples/GSM1332nnn/GSM1332224/suppl/GSM1332224_RA_4_Syn_133A.cel.gz"	"ftp://ftp.ncbi.nlm.nih.gov/geo/samples/GSM1332nnn/GSM1332225/suppl/GSM1332225_RA_5_Syn_133A.cel.gz"	"ftp://ftp.ncbi.nlm.nih.gov/geo/samples/GSM1332nnn/GSM1332226/suppl/GSM1332226_RA_6_Syn_133A.cel.gz"	"ftp://ftp.ncbi.nlm.nih.gov/geo/samples/GSM1332nnn/GSM1332227/suppl/GSM1332227_RA_7_Syn_133A.cel.gz"	"ftp://ftp.ncbi.nlm.nih.gov/geo/samples/GSM1332nnn/GSM1332228/suppl/GSM1332228_RA_8_Syn_133A.cel.gz"	"ftp://ftp.ncbi.nlm.nih.gov/geo/samples/GSM1332nnn/GSM1332229/suppl/GSM1332229_RA_9_Syn_133A.cel.gz"	"ftp://ftp.ncbi.nlm.nih.gov/geo/samples/GSM1332nnn/GSM1332230/suppl/GSM1332230_RA_10_Syn_133A.cel.gz"
!Sample_data_row_count	"22283"	"22283"	"22283"	"22283"	"22283"	"22283"	"22283"	"22283"	"22283"	"22283"	"22283"	"22283"	"22283"	"22283"	"22283"	"22283"	"22283"	"22283"	"22283"	"22283"	"22283"	"22283"	"22283"	"22283"	"22283"	"22283"	"22283"	"22283"	"22283"	"22283"
!series_matrix_table_begin
"ID_REF"	"GSM1332201"	"GSM1332202"	"GSM1332203"	"GSM1332204"	"GSM1332205"	"GSM1332206"	"GSM1332207"	"GSM1332208"	"GSM1332209"	"GSM1332210"	"GSM1332211"	"GSM1332212"	"GSM1332213"	"GSM1332214"	"GSM1332215"	"GSM1332216"	"GSM1332217"	"GSM1332218"	"GSM1332219"	"GSM1332220"	"GSM1332221"	"GSM1332222"	"GSM1332223"	"GSM1332224"	"GSM1332225"	"GSM1332226"	"GSM1332227"	"GSM1332228"	"GSM1332229"	"GSM1332230"
"1007_s_at"	122.6	117.9	193.6	135.7	225.9	162.4	181.7	225.5	156.7	249.2	215.8	179.3	210.6	173.9	201.8	193.2	232.1	234.7	257.1	309.1	223.9	189	195.4	150.1	291	240.6	303.3	249.5	251.3	225.7
"1053_at"	101.7	68.6	79.4	59.8	69.3	35.2	59.7	43.8	42.8	62	62.5	50.2	115.3	63.9	57.5	78.4	46.1	50.7	74.4	20.8	114.4	87.9	28.7	62	40.2	45.4	38.8	59.4	27.3	37.2
"117_at"	224.6	518.3	378.7	77.2	828.5	329	236.3	215.4	115.5	277.8	97.8	115.9	73.6	71.5	86.5	98.4	100.9	161.5	107.1	147.1	129.5	108	222.7	157.4	165.4	128.3	89	108.4	240.2	140.9
"121_at"	344.8	360.7	564.4	434.5	553.7	606	625	531.5	592.7	654.5	485.3	486.1	455.2	433.4	480	486.4	540.7	743.1	647.1	701.7	701	709.4	436.9	586.4	635.2	643.9	706.7	603.1	596	606.2
"1255_g_at"	14.9	19.3	21.4	14.1	11.4	5.4	7.4	12.3	5.1	30.4	65.4	33.9	108.6	47.5	37	44	55.2	20.7	48.2	29.8	54.9	12.7	25.1	18.6	14.9	33.7	12	8.8	21.7	13.8
"1294_at"	108.7	111.2	146.3	152.3	111.3	88.6	116.5	187.5	148.5	202.7	271.6	162.7	237.8	210.3	185.4	194.9	185.1	154.4	183.8	224	199	214.6	194.7	185.4	191.5	203.9	169.8	224.6	227	254.5
"1316_at"	45.6	49.5	50.8	54	60.9	65.1	57.2	65.9	44.8	62.2	61.4	43.8	86.9	34.7	30.9	55.1	47.7	33.5	45.9	97.8	64.9	48.3	60	41.2	65.1	52.4	53.3	60.5	53.5	41.9
"1320_at"	30.3	35	32.3	14.7	9.2	4	31	14.1	7.7	9.8	13.3	35.9	36.8	39.7	37.9	44.7	10.2	10.6	10.7	14.1	49.5	29	10	19.7	13.1	9.6	9.1	5.9	7.5	6
"1405_i_at"	14.5	5.6	5.3	14.2	5.5	8.9	14.9	6.7	1.6	115.6	86.4	33.7	42.4	34.1	52.6	15.3	85.4	52.1	53	32	111.5	148	371.1	157.9	414.2	105.7	192.2	320.9	569.7	192
"1431_at"	14.6	13.2	29	53	32.6	6.5	9.1	10.3	19.5	24.5	37.4	19.2	40.3	28.9	21.2	8.9	27.5	24.3	18.9	26.3	20.8	19.5	34.4	16.8	9.6	10.2	21.2	25.5	20.5	18.3
"1438_at"	8.6	19.4	38.1	28.3	14.3	46.7	20	38.8	35.3	20.9	59.2	58.4	47.7	51.7	22.2	14.2	69.4	87.4	64.1	84.9	49.6	30.6	98.3	35.2	61.5	14.7	110.9	59.5	68.8	48.1
"1487_at"	169.6	161.7	142.6	155	176.9	102.4	145.8	159.1	147.6	210.4	158.7	170.3	166.3	130.6	140.2	169.4	172.7	190.8	183.6	181.7	165.2	185	182.6	142.4	181.1	142.9	152.3	190.1	166.1	188.2
"1494_f_at"	89.3	110	182.8	108.3	139	101.4	229.2	157.1	92.6	156.7	144	122.7	94.5	101.6	120.9	140.6	116.1	127.5	129.1	199.1	115.6	104.6	101.6	112.6	170.2	160	135.9	128.7	148.7	100.6
"1598_g_at"	478.4	903.3	1005.8	521.3	1406.4	853.4	1602	1437.4	1057.3	1306.5	904.9	1075.9	661.8	1084.9	1017.1	1186.5	1428.5	1396	1091.6	1608.1	644.3	550.9	1199.7	1206.7	1870.5	950	1946.9	1667.7	1696.9	1502.8
"160020_at"	318.1	369.8	603	442.3	538.1	347.4	536.1	649.3	498.8	487.6	551.3	396	368.6	351.1	374	238.6	419.1	397.2	443.5	556.9	348.9	281.8	435.1	248.7	509.2	260.5	655.5	285.2	474.9	299.6
"1729_at"	164.8	126	92.9	137	156.4	105.6	161.2	166.6	205.9	162.5	164	243.5	154.7	161.7	153.2	148.4	167.7	211.6	191.8	225.7	217.5	156.9	187.8	178	250.1	167.9	233.1	151.3	158.4	202.6
"1773_at"	54.6	50.6	43.5	7.2	27.4	43.9	50.5	48.1	28.7	51.1	29.3	90.4	128.7	40	57.5	68.6	43.4	61.2	81.8	93.6	75.5	63.8	50.3	35.8	73.4	17.5	45.7	6	53.6	26.5
"177_at"	71.7	53.3	79.1	44.8	15.5	33.9	42.2	56.7	35.9	36.5	99.7	77.7	105.9	88.9	168	105.7	96.7	64.7	97.7	114	61.4	71.6	74.3	47.5	34	44.6	23	36.3	64	29.9
"179_at"	202.7	266	342.8	218.1	346.7	254.5	509.8	432.8	261.2	353.7	355.9	376.4	366.1	347.7	363.6	277.7	370.1	441.8	322.4	385.6	336.3	254.2	340.3	316.3	320.4	263.5	421.3	253.9	265.3	276
"1861_at"	98.6	99.3	69.3	50.2	101.9	54.5	75	85.1	87.4	92.4	79.4	91.9	95.8	108.5	61.4	112.8	103.4	90.7	102.7	117.1	91.3	70.5	74	76.4	77.8	24.9	65.7	73.1	97.2	89.4
"200000_s_at"	367.6	469.8	539.8	692.4	569.7	227.2	389.8	459.2	536.3	471.9	373	515.7	472.6	503.8	400.6	450.6	525	402.7	502	420.8	311.2	320.5	324.5	361	455	357.9	426.8	377.5	362.1	379.2
"200001_at"	1171.8	1234.2	1345.4	1644	1608.7	734.5	1647	2072.6	1799.6	1435	1308.1	1954	2198.9	1888.4	1798.3	2093.4	1884.5	2450.2	1596.9	1502.2	1456.2	1036	1748.9	1329.7	1790.6	768.9	1977.5	2055.4	1468.1	2108.7
"200002_at"	3187.9	2419.1	3144.4	2882.2	3021.6	1703	3534.3	2836.3	2190	2076.7	2133.6	2098	3684.6	2843.1	2206.1	3031.2	2536.9	2390.4	2454.6	2363.1	2901.4	2579.8	1848.7	2522.4	1988.8	2213.4	1964.6	2962.9	2340.9	2528
"200003_s_at"	5660.2	3899.1	4857.6	4178.3	3875.4	2204	5230.7	3803	3314.6	2912.9	3713.6	3606.6	6648.2	4530.1	4575.3	3918.5	5014.3	4069	3751.2	4168.6	6192.9	4971.8	3303.1	4983.6	4191.9	2847.9	3719.7	4780.6	3649.1	3514.6
"200004_at"	1342.3	1500.5	1571	2076.3	1805.8	2242	1692.2	1541.5	1399.2	1364	1972.5	1909.6	1069.1	2065.8	1721.4	1934.4	2267.9	2079.2	1703.5	1667.1	1290.3	1858.5	1896	2317	2125	2199.4	1775.7	1934.3	1725.1	2035.7
"200005_at"	1155.4	1198.8	979.6	858.8	1002.3	589.4	1002.3	857.8	836.5	753.8	845.1	963	771.5	1060.2	1058.4	1052.2	868.9	708.2	847.4	641	902.8	1048.8	891.5	760.7	589.1	757	675.6	668.7	699.1	610.1
"200006_at"	3411.7	1867.1	1870	2561.2	1227.4	1646.9	1877.8	1761.4	1645.4	1433.2	1899.3	1728	1685.9	2523.9	2219.7	2402.1	1924.2	1508.6	1766.5	1558.7	1760.9	2109.2	1541.7	2104.8	1596.2	2141.8	1357	2106.1	1520.3	2107.2
"200007_at"	3911.5	2093.5	2303.5	2040.6	1490.2	2503.2	2228.4	1645.3	2007.9	1563.2	2014.2	2298.6	3606.4	2257.1	2274.5	2393.1	1764.8	1736.8	1765.2	1698.4	3772.7	2373.1	1750.3	2035.3	1770.6	2025.9	1556.7	2232.3	1394.9	1991.6
"200008_s_at"	796.2	722.5	781.1	438	551.3	373.5	968.4	369.4	482.3	540.5	457.5	770.3	722.6	757.7	787.4	855.7	806.7	786.2	703.4	597	699.6	837.9	629.6	482.2	672.4	461.5	677.5	469.4	660.4	510.1
"200009_at"	1609.4	1415.4	1948.1	1486.6	1036.9	1558.8	1271.4	987.5	1252.5	1375.5	1302.2	1472.3	1539.9	1888.1	1764.3	1977.2	1443.2	1324	1521.3	1259.8	1562.2	1566.3	1296.6	1890.9	1328.2	1664.4	1302.8	1388.8	1526.8	1551.6
"200010_at"	4269.2	4018.6	3008.3	3055	3496.1	3448.3	4676.7	3450.1	3510.7	3090.7	3118	3119.5	1479.7	4404	3448	3748.1	3346.2	3538.2	2740.1	3841.4	1370	3783.2	2847.3	3450.6	3183.6	3227.6	2932.6	2873.4	3120.5	2886.2
"200011_s_at"	259.7	439.8	431.5	638.3	693.6	315.8	599.5	558	588.7	595.8	473.5	642.7	441.4	531.8	582.3	600.7	711.8	761.1	773.9	671.8	257.7	468.7	449.1	515.3	646.3	386.2	732.6	572.4	685.9	572.5
"200012_x_at"	1800.4	3929.9	6506.9	4673.9	3622.5	5072.4	4805.2	4374.3	2946.3	2827.7	3223.8	4122.8	2222.7	5231.6	4446.5	5243.4	4017	3078.8	2746.5	3575.8	1451.8	3591.1	2766.6	4217.1	3124.3	4139.8	2699.7	3818.2	3114.8	3106.2
"200013_at"	7123.8	4207.3	4262.9	2986	3210.5	2273.1	3399.7	2927.9	2460.9	2296.5	3192.2	3064.5	2136.1	3894.6	3219.6	4274.4	2893	2424.3	2970.3	2437.7	1665.2	3176.3	2357.8	2736.8	1941.6	2348.3	1983	2777.9	2497.2	2299.1
"200014_s_at"	1161.8	918.2	625.3	628.1	427.8	672.9	735.1	533.8	470.5	323.1	523	441.7	369.7	521.5	589.5	596.3	388.6	402.3	425.7	345.7	570.3	800.4	527.7	617.6	473.5	605.5	353.2	461.6	398.9	477.9
"200015_s_at"	1817.7	977.1	1039.5	1695.3	1325.9	1684.4	1339.1	1203.6	1223.1	1031.9	1366.5	1370.5	1769.3	1246.2	1407.2	1379.3	1421.7	1575.6	1234.5	1176.7	1339.2	1764.9	981.5	1247	1241.5	1621.6	1513.4	1355.1	1215.4	1318.3
"200016_x_at"	7112.1	4348	5506.4	5601.4	3751.1	5851.5	4553.5	4921.7	4446.4	2710	3136.3	3072	2538.8	4371.7	3944.8	4148	3473	3120	2475.9	2922.5	4501.1	3866.6	2811.6	3561.1	2619.7	4452.9	3191.1	3271.7	2535.7	2935.7
"200017_at"	4714	4289.7	2841.6	3332.6	4463.5	4483.2	5928.3	4374.1	3674.6	3308.3	2461.1	3416	4426.5	3211.5	3618	3265.9	3105.2	4304.5	3720.8	4154.1	3049.2	3803.9	2293.3	3450.5	4007.5	4306.8	3920	4501.1	3560	4108
"200018_at"	4926	4752.5	4501.4	3590.1	4078.7	5369.3	5679.3	4644.3	3595.2	3391	3889	4811.3	3151.8	5043.3	3745.9	4822.1	4276.6	3802.4	3421.8	4163.7	2576.8	3228.7	3276.1	4310.9	3969.9	4399.6	3880.8	4515.1	3774.4	3818.8
"200019_s_at"	3805.4	4285.1	3659.5	3493.2	3164.9	2350.3	3372	3347.8	2733.8	2857.5	2954	2497.8	4571.1	4085.2	2694.3	4085.2	3248.7	2721.1	3157.9	3704.4	2986.3	3033.3	1978.8	2844.9	2448.2	2737.4	1826	3843.1	2851.8	3354.2
"200020_at"	427.1	374.3	371.7	332	380.4	431.3	401.2	251.9	346.1	428.6	342.7	344.9	277.7	319	292.7	386.8	342.9	460.2	346.1	257.6	316.1	427.2	355.3	579.7	589.1	456.5	583.5	468.9	521.5	513.8
"200021_at"	5170.5	4348.1	7431.4	7083	4339.9	4937.1	5693.4	4923.2	4064.3	4496.6	6527.2	6330	5598.4	7578.4	6652.3	3133.6	5319.5	4838.8	4175	6088.6	6080.7	5597.1	6164.8	7709.8	5504.9	5024.6	4938.8	6139.7	5586.9	4570.3
"200022_at"	5178.8	4178.4	4378.2	3651.2	4028.5	1832	3212.9	2680.3	2943.6	2961	3455.1	3327.1	5217.2	3529.6	3904.7	4209.5	3344.6	3011.8	3149.2	3787.2	3892.8	3955.3	3316	3395.6	1725.2	2328.9	2649.6	2966.3	2921.6	2441.3
"200023_s_at"	1524.8	1540.9	1075.2	1050.5	1542.3	1366.3	1371	1144.8	1300.6	1025.9	1169.5	1025.5	2122.6	1621.3	1354.1	1335.5	1186.5	1272.9	1293.7	1099.7	1370.6	1439.5	1392.1	1454.2	1007.6	1601.9	1132.4	1453.5	1053.5	1113.2
"200024_at"	3079.5	2376.6	2950.6	2404.4	2771.2	1443.6	3767.7	2924.8	2417.9	1407.6	1316	2298.7	3775.1	2679.5	3023.9	2336.9	2893.3	1891.3	2430.1	1989.7	2307.9	2179.1	1345.2	1651.9	1433.8	1720.8	1486.1	2609.3	1956.5	1876.3
"200025_s_at"	6188.4	4471.1	4388	3854	3870	5044	4984.1	3841.4	3272.4	3285.2	4328.4	3670.1	4030.7	4057	3826.5	4699.3	3547.6	3530.7	3239	3652.8	5491.7	4627.4	3236.4	4333.4	3251.1	4811.8	3429.9	4624.5	2998.5	4037.7
"200026_at"	5547.4	4777.3	5716.1	3818.7	3094.4	3808.6	5019.9	3473.4	2608.2	3188.1	3931.3	4319.6	4029.2	5609	5074.1	5913.1	3572	2342	3929.2	2307	3677.9	3897	2785.4	3782.3	1933.3	3846.1	1849	4397.4	4094.3	3029.3
"200027_at"	1589.9	1023.5	921.4	1204.9	686	882.2	961.3	510	826.6	899.4	951	927.4	978.1	1010.8	1093.9	991.9	770.1	885.5	778.6	694.8	980.1	1225.3	1031.1	1219.7	954	1375.6	826.7	1081.9	906.6	913
"200028_s_at"	495.4	397.8	580.6	486.6	301.4	747	252.2	421	666.8	665.8	728.2	538.5	486.9	618.9	581.6	618.9	548.3	1192.9	626.3	382.4	525	839.1	583	779.4	1135.1	913.8	970.1	1090.2	806.7	989.2
"200029_at"	6344.6	3765.9	5401.6	4504.2	4115.2	4552.8	5471.1	5017.9	3586.6	3027.1	3321.8	4303.5	7041.5	6327.5	4885.3	4233.8	4494.9	3621.4	2965.6	3616.3	5573.7	5757.1	3053.6	4139.2	3284.5	4254.5	3245.9	4279.3	2943.9	3131.9
"200030_s_at"	2062.8	1661.1	1856.6	1892.5	2245	2354.4	1988.4	1770.8	2249.2	1382.8	1427.1	1881.8	2525	2132.1	1974.4	1977.9	2258.4	2115.8	1764	1655.4	1926.6	1451.5	1826.9	1449.7	1632.4	2429.3	2009.3	1828.5	1722.7	1785.8
"200031_s_at"	8613.8	6898.3	9101	6773	5437.1	2880.3	6535.6	5381.4	4125.8	3996.1	6489	6205.7	9996.1	8240.7	7054.4	8253.6	6834.9	4560.6	4973	6485.2	8535.3	6346.2	4969.6	5774.3	4412.8	4496.8	3676.2	4947	5010	3979.7
"200032_s_at"	4583.2	6100	6603.8	5371.9	5061.8	5638.6	6334.5	5387	4186.5	3693.6	5411.3	5120.4	5443.1	7385.3	5733.2	7370.2	5261.5	4645.9	4031.8	4915.9	3338.9	5982.6	4497.4	5917.5	4523.2	5916.8	3935.4	5159.1	4189.8	4641.3
"200033_at"	2985.6	2265.2	3157.4	3165.6	2661.2	3373.1	3113.9	3148.5	2538.4	1926.7	2104.5	2157.9	2353	2096.8	2459.1	2049.5	2244.1	2084.1	1566.2	1727.7	3063.9	3631.8	2175	2632.7	1736.6	2586.3	2294.5	2478.5	1777.6	1967.5
"200034_s_at"	3937.5	3014.2	3150.7	2338.9	3185.4	2471.5	3654.9	3147.2	2727	1902.8	2374.3	2642.7	1371.6	2953.3	3304.4	2739.7	3551	2683.4	2415.2	2637.3	2195.6	4017.6	1948.3	2730.3	1765.6	2736.8	2861.6	3033.8	2219.7	2375.8
"200035_at"	175.9	188.8	160	298.1	345.9	299.4	352.9	430.7	430.2	325.4	269.7	206.3	192.6	326	263.9	114	439.4	348.3	244.4	277.5	188.7	214.9	247.1	343.1	496.8	286	457.2	621	355.5	436.6
"200036_s_at"	5781.3	4049.1	4137.5	2806.5	2239.5	2094.6	3126.2	2608.5	1981.8	1748.8	2750	3027.1	5323.2	3703.6	3307.7	4012.2	2083.3	1833.7	2263	2601.5	4172.3	3525.5	2231.3	2399.8	1441.6	2432.5	1295.5	2176.4	1971.1	1990.4
"200037_s_at"	1151.6	712	540.7	885.4	804.1	1218.6	846.6	1022.6	822.4	553	696.6	623.5	1098.4	578.9	587.7	696.6	693.7	727	517	491.6	933.5	820	575.2	727.4	736.7	1202.4	1222.6	1229.1	559.9	806.2
"200038_s_at"	6084.7	4248.3	5564.5	4228.4	3598.3	3856.6	4122.1	3776.7	2833.9	2326	4322.2	3810.7	2723.5	4759.9	3982.6	4839	4136.1	3091	2963.4	2999.1	3158.8	3951.8	3374.5	3736.7	2118.2	3934.5	2332.1	3401.9	2404.6	2764
"200039_s_at"	484.8	400.1	458.9	575.2	361.3	400.7	618.5	547.3	480.9	558.2	602	642.2	701.2	540.1	498	503.5	492.9	650.4	541.6	524.1	830.9	639.3	563.9	692.1	918.7	689.7	540.1	689.4	624.1	812.6
"200040_at"	295.4	666.6	596.6	532	712.4	1087.6	735.7	463.1	791	499.8	761.2	553.3	368.1	598.1	604.2	703.3	729.1	582	738	578.8	364.1	355.6	567.8	708.9	764.8	908.9	829.4	743.3	665.7	692.6
"200041_s_at"	1223.3	960.1	1343.7	1497.5	1498.2	865.3	1406.6	1901	1354.5	1131.6	934	904	295	969.5	927.1	931.1	933.9	1142	1005.5	788.2	749.4	678.3	865.1	973.6	905.4	901.6	1186.5	1130.9	864.2	1047.1
"200042_at"	488.9	379.4	406.8	339.2	445.3	373.8	322.9	372.8	297.3	474	406.6	384.4	246.1	448.8	332.9	383.7	378.7	429.3	499.3	466.8	379.3	467.6	365.8	309.2	196.5	428.2	385.7	419.6	422.4	330.2
"200043_at"	2189.9	1268.9	1025.7	1447.6	1207.8	1685.4	1697	827.6	1278.9	997.5	1119.8	1414.1	661.9	1329.9	1560.8	999	1151.1	1376	1157.8	877.7	698	1554.1	1036	1398.7	1370.3	1713.4	1292.9	1996.5	1183	1605.3
"200044_at"	644.2	407.1	370.6	451.7	433.2	387.9	443.9	377.4	413.7	402.4	400.8	377.7	651.8	530.8	470.2	413.9	433.1	355.8	368.3	360.1	620.8	641.8	415.4	462.2	444.8	568.9	432.2	516.4	363.9	492.2
"200045_at"	401.9	543.3	422.9	645.7	557.5	230.3	598.5	593.3	378.6	398.2	348.7	337.1	311.1	312	293.5	389.8	299.1	307.8	275	295.6	289.1	331.8	375.2	389.8	373.4	322.5	324.3	355.6	287.5	325.9
"200046_at"	955	475.4	857.9	727.3	384	681.4	627.3	584.8	688.6	542	666	842.6	180.2	1082.5	1055.7	917.3	938.6	748.7	957.6	665.3	844	737.5	685.3	825.8	1032.3	965.4	733.8	737.3	642.9	1219.5
"200047_s_at"	679.5	693.9	632.9	563.2	578.1	735.3	594.3	377.1	647.6	581.6	588.8	555.5	838	479.7	701.8	603.6	612.9	660.5	554	370.8	690.7	870.4	592.4	639.1	545.6	884	682.6	725.3	571.5	618.4
"200048_s_at"	639.4	1092.5	768.6	803.8	1131.8	1135.3	1363.6	919.7	1131.3	1014.1	1144	1046.5	943.6	1039.6	809.3	993.3	936.3	1301	906.9	942.9	888.4	960.7	1124.6	1066.8	1198.1	1453.9	1167.6	1865	1065.2	1730.4
"200049_at"	133.4	168.7	223.7	176	256.1	236.4	242.5	162.9	242	302.7	127.9	155.3	113.4	222	157.7	139.5	236	247	254.9	293.9	132.7	252.5	185.7	152.4	245.1	169.7	269.7	193.9	201.7	168.7
"200050_at"	411.8	306.9	280.2	399.8	253.7	428.2	241.8	164.8	311.1	287.4	361.2	278.9	258.7	303.1	294.4	214.7	285.3	201.7	260.2	124.3	247.7	285.3	286.2	264	195.7	276.6	224.3	195	218.4	165.8
"200051_at"	151.4	142.9	156.2	200.4	130.7	71.1	125.2	115.2	92.8	140.4	153.1	123.3	187.7	156.3	116.2	159.5	127.5	67.2	122.5	163.6	148.4	130.5	148.4	152.9	88.2	88.7	55	78.6	120.5	80.7
"200052_s_at"	724.3	401.6	192.7	349.4	344.9	239.6	385.9	272.9	287.2	281.3	247.5	325.1	85.7	306.3	324.6	367.9	290	260.4	264.5	201.7	294.5	457.7	352.2	265.5	226.8	255.4	274.2	235.9	287.9	292.2
"200053_at"	280.8	270	284.2	295.5	414.3	207.2	349.8	401.9	304.1	407.1	292.2	283.8	385.9	302.8	287.4	307.7	445.2	365.6	376	376	336.6	321.2	312.7	333.4	368.2	345.7	320.3	349.9	423.4	391.5
"200054_at"	133.7	116.4	142.7	145.3	123.3	106	221.2	155.8	132.2	172.9	95.7	67.3	98.7	98	77.4	95.6	158.6	100.7	103.8	109.4	103.9	101.4	81.2	116.6	130.9	153.5	108.1	177.2	136.5	120.2
"200055_at"	230.1	328.8	411.3	517.7	519.7	413.4	677.9	610.2	661.9	517.6	410.9	450.3	356.9	400	426	420.4	784	634.6	516.1	461.3	364.5	338.7	462.3	456.2	604.8	542.4	679.9	802.8	374.4	844.6
"200056_s_at"	150.1	194.2	100.3	110.2	120.2	261.1	114.7	133.5	158.2	146.7	123	96.6	157.8	91.3	109.5	123.6	136.7	149	125.7	127.3	125.4	107.4	134.6	120.8	119.8	196.7	121.2	129.6	102.7	216.6
"200057_s_at"	1422.7	1604.8	1322.5	1519.7	1494.7	1470.4	1520.8	1475	1418.9	1250.8	1520.6	1349	1084	1443.3	1152.2	1471.4	1240.8	1197.5	1214.7	1289	1256.2	1284.4	1281.9	1243.6	1318.9	1394.3	1428.8	1343.3	1329.7	1133.6
"200058_s_at"	434.8	454.2	595.4	713.8	527	303	376.7	383.2	517.7	572.4	613.6	564.8	743.8	509.6	474.1	496.9	509.4	413.6	515.7	499.5	457.7	488.9	460.3	568.7	494	374	482.8	381.3	476.4	403.9
"200059_s_at"	3214.5	3229.6	3012.5	3648.9	3343.2	2615.1	3590.4	2405.5	3210.8	2269.1	2160.9	3195.7	3660.8	3566.9	3638.6	3491.1	3924.3	3682.2	2670.9	3197.8	3229.7	3995.7	2887.4	3085.3	3260.1	2599.3	3514.2	2600.4	2997	3437.5
"200060_s_at"	1011.6	804.8	669	931.7	937.4	643	845.6	901.3	763.9	814.4	565.5	491.8	910.5	492.1	515.9	581	544.7	799.9	640.3	587.1	721.1	750.9	787.4	641.5	978.5	620.8	792.3	1087.5	575	351.7
"200061_s_at"	4659.3	4825	7711.7	5550.6	4297.2	5803.7	5608	6329.3	4002.9	3727.3	4855.1	4711.9	4477.7	6594	5654.7	5511.7	5414.9	4312.9	3517.7	4810.6	3121.1	5316.1	4416.7	5596.2	3806.1	4976.4	4020.9	5347	4133.5	3827.6
"200062_s_at"	6510.9	7081	7311.1	4952.6	5374.7	6596.7	7867.2	7045.6	5049.8	4455.7	5367.7	5633.3	5671.7	6515.6	6408.2	7047	5934.7	4444.9	4352.9	5135.6	4175	5792.8	4666.5	4595.6	4902.7	5967.8	4474.1	5779.2	4232.7	4591.7
"200063_s_at"	2688.9	3053.3	3057.5	3028.1	2449	3091.1	3034.2	2258	2316.2	2148.2	2471.1	2141.7	1543.5	2076.2	2563.8	2431.8	1978.6	1968.5	1802.4	1926.2	1186.1	2474.3	1925	2211	2044.8	2069.9	2041.2	1774.6	2056.3	1548.1
"200064_at"	3995.2	3671.4	4100.4	3026.7	3938.3	1676.2	3908.7	3448.3	2029.9	2324.7	2013	2301.8	698.1	2550	2261.4	2958.9	2120.8	2075.1	2417.8	1968.2	2438.4	1566.6	1800.9	1565.9	1585	1408.9	1717	1503.1	1570.3	1576.3
"200065_s_at"	1829.4	1657.3	1552.7	2174.5	1900.3	538.3	2179.6	2121	1765.8	1688.8	1517.8	1676	1980.8	1621.3	1280.1	1672.5	1800.9	1607.7	1534.3	1387.6	1740.1	1280.6	1538.6	1466.1	2267.9	647.1	1887.4	2090.1	1606	2115
"200066_at"	597.6	575.4	450.7	414.4	282.5	320.7	251	258.3	302.7	333.1	375.2	349.6	130.6	350.9	467	427.8	300.6	202.3	274.9	270.5	359.4	651.6	503.4	336.5	225.7	276.2	241.5	261.9	265.3	190.5
"200067_x_at"	1108.6	1267.4	1095.4	1081.5	870.8	1598.2	961.3	785.8	1068.8	914.7	899.8	1044.1	1298.3	726.7	925.4	1135.3	837.6	1128.5	859.8	988.8	1232.7	1196.9	1024.1	860.5	1027.4	1364.2	979.8	1089.7	886.8	1152.7
"200068_s_at"	2173.5	1488.1	2008.5	2023.5	1359.5	1812.7	1689.9	1467	1701.8	1482.3	2061.3	2336	1559.4	2573.2	2094.4	2384.2	2255.7	1973	1763.4	1518.3	1697.1	1606.7	1639.9	1795.8	1523.4	2340.7	1757.2	1713.2	1646.4	1882
"200069_at"	121.4	148.8	111.7	80.5	164.6	124.2	71.2	69.9	150.9	167.3	89.5	92.8	135.3	79.3	94.1	112.9	50.9	75.1	124.3	106.8	114.5	149.1	91.8	129.7	76.2	138.7	93.2	115.1	105	95
"200070_at"	174.6	121.9	201.8	141.1	216.9	144.6	159.5	166.7	252.2	227.4	139.8	203.4	230.9	140.8	175.3	166.9	185.7	187	222.9	217.2	245.4	219.9	191.8	173.9	233	230.8	231.8	248.7	212.7	175.6
"200071_at"	364.9	369	228.4	246.9	363	458.9	362.6	202.8	321.9	281.9	199.8	189.6	297.9	198.3	219	246	208.9	257.7	235	159.3	357.4	296.4	255.4	214.9	261.5	382.2	292.1	210.5	230.1	253.1
"200072_s_at"	747.4	787.4	587.8	780.6	703.2	379.1	471.2	692	425.7	514.5	607.2	627.3	784.4	645	468.5	656.2	534.9	318.1	545.5	381.5	745.1	580	698.8	763.6	381.4	330	370.1	333.5	456.7	359.1
"200073_s_at"	1032.7	686	583.8	863.6	560.2	648.4	491.2	480	459.4	389.9	575.1	435.6	1003.5	506.5	587	543.4	427.6	347	336.7	305.9	788.6	743.5	481.8	671.9	360.6	480.7	326.1	414.4	355.3	373.8
"200074_s_at"	2628	2225.9	1654.8	1610.1	1882.7	1502.3	2293.2	1839.2	1646.3	1195.5	1372.7	1462.9	1170.4	2016.7	1641	1471.6	1616.9	1322.5	1368.9	1162.7	2216.5	2051.3	1048	1289.4	1143.1	1377.6	1198.2	1607.8	1189.9	1217.9
"200075_s_at"	311.4	304.3	250.6	497.7	494.8	202.9	503.3	544.1	454.2	526.3	403.1	601.5	601	466.1	443.3	555.7	695.5	634.7	585.6	614.6	328.6	288.1	281.8	439.3	553.2	298	418	646.8	430.8	698.1
"200076_s_at"	340.6	403.7	266.5	330.8	269.7	213.2	341.2	253.4	250.6	226.8	397.5	350.2	386	335.7	350.4	422.3	284.4	262.2	260.9	262.5	375.7	329	384.6	287.1	238.2	253.9	219.8	280.9	268.2	213.3
"200077_s_at"	4997.9	3769.1	3170.1	3553.6	3008.4	2507.7	3222	3067.8	3317.5	2678.1	3395.5	3433.2	6174	3732.1	4351.2	4518.2	4004.6	4125.8	2750.7	3594.5	6203.2	4719.9	3574.4	4261.2	3588.8	3242.3	3487.2	4053.4	3495.6	3629.8
"200078_s_at"	513.3	558.2	428.5	395.4	432.2	221.6	521	388.4	676.2	638.6	451.8	677.8	765.1	532.9	563.3	713.4	787.9	1038.7	795.5	549.7	604.4	639.9	601.4	594.2	849.3	577.7	640.5	970.6	894.3	1120.2
"200079_s_at"	734.6	591.7	683.2	744.6	727.5	594.3	1034.3	666.8	667.3	804.3	518.8	556.1	240.6	533.2	587.4	500.4	606.7	639.2	709.4	656.4	599.4	676.2	666.1	794.2	864.3	728.8	721.7	781.8	654.3	747.3
"200080_s_at"	2027.1	1629.6	1489.2	1880	1614.9	2902.6	2213.4	1388	2258.3	1430.2	2008.5	1990.4	2484.7	1769.2	1904.1	1821.9	2310.6	2151.2	1533.2	1823.1	2762.3	2799.3	1970.9	2165.2	2046.8	2403.6	2734	2190.9	1626.8	2469.8
"200081_s_at"	5817.5	4743.7	4440.8	4091.7	4337.3	4087.8	5862.3	4713.3	3856.7	3031	3676.3	4375.3	914.6	6113.5	5205.2	5932.7	4234.9	3473.7	3520.5	3283.6	409.2	6169.1	2801.8	4309.6	2944	4733.9	2692.3	3653.7	3096.6	3412.9
"200082_s_at"	3391.8	2355.3	2082.9	1716.4	1941.8	1525.5	2424.3	1637.1	1823.1	1473.1	2255.2	2249.6	868.4	2690.1	1930.7	3113.4	2107.7	1552.8	1783.8	1610.9	1491.6	2773.6	1716.7	2405.8	1654.9	2093.1	1507.4	2044.9	1845.7	1704.2
"200083_at"	362	382.2	455.5	508.8	440.4	257.6	246	506.3	363.8	251.9	606.4	384.2	713.4	401.8	427.6	442.7	434.6	512.7	439.7	479.9	622.7	610.5	551.5	481.3	356.5	373.3	462.1	571	449.1	436.7
"200084_at"	1412.2	1108.2	823.3	737.3	774.6	1125.3	892.1	560.1	936.3	758.3	701.5	800.2	1103.1	831.9	967.8	1158.8	821.1	976.7	849.9	672.4	1243.2	991.6	722.4	695.1	757.5	1123.8	893.5	849.6	602.5	1007.3
"200085_s_at"	827.2	548.8	587.8	566.9	397.8	250.7	631.3	391.2	489	445.8	713.5	695.8	1531.9	1004.3	724.1	927	765.1	671.6	648.1	556.1	1018.3	660.1	639	701.6	501.7	419.8	384.7	719.1	378.2	680.8
"200086_s_at"	1280.5	949.1	551.7	712.8	598.6	749.7	698.8	683.6	750.4	613.7	863.6	814.8	1584.5	878.1	878.1	965.5	822.8	886.4	869.8	722.8	1134.9	1107.8	802.3	881.4	892	870.6	686.8	1115.9	928.5	891.3
"200087_s_at"	1606.2	983.7	1073.3	1287.9	1149	1582.2	1201.5	908	1070.2	1009.1	1356.9	1213.9	1777.1	1509.3	1578	1490.7	1552.1	1442.6	1289.4	984.5	1794.3	1359	1262.4	1557.4	1201.8	1730.8	1226.7	1633.2	1188	1642
"200088_x_at"	9324	5541.3	9286.6	6478.8	4916.7	5794.1	5988.6	5738.8	3680.6	3737	5593.6	5401.3	9329.4	8068.9	7029.3	6837.6	5342.5	4210.6	4419.3	5372.1	7929.5	5560.6	3988.3	5567.4	3564.1	5293.4	3553.5	5194.4	3977.4	3951
"200089_s_at"	4993.5	2682.6	3489.5	2863.5	2480	2906	2936.9	2630.4	2240.8	1555.8	2644.7	2243.6	1866.7	2859.1	3085	2939.5	2296.9	1925.9	1870.2	1980.5	4397.1	4523.4	2048.6	2461.2	1520.7	2651.4	1770.4	2148.1	1595.8	1708.2
"200090_at"	679.1	669	1036.8	779.9	643.1	1138.8	610.9	568.8	652.6	598.5	696.9	729.7	783.5	698.3	897.9	955.2	685.3	768.8	760.8	685.8	614.8	681.4	660	614.5	711.1	1101.5	683.6	845.4	743.9	725.4
"200091_s_at"	2098.8	2575.5	2119.2	1795.6	2384.1	2478.5	2876.1	1969.7	2211	1680.2	1972.9	1749.5	1669.6	1722	1856	2178.8	2567.4	1819	1659	2207.8	922	3240.8	1777.5	1863.1	1956.2	2344.4	2139.1	1850.8	1537.9	1899.5
"200092_s_at"	8216.8	4270.7	4998.2	3533.6	3327.2	4267.1	4611.2	4175.3	2782.1	2655.9	4340.1	3828.7	4467.3	4199.1	4617.8	5005.6	3867.4	2911.4	2751	3409.4	6503.9	5728.3	3134.7	3644.6	2420.1	3848.6	2782.2	3971.8	2891.1	2869.1
"200093_s_at"	466.9	567.2	260.7	286.7	411.3	528	518.8	237.6	429.8	444.9	451.7	478.6	555.8	456.3	379.4	510.9	477.4	524.1	330.9	372.9	433.7	760.4	516.7	502.8	431.6	525.2	395.7	501.1	338.7	529.9
"200094_s_at"	2869.7	2504.1	3386	3153.4	2549.4	1683	3068.9	2881.5	2774.8	1999.5	2501.8	2381.8	4378.1	2430.7	2903.7	1809.9	2131.3	2021	2226.2	2534.3	2458.7	2421	2140.2	1638.3	1676.6	1245.4	1871.1	2131.9	1734.4	1625.9
"200095_x_at"	6848.4	7587.1	8658.3	7284.7	5060.6	4377.5	6970.5	5434.5	5104.3	4358.7	6474.6	6249.5	7170	8120.4	6449.8	8157.6	5075.6	4775.6	5077.8	6466.1	6122.1	7012.1	5533.3	7078.8	4402.5	5233.5	4088.1	5606.1	5284.5	5455
"200096_s_at"	2014.5	1388.7	1026.3	905.2	635.2	679.6	851.1	529	1159.6	890.2	767.5	1097.1	886.5	1079.9	1329.2	1382.7	1096.2	1402.6	1033.8	730.1	2037.4	1694.3	938.4	1076.7	1207.6	1069.9	1046.2	1086.6	966.8	1351.8
"200097_s_at"	827.4	1001.5	737.4	1283.6	1733.4	1744.5	1485.6	1405.1	1289.5	977.2	857.9	720.3	899.5	685	890.2	807	928	954.5	801.6	777.9	827.7	755.9	870.1	896	1027.5	1078.8	1123.7	1072.7	847.3	899.8
"200098_s_at"	603.2	397.4	642.5	922.3	512.4	470.9	609.5	468.8	493.1	533.8	705.1	612	767.3	628.7	583.7	593.6	609.7	666.3	622.4	529.2	574.5	487.8	529.6	578.3	565.6	659.1	582.4	522	506.9	643.6
"200099_s_at"	2162.5	5758.9	5353.1	3528.4	4527.1	4791.7	6142.8	4288.3	3822	3485.1	4523.3	5146.5	2619.8	5483.3	4952.6	6263.5	5182.3	3983.1	3885.7	4099.9	1701.7	3211.7	4187.7	3960.2	3807.2	4838.6	3464.7	3860.8	3852.9	4046.2
"200593_s_at"	1057.1	748.8	762.5	746.6	400.7	407.7	447.5	381.4	347.6	411.6	470.3	438.7	417.1	499.1	482.4	460.3	323.2	177.2	324.7	241.1	411	657.9	425.3	452.1	167.9	218	221.6	205.1	260.9	198.1
"200594_x_at"	1559	1158	1783.8	1606.2	1051.6	1237.2	1651	1305.5	1005.4	1088.6	1152.7	1001.7	855.1	1226.9	832.3	991.9	794.9	897.7	923.6	989.8	880.2	1053.7	934.3	1182.3	831.5	1094.9	1018.2	836.8	735.7	764.1
"200595_s_at"	446.7	762.1	431.8	512.3	696.6	968.9	560	667.8	692.6	417.1	443.6	392.6	383.7	350.3	389.1	548.1	448.8	523.3	358.6	311.1	318.4	372.9	436.8	366.9	592.3	780.2	505.2	512.5	370.8	473.1
"200596_s_at"	295	405.2	394.1	379.8	192.1	103.7	101.5	147.6	190.4	179	297.7	218.3	172.9	239.1	192.3	162.6	95.2	89.3	95.1	216.8	134.7	194	229.3	265.5	116.8	68.6	76	99.1	222.9	73.2
"200597_at"	167.7	164.1	121	222	140.4	153.8	128.3	109.7	147.8	139.1	182.5	142.6	106.7	131.8	71.2	200.1	159.3	112.7	135.7	123.5	89.3	118.4	113.5	156.9	102.7	132.1	110.4	105.9	138.9	96.3
"200598_s_at"	1876.2	744.2	279.6	397.8	551.5	435.6	793.1	341.6	365.9	474.6	435.9	901.1	1161.7	591.2	998.6	940.9	780.9	760.1	592.3	690.5	1164.1	816.9	674.8	624.3	904.3	505.5	347.5	263.5	555.3	488.4
"200599_s_at"	2970.4	1291.5	1074.7	1778.2	1603.2	1663	2114.6	1838.3	1449.2	904.9	1349.7	1666.3	1364.6	1901.1	1573.6	1349.9	2087.5	1802.6	1616.6	1409.2	1574.6	1667	1219.9	2178.5	2364.8	2138.8	1405.5	1685.2	1700.4	2145
"200600_at"	1152.7	903.1	1011.2	1467.7	2436.8	1652.6	1987.6	1813.5	1619.3	1608.7	1368.5	1568.3	1166	1468.4	1707.9	1760.4	1934.3	2030.5	1592.3	1423.6	1606.4	1729.2	1284.2	1501.3	1945.2	1643.6	2208	1780.8	1580.3	2045.9
"200601_at"	195.1	294.3	476.6	321.1	1363.8	300.7	453.2	712.3	362.2	793.9	706.2	641.1	695.1	515.9	353.8	338.5	824.5	408.4	487.5	487.8	240.5	190.8	680.1	400.9	728.2	280.2	563.1	778.1	308.2	757.4
"200602_at"	1123.8	858.4	814.1	1043.5	755.2	1295.5	493.2	565.5	907	388.8	767.3	604.6	1162.2	693	1223.1	483	781	800	811.8	654.1	1005.6	780.3	529.2	716.8	556.5	1064	546.7	861.8	345.7	597
"200603_at"	1330.5	1021.9	1263.4	1140	1082.7	1788.1	1143.5	868.7	1415.4	832.8	933.6	875.1	1400.4	927.1	1355.9	1244	1426.9	1263.1	979.1	911.1	1779	1669	1022	1257.7	1004.1	1568.6	1297.6	938.3	897.1	1131.8
"200604_s_at"	890.8	648.5	429	242.5	151.1	121.5	303.2	94.3	215.8	160.4	223.4	677.9	511.7	436.6	758.4	881.9	428.6	261.1	329.8	283.3	595.6	502.7	446.2	248.3	229.8	146.7	199.8	135.3	235.3	147.3
"200605_s_at"	1034.3	1287.9	858.1	763.5	741.1	1147.4	897.6	694.1	1287	721.4	645.1	1214.9	1057.2	1039.8	1243.2	1201.1	1268.6	1151.8	896.6	754.2	993.8	1104.3	810.8	1007.3	1222.1	1008.4	1117.1	749.2	774.6	933.9
"200606_at"	36.8	45.9	40	48	39.3	83	66.9	75.5	54.7	78.9	83.1	47.4	37.4	36.2	41.7	50.4	44.5	27.4	78.8	67.9	64.8	56.7	62.9	52.5	56.5	51.8	39.4	55.7	54.4	28.9
"200607_s_at"	297	275.4	297.3	107	258	174.2	199.5	163.3	239.6	285.1	161.3	347.8	253	245.1	275.4	384.2	192.6	193.1	226.3	230.3	269.2	320.2	268.5	201.6	181.4	141.1	173.3	92.6	210.9	115.9
"200608_s_at"	562.3	423	329.7	322.8	470.2	444.6	330.1	227.2	472.9	284	234.4	247.5	483.3	329.7	302.9	386.7	291.3	246	260.8	192.6	457.6	540.2	326.1	299.7	318.8	423.3	373.7	277.2	255.4	338.3
"200609_s_at"	549.5	572.3	649.5	563.8	776	826.3	627.5	647	589	566.1	646.9	850.8	992.9	697.1	756.7	766.2	619.5	958.8	747.9	473.9	854.1	1026.9	780.3	792.7	833	763.6	726.2	763.6	716.2	720.5
"200610_s_at"	2751.7	2283	1689.3	2089	2161.4	1739.5	1915.9	1627.3	1456.8	1029.7	1427.6	1390.4	2617	852.3	1680.3	1378.6	1392.8	1204.3	1256.5	1053.8	2380.9	1528.7	1119.3	1305.1	936.2	1132.7	1199.3	1631.4	543.5	963.4
"200611_s_at"	405.2	472.6	365	451.8	577.7	365.9	571.9	471.2	531.3	528.5	482.1	589.5	638.4	471.1	468.4	575.3	607.3	740.5	553.7	448.3	722.2	509.7	938.6	605.2	869.2	435.4	649.3	766.2	652.7	649.1
"200612_s_at"	183.9	172.7	426.3	448.6	343.6	205.2	385.5	275.3	308.3	337.6	210.3	245.4	65.7	228.6	243	105	427.7	451.6	465.4	478.3	104.4	168.2	184.1	166.4	357.4	338	407.4	393.6	397.7	322.4
"200613_at"	511.5	714	459	846.6	530	243.5	511.6	623.5	950.2	688.7	697	892.1	1036.7	774.5	802.7	713	937.6	747.6	891.7	704.3	677.2	498.6	1005.7	506.3	753.9	286.9	751.2	647.9	895.9	879.1
"200614_at"	1987.6	1131	1684.5	1707.2	1224.9	1495.2	1176	1123.8	1159.1	1164.7	2192.5	2874.9	1633.4	2817.4	2913.3	2556.2	2453.2	2536	2222	1970.1	1991.2	1972.6	2138.3	2174.9	2417.6	2937.1	2243.3	2504.1	2091.7	2349
"200615_s_at"	199.4	227.6	271.1	222	80.6	104.7	179.1	117.8	156.3	172.2	254.3	331.6	82.9	248.5	277	179.6	158.9	216.3	284.7	285.3	146.8	196.5	255	188.9	218	215.9	207.6	209.4	185.9	319.4
"200616_s_at"	129.2	75.9	60.9	114.2	69	108.6	101.5	78.6	113.6	118.8	180.4	115.9	308	147.9	245.4	72.7	73.1	126.9	124	137.9	235	136.8	131.8	166.2	159.7	223.2	183.2	160	195.3	249.8
"200617_at"	165.6	160	242.7	303.5	235.9	201.7	218.9	253.2	221.5	268	423.2	319.5	144.9	321	280.4	320.2	453.7	422.9	251	387.1	232.2	277.2	373.9	349.7	435	319.1	392.9	404.7	434.8	383.4
"200618_at"	281.8	331.1	413.9	480.1	522.5	577.1	367.6	550	652.8	491.6	931.3	664.6	593.2	626.1	682.5	784	672.4	901.5	881.2	785.2	652.5	785.4	883.8	666.6	1045	694.7	1160.8	945.6	919.7	943.7
"200619_at"	325.7	485.6	360.9	509.1	438.1	117.8	220.3	344.1	384.7	326.1	236.1	293.3	342.3	295.1	309.6	270.8	347	193.7	195.4	166.9	253.4	108	156.2	210.5	193.4	163.1	181.8	154.8	107.9	188.1
"200620_at"	2028.1	1441.3	1847.1	1254.2	984.8	1541	1065.1	813.2	1159.2	1007.6	1037.4	1920.3	2566.4	2130.4	2316.9	1937.9	1555.2	1721.6	1416.4	1370.5	2290.5	1701.5	1073.6	1774.3	1465.1	1919.4	1056.6	1427	1361.2	1426.7
"200621_at"	502.4	583.6	914.5	837.4	695	835.7	681.4	1571.8	920.9	1057.3	736.3	630.3	906.4	913.2	654.2	1004.8	645.1	672.3	948.9	955.7	634.3	517.8	575.5	551.6	609.7	794.4	608	986.3	642.5	792.1
"200622_x_at"	233.7	187.7	171.3	147.4	91.9	135.2	211.3	191.5	179.6	201	214.6	358.8	310.2	259.5	295.1	231	270.9	333.1	284.3	192.2	278.7	282.7	268.8	255.6	233.7	202.3	226.3	306.9	300	305.3
"200623_s_at"	117.5	111.8	206.6	194.6	152.5	156.5	309.6	370.3	299.9	269.8	206.3	312.6	243.2	303.9	269	210.9	410.5	452.3	262.9	220.3	134.4	149.3	225.2	148.9	274.9	236.5	508.1	291.6	204.8	320.7
"200624_s_at"	440.9	760.8	861.9	589.8	466	578.3	518.3	408.3	491.5	338.5	379.9	922.1	206.6	742.8	906.5	749.3	824.5	529.4	589.8	345.7	337.7	526.5	493.1	546.5	570	405.3	410.4	291.1	377	298.9
"200625_s_at"	415.3	903.1	775.5	1070	729.5	1315.4	919.8	642	1151	1149.3	1046.4	1297.8	920.7	884.8	1100.1	1401.4	1287.8	1244.3	1225.5	989	804.9	1278.8	1337.2	1429	1556.8	1160.3	1626.1	1438.2	1543.9	1505.6
"200626_s_at"	534	1073.4	1020.5	1035.5	639.8	865.8	726.4	444.9	726.6	692	799.7	881.3	349.6	829.1	994.8	875.2	931.8	760.6	947	637.4	331.6	489.5	669.5	639.1	669.2	886.2	551.9	663.9	615.8	645.9
"200627_at"	1488.5	1471.7	1405.7	1025.6	1096.6	1322.4	1295.6	974.1	1019.4	1145	912.7	1179.4	1582.6	1182.1	1233.7	1221.9	1182.5	1187.1	1235.3	904.1	1337.8	1250.1	1088.7	1025.4	952.8	1155.8	1048.9	1087.8	1262.8	1013.2
"200628_s_at"	244.7	172.9	144.4	534.3	271.9	49.2	489.4	455.9	174.7	224.9	120.8	259.8	341.4	297.5	314.8	311.4	196.6	140.4	172.4	160.3	652.8	544.9	347.7	546.9	956.5	167.6	258.4	322.1	214.1	438.8
"200629_at"	327.4	216.7	295.2	1492.2	657	255.1	683.5	594.6	331.5	642.3	328	236.2	368.2	282.1	326.1	533.4	280.9	253.2	263	328.4	1896.5	851.9	648	2037.2	1318.3	622.6	311.1	599.9	272.6	1011.6
"200630_x_at"	929	1545.6	1369	1403	1471.8	1251.9	1442.3	1441.8	1060.1	1521.6	1731	1144.5	986.8	1125.2	1122.5	1036.8	587.2	873.1	930	1192	1139.1	962.6	1203.6	1540	1223.2	1065.1	1408.1	1019.7	1160.5	1165.6
"200631_s_at"	364.4	969.6	670.5	939.9	803.8	685.1	824.8	608	603.9	703.8	900.1	547.1	421.9	644.1	595.8	907.1	642	585.3	592.5	621.9	349.3	589.5	664.3	712.6	442.1	756.1	565.3	586.5	562.8	460.5
"200632_s_at"	908	1324.4	1893.7	2037.8	2122.3	868.5	3637.6	4075.4	1644.6	795.6	704.4	740.9	823.7	987.8	781.1	1168.9	1098.7	1053.5	959.5	845.6	1293	494.8	802.7	1131.3	1265.8	926.9	1360.5	1354.7	697.4	1497.2
"200633_at"	7749.2	5420.8	6361.4	4870.2	4586.9	6764.7	5487.4	5373.6	3871.1	3657.1	6276.5	5793	5006.8	7300.2	6224	6901.2	5371.6	4772	3628	5556.1	9399.2	6744.3	4393	5496.9	4542.2	5584.2	3863.7	4761.4	4158.6	4198.6
"200634_at"	713.9	680.4	675.3	822.5	1069.4	423.2	2016.5	1096.1	1374.7	882	722	828.9	1172.8	949.9	997.8	1130.6	2196.5	2547.3	1318.4	892.1	1027.4	934.1	1006.7	939.2	1501.3	1038.4	2986.3	1626.9	923.8	1776.2
"200635_s_at"	25.5	21.7	59.4	39.1	61.5	15	22	61.8	57.3	89.8	87.4	73.2	164.3	97.1	44.2	51	28.9	60.8	65	49.6	36	47.1	39	45.2	32	14	23.2	6.1	10.2	43.4
"200636_s_at"	89	66.8	163.4	161.6	208.5	114.5	75.1	128.6	159	174.6	218.4	276	506.1	220.9	215.7	186.8	294.9	218.4	455.9	290.6	112	83.4	38.4	74.3	108.4	194.4	119.8	127.3	63.7	165.7
"200637_s_at"	30.5	35.1	77	43.2	44.7	19.7	7.9	53.2	42	87.3	79.2	122.5	112.2	65.5	78.2	99.5	85.9	28	143.1	140.4	29.5	31.5	2.7	31.9	15.8	18.8	35	25.3	14.4	48.6
"200638_s_at"	467.3	731.4	628.4	772.3	562.5	525.8	575.7	454.5	576.2	548.9	599.8	793.4	608.2	790.7	709.3	912.6	850.9	623.7	850.9	574.7	652	1103.6	792	763.4	907	477.2	932.5	882.1	996.1	798.3
"200639_s_at"	373.5	567.5	789.5	1147.8	703.8	913.9	678.5	1066.2	917.6	671.5	758.8	942.9	482	949.1	924.4	876.5	872.4	916.4	946.3	505.3	412.7	868.8	762.8	972.3	1321.9	957.7	1152.7	1453.3	1117.9	1214.9
"200640_at"	382.2	1072.3	1091.8	1224.6	1155.9	858.8	1213.1	1352.6	929.4	1024.4	878	1159.5	632.6	1107.6	1089.1	1215.3	1379.3	1013.6	1310.3	1099.3	525.8	1122.7	1010.6	1214.2	1306.4	827.8	1129	1188.4	1223.3	992.5
"200641_s_at"	563.7	668	499.2	303.6	497.1	348.6	651.2	342.9	379.8	402.7	521.2	817.5	601.3	672.3	747	1123.1	756.5	558	712.9	658.3	654	1047.8	817.3	487.5	685.5	279	649.2	407.3	704.5	420.7
"200642_at"	1393.9	2090	1686.9	1137.5	1578.3	2253.8	1908.4	1742.6	1868.7	1914.5	1194.8	1698.5	2502.6	1760.9	1615.5	1653.2	1417.5	1692.4	1827.4	2045	1931.4	1450.6	1078.3	1134.9	1519.7	1976.8	1366.2	2090.8	1286.5	1862.9
"200643_at"	357	382.8	536.8	424.1	341.2	112.6	316.4	437.1	344	379.9	556.7	451.5	321	521	427.2	488.5	357.8	269.2	321.5	335.3	316.6	239.4	448.1	421.7	299.2	170.6	264.7	297.1	307.4	256.5
"200644_at"	99.9	96.3	107	154.6	202.1	149.9	276.2	280.2	125.8	231.5	229	163.9	150.1	213.8	104.6	125.4	142.4	173.3	187.3	235.6	213.9	375.2	398.5	320.1	258.7	279.3	562.8	444.6	335.2	250.2
"200645_at"	936.6	2357.9	2174.8	1998	2193.3	2452.2	2145.4	1795.9	2535.6	2434	2415.2	2722.5	480.1	2393.6	2499.4	2527.5	2657	3091.6	2398.7	2491	290.4	2090.5	2427.9	2507.8	2854	2932.4	2825.2	2950.6	2116	3004.7
"200646_s_at"	188.1	164.3	123.2	176.8	202	63.1	224.2	201.3	234.2	166.5	161.6	283.7	265.8	360.9	319.9	314.1	440.7	336.7	302.9	263.5	198.8	139.2	255.4	197.8	253.8	64	270.6	237.7	231.9	305
"200647_x_at"	881	1517.5	1549.5	1877.1	859.6	523.2	995.7	944.4	646.3	916.2	947	1266.6	1798.4	1501.5	1206.8	893	855	995.8	1235.5	909.7	1329.4	723.9	770.2	862.7	541.8	867.5	432.6	1216.9	906.3	470.2
"200648_s_at"	7244.6	4629.2	3012.6	2523	747	252.3	1329.9	241.7	2452.2	1918.4	324.1	1544.3	738.7	419.3	1533.8	910.7	732.7	1262	539.7	400.6	1997.3	1327.4	1184.2	715.3	613.8	279.3	761.6	305.3	1252.3	948.4
"200649_at"	342.9	401	363.3	526.1	566.2	202.6	708.8	906.2	713.8	579	558.5	612.1	462.6	608.1	541.1	560.6	1095.1	990.5	892.6	733.1	425.2	187.7	525.5	542.5	768.2	392.8	941.5	1000.2	731.6	1159.1
"200650_s_at"	3481.8	3325.6	2835.4	5210.7	3782.2	4606.5	5834.1	5359.4	3672.3	2960.5	2576.1	3039.6	1347.5	3813.2	2774.7	3658.3	3567.7	2623.1	2185.3	1928.8	1787.1	2957	3172.6	3634	3194.2	3260.9	2811.7	3687.6	2482.6	3378
"200651_at"	7146.3	4981.2	4367.8	3119.5	4139.1	3392.5	4971.5	3870.3	4050.7	2946.3	2880.3	3264.5	7689.6	5946.7	4787	5532.5	3608.9	3068	3000.1	3024	5194.3	4334.8	3283.4	3055.8	2743.5	3509.1	2805.9	3097.9	2513.6	3059.2
"200652_at"	1181.8	643	577.3	730	677.5	498.8	794.4	756.8	557.4	638.2	845.4	904.2	240	834.4	938.6	818.4	727.2	901.4	939.8	771.2	915.8	865.3	738.4	825	952.8	860.4	709.7	851.7	862.9	1020.6
"200653_s_at"	541.4	493.2	485.9	530.6	559.2	1138.7	445.6	824.5	967.2	872.1	681.5	622.6	1393.3	646.3	709.1	648.8	806.4	702.4	1033.9	745.4	1481.9	1390.3	828	766.1	970.7	1111.3	945.8	1377	731.1	1132.7
"200654_at"	1456.9	1040.9	1280.4	2147.2	2040.9	683.8	2316.9	2593.6	2063.2	1854.3	2736.7	2421.5	2283.8	2933	2783.6	2259.9	3315.5	3501.9	2608.1	2387.2	2022.4	1547.5	2531.2	2694.8	3540.2	1513.5	2835.7	3097.1	2477.3	3549.5
"200655_s_at"	865.4	728.6	899.7	1028.6	576.9	1107.4	499	944.5	994	748.4	1313.5	1103	1426.5	1668.6	1297	1192.6	787	924	1181.7	704.3	1386.4	1869.4	1279.6	1430.4	1128.1	1392.3	1141.9	1548	942.9	1525
"200656_s_at"	670.1	427.5	479.3	884.4	708.7	184.5	667.7	689.6	703.2	544.6	982.7	800.6	865.7	744.2	805	570.9	1582.1	987.2	838.3	751.1	813.5	483.4	744.5	776.8	817.6	274.4	509.7	633.2	716.3	892.1
"200657_at"	1214.1	993.5	676.8	1862.6	1279.1	1339.4	1558.1	830.5	1089.3	1251.3	717.1	1382.8	1499.2	1039.6	1401.1	904.1	885.5	1184.6	1127.8	1007.6	1076.4	1279.1	1090.5	1315	1008.7	1375.3	969.1	934.6	1494.4	999.3
"200658_s_at"	600.4	300.3	158	335.2	121.1	58.4	233.8	123.2	170.3	189.5	232.3	256.3	394	286.7	235.2	287.5	232.7	182.3	210.5	179.8	350	244.6	268.3	173.7	140.7	99.6	105.5	191.3	172.4	210.3
"200659_s_at"	305.9	142.8	126.2	234.6	68.7	43.4	174.5	19.7	68.1	125.7	77.4	60.4	144.1	147.3	82.8	193.2	115.3	142.5	86.7	124.5	136.1	85.9	87.5	50.6	138.6	98.2	122.8	73.8	35.3	73.1
"200660_at"	826	844.4	783.4	1331.5	703.1	669.3	2040.7	1335.5	1064.2	902.4	1640.6	2222.3	1170.6	1768.4	1602.7	1679.3	2685	2393.3	1517.6	1034.1	1608.3	1432.1	1695.1	1787	2193.9	1420.9	1620.8	2531.8	1065.2	3012.7
"200661_at"	492	523.9	435.5	726.1	426	153.4	572.5	432.9	971.5	527.1	739.3	870.9	556.9	571	671.8	374.2	1021.4	780.7	979.9	543	462.8	333.6	431.1	554.4	742.6	373.7	411.3	543.6	341.6	698.6
"200662_s_at"	762.3	907.6	703.1	830.8	709.9	688.4	363.9	463.8	556.8	481.7	668.3	677	670	671.3	829.4	803.3	607.9	474.1	542.5	453.1	345.3	722.7	543.7	489.7	308.9	711.1	367.6	451.1	430.4	369.1
"200663_at"	5703.1	3241.5	3218.1	3979.4	3795.5	2647.6	4501.2	4160.8	3541.6	3252.1	5292.1	5649.5	5986.4	6049.6	7307.2	5288.3	5115.4	5274	3881.2	4222.9	5114.4	5156.6	4244	4937.5	4320.6	4378.8	3867.2	4418.8	3428.1	3976.5
"200664_s_at"	698.6	1366.9	770.9	264.5	1204.4	552.8	814.8	453.5	264.1	348.5	177.5	266.3	228.9	229.7	195.5	209.7	175.1	195	214	164.8	285.7	245.1	270.9	127.7	230.7	112.3	192.8	149.9	179.9	171.3
"200665_s_at"	1667.5	866.7	1213.8	1569.4	1235.9	1774.7	1308.7	2930.4	1322.5	1135.3	4530.7	2892.8	2075.3	3549	2917.6	2046.9	3965.2	3088.4	2040.8	2273.3	2593.4	2090.8	3418.1	3147.2	2116.1	3038.2	4058.5	2620.9	2572	2867
"200666_s_at"	702.8	1453.9	923.5	515.9	1858.8	1706.8	1211.2	1068.3	666.2	706.1	297.7	373.1	238.9	390.8	302.9	322.5	306	385	416.3	320.3	295.4	356.6	329.6	302.9	361.2	349.2	591.4	521.5	336.8	289.7
"200667_at"	626	1108.6	729.9	771.1	657.4	867.4	697	713.1	556	402.7	456.6	450	543.2	576.3	513.2	651.9	400.6	395.6	410.6	307	456.2	408.6	600.3	625.8	388.9	583.8	401	463.8	439	552.4
"200668_s_at"	1238.4	1375.9	1066.7	1159.6	1633.6	1921.3	1848.3	1321.4	1299.4	937.2	655.7	1007.4	1039.8	968.1	1113	1106.9	1138.7	1238	915.2	824.4	934.2	878.8	1024.6	955.7	1320.6	1180.6	1261.1	1016.9	1004.2	1348.5
"200669_s_at"	967.2	976.4	607.8	554.6	903.9	862.1	1075.7	643.4	635.2	620.8	404	617.9	773.4	556.9	622.3	687.3	619.9	609.2	576.3	444.3	866	789.2	643	472.2	735.4	436.9	563	352.3	548.8	693
"200670_at"	428.7	951.3	425	874.5	846.6	793.4	790.2	823.9	484.6	422.9	426.9	513.2	672.4	534.3	572.3	497.2	455.4	540.9	359.6	708	961.6	940.2	1016.5	2158.6	1479.4	1259.4	893.5	1256.8	1193.5	1505.7
"200671_s_at"	170.6	205.3	106.6	38.8	20.8	21.7	26.3	44.2	74.4	48.5	75	110.8	225.8	201.2	155.1	246.3	38.2	2.6	103.2	16.8	63.7	31.2	52.8	46.5	4.4	3.2	4.6	9.1	9.6	7.5
"200672_x_at"	252.8	264	435.5	187	284.2	227.6	230.1	238.6	322.1	424.5	362.5	404.9	354.1	344.3	323.1	425.8	314.9	178.5	361.4	429.1	326	296.3	304.5	230.3	136.1	164.3	260.1	136.6	225.3	197.5
"200673_at"	3941.6	2732.8	4028.8	2733.9	2119.9	3504.7	2279.5	2094.3	2459.6	1882.3	2227.7	2757.2	5029.9	3483.9	3991.1	3201.6	2954	2613.4	2263.8	2322.1	4652.3	3681.9	2245.8	2757.1	2108.9	2837.4	2469.3	2457.2	1814.2	2339.8
"200674_s_at"	4817.6	5466.8	6901.4	4533.4	5023.1	5577.8	7527	6345.7	4069.6	3738.2	4571.7	4990.6	2602.9	7234.6	6284.1	5709.6	5741	4185.7	3976.3	4838.8	3235.9	5111	3553.5	5049.6	3541.8	5758.1	3761.4	4859.7	3877.1	4014.7
"200675_at"	2001.4	2745.7	2174.3	2684.8	2920.6	2484.9	3184.3	2757	3628.5	2854.8	2577.9	3000.3	3602	2991.6	3073.5	2446.3	4840.5	4090.6	2897.7	3860.2	2394.4	2107.6	1843.4	2626.4	3609.2	2482	3423.6	3854.1	2539.4	3422.7
"200676_s_at"	110.8	148.2	89	81.6	71	49.6	76.8	57.1	91.4	98.4	159.9	77.1	131.2	79	100.5	74.5	98.4	153.2	141.4	139.7	151	134	90.9	120.1	142.6	113.7	141.8	146.4	129.5	140.5
"200677_at"	1210	1035.8	827	1180.5	1027.8	956.1	1399.8	998.4	1164.9	824.9	1411.1	1440.1	1483.5	1528.7	1224.4	1640.1	1287.1	1608.8	1372.8	1338.4	1531	1519.3	1670.3	1693.9	1496.8	1598.7	1377.4	1543.7	1692.5	1558.1
"200678_x_at"	767.1	1396.7	1014.9	1288.8	897.1	452.3	908.9	606.5	2138.4	1318.7	1713	2761.9	1867.4	1362.7	1848.1	1969.2	2717.7	3357.3	1752.3	1515.4	1685.1	1595.8	1839.4	1488.1	2084.7	1105.3	1861.7	2054.7	1951.7	2257.9
"200679_x_at"	1057.9	802.2	560.6	627.4	490.7	441.8	480.9	345.1	453	416.5	617.3	618.1	456.4	734.2	715.5	743.2	285.8	322.7	460.6	404.6	879.3	909.3	589.2	695.2	377.6	333.1	307.2	278.3	509.8	332.1
"200680_x_at"	2743.3	2378.4	2791.6	3501.8	2505.7	2824.8	2268.5	2616.7	2343.1	2320.4	2265.3	2209.5	2063	2893.3	2630	2852.7	1434.2	1670.8	1999.4	2158.7	2340.9	3073.8	2070.3	2956.2	1838.2	2458.7	2037.8	2417.6	2276.2	1939.7
"200681_at"	435.3	560.5	486.7	508.6	517.6	701.5	547.2	484.8	519.3	437.4	459.2	660.1	517	555.3	581.7	708.1	426	486.6	471.9	405.4	492.8	373.6	438.3	558.2	557.2	633.6	404	469.4	443.9	483.2
"200682_s_at"	1160.3	695.3	639.2	759.1	890.6	435.8	657.4	475	574.1	643.9	830.8	724.5	545.4	761.7	778.5	638.5	498.6	762.4	689.5	475.9	1608.8	1194.1	885.1	900.6	717.8	744.8	690.5	603.1	611.6	762.5
"200683_s_at"	269.2	312.4	217.2	267.3	180.9	117.5	268.2	224.4	224.1	268.2	407.6	334.9	399.6	272.7	369.1	333.4	355.9	314.7	285.7	287.5	395.1	285	337.7	290.5	298.4	150.4	304	355	273.7	329.4
"200684_s_at"	164.1	163.3	104.8	94.7	45.6	79.3	89.7	74.9	127.4	123.8	131.4	160.7	126.1	151.3	122.2	170.9	191.7	154.8	179.9	136.2	220	132.5	158.1	183.3	190	93.3	178.5	169	153.1	197.6
"200685_at"	92.7	88.5	74.1	147.8	85.7	106.8	30.5	52.4	101.6	42.1	94.8	54	132.6	66.4	81.9	79	72	71.6	61.4	72.8	89.7	137	68.2	80.8	36.5	132.7	49	57.6	59.4	58.5
"200686_s_at"	555.3	632.4	437.3	558.7	961.1	1639.8	673.2	790	732.6	521.6	455.8	351.4	828.8	256.3	421.4	331.4	691.9	518.1	435.5	456.1	454.7	650.9	399.2	501.1	499.9	715	564.2	620.5	470.8	398.3
"200687_s_at"	258.3	178.8	245	201.2	163.2	145.7	233.5	164.8	182.1	198.1	128.1	140.8	75.5	174.8	136.5	136.3	155.3	136.5	205.8	202.5	181.8	134.7	181.7	120.5	178.1	146.2	147.4	201.7	194.7	162.4
"200688_at"	41.5	49.3	67.7	58.2	31.5	50.6	47.4	63.8	30.6	81.2	71.6	78.9	44.2	48.3	44.5	63.5	47.4	53.2	69	125.4	47.8	66	43.2	60.9	40	55.6	35.5	48.5	67.6	33.6
"200689_x_at"	4779.5	4238	6044.6	4893.7	3495.5	3485.7	4769.9	5158	3419.2	2691.2	4020	4679.6	4854.8	6949.3	5322.4	5011.2	4482.9	3560	3367.3	3730.1	3772.5	3425.7	3305.5	4538.2	3335.1	3710.5	3265.2	3914.4	3522.6	2872.7
"200690_at"	133	115.4	69.8	162.8	186.7	157	107.2	135.8	115.5	99.2	95.6	94.8	92.3	79.5	82.4	87.4	107.7	84.3	112	72	111.2	76.4	121.6	112.5	124.5	124.1	85.3	111.1	61.6	93.8
"200691_s_at"	1018.1	1064.2	788	1143.5	645.6	665.9	844.2	826.5	590.2	834.6	538	604.8	588.1	591.1	724.4	668.5	485.7	370	481.5	418.3	484.3	580.7	584.1	617.9	425.5	603.7	361	476.4	443.9	464.3
"200692_s_at"	486.8	488.5	256.6	391.9	295.8	181.4	388.7	370.5	218.4	376.3	175.1	279	250.7	315.4	299.7	243.2	241.9	183.3	170.2	183.6	275.4	324.8	230.7	251.7	186.2	212.4	138.1	139.1	187	137.9
"200693_at"	1032.7	1202.6	1509.3	1455.9	1742.6	1787.7	1617.2	1323.7	1458.3	1407.7	1185	1784.9	1496.1	1811.7	1527.9	2401.1	1593.8	1524.8	1800.6	1578.2	1010.3	1159.4	1028.9	1128.2	1402.9	1325.7	1484.1	1160.5	1305.3	1298.4
"200694_s_at"	1115.3	1311.1	967.6	1175.3	838.2	1048.3	755.7	1209	912.1	648.5	746.8	781.5	513.2	734.5	642.1	775.3	640.2	588.8	574.3	474.5	647.8	760.3	494.2	753.1	462.5	709.2	495.7	612.9	413.5	436.2
"200695_at"	284.1	339.1	401.3	288.8	302.6	163.5	291.8	423.5	304.1	375.9	311.9	408.8	436	272.4	335	308.4	316.3	287	408.4	363.6	242.4	227.7	373.6	313.7	267	142.6	304.6	234.2	271.4	309.1
"200696_s_at"	5138	7134.2	13463.3	6139.9	4458	4599.3	3288.2	5488.5	4860.1	5546.9	2953.9	3756.1	6064	5741.1	4142.8	8028.5	3451.4	1938.8	3419.3	3560	1902.3	1843.1	2938.1	1649.1	1445.5	2352.2	1884.9	1749.7	1544.9	2358.6
"200697_at"	364.3	382.8	436	621.2	848.1	439.7	721.5	1125.8	726.4	664.8	570	387.1	472.2	541.4	295.9	433.4	594.7	694.5	440.9	466.7	367.4	323.3	425.2	456.5	876.5	694.4	676.4	823.7	508.6	654.4
"200698_at"	813.4	446.6	552	788.7	799.8	658.8	784	652	705.7	723.2	893.3	688.9	818.7	889.9	755.9	685.7	1072	741.1	828.7	621.9	964.6	610	700.7	673	741.8	656.8	847	681.1	657.2	847.8
"200699_at"	530.5	327.9	548.5	853.1	461.4	350.5	430	617.9	491.1	662.9	819.5	607.5	371.7	908	614.5	594.1	914.7	522.4	843.2	462.4	719.6	323.7	496.4	520.5	615.4	454.8	626.9	905.2	589.4	792.7
"200700_s_at"	684.7	451.4	648	539.1	683.2	472.1	741.6	668.3	480.2	652.3	823.1	1159.2	748.8	1058.8	942.6	922.3	1160.3	843	868.8	712.8	827.7	761.5	1071.9	932.1	1109.6	686.2	934.7	686.3	894.8	946.6
"200701_at"	3815.1	2581.1	1896.4	1764.9	1604.4	2320.2	1990.5	1748.8	2682.9	2107	2497.3	3355.5	2724.3	3110	3394.7	3777.1	3153.4	3780.2	2382.3	2273.4	3555.1	3428.6	3133	2641.5	3140	3898.1	3038.4	3273.1	2979.1	3488.8
"200702_s_at"	195.3	300.3	238.8	165	184	324.6	74.1	422.4	207.7	236.8	180.4	62.7	87.4	68.2	152.8	8	4.7	44	44.2	51.3	43.8	103.7	94.5	127.4	58.3	59.2	38.5	91.9	67.6	32.1
"200703_at"	1644.5	1126.9	1835.7	1343	574	1040.3	1389.2	834.3	876.6	1255.1	1319.2	1755.5	2396.9	2117.1	1591.7	2147.7	1554.1	2129.9	2158.6	1173.4	2954.8	1955.8	1559.8	1506.9	1464.3	1861.3	1908.6	1924.5	1696.9	1996.4
"200704_at"	317.5	475.2	335.7	610.4	538	837.9	950.2	838.4	507.4	537	649.3	833	215.1	599.5	697.4	545.8	815.9	743.2	506.7	507.9	526.3	451.9	833.4	786.8	860	798	644	1123.9	632.4	874.2
"200705_s_at"	4003.3	2932.7	2687.6	2818.9	2237.8	3454.6	3226.6	2528	2070.6	1700.4	2369.7	2755.9	2895	2924.8	2661.9	3121.6	2097.1	2063.9	2368.2	2256.5	3835.2	3696.1	2099.7	2209.8	1781.1	3065.9	1900.8	2365.3	1972.7	2202.1
"200706_s_at"	247.4	232.8	239.1	366	554.9	381.6	790.9	672.3	413	446.9	514.5	857.9	441.1	356	378.9	261.7	559.9	808.2	601.3	477	511.1	518.1	490.3	676.1	709.4	401.1	722.7	762.1	760.4	758.1
"200707_at"	143.6	226	258.5	243.8	248.6	122.9	175.6	345.6	239	180.2	307.9	255.3	188.1	278.4	255.3	276.8	381.6	242.4	213.2	253	183	134	217	225.4	217.2	146.8	230.1	261.4	174.3	287.7
"200708_at"	213.5	213.5	222.5	224.4	212.3	171.1	228	215.8	257.8	252.4	249	297.7	183.2	200.9	271	294.8	199.4	229.3	248.9	324.7	160.3	250.9	371.8	260.8	268.6	271.3	193	309.6	214	320.8
"200709_at"	592.8	440.1	520	987.5	1055	906.9	2108.7	1353.2	1223.3	970.1	618.4	588.5	413.7	822	748.2	1022.1	1308.6	1453.4	888.4	857.6	480	972.9	1295.5	1012.6	1175.5	931.2	1462.5	997.5	916.9	1204.5
"200710_at"	573.4	569.1	687.6	700.6	520.8	290.7	512.5	586.2	855.7	632.9	785.4	600.7	970	534.7	607.8	709.3	689.1	596.7	866.4	855.2	489.1	401.7	603.6	510.9	438.6	379.3	395.1	483.5	580.3	589.7
"200711_s_at"	712	931.9	725.8	710.9	692.8	1036	604.5	660.1	723.3	649.4	568.5	564	532.5	771.8	707.8	779.3	509.8	615.4	625.9	676.3	437.1	483.1	505.3	525	416.9	802.3	508	501	381.6	660.1
"200712_s_at"	410.4	198.5	127.9	136.4	173.2	153	264.3	157.4	134.7	180.8	172.8	230.9	337.3	177.1	259.8	217.1	187.3	225.5	153.5	169.2	458.4	314.2	209.7	148	245.1	127.4	208.9	168.5	208.6	156.2
"200713_s_at"	1060.3	650.5	543.9	760.3	496.4	712.1	607.4	652.7	500.4	567.6	573.8	788.7	876.9	770.7	787.7	808.3	576.4	680.5	621.5	452.2	997.8	925.7	751.9	730.8	712.2	673.9	670.2	708	773.3	700.9
"200714_x_at"	1042.2	1577.8	1941.7	1385	1427.6	1162.9	1769.3	1892.8	1759.1	1625.1	1298.2	2038.1	1574.1	1329.7	1719.4	1332	1410.8	2043.5	1707.9	1783.2	1158.7	938.5	1007.6	1004.7	1463	1188.1	1591.1	1499.1	1524.4	1365
"200715_x_at"	3643.6	3561.6	3863.9	3246	2537.4	3923.7	3719.6	2564.8	2803.1	1887.9	2575.8	2861.2	4205.8	4005.1	2992	4090.3	2607.1	2327.1	2333.6	2227.9	2394.3	2573.9	2068.7	2415.8	2397.1	3766.2	2048.4	3115.8	2072	2431.6
"200716_x_at"	9660.5	7696.5	9815.9	7788.2	5824.2	5665.3	8290.9	7942.5	4919.7	4986.4	6470.4	6565.8	9859.9	10060	8366.4	8829.5	6253.6	5478.6	5191.6	6700.1	7188.4	6234.8	5096.6	6673.7	4872.2	5922.4	4980.6	6731.6	5446.8	5352.9
"200717_x_at"	4055.4	7157.9	12556	7386.1	6476	7976.9	9233.8	7310.6	5480.6	4868.9	6512	7371.6	4844.5	8607.1	8338.6	8315.3	7272.3	5887.9	5181	7005.8	3162.3	5246.5	5523.3	6996.8	4463.8	6517.8	5293.1	6074.5	5654.9	4894
"200718_s_at"	2812.6	3010.5	2238.4	2093	2170.2	3193.9	2573.5	2452.6	2472.8	1986.4	2407.4	2151.3	2590.7	2429.9	2908.9	2836.6	3129.4	3048	2381.4	2471.5	2499.7	2061.2	1867	1832.8	1847.1	3527.4	2228.3	2488	1707.4	2497.3
"200719_at"	150.1	189.7	291.5	282.4	336.7	380.8	187.3	166.4	221.3	322.5	133.5	142.4	149.8	132.8	80.6	141.9	118.1	92.8	159.7	190.4	109.6	158.4	148.1	192.6	140.4	157.2	142.7	94.4	151.5	139.3
"200720_s_at"	253.8	166.6	169.1	168.8	233.4	142.8	233.4	115.5	157.5	199.8	204.8	245.5	298.1	189.5	226	239.6	156.7	199.9	253.4	184.6	204.3	149.4	229.9	199.1	239.1	156.5	223	224.6	231.7	221
"200721_s_at"	176.2	253.1	224.6	227.8	282.7	189	230.1	213.5	239	294.7	268.2	251.1	287.5	239.4	202.4	285.6	275.6	237	293.2	298.4	187.1	130.4	199.6	254.4	347.7	163.3	291.9	300.8	246.1	291.1
"200722_s_at"	529.4	273.5	193.5	196.3	157.8	104.7	281.6	174.8	124.3	171.1	198	416.2	431.6	341	385.3	291.6	261.8	365.6	278.8	178.9	292.9	294.4	245.9	161	211.1	142.8	289.3	128.7	175.2	159.3
"200723_s_at"	571.8	591.5	617.6	721.4	560.9	492	869	337.3	403.1	380.1	405.2	1013.2	638.4	1032.9	941.3	836.1	851.4	655.8	666.6	526.9	593.6	522.3	594.3	521.2	622.9	492.6	620.3	494.3	574.6	481.9
"200724_at"	90.8	50.7	84.5	10.9	50.8	45	38.7	36.5	89.3	106.2	77.5	74.9	93.8	67.9	69.9	82.9	59.8	51.6	47.7	108.9	144.4	105	69.7	86	74.9	74.8	77	82.2	91	88.5
"200725_x_at"	5582.6	5301.6	7474.7	5046.4	4097.4	4634.5	5706.5	5322.5	3316.9	2993.9	5001.1	4754.2	5211.8	6594.3	5928	7350.5	5676.5	4322.9	3803	5094.3	5108.7	3642.6	3820.7	4134.6	4057.2	5623.1	3416.7	4880.2	3669.8	3808.2
"200726_at"	859	866.7	748.9	1055.3	980.1	1629.6	618.2	507	773.8	669.5	1103.3	1578.7	1791.3	1543.6	1437.9	1458.4	879.2	1208.8	1148.9	1138	1419.9	1287	789.3	1165.2	873	1759.2	780.8	734.8	687	950.9
"200727_s_at"	158	105.6	188.8	154	171	154.4	193.9	164	110.3	251.1	141.5	345.5	286	157.4	270.1	70.4	127.7	276.9	202.7	276.4	420.5	719.7	305.7	206.5	314.6	181.7	368.1	192.7	302.2	201.7
"200728_at"	546.4	840.9	938.2	1040.7	657.3	504	609	384.8	534.1	791.8	914.3	1291.5	333.6	1180.5	1584.8	1315	969.2	989.9	836	716.9	372.5	2311	1279.9	1488.9	807.9	852.9	821.4	741.4	1028.7	708.2
"200729_s_at"	401	515.7	354.7	403.2	418.6	448.3	535.6	122.6	422.2	407.4	443.9	707.5	314.9	504.6	730.5	630.8	439.4	699.2	424.9	347.6	616.3	1661.5	682.1	651.3	584.3	472.8	659.6	449.9	610.1	618.7
"200730_s_at"	93.7	180.6	203.2	166.9	129.5	189.7	242.8	211.6	136.7	152.4	83.2	126.4	78.2	109.5	140.1	74.6	71.8	136.8	101	79.5	70.2	100.6	136.5	102.6	127.2	80.2	144.6	58	101.4	89.8
"200731_s_at"	129.5	448.4	313.6	211.9	238.6	165.1	272.1	438.9	194.7	175.3	165.7	187.1	61.3	164.4	194.7	143.9	193.5	174.6	117.7	100.1	55.4	187.5	230.2	165.1	139.7	99.5	108.2	89	129.7	132.1
"200732_s_at"	233.5	621.3	480.7	550.2	391.2	500.8	336.3	627.8	422.9	334.3	313.7	337.4	217.4	343.9	395.3	444.9	379.8	319.4	252.8	205.4	175.6	347.8	314.7	308.7	302.8	357.6	289.3	227.7	292.5	296.2
"200733_s_at"	150.9	170.1	105.4	110.2	83.7	161.2	144	193.9	148.6	62	80.2	71.3	156.9	50.8	93.1	64	71.3	140	66.3	41.7	218.1	137.4	122.7	98.5	79.3	129.8	114	96.5	66.4	142.9
"200734_s_at"	431.9	365.2	277.4	370.9	254.7	303	394.7	351.3	386.1	313.8	374.4	451	425.3	333.7	363.4	400	356.5	471	375	378.3	535.7	400.2	370.7	373.2	537.8	439.1	441.7	559.8	400	522.1
"200735_x_at"	7234.1	5229	5844.1	4316.1	3880.8	5034.1	4499.7	4462.5	3725.2	3391	3650.5	3709.9	2209	4434	4404.1	4448.9	4152	3131.2	3136.7	3255.1	4589.2	4056.7	2929.6	3201	2538	3917.1	2738.5	3601.5	2669.3	2831.2
"200736_s_at"	2750.1	2675.7	1235.7	1245.5	708.4	575.8	890.8	746.9	1818.8	1269	1374	1984.7	4179.9	1813.1	2243.7	1779.6	2116.1	2614.2	1964	1200.4	2245.2	1923.8	1631.4	1160	2077.7	1384.6	1698.7	2177.5	2539.9	2144.7
"200737_at"	552.2	246.2	179.5	383.8	385.2	181.2	662.6	360.6	277.7	237.5	180.5	283.2	105.2	312.8	281.8	363.6	327.2	372.8	210.5	200.5	321.8	433.2	487	263.5	328.4	259.3	322	262.6	311.5	350.4
"200738_s_at"	2342.7	1077.2	794.1	1526.4	1621.7	1313.1	2313.5	1789.5	1519.2	1251.4	789.9	1291	760.1	1181.5	1044.7	1101.7	1193.5	1357.2	997.3	970.7	1836.5	1990.4	1843.2	1309.4	1578.5	1612.1	1437.2	1394.3	1340	1853.8
"200739_s_at"	237.1	157.1	109.3	158.2	249.1	100.5	238.7	151.3	189.2	161.8	106.6	218.7	243.7	226	225.5	198.7	273.2	201.3	170.8	129.6	246.1	232.8	154.7	221.5	221.6	126.4	204.2	177.9	205.9	199.4
"200740_s_at"	1349.1	1113.2	528.5	1260	1243.9	1263.8	844.1	785.5	1034.8	902.3	929.7	1060.3	1521.4	1044	1085.3	1088.8	900.2	1073.4	853.4	719.8	1386.9	1287.9	1058.8	1156	1083.2	1232.5	1174.1	1014	997	1364
"200741_s_at"	6133.1	5803.8	8533.6	5027.7	5373.1	6577.2	7552.7	5838.5	4240.3	3910.8	4692.6	4663.2	5468.6	5954.1	5748	6202.3	5872.1	4379.7	3854	5922.3	4427	6678.9	3744.7	6090.9	4759.2	4531.5	4830	5298.3	4269.9	3722.6
"200742_s_at"	580.2	1112.6	789.8	451.6	631.7	742.4	873.4	640.3	1286.9	680.3	876.1	1484.4	922.9	838.6	1264.6	1146.2	1213.6	2137.4	1158.2	1236.5	773.8	841.2	1185	840.7	1662	1318.9	1765.6	1389.7	1334.1	1390.5
"200743_s_at"	748.8	1220.4	871	1025	644.9	1065	736.2	565.9	1436.9	765.5	1203.2	1662.4	849.3	1175.9	1618.4	1269.8	1129.2	2029.4	1360.4	1136.5	758	1468.7	1466.3	1718.8	1727.1	2207.3	1573.6	1642.3	1613.7	1508.5
"200744_s_at"	410.1	366.8	333.4	235.5	225.3	136.2	247.9	238.2	265.7	247.6	279	498.1	484.7	423.5	499.9	428	347.1	292.7	299.8	321.4	589.1	498.1	563.5	399.7	370.5	187.9	269.3	245.4	366.1	323.4
"200745_s_at"	754	603.8	1047.2	929	743.4	705.8	727.3	840.5	992.8	865.7	804.5	1137.8	881.8	902.1	1243	775.1	598	853.2	758.5	940.4	1103.7	1092.6	952.6	734.1	895.7	515.4	964.3	702.7	879.4	775.5
"200746_s_at"	938.6	874.3	851.6	1050.3	863.9	841.3	692.7	928.8	937.2	775.6	1123.9	1243.7	718.1	1203.4	1070.3	1208.4	969.8	908.4	1085.2	869.1	1097.4	1044.6	1209.1	1184.8	1140	980.8	1051.7	1212.5	1016.6	1086.4
"200747_s_at"	231.5	331.9	356.8	284.5	202.6	199.6	161.2	195.4	370.9	243.7	274.5	208.3	418.9	330.5	240.9	297.6	346.9	261.9	343.7	317.4	221.7	239.2	174.3	248.9	130.4	147.6	215.5	179.5	200.3	128.2
"200748_s_at"	8055.3	5041.6	3868.9	4909.7	4363.8	3296.7	9857	4800.4	5972	4356.9	3904.6	5627.4	7265.4	5344.8	5795.6	6107.3	8431.6	6896.6	3220.8	3323.5	8660.8	7263.6	4871.7	6073.5	6175.4	3722.4	5013.1	7025.9	6015.1	6261.1
"200749_at"	774.7	457.4	263.4	820.9	409.9	482.4	468.6	454.9	363	326.3	192.9	217.8	316.4	254.8	240.4	233.3	150.8	165.7	162.6	126.9	329.4	347	202.9	216.7	228.4	297.9	111.6	220.6	175.2	199.6
"200750_s_at"	1187.1	572.9	475.2	844.2	563.1	408.6	1312.5	740.7	487.7	674.3	466.5	606.2	453.7	608.6	631	611	487.9	476.4	555.9	435.7	607.3	1017.2	502.5	554.8	530.5	501.4	446.5	528.1	496.3	541.7
"200751_s_at"	747.9	707.1	448.9	311.1	223.5	158.1	460.5	241.4	286.1	169.9	272.6	416.6	54.7	274.2	452.1	369.9	255.8	255.7	329.7	227.5	254.5	586.9	355	293.9	303.9	195.9	257.9	241.3	240.8	268.1
"200752_s_at"	104.8	77	109.3	114.8	149.5	86.4	120.5	187.5	159.8	127.4	122.3	121.7	132.3	127.2	96	119.7	165.8	89.7	142.2	147.7	99.2	104.7	89.6	156.6	159.1	101	153.5	166.1	155.2	132.7
"200753_x_at"	296.4	165.1	123.6	166.8	387.8	287.9	392.3	262.1	222.9	263.6	146	239.3	399	143.7	169.8	250.7	310.9	269.1	224.4	247.3	292	413.3	206.7	204.1	329.5	219.7	285.6	216	221.9	276.8
"200754_x_at"	966.8	953.6	848.2	1629.4	1239.7	1317.2	1109.4	904.9	860	1053.7	868.6	1252.6	880.7	1049.2	1040.2	1187.8	1397.7	992.8	844.6	1089.7	689.6	1066.3	1003.3	1263.1	977.1	1156.6	839.4	947.8	1181.4	947.2
"200755_s_at"	168.4	185.8	184.7	280.3	359.5	180.5	333.3	175.6	288.4	249.3	289.6	365.3	90.7	287.6	247.7	293.2	378.7	320.9	232.1	143.7	135.6	207.6	292.9	216	384.7	229.4	427.3	276.3	155.7	317.1
"200756_x_at"	208.1	163.4	156.6	181.4	199.5	153.2	269.2	144.6	167.8	180.8	203.2	344.7	113.6	278.8	264.6	281.9	232.3	288.7	226	168.6	106.7	227.3	264.3	192.7	327.5	143.1	320.1	152.8	213.5	156.2
"200757_s_at"	280.5	502	556.1	806.1	579.3	595.7	661.8	610.3	704	700.6	918.6	735.2	235.6	891.3	654.1	944.1	999.4	803.7	779.3	599.7	225.8	430.9	821.1	614.1	846.5	732.1	1018	849	860.9	911.4
"200758_s_at"	575	952.1	1088.3	555.5	708.8	947.6	591.7	567.9	996	724.2	579.4	788.2	894.6	730.4	727.4	922.8	759.5	824.8	760.9	635.3	411.4	347.1	576	376.1	657.4	530.4	576.5	553.2	493.6	589.6
"200759_x_at"	777.1	1496.9	1778.9	897.9	953.7	1113.7	662.9	989.2	1192.4	1536.8	1038.7	1141.9	1215.7	1464.8	1261.6	1810.4	1329.8	1079.7	1450.6	1288	694.2	741.4	972.1	875.1	991.3	1085.9	698.9	835.7	780.6	954.8
"200760_s_at"	1442	688.9	1313.8	746.8	589.3	673.2	443.6	485.9	706.2	746.8	838.2	1315.8	483.3	1574.1	1669.2	1666.4	1053.3	948.7	1095.2	915	1452.9	1713.3	838.7	767.1	763.7	796.6	815.6	585.1	764.5	795.1
"200761_s_at"	2527.3	1627.4	3195.8	2184	1369.5	3094.4	1114.2	1202.3	2380	1491.9	2404.1	2678.6	2550.2	3529.5	3279.3	3149.5	2390	2354.8	2111.3	2011.1	2895.5	3194	1940.5	2261.1	1406.1	3096.1	2152	1914.1	1822.5	2465.6
"200762_at"	2370.1	2033.3	1877.1	2180.1	1951.6	2252.5	1987.3	1538.8	1949.5	1122.7	2234.9	1823.5	1498.1	2676.8	2227.2	2541.1	2484.2	2201.7	1737.1	1652.6	2174.6	1830.8	1531.8	1948.4	1191.3	1831.2	1486.8	1337.6	1245.3	1644.4
"200763_s_at"	7310.7	5364.6	7332.4	5542.5	4656.1	4581.1	7050.7	6069.5	4536.5	3425	4811.9	5079	7723.1	5906.4	5149.1	5853.4	5860.5	4062.1	3954	4789.5	6484.9	4718.2	4027.5	6248.8	5509.9	4176.3	4637.7	5764.4	4396.1	4051.7
"200764_s_at"	528.5	395	319.7	404	359.3	274.4	350.3	393.5	329.4	321.3	318.6	413.7	630.9	487.8	420.9	431.8	544.5	356.4	376.2	377.4	740.5	495.3	380.2	345.2	340.8	435.7	332	343.7	322.1	345.2
"200765_x_at"	782.7	728.9	828.7	901.8	676.2	863.5	650.5	884.4	716	611.6	693.5	794.5	1068.5	907.3	782.4	905	839.8	723.1	726.1	610.8	919.6	775.9	666.2	614.8	681.6	905.1	652.1	667.4	597.6	769.7
"200766_at"	209.4	378.8	146.4	423	181.1	122.2	304.2	287.3	1007.5	361.3	699.1	680	426.8	306.9	329.6	325	1059.9	1423.5	522.4	536.5	207.7	155.2	369.4	317.8	540.3	130.4	441.8	514	886.6	623
"200767_s_at"	91.8	88.6	114.6	114.7	133.5	63.3	127.7	95.9	111.3	164	127.2	100.2	126.3	101	105.3	122.3	106.8	77.3	108.7	169.7	73.6	86.1	131.1	121.6	129.7	85.6	121.6	116.2	124.5	79.9
"200768_s_at"	962.6	1147.4	424	1728	1021.5	928.3	732.9	3177.1	857.4	709	587.4	597	422.4	551.6	508.6	379	630.1	520.1	481.9	383.4	234.6	481.6	420.9	495.3	345.8	535.9	435.6	557.5	608.3	471.4
"200769_s_at"	365.8	351.1	91.2	198.1	281.3	92	202.3	421.6	187.7	189.5	146.6	249.3	115.8	155.1	164.3	228.4	221.6	164.7	179.2	176.1	123.2	175.3	228.4	128.8	88.2	96.5	173.1	87.7	209.6	97.3
"200770_s_at"	330.9	347.5	465.8	228.8	284.2	409.2	276.4	425.4	412.8	147.1	326.3	237.2	266.2	328.5	239.6	238.5	182.7	163.7	276.1	163.5	159	173.2	354.6	140.7	141.3	189.9	255.8	178.3	218.4	144.2
"200771_at"	799.9	937.1	1612.6	984.9	1366.1	1959	982.9	1150	1649.5	1052.4	1286.6	791.2	583.9	1107.8	661	905.6	753.9	730.3	1174.2	868.6	501.8	532.9	1311.5	688.7	999.9	1222.8	1589.6	903	732.4	861
"200772_x_at"	3484.2	2166.3	1777.9	1965.9	2215.8	1552.8	4039.3	3614.1	2142.4	1891.7	2295.4	1710.2	3601	2171.7	1677.6	1904.1	1437.7	1664	1593	1964.5	3777.7	2630.2	2073.8	2483.2	1958.1	1662.4	1452.1	2083.4	1301.3	1955.4
"200773_x_at"	3214.2	2320.7	3387	3283.2	2425.9	2563.7	4408.9	3242.7	2204.8	2048.1	1975.6	2171.8	3378.1	2309.9	2447.6	2345	2472.3	1982.1	1944.4	1993.6	3700	2955.9	2250.7	2500.1	3287.5	2204.2	2388.6	2487.1	1836.8	1934.6
"200774_at"	607.9	1050.9	711.5	974.6	926.5	1072.8	1145.2	806.9	1337.8	1148.5	897.3	1103.1	742.1	808.6	864.9	894.2	1014.6	1344	1209.7	966.8	833.5	716	1278	903	1429.7	1288.2	1305.1	1153.6	1159	1334.3
"200775_s_at"	1017.8	1152.3	1496.2	1329.1	1927.1	1336	1994.8	1433.1	1686	1074	1186.5	1052.5	1435.5	856.1	997.3	595.2	1538.4	1785.4	1106.5	847.5	1653.3	1371.2	1151.7	1189.7	1886.5	2056	2169.2	1934.3	998.7	1609.6
"200776_s_at"	1190	2708.7	1242	870.7	782.4	1500.3	1005.5	630	1492.3	569.9	228	411.9	166.7	262.4	815	484.9	667.5	815.6	488.8	313.7	276.7	590.1	276.2	316	456.8	388.2	517.9	318.1	323.6	500.4
"200777_s_at"	2002.1	3681.6	2730.2	2826.4	997.9	2947.1	1634.2	1328.5	2294.5	1224.3	779.3	797.7	602.2	861.4	1429.3	943.7	1039.8	1194.1	982.3	680.8	804.3	881.9	591.6	1100.4	921.8	1023.3	665.3	895.4	598.2	1022.2
"200778_s_at"	1284.1	686	439.9	609.7	737.6	427	1059.6	453	472	548.3	599.5	1263.7	1240.7	795.4	963.7	877.3	981.2	886.7	859	877.6	933.7	843.7	722.6	515.1	866.9	433.8	782.2	360.4	786.5	562.1
"200779_at"	2490.8	2814.8	1846.5	2065.9	2058.5	1856.3	1869	3147.4	1539.8	2087.4	1742.2	1063.7	1339	1369.8	984.7	1557.1	1104.5	1025.6	1193.5	1365	1299.9	1234.8	1822.6	1284.4	1159.4	1508.1	925.5	1079.2	1285.6	1219.6
"200780_x_at"	1528.5	2394.4	3268.7	2376.9	2803	3376.5	3561.7	3775.8	3429	2528.8	3425.5	4051.4	2196	4227.7	4138.8	3116.6	4114.7	3134.1	2649.5	3538	2280.3	2460	3357.4	2570.1	3152.4	2796.1	3377.5	3404.8	3289.5	2809.1
"200781_s_at"	3483.7	3962.3	4998.5	3435.1	4045.7	3332.7	4850.1	2915.3	3089.9	3095.1	3732.2	3393.1	3304.2	3496.5	3702.8	4680.5	4705.7	3059.7	2928.9	4007.5	3237.2	5252.2	2832.5	3924.2	2492.7	3844.4	3906.7	3933.1	3288.4	3318.8
"200782_at"	2074	1343.1	1744.6	2098.6	1357	1608.3	1778.3	2137.4	1928.5	1624	2025.3	1663.3	2206.3	2447.9	2112.7	2167.2	1557	1978.8	1665.2	1668.8	1565.2	1948.6	1760.8	2026.8	1836.3	2169.9	1933.1	1646	1851.1	2507.7
"200783_s_at"	71.3	48.1	16.5	59.5	6.8	41.4	21.2	74.6	26	74.6	74.2	78.3	79.4	62.1	64.2	76	14.6	44.9	65	70.4	40.8	114.4	83.7	63.8	57.7	87.9	53.5	34.5	62.5	9.2
"200784_s_at"	390.5	384.4	397.7	267.7	411	91	274.1	204.5	397.4	207.2	632.2	572.1	644	514.9	320.5	320.6	641.6	470.4	411.9	346.1	145.1	114.1	252.2	209.9	219.1	111.2	276.5	221.7	289	212.9
"200785_s_at"	886.8	428.6	655.7	581.6	877.8	345.9	541.3	611.3	980.8	510	710.2	837.9	1232.2	822.3	545.3	469.9	1579.1	1358.1	705.5	618	273.9	126	296.7	459	364.6	397.7	717.4	465.2	416.7	480.9
"200786_at"	858.6	494.9	467.8	427.7	541.9	504.9	664.9	578.1	490.1	546.6	376.3	450.2	188.1	533.9	527.1	542	425.5	413.9	473.8	447.3	525.1	593.7	470.1	368.4	397.7	404.8	434.3	416.1	460.6	387.2
"200787_s_at"	383.5	375.1	293.8	392.7	555.1	250.8	766.4	482.9	437.6	518.4	357.3	484	229.3	331.9	380.9	374.1	482.6	545.3	595.4	414.4	402.3	449.5	600.3	371.6	656.4	376.7	636.6	386.1	490	546.9
"200788_s_at"	918.5	804.2	586.4	859.8	1062	873.8	1583.9	1380.3	980.7	904.3	921.6	965.3	490.1	1173.6	610.9	1160.1	1056.8	1258	1094.5	659.5	743.8	1199.2	1281.3	1310.2	1595.4	1296.6	1754.6	1405	1087.4	1592.2
"200789_at"	184.3	257	306.9	231.6	175.9	214.4	206	217.6	273.4	235.6	206.1	297.4	382.3	244.1	352.7	282.2	179.2	285.3	352.5	281.7	197.8	225.5	259.1	135.8	298	193.7	241.9	155.9	269.3	301.5
"200790_at"	550.7	414.9	649.8	685.1	647	653.7	897.4	765.3	256.2	355.5	316.8	353.5	360.9	266.6	369.2	241.8	337	367.5	385.3	399.8	297.6	369.1	305	377	331.7	520.2	236.9	384.5	331.9	385.9
"200791_s_at"	480	1133.7	970.1	974.3	684.2	1062.3	520.6	847.1	1182.2	718.2	1058.3	1113	367	1250.1	1041.8	1387.9	1000.7	1026.3	1124.5	688.7	514.6	1252.3	1220.6	1369.5	1170.5	1155.1	1144	1047.7	1474.3	1267.7
"200792_at"	1623.7	1266.4	1208.4	1392.5	1005.1	597.8	1097	931	1028.1	936.3	943.1	1166.5	1944.3	1180.8	1374	1320.4	985.8	938.9	1027.6	766.1	1712.3	1162.3	1077.1	927.7	756	745.9	678.4	935.5	884.7	915.2
"200793_s_at"	225.3	266.5	214.5	221.8	74.9	65.5	147.3	125	124.8	179.5	167.4	204.1	272.5	328.6	291.3	311.1	223.6	322.1	248.4	205.7	263	247.7	433.8	230.1	224	145.9	146.1	168.5	261.1	198.6
"200794_x_at"	2684.4	1961.3	1579.3	1875.5	1869.7	1981.9	1672.6	1400.1	1629.3	1353.6	1290.8	1623.2	1162.4	1688.6	2051.1	1928.4	1890	1908	1266.2	1126.5	2332.6	2747.4	1803.3	2208.1	1887.2	1948.5	1969.5	2022.6	1374.1	1771.5
"200795_at"	5703.8	4950.2	5634	4137.5	3141.1	6840.7	4211.8	3767.4	3548.9	3495.6	3386.9	4393.4	3275.5	5771.2	5587.8	5521.7	5287.9	3621.2	3430.1	4666.2	2697.6	4817.9	3512.3	2802	3438.4	5015.5	2924.5	3577.8	2470.3	3236.8
"200796_s_at"	363	216.9	98.1	39.5	183.2	56.9	166.1	32.9	76.5	64.6	51.5	153.6	131.1	50.4	69.5	116.6	24.3	77.1	91.7	77.7	190.8	83.7	181.2	46.2	43.6	3.9	50	3.7	84.9	16.6
"200797_s_at"	2761.5	2066.5	4418.9	4120	3647.3	2790.1	3533.7	3433.8	2339.8	1945.1	1214	1164	1002.2	1562.1	1316	874.5	917.4	1123.2	1265	689.5	1059.4	2034.9	2073.2	2579.7	1488	1321.9	1159.9	1290.9	1836.7	1447.9
"200798_x_at"	1152.8	996.7	791.8	1118.7	1773	921.6	1482.1	1109.9	629.9	630.2	287	638.1	360.3	427.6	440.8	377.6	488.4	731.7	637.2	319.6	745.1	818.8	995.6	621	952	367.9	744.4	347.1	784.3	703.4
"200799_at"	4503.5	3732.8	5305.4	2451.2	4156.5	5352.9	5009.6	3522	3140.5	3245.2	1265.9	1080.6	1836.3	2123.1	1245.1	1488.2	1263.2	1659.7	1284.2	1557.7	2227.6	1513.2	931.9	1046.1	1816.6	1706.4	1732.8	1620.1	1510.7	1275.8
"200800_s_at"	2580	2768.1	4451.5	1050.1	3421.7	1900.8	2095	1879.3	1555	1279.9	363.6	407.7	648.2	741.3	427.3	510.7	367	343.6	389.3	393.8	833.7	391.9	263	360.5	426.6	227.7	304.7	354.5	338.8	278.3
"200801_x_at"	7828.9	6076.5	9080.5	9050.7	6227.4	7351.1	8741.5	9571.3	5878.8	5512.3	8383	8879.8	8413.7	11807.2	9139.8	9896.6	9988	6748.8	5603.1	8193.4	8858.2	8091.8	7763.1	10596.1	7177.4	7148	6814.8	7713.5	7433.2	6314
"200802_at"	761.7	779.2	793.1	829	698.5	573.2	895.6	774.1	572	732.6	563.2	615.3	688.9	665.4	578.1	744.5	542.1	478.3	642.1	534.7	499.7	493.1	460.5	448.8	470.1	630	399.8	672.3	448.3	467.7
"200803_s_at"	1043.9	1272.4	889.5	571.3	689.9	698.2	866.5	649.1	889.9	745.9	1034.8	1638.6	628.9	1095.4	1139.7	1255.4	705	1497.3	1024.9	993.4	1187.2	1248.4	1725.3	1147.3	1608.4	1216	1063.2	1150	1328.4	1488.7
"200804_at"	936.9	1531.1	1164.2	1173.7	1075.6	1030.6	878.4	910.8	1237.5	943.8	1394.5	1652	678.3	1163.9	1166.7	1167.2	803.2	1265.4	1144.8	1097.8	973.3	1240.8	1730.1	1254.7	1184.1	1118.8	1104.9	1069.2	1337.7	1383.1
"200805_at"	216	171.4	152.3	204.4	95	44.8	175.3	158.2	152.7	166.7	234	144.1	317.3	203.5	242.9	169.7	251.4	214	230.7	287.9	240.6	256.8	176.5	194.4	244.8	136.7	130.4	222.3	169.1	296
"200806_s_at"	804.6	923.4	657.9	631.1	849.8	448.8	1101.1	365.8	268.8	577.4	383	476.3	221.6	393.2	431.3	487.3	488.2	421.7	442.8	453	429.8	404.9	420.8	351.7	324.4	313.7	277.6	164.4	345.7	441.7
"200807_s_at"	1697.2	2326.5	1995.6	1709.2	2187.3	2632.8	2677.8	2113.8	1062.1	1549.6	1084.5	1169	928.5	1176.7	1273.3	1082.8	897.2	1170.6	1010.6	906.5	1155.5	893.1	1101.1	1144.2	1159.8	1536.7	1003.4	1415.5	954.7	1197.7
"200808_s_at"	183.9	175	199	357.5	343.6	182.1	394	401.2	482.7	309	331.7	196.1	308	345	294.2	251.9	348.5	505.2	237.3	414.7	300.5	320.7	478	311	523.6	171.2	580	558	432.3	544.6
"200809_x_at"	8589.1	5820.3	10913.4	6616	4570.7	4956.5	6096.3	4794	3553.4	3736.1	5621.7	6206.1	8871.9	7314.2	7569.8	7045	4845.9	3814.6	4647.7	5436.6	8624.3	5746.8	3970.3	5424.4	3378.1	4633.4	3170.5	4702.4	4244.3	3696.1
"200810_s_at"	1096.9	882.3	1104.3	1098.7	1465.4	1813.6	371.2	959.5	1017.8	605.3	1003.6	745.8	2342.9	822.9	1113.1	661.3	754.5	757.9	776.6	866.1	674.8	772.9	567.2	588.8	334.7	764.9	491.2	578.4	460.4	473.1
"200811_at"	1210.2	899.5	1176.8	970.7	1576.3	1141.1	630.1	1168.4	1375.7	873.9	956.5	1046.2	3002	944.1	1371.9	751.7	1091.6	1013.1	1003.4	1202.7	614.7	665.2	738.9	680.2	531.9	479.5	742.8	710.4	690.7	605.8
"200812_at"	726.2	502	319.3	493.8	272.4	161	407.2	220.1	322.9	371.7	225.4	299.6	620.1	415.4	325.1	459.5	242.1	276.7	252.5	144.4	492.8	318.8	314.2	277.5	165.5	143.3	202.6	248.3	192.6	270.9
"200813_s_at"	330.6	193.1	188.5	167.8	165.5	82.8	154.9	127	124.5	145	198.8	281.1	186.7	252.3	252	278.6	283.8	216.9	264.3	256.5	276.6	250.1	211.1	176.8	246	126.7	205.8	142.7	208.9	131.7
"200814_at"	560.9	411.7	716.6	932.8	977	933.2	1190.2	1010.8	929.1	1147.3	1014.4	936.9	704.5	932.9	1072.5	1427.8	1133.4	1130.8	1215.4	1149.5	970.6	917.1	1116.1	832.4	1235.6	1711.9	1228.6	898.5	1107	1000.6
"200815_s_at"	117.8	176.2	225.7	161.5	247.2	259.3	190.3	380.2	170.1	383.8	186.6	159	126.1	171.5	135.3	153.6	170.7	242.3	161.3	156.6	116.8	160.1	140.2	111.2	99.8	151	257.6	142	182.4	130.6
"200816_s_at"	429.1	302.6	278.8	361.7	275.6	303.7	160	205.3	291.5	229.4	421.7	421.9	382.3	429.6	378.3	401	443.3	398.6	441.3	340.9	381.1	328.1	322.4	337.7	396	419.8	411.5	365.9	374.7	295.9
"200817_x_at"	6707.7	5774.9	5667.5	4291.3	5889.1	3478.4	8117.2	8451.2	5612.7	4886	4596.5	6376.9	7245.2	10650	6256.2	8132.2	6408.9	6438.6	4872.7	6039.1	4609	6818	3891.4	6440.7	5581.8	5313.4	5349	6902	5941.7	5907
"200818_at"	947.1	993	949.4	842.9	771.1	839.5	846.3	775.5	949.6	963.5	954.4	1143	435.4	1059.6	979	1132.6	990.4	993.6	1011.9	786.2	486.5	935.2	1161.6	825.1	957.5	1187.7	786.4	955.7	838	1137.7
"200819_s_at"	7206.8	6079.8	8725.4	5541.6	4543.3	4189.3	6600.3	5525.1	4140.8	3815.9	5545.3	5211.7	6305.3	7809.6	5396.8	7799	5426.7	3846.8	3957.8	5109.3	5550.2	4079.5	4426.7	4884.5	4353.2	4236.9	3714.3	5547.1	4849.2	4170.9
"200820_at"	390.3	402.9	232.4	430.1	210	177.4	329.7	285.4	276.9	221.5	220.9	270.6	471.7	307.3	358.6	335.9	213.1	150.7	184.3	216	320.3	303.5	306.7	260	169.1	129.9	175.7	210.9	170.9	250.7
"200821_at"	488.6	403.8	135.2	272.7	505.6	517.8	354.4	142.7	459.7	314.7	297.5	254.3	410.3	272.3	229.1	252.7	355.1	505.1	252.6	214.3	561.6	468	377.1	354	381.3	394.1	489.6	336.5	263.5	363.5
"200822_x_at"	708.5	697.7	705.4	1382.1	1508.1	822.6	3222.3	1565.8	1263.9	1144.9	774.1	823.6	638.4	828.1	813.3	657.3	1138.9	1160.6	815.7	835	824.6	859.8	1394.3	1223	1528.7	1026.6	1456.7	1731.8	1501.6	1501.1
"200823_x_at"	3444.5	2646.3	3519.4	1889.3	2569.2	1374.9	3071.7	3095.7	2160.7	1487.7	2016.1	2085.4	4577.2	3477.9	2384.6	3133.1	2192.3	1840.2	1972.6	1640.2	2769	1818.4	1724	1901.8	1493.4	1734.3	1892.4	2711.6	1925.6	2123.3
"200824_at"	317.8	616.8	486.6	570.6	593.7	334.5	576.5	531.7	651.4	506.8	748	464.6	501.8	556.7	478.8	652.9	651.8	567.9	463.6	530.1	406.7	411	624.6	537.7	661.4	402.1	525	674.7	494.2	676.5
"200825_s_at"	686.3	425.8	401.3	862.4	522.4	285.7	906.7	1004.2	547.5	653.6	476.4	711.9	375.1	548.9	487.4	553.6	741.9	702.4	650	486.9	668.6	514.2	516.4	708.4	884.6	635.3	744.6	870.9	736.5	871.1
"200826_at"	2090.3	1290.3	1119.8	1049.8	817.7	746.2	1214	900.1	667.8	697.2	1135	855.6	1858.7	1415.1	884.6	1676	758	839.7	909.6	739.6	1505.5	1028.3	870.4	859.6	845.9	1062.1	711.8	1243.5	854.8	1141.2
"200827_at"	159.1	187.8	111.7	280.5	160.1	134.5	231.1	235.6	205	251.7	220	289.7	169.6	201.5	203.9	189.3	289.8	350.8	269.5	233.4	123.7	98.3	181.9	169.1	281.5	232.5	311.9	291.8	228.1	328.9
"200828_s_at"	1177	901.9	747.5	838.6	852.3	571.2	1049.9	614.4	599.6	761.1	585.2	1032.6	739.9	994.4	842.9	969.2	717.8	747.9	780	627.9	1283.5	1007.1	1019.6	698.1	689.8	533.9	853.5	541.9	808	623.1
"200829_x_at"	690.1	618.1	508.9	691.9	778.5	827.7	760.4	652.6	546.3	645.2	483.4	500.7	477	521.6	480.7	511	579.6	574.9	559.3	445.4	739.4	639.5	589.4	555.3	657.6	712.6	684.2	672	557	674.9
"200830_at"	759.9	394.6	394.2	540.6	380.6	171.1	359.6	363.3	315.1	347.9	566.6	371.5	685.9	551.2	488.7	495.6	382.5	332.2	323.7	298.9	656.8	515.7	458.9	425.3	369.3	259.7	296.9	351	347.3	362.5
"200831_s_at"	218.2	175.6	474.1	624.9	968.2	25.3	533.4	238.9	137.4	1021.3	32.3	97.7	167.8	177.1	116.9	321.6	179.6	147.7	44.8	224.2	69.8	24.4	79.8	24.4	155.1	43.5	111.9	38.3	69.2	109.8
"200832_s_at"	363.2	210.2	188.7	634.4	575.4	80.3	294.6	156.6	173.7	1283.4	160.1	194.6	299.9	230.8	137	406.2	255.8	322.8	129.2	243.8	132.5	147.5	148.4	114.1	117.8	243.4	136.6	144	186.8	228.1
"200833_s_at"	860.1	744.4	673.3	1031.1	861.1	1388.4	898.2	993.7	921.1	829.8	559.4	827.9	1078.1	934.7	942.3	947.9	986.2	1091.1	924.8	737.6	1171.1	983.2	934.1	1081.3	1338.1	1223.5	1051.6	998.2	1040	1025.3
"200834_s_at"	4985.2	3877.1	3685.6	2905.6	2768	1966.7	3285.7	2647.8	2254.9	2587.5	3047.4	2848.4	5707.4	3494.6	2470.4	4568.5	2641	2322.1	2748.1	2355.4	4965.8	4240.1	2341.6	2791	2057.7	2153.2	2069	3032.7	2256	2721.7
"200835_s_at"	7.5	3.2	5.8	6.5	4.7	4	5.5	6.6	6	8.5	5.2	4.5	6.5	5	8.2	6.5	5.5	3.6	5.7	8.2	5.8	3.9	6	5.2	4.7	4.4	5.6	5	5.9	3.7
"200836_s_at"	185.3	189.6	218.2	286.5	169.6	25.5	231.3	291.1	157.7	181.6	207.9	147.6	156.9	187.7	157	354.3	289.6	127.6	191.7	166.9	197.7	119.4	171.7	107.7	131.6	47.3	188.5	125.4	140.8	153.8
"200837_at"	451.4	339.8	528.7	524.9	259.9	173.8	313.2	377.1	439.4	450.1	352.2	433.1	678.4	557.7	591.3	423.8	503.3	444.6	428.7	350.6	556.1	399.7	406.2	453.5	413.1	307.8	311	533.7	416.3	463.2
"200838_at"	3424.4	1240.5	1176	1955.2	1586	678.9	1865.7	718.7	2819.3	1192.6	2012.7	2267.6	2670.7	1343.7	2742.1	1719.5	4551.1	4507.6	2347	2263	3435.9	3307.8	3472.4	3275.8	4351.6	2489.4	3940.6	4089.2	3934.7	4100.1
"200839_s_at"	4473.3	2586.7	2694.7	4227.1	1790.3	1927.3	3396.5	1443.9	3113.1	1515.5	4094.2	4505.8	3791.6	3460.3	4842.9	3830.2	5656.1	5483.2	3077.6	3111.2	5186.5	4361.3	5666.8	5988.2	4795.8	4625.7	3779.1	5390.9	4629.9	4706.1
"200840_at"	2833.6	1294.2	1239.1	1467.6	1135.9	1911.7	1422.6	1310.5	1142.9	1222.9	983.5	866.8	2205.3	1211.9	967.7	1092.8	863.9	987.3	867.7	650.9	2582.9	1815.1	1031	1015.6	544.1	1362.8	553.7	923.5	701.4	763.6
"200841_s_at"	32.9	49.8	36.2	45.5	47.2	21.6	66.1	40.1	49.7	36.2	13.6	77.1	40.7	71.4	92.1	43.5	8.8	74.1	29.4	70.5	39.6	40.2	41	25.6	54.1	16.4	44	38.1	69.3	16.7
"200842_s_at"	228.9	147.5	216.3	237.8	245.4	236.1	353.5	296.4	164.8	293.1	277.8	251.3	301.8	188.1	229.4	156.4	124.7	277.5	173.8	282.2	181.1	246.1	268	235.1	359	253.4	321.4	356.4	195.3	188
"200843_s_at"	209.3	167	219.6	276.5	160.6	164.3	294.7	216.7	175.8	251.6	349.9	251.3	176.5	276.9	311.3	238.9	198.3	298.9	262.7	254	135.9	283.7	316.6	297.6	238.8	333.8	266.3	257.3	360.1	305.2
"200844_s_at"	1097.8	1474.2	892.6	1005	653.3	741.5	899.4	550.8	765.5	403.3	531.2	544.1	850.5	796.6	842.9	653.4	526.8	503	516.3	408.4	534.6	412.7	578	578.9	332.8	436.7	422.2	602.5	351.4	465.4
"200845_s_at"	1499.8	1134.8	829.4	1176.2	469.5	1097.7	813.2	572.6	764.9	814	583	721.9	1193	635.7	819.5	616.5	751.8	588.3	691.9	611.4	856.2	594.1	497.9	628.6	488.4	719.9	339.5	522.8	452	563.2
"200846_s_at"	239.3	238.3	124.1	252.4	167.2	49.4	228.5	126.2	260.2	209.9	224.5	271.5	426	268.5	220.6	238	314.7	320.7	367.6	282.1	400.7	277.2	402.8	262.1	396.3	210.7	341.5	414	415.1	396.7
"200847_s_at"	925.6	1330.1	844.3	805.2	735.1	871.7	374.7	378.8	716.5	714.3	879.2	781.4	916.1	973.2	1104.2	991	745.1	810.8	771.3	587.5	1305.1	1488	813.8	903.3	846.4	933.3	629.2	728.3	732.7	663.2
"200848_at"	220.9	376.1	283.7	307.7	430.5	438.9	408	382.7	512.1	413.3	225.1	143.7	170.5	251.4	248	241.5	213.3	299.7	229.4	230.8	45.3	214.2	217.9	195.6	350.1	242.8	306.7	272.8	213.7	323.3
"200849_s_at"	240.4	400	322.1	561.8	478.7	554.3	336.5	347.7	477.9	311.1	453.7	224.2	141.7	509.4	241	258.4	572.5	638.5	280.8	255.1	67.3	261.1	242.8	302.7	358.3	607.9	259.5	385.5	259.6	253
"200850_s_at"	517.9	1092.9	716.7	854.8	1000.8	1036.9	773.6	1007	1033.4	906.6	780.8	696	444	723.1	707.4	757.7	755.8	714.5	979.1	895.4	467.1	458.1	791.3	603.1	750.9	886.2	861.3	739.7	874.8	792.7
"200851_s_at"	821.7	853.5	776.8	801.8	1065.5	690.9	576.6	981.8	778.3	719.5	668.8	805.2	473.5	703.8	737.5	599.1	688.4	582.4	850.7	617.7	697.7	899.7	606.8	687.2	805.9	616.3	862.9	714.8	773.1	704.5
"200852_x_at"	265.2	390	284.2	448.8	701.4	268.5	599.2	677	714.1	625.8	318	457.9	366.6	276.4	290.4	374.3	729.6	577.2	587.4	648.6	261.1	306.5	370.8	334.9	600.8	276.7	479.6	675	422.8	727.3
"200853_at"	1227.5	551.4	544.9	321.8	771.7	414.4	839.3	299.4	434.8	358.4	381.5	424.5	1006.1	477.3	422.7	483.5	464.3	426.1	338.6	233.9	1350.2	1142.7	481.2	570	406.4	394.5	343.9	401.6	478.4	389.4
"200854_at"	155	219.1	222.2	221.3	161.5	200.4	118.8	142.3	174	187.1	208.6	194.2	161.5	223.1	172.9	207.3	212.6	181.4	227.8	184.1	166.6	148.1	188.2	203.1	212.3	263.4	185.7	170.6	185.8	175.1
"200855_at"	58.9	70.9	71.3	75.6	54.2	49.2	41	56.2	40.3	62.6	77.9	80.8	61.4	106	62.7	99.6	46.8	41.6	66.6	77.7	55.3	74.3	83	93.8	49.6	71.7	31.8	26.4	77.6	39.5
"200856_x_at"	119	104.6	134.3	78.3	124.5	185.7	117.1	86.1	121.5	196.4	142.1	84.2	103.6	98.6	110.3	138.5	137.6	139.2	142	207.3	100.4	104.7	91.8	118.6	134.2	144.9	162.6	128.3	140	102.4
"200857_s_at"	202.4	243.3	221.2	229.5	292.4	201.7	203.3	221.6	175.7	219.3	228	209.2	169.7	209.3	201.5	247.1	228.9	221.9	235.1	240.1	206.3	208.7	253.5	207.4	243.5	212.1	219	160.4	252	183.9
"200858_s_at"	3139.5	2524	2344.3	2274.8	2676.2	3875.6	3693.9	3443.9	2598.8	2134.5	1934.3	1814.1	4167.7	2230.6	2437.4	2033.9	3305.4	2215.2	2056.9	2299.7	2489.4	2816.3	1746	1873.2	1783.3	3608.2	2401	2673.5	1674.8	2280.6
"200859_x_at"	287.6	706.8	785.8	848.5	804.7	379	814.8	1384.5	1060.3	1119.1	985.5	817.7	676.5	959.1	561.3	782.6	1396.7	885.8	1055.6	1032.6	454.2	385.7	1207.5	861.4	952	331.1	868.4	949.6	855.7	1063.7
"200860_s_at"	404.4	401	460	268.5	410.9	319.6	388.7	309	303.8	310.9	472.2	616.8	285.6	476.8	516.7	527	461.2	461	433.4	437.1	398.3	518.1	472.3	530.5	552.2	499.6	532.3	620.7	535	440.3
"200861_at"	89.6	138.8	243.6	189.8	247.9	211.6	177.8	239	170.7	234.1	172.7	230.2	82.4	162.7	178.1	266.3	242.5	216.2	204.3	146.7	108.1	183.5	147	188.9	180.2	266.6	229.3	122.3	225.6	173.6
"200862_at"	151.2	177.2	582.9	475.3	163.8	132	167.5	119.4	265.1	148.9	146.3	108.8	147.3	169.4	158.4	150.9	85.3	135.3	120.3	117.4	83.4	107	99.3	160.4	87.2	141.6	77.5	151.5	94.6	146.6
"200863_s_at"	693.5	528.7	778.8	520.9	732.2	806.3	718.5	631.3	654	764.9	648.3	780.6	719.7	905.7	774	882.5	605.1	799.4	765	674.2	683	646.5	829	655.5	799.8	917.7	823.1	949.9	679.6	881.2
"200864_s_at"	142.7	112.6	109.1	139.6	185.3	249.9	172.7	117.2	184	145.7	136.2	137.3	150.7	124.7	145.8	130.6	183.8	176.4	206.9	144.6	137.3	175.7	84.2	107.3	97.9	192.7	159	153.8	127.6	167.1
"200865_at"	2.8	1.6	2.8	10.3	1	4.3	1.6	1.9	0.9	3.2	4.6	0.7	9.7	20.1	2.4	1.5	2.8	0.8	2.3	17.3	1.9	0.8	5.6	2.3	1.4	2	0.6	4.3	1.9	2
"200866_s_at"	2552.9	3003	3007	2388.6	2352.1	965.4	2730.4	1827	2958.8	2348.1	1805.9	3809.5	4506.3	2331	3950.7	2801.5	4415	4035.8	2919.5	2943.5	2657.9	2453.8	2651.4	1530.3	2587.8	1228.7	2708	2322.7	3277.7	2594.2
"200867_at"	190.9	166.3	143.1	178.2	168	115.2	118.6	84.2	146.6	140.8	105.5	168.2	279.4	137.1	180.6	154.9	184.2	151.1	142.6	135.5	225.1	205.4	140.9	168.2	180.6	162.6	131.2	109.1	167	182.9
"200868_s_at"	315.6	307.7	227.7	154.8	327.7	255	329.8	417.2	225	274.7	185.5	217.4	421.1	184.8	277.3	359.7	263.7	315.5	274.4	259.9	324.1	258	173.6	206.9	295.8	210.1	300.9	264.7	180	231.6
"200869_at"	5119	4266.9	5360.7	4573.4	4027.5	1710.5	4662.7	3927	3323.7	2429.3	2859.6	2499.1	4740.8	5283.7	3393.1	4352.5	3894.6	2694.1	3406.4	3537.6	4264.1	4309.1	2620.4	3421.1	2730.3	2257.5	2030.6	4179.2	3093.9	3159.3
"200870_at"	789.4	729.5	524.3	861.3	763.3	939.3	768	762.4	584	605.3	577.4	715.2	878.5	743.9	777.2	821.7	703.5	851.3	579.9	570.8	773.5	647.4	679.3	597.8	752.7	1043.4	766.1	590.1	582.5	655.2
"200871_s_at"	6132.8	5739.7	9032.3	6314.5	4027.4	2961.4	5704.8	5164.9	4482.8	4547	6575.7	6448.3	9626.2	6924	8103.9	7024	6302.5	4587.9	4306.6	5492.5	7447.5	5938.3	5141	7457.6	5025.6	4745.9	4617.7	4529.2	4935.7	4240.1
"200872_at"	2239.4	2029.5	2422	2391.3	3234	3217.7	3238.2	3670.6	2289.4	2974.8	3710.1	4178.5	3333.9	7007.7	5300.9	8604.4	5084.3	4026.7	4458.9	3850.9	5447.6	4064.9	3126	5060.9	4536.9	4958.7	3647.3	6612.2	2778	5965.4
"200873_s_at"	560.6	636	852.5	660	573	618.3	716.6	485.9	558.9	635.8	481.5	526.6	313.2	472.8	566.1	518.7	638.4	534	573.2	428.1	427.2	448.5	585.5	698.7	499	816.4	666.5	609.8	525.3	682.1
"200874_s_at"	77.2	113.7	125.1	88	116.1	88.3	133.3	114.2	85.3	135.9	129.1	104.1	76.8	97.1	100.8	126.5	126.4	95	117	157.4	85.2	89.2	137.4	106.2	55.2	67.1	66.6	78.9	117.5	80.4
"200875_s_at"	298.4	222.4	224.3	369	244.3	220.1	238.9	246.4	134.9	201.4	236.7	168.6	141.8	170	138.9	184.9	192.8	131.1	134.7	192.1	145.8	190.4	173.3	242.5	146.2	198.5	101.1	188.2	134.1	164.7
"200876_s_at"	1811.7	814	709.3	854	789.5	895.4	818.7	610.1	716.4	750.5	556.7	829.6	1351.2	895.1	854.1	891.8	722.1	756	759.9	595.6	1328.9	955.4	671.4	721.5	734.7	876.2	492.1	737.2	669.8	882.9
"200877_at"	885.3	1230.8	973.4	912.2	918.2	545.8	1280.3	548.9	777.3	633.7	997.4	1138.4	1074.4	1196.4	1141.4	1289.2	822	1072.9	954.3	915.1	812.7	948.2	1023.9	1018.1	1103.5	986.5	993.7	1237.2	1127.8	1075.5
"200878_at"	1575.9	990.6	1653	1583.5	1607.5	1659.9	3257.3	2055	1328.8	1065.2	1235.7	814.3	1631.9	1386.6	1403.5	1016.6	1109.2	812.5	1013.2	1108	2156.5	1046.1	1288.6	1905.8	715.7	1031.7	1416.2	1688.9	1132.7	984.2
"200879_s_at"	72.8	117.5	121.4	67.2	96.5	59.3	195.4	112.1	98	86.3	114.1	125.6	106.8	86.7	74	45.9	78.3	73.2	100	116.9	130	62.7	97.3	93.9	61.8	64.8	146.4	75.1	119.4	70.5
"200880_at"	593.2	809.8	996.6	901.2	1250.3	1510.3	1376.7	706.3	544.4	707.4	449	561.7	483.9	467.5	513.4	468.9	435.7	489.3	450.7	400.6	725.4	410.3	499.3	503.5	538.2	554.4	542.8	598	390.4	566.3
"200881_s_at"	1144.3	1098.4	1167	796.9	2111.4	1827.3	1972.6	842.2	568	869.9	680.1	661.6	938.7	625.8	648.6	752.4	477.8	651.3	532.5	506.7	1350.3	1037.7	800.7	907.2	852.4	777	694.2	784.1	689.2	699.9
"200882_s_at"	1082.6	565.6	467.3	630	245.1	336.1	235.7	277.6	327.7	300.7	539.7	298.1	1140.9	503.7	474.5	631.1	268.2	190.4	278.1	230.3	819	679.5	461.9	549.6	157.8	298.7	158.2	234.6	249.6	265.2
"200883_at"	770.8	403.9	330.8	248.9	297.5	259.4	393.6	198.5	317.9	314.5	242.6	435	265.3	421.8	353.3	407.3	314.7	348.1	349.7	251.1	592.6	451.9	404	200.7	287	296.7	275.2	195.2	273.3	226.1
"200884_at"	37.5	86.8	85.3	93.5	138.1	49.9	54.9	102.1	162.4	127.6	139.2	60.4	131.6	99.3	90.9	81.4	166.4	95	115	120.5	38.3	35.9	53.9	48.5	80.7	63.9	101.4	81.5	67.8	98.7
"200885_at"	288.6	258.3	235.9	363.3	506.8	213	543.5	647.2	465.1	428.6	485.8	329	329.7	575.1	297.5	425	478.4	536.9	526.2	541.4	245.5	277.5	417.6	330.3	609.5	264.3	618.8	763.7	486.6	751.2
"200886_s_at"	1071	830.8	658.9	1201.3	819.3	1049	1333.2	1096.3	914.4	864.4	1067.6	1249.8	1387.5	1239.8	1322.4	1341.5	1087.6	1086.3	846.3	643.1	1487.9	1251.8	1406.1	1149.9	1264.1	1498.8	1139.3	1313.4	937.2	1323.5
"200887_s_at"	633.6	358.4	467.5	430.5	398	706.5	827.6	377.2	395.3	536.5	664.1	808.9	767.1	743.3	873.8	845.8	792.3	685.5	576.4	478.1	2824.4	1471.9	1097.7	2480	2242.9	1260	1166	1094.1	697.1	1453
"200888_s_at"	6453.3	4226.2	6090.6	4008.5	1884	2013.9	2551.3	2426.3	1740.6	1459.6	5190.3	3532.9	1763	5269.6	3826.2	5498.1	3157.1	1711.7	2928.7	2900.7	1635.2	4826.4	3354.2	4150.8	848.5	2847.5	979.2	1962.6	2106.6	1634.7
"200889_s_at"	310.1	243.1	134.7	135.4	140.5	135.7	206.8	93	133.1	198	181.5	276.3	220	240.8	304.8	223.5	332.7	356.2	207.8	201.5	304.5	291.9	289.2	211.8	404.1	160.2	306.7	152.9	246.5	256.5
"200890_s_at"	115	126.7	94.8	85.4	75.4	69.2	125.1	81.4	82.1	95.1	109.8	188.8	100.8	178.1	191.7	132.9	211.5	161	161.7	123	208.1	195.8	156.8	136.1	189.1	124.6	188.9	138.7	171.7	170.3
"200891_s_at"	1524.9	874.2	675.4	968.5	869.2	1541.2	984.3	563.1	846	836.2	1630.2	1072	1834.2	1351.5	686.1	1051.5	1169.9	1326.6	781.4	564.6	2265.4	1184	1476.6	1392.7	1538.8	1765	1734.1	1383.4	1108.3	1764.6
"200892_s_at"	707.7	589.2	473.5	537.6	783.9	808.9	714	510.4	503.1	476	284	336.8	492.4	378.9	407.2	289.6	299.6	400.1	294.3	266.9	512	743.4	350.5	324.9	312.8	307.2	392.7	290.9	273.2	323.6
"200893_at"	1474.7	1106.9	1151.6	1470.5	1066	1661.2	1187.4	1222.8	813.9	732.2	956.6	844.2	1148.5	1011.6	1074.2	785.9	679.2	856.2	879	785.8	1183.1	1081.5	866.5	1026	830.9	1334.9	848.7	960	715.6	935.5
"200894_s_at"	101.3	97.1	61.6	87.8	68.9	65.6	161.4	73.4	59.3	117.7	54.4	43.5	68.1	91.2	74.3	55.9	136	86.5	76.5	91.7	106.4	46.6	85.2	24.8	77.4	81.8	72.2	68.7	68.4	72.5
"200895_s_at"	193.9	244.4	266.4	244	190.9	161.7	440	206.4	189.5	480.8	166.3	183.5	170.8	262.7	137.1	194.7	199.7	199.7	314.1	318	186.2	148	119.2	169.2	217.3	220.4	213.7	269.8	247.8	229.5
"200896_x_at"	339.6	729.2	533.8	1085.1	1227.7	942.4	1107.2	755.1	731.8	1022.7	678.4	533.5	429.6	528.8	495.4	629.1	634.1	710.5	641.5	610	435.5	425.2	756.9	642.8	676.3	583	584.1	771.6	603.2	704.7
"200897_s_at"	585.6	951.9	821	780.4	642.9	1153.1	496.5	621.6	1065.2	1049.8	922.2	507.3	410.3	1018.3	429.4	1000.1	489	497.2	658.3	729.6	387	604.3	987.6	486.6	642.3	620.9	905.2	628.5	692	453.4
"200898_s_at"	169.8	405.4	334.8	210.8	189.9	244.1	117.2	295.4	201.2	113	197.1	279.9	114.5	300.2	182.4	180.5	136	123.7	210	144.5	61	163.5	196.2	162.7	136.1	51.9	110.7	76	180.9	65.8
"200899_s_at"	221.7	461.7	567.4	438.6	179.4	379.9	94.3	171	298	132.8	327.9	359.3	271.4	363.3	305	274.5	230.4	243	468.8	338.2	187.4	220.4	212.2	295.6	270.5	329.9	166	270.4	372.7	186.4
"200900_s_at"	379.1	185.6	148.2	137.2	70.4	61.4	163.2	50.8	125.5	122.4	92.1	296.5	286.3	163.1	282.8	214.4	247.8	285.6	173.6	155.5	235.2	277	306.4	246.6	324.1	112.5	208.7	155.6	277.2	194.9
"200901_s_at"	546.3	270	293.8	369.2	282.3	244.6	298.9	163.5	305.2	341.6	285.1	413.2	338.9	293.3	420.1	446	500.6	549.8	387.2	304.4	498.8	549.1	333.9	484.6	539.7	521.4	455.9	379	515.5	409.7
"200902_at"	884.1	632.7	338	519.5	525.3	725.5	486.5	317.1	741.7	496.2	601.5	660.8	748.9	501.8	608.5	825.2	638	799	490.4	553.5	1011.2	1216.1	631.7	483.1	578	588.1	650.9	525.4	400.5	979.3
"200903_s_at"	215	184.6	204.1	393.9	137.8	123.5	242.7	147.6	161.3	203.5	139.4	211	154.4	176.3	188	168.7	152.9	137.7	219.7	193	142.6	164.5	209.9	143.6	111.5	140.4	128.5	150.7	181.9	155.9
"200904_at"	795.8	954.1	1387.1	996.4	1375	686.1	1052.6	967.5	1208.9	1021	848	704.6	1292.4	956.5	699.9	1085.8	1155.3	790.9	900.8	565.1	1976.5	1604	1075	1329.9	1634.5	714.4	1045.6	1053.9	984.2	959.5
"200905_x_at"	1631.5	1951.3	2092.1	2227	2743.3	2852	2790.6	3034.6	2544.8	2967.2	2098	2177.5	2962.2	2002.9	2066.1	2474.7	2037.1	2692.9	2342.5	2674.3	4605.4	3377.3	3031.5	3977.5	4687.3	3033.3	2871.2	3933.8	2679.7	3270.9
"200906_s_at"	83.8	76	104.4	60.9	76.6	77.1	61.1	81.2	130.4	98.6	106.2	54	41.4	98.7	76	113.3	58.4	36.9	50.4	77.6	64.7	56	117	42	82	50.4	89.8	27.1	65.1	30.3
"200907_s_at"	279.9	431	412.4	400.9	391.5	512.7	234.2	370.6	582.1	701.9	459.2	173.1	72	589.9	201.3	471.4	214.6	250.8	275.8	273.8	146.6	366.6	528.6	245.9	330.6	254.3	431	272.2	289.2	231
"200908_s_at"	55.4	75.4	63.8	45.8	9.1	84.7	7.8	56.1	43.7	13.7	50.3	58	126.3	40.4	30.8	35.9	6.8	7	8.2	8.5	136.5	50	30.5	99.4	6.4	43.9	9.2	21.7	10.3	26.6
"200909_s_at"	4651.1	4589	6682.4	5017.2	4904.4	3228.3	5252.7	3993.5	3678.6	3312.3	4419.6	3691.1	5440.6	5139.2	4548.3	4860.6	4994.5	3687.2	3598.3	4185.4	5163.1	5669.9	3640.3	4953.3	3131.6	3611.6	2905.7	3791.5	2882.9	2953.8
"200910_at"	874.8	456.2	513.4	641.1	413.5	222	660.1	428.2	446.2	527.3	432.6	327.1	531.4	426.5	440.4	441.6	533.8	478.5	455.5	283.2	790.4	418.9	454.7	398.7	496.2	348.8	437.4	548.8	431.2	553.7
"200911_s_at"	1612.8	2152.9	1999.4	1641.5	1271.2	1842.2	1061.2	1472.4	1668.2	1966.7	1455.7	1236.9	734.1	1685.5	913	1984.6	1392.1	1152.7	1283.4	1428.7	908.2	1104.5	1263.2	1392.7	1561.8	1414.6	1396.4	1219.2	1148.2	1295.8
"200912_s_at"	3889.3	4516.9	3756.9	2425.4	2197.2	3848.6	3123.3	1470	2591.1	2182.3	2264.6	2395.9	1583.6	2446.2	2525.9	2427.7	2145.3	2479.7	2056.4	2426.5	1754.7	2969.3	2428.3	1964.2	2051.4	2835.7	2139.6	1821.4	1927.7	1987.5
"200913_at"	61.8	57.5	74.4	167.5	124.4	39.8	113.6	112.1	121.5	74.5	143.3	64.4	113.5	89.6	91	92.5	109.1	89.1	86.2	98.5	115	89.4	93.5	126.6	130.6	73.4	121.7	94.5	87	90.5
"200914_x_at"	202	357.6	147.5	185.6	592.5	497.4	412	281.9	514.1	450.6	243.4	168.8	267.8	130.5	168.1	116.5	32.2	258.8	174.9	277.5	323.1	250.6	218.9	197.9	308	352.4	318.4	230.9	214.8	286.8
"200915_x_at"	498.5	1057.5	832	808.3	1097.6	1226.9	1035.6	834.2	1066.5	953.7	687.3	604	556.4	928.4	702.2	976.3	597.5	827	616.3	679.7	545.8	590.9	1071.2	770.3	780.9	1027.5	832.9	707.8	773.6	732.3
"200916_at"	1597.8	892.7	533.3	1233.1	1469.2	499.6	1757.9	1201.2	707.3	558.2	1230.1	859.7	2342.8	1876.5	991.1	1896	1474.4	1389.1	1516.3	1595.5	3419	2047.4	1881.3	2785.7	2980.2	1221.4	1658.4	2426.8	1660.4	1328.5
"200917_s_at"	49.5	72.8	17	27.3	109.2	11.3	62.8	12.9	15.1	58.2	19.7	164.6	68.2	48.4	73.6	56.8	3.3	63.6	58.8	43.7	43.4	42.4	82.9	47	61.3	13.7	36.8	6.8	63.2	29
"200918_s_at"	548	539.4	489.2	698.7	788.2	476.5	846.7	582.6	594.2	607.4	500.8	754.2	583.4	527.2	696.2	615.5	612.3	576	505.8	420.2	767.6	605.6	600.6	801.9	1032.7	561.3	715.3	789.3	619.7	816.7
"200919_at"	780	1105.1	572.1	828.2	862.1	471.8	1282.8	795.4	1231.1	678.5	421.3	387.2	403.3	287.3	327.7	308.2	405.7	553.5	426.8	348.2	334.5	282.3	458.8	418.1	450.7	348.5	610.2	450.9	627.7	453.8
"200920_s_at"	2611.5	2977.9	3951	3969.7	3416.4	2889.5	3227.4	4058.5	2496.4	2466.5	1154.2	1031.5	1680.5	1876.9	1597.1	984.8	747.7	1148.4	1033.2	1129.1	2496.4	2930.2	1461.1	1823.2	842.1	1382.2	1136.5	1414.9	1396.4	1088.7
"200921_s_at"	1167.5	2020.1	2442.3	2253.5	2543.7	2962.1	3304.2	2946.3	2135.8	1343.8	642.6	666.2	929.3	849.6	808.4	619.4	1393.5	1307.3	1086.3	863.2	1112.2	1268.7	765.6	1033.3	1111.4	1343.9	1236.7	1075.4	1176.5	1115.7
"200922_at"	137.9	191.6	183.8	190.4	215.8	139.3	194.3	192.2	290.6	168.4	165.8	191.9	175.2	202.9	149.3	194.3	290.6	249.5	213.7	152.6	151	119.7	144.2	199.7	317.4	124.4	327.4	205.2	185.4	236.6
"200923_at"	464.9	869.1	463.3	512.4	346.5	329.4	419.6	695.6	752.7	808.8	747.9	1091.6	1097.2	1046.7	1024.2	994	1257.7	933.6	1060.4	1247	795.4	641.5	575.1	596.8	1045.3	620.2	566.4	735	587.4	1059.7
"200924_s_at"	350.7	444.3	370.9	389.3	235.2	141.8	266.6	236.5	335.4	245.8	163.1	200.5	236.1	182.6	169.2	181.2	185.3	131.8	168.2	214.6	209.6	121.9	181.4	143.3	112.2	27	68.6	131.2	146.3	113.7
"200925_at"	1755.8	1045.3	1186.7	1148.1	911.3	762.7	981.5	893.2	1038.3	1110.4	1138.9	1216.2	3004.9	1862.5	1310.2	1661.2	882.9	1119.7	1162.7	948.1	1948.1	1496.1	994.1	1465.8	1126	1292.5	942.1	1489.3	843.2	1586.3
"200926_at"	10198	7883.9	10229.8	7949.2	5735.9	8065.5	7865.6	8369	5689.8	5551.3	9279.1	7165.4	7223.9	9928.8	7493.9	9748.5	7776.7	5531.2	5078.5	6674.3	6616.8	6902.1	5893.6	7042.2	5196.6	7389.7	5452.3	6298.8	5159.3	5292.4
"200927_s_at"	279.9	218.8	265.3	201.1	224	289.8	235.5	133.7	218.3	202.2	196.9	321.3	219.9	326.6	328	273	402.2	286.6	306.1	242.2	231.8	222.9	244.3	236.6	280.2	329.6	273	209.8	242.7	241.2
"200928_s_at"	16.3	18.3	50.1	42.7	22.2	38.3	34.9	32.8	14.3	38.9	31.2	29.9	23.4	17.9	6.7	14.2	8.9	23.6	32.5	43.9	29.2	39	33.9	28.3	17.6	45.6	26.3	36.2	32.3	13
"200929_at"	1271.1	631.8	461.6	641.1	379.9	603.9	474.5	300.9	649.8	474.4	503.4	1004.6	1576.5	833.2	1263.7	812.4	527.5	812	683.1	503.9	1316.4	994.7	554.9	746.6	864	646.7	495.9	589.8	539.3	791.7
"200930_s_at"	21.9	20.5	12.7	20.6	10.1	10.2	26.6	10.6	6.8	8.6	8.5	4.7	26.4	8.9	6.6	31	5.8	5.1	7	15.2	28.9	3.4	15	10.8	5.2	9.5	6	3.6	4.2	4.4
"200931_s_at"	509.4	718.8	979.9	748.2	1161.9	1397.5	971	1251.5	1001.6	911	1134.1	869.6	1012.9	960.3	528.1	617.9	712.6	684.3	745.8	665.4	586.3	431.1	945.6	800	767.9	980	923.1	819.3	665.3	761.4
"200932_s_at"	243	268.3	313.8	397.3	244.4	308.7	207.3	301.6	339	271.5	342	410.2	222.1	405.2	321.1	445.1	331.7	270.9	286.2	367.2	169	206.2	227.8	225.9	205.4	343.7	181.2	305.3	396.2	338.2
"200933_x_at"	5727.1	5896.7	10196.3	5355.3	5030.5	6275.9	8253.8	6332	4260.6	4192.2	7278	6680.4	2066	8478.6	7467.2	7635.8	6343.9	4376	4592	6639.8	1646	6726.3	4713.2	6956.7	5101.6	7000.1	4938.8	6214.4	4330.7	4699.7
"200934_at"	586.5	943.7	423	493.7	905.7	834.4	475.8	805.7	611.5	466.8	374.6	409.2	540.1	542.4	558.7	700.2	346.5	486.9	362.9	381.9	663.2	580	636.6	523.8	240.9	644.5	604.2	385.3	462.5	452.7
"200935_at"	171.2	74.1	63.8	90.3	68.8	37.4	104.5	91.9	95	50.2	82.2	106.7	138.1	115	143.5	134.5	197.2	171.3	80.8	51.9	268.6	71.2	74.3	129.1	115.7	57.2	313.9	130.1	41.1	184.2
"200936_at"	5841.8	4674	6243.2	4771.7	3515.4	1705.7	5161.3	4216.5	3163.2	2543	3342	4405.4	7390.6	5146.4	4623.4	5562.1	3360.4	2547	3635.1	3973.9	4347.1	3606.6	3275.6	3654.3	2214.1	1986.3	2122.8	3196.7	2979.3	3203.2
"200937_s_at"	2809	2352.9	2273	1981.2	2596.1	2728.4	3005.8	2867.3	2255.1	1831.3	1948.5	1971.2	1294.4	2378	2135.8	2553.2	2565.9	2173.2	1958.8	1991.7	901.5	2925.1	1694.9	2245.7	1568.3	2249	1973.4	2203.4	1887.8	2054.9
"200938_s_at"	3.8	5.2	5.7	3.2	3	3.9	2.3	2.6	1.8	7.5	2.4	2.8	1.1	20	5.6	1.7	3.8	1	4.1	6.9	5.4	4.6	3.2	9.9	6.5	7.5	4.5	6.1	5.9	5.1
"200939_s_at"	13.3	33.9	36	5.5	40.8	29.3	3	53.3	43.7	13.4	8.5	1.5	12.7	9.3	3.9	8.1	2.8	3.4	3.2	4.1	42.3	21.1	7	4.5	6.5	4.6	32.7	4.1	19.5	2.5
"200940_s_at"	293.2	759	832	590.3	806.7	573.1	228.2	482.8	796.1	696.9	375.1	272.6	389.3	399.7	323.1	336.1	395.4	322.1	452.9	364.1	327.9	395.5	337.7	299.8	480.4	265.9	390.2	275.4	368.6	278.7
"200941_at"	674	382.2	236.5	386.6	253.7	283.3	215.6	284.9	303	262.4	438.5	305.7	165.8	467.8	287.9	533.6	397.9	283.2	428.2	415.2	377.8	344.8	323.3	415.7	282.9	452	344.9	463.1	341.5	435.6
"200942_s_at"	885.1	466.3	410.7	327.5	251.5	309.6	515.7	316.2	385.7	421.9	484.7	539.3	396.2	602.8	634.6	649.9	613.3	578.5	679.9	542	732.3	608.1	446.5	578.6	450.9	536.2	363.9	559.1	430.6	665
"200943_at"	980.5	289.4	379.9	810.9	386.3	816.6	843.9	375.8	416.9	326.1	643.5	1004.6	1281.2	695.1	799	540.3	918.8	875.9	822.8	508	598.9	538.5	491.4	1012.5	951.9	1220.8	761.9	1099.1	504.7	773.3
"200944_s_at"	1231.6	549.7	413.6	778.6	396.5	707.1	573.1	521.8	478.9	457.7	1082.7	807	1463.4	1079.4	1172.8	864.1	834.8	807.4	831.6	759.5	1455.2	1203.8	886.4	1098.2	603.7	1134.9	614.1	993.2	645	777
"200945_s_at"	863.1	891.7	1057.6	1250.5	996.7	1752.2	941.4	1219.1	1052.3	1029.4	1425.3	1091.6	593	1320.8	1015.8	1293.9	1252.3	1162.2	1082.1	981.6	945.2	791.2	1215.3	1220.7	1044.5	1475.8	1427.7	1218.5	1014	1234.7
"200946_x_at"	427.8	397.2	389.8	365.5	296.3	307.6	363.1	292	283.5	287.2	279.8	433.8	431.7	495.8	514.3	697.8	495.2	416.2	413.6	353.8	285.2	551	324.4	365.3	321.2	302.6	454.2	265.7	279.4	285.8
"200947_s_at"	404.4	734.9	458.3	409	390	615.8	413.8	461.8	365.7	365.8	371.6	528	518.7	450.5	550.3	810	584.9	493.7	530.8	292.6	355.5	564.6	413.6	568.7	463.6	743.9	510.8	619.1	322.4	475.7
"200948_at"	206.4	322.6	249.4	393.6	589.2	276.9	564.2	495.5	551.9	480.7	328.2	388.2	324.1	251.4	308.8	366.7	401.8	483.2	551.1	417.1	242.4	225.3	313.4	231.5	325.7	273.8	497.9	457.9	353.6	435.4
"200949_x_at"	5230	3965.2	4994.3	3093.9	3615.8	2388.3	4828.2	3756.7	2856	2828.8	2918.2	3599.8	6735.5	4239.5	3755	3982.3	4034.7	3125.8	3319.2	3556.7	5203.7	4247.5	2613	3831.7	2695.2	2491.4	2833.5	3508.6	3107.3	3138.5
"200950_at"	203.1	144	270.2	162.1	168.5	157	221.8	176.1	252.1	268.8	326.3	405.2	555.8	402.2	364	428.7	378.9	278.4	411.5	432.5	263.1	238.9	288.2	248.6	195.8	269.3	241	273.8	253.3	250.3
"200951_s_at"	71	72.5	73	31.3	7.4	11.1	11.6	5.9	6.1	66.1	48.7	109	121	44.9	108.7	30.9	4.9	47.4	47.1	50.5	103.5	50.7	38.7	107.4	76.4	15.6	15.1	47.4	50.1	58.8
"200952_s_at"	146.4	135.6	144.3	87.1	75.6	81.6	91.6	37.5	58.8	140.2	110.8	165.8	174.1	76.7	150.3	113.4	43.3	66.8	109.4	169.5	88	85.6	44.2	82.7	77.6	60.5	63	47.6	97.7	57.7
"200953_s_at"	1607.7	863.7	1064	674.3	544.5	422.7	493.1	504.7	397.9	654.1	1252.9	1175.7	624.9	1009.5	1150.4	1364.6	1350.1	822.7	1074.4	824.8	674.6	603.4	378.3	989.1	700.5	851.6	455.3	716.2	555.2	715.8
"200954_at"	292.6	572.9	251	258.4	441.1	207	441.3	393.8	444.1	416.8	294.6	329.9	338.3	266.4	269.8	318.5	348.4	347.7	371.4	335	323	286.6	366.6	324.2	386.8	294.4	438.2	389.2	361.7	390.4
"200955_at"	311.9	279.4	297.6	337.5	314.8	299.2	390.5	271	335.8	382.3	222.7	305.4	150.4	292.4	337	261.3	312.7	233.6	238.9	314.7	152.1	349.2	409.8	312.8	248.1	388.9	242.2	294.1	287.4	302.7
"200956_s_at"	211.5	204.5	145.3	159.2	176.5	82.5	206	109.6	129.8	184.2	123.2	77	60.7	81	82	126.4	135.8	87.8	124.1	108.2	76.2	74.7	86.4	59	69.2	56.5	79.9	57.3	78.2	67.4
"200957_s_at"	225.9	240.9	155	328.5	293.1	176.6	312.1	204.9	193.9	241.1	208.1	150.1	135.8	143.6	129.8	161.1	200.5	152.2	171.6	193.3	201.2	212.6	154.4	150.7	188	228.5	120	155	177.8	121
"200958_s_at"	1641.2	2020.4	1465.4	1942.2	1877.8	1947.4	2771.5	1515.4	1858.7	1475.2	1482.7	2195.4	1290.2	1711.1	2228.3	1866.1	2166	2550.5	1520.8	1448.6	1538.3	2665.5	2630.7	2084.2	2866.7	2233.3	2735	1882.3	2480.5	2043
"200959_at"	378.9	258.4	262.7	565.8	354.6	186.9	309	446.1	232.3	192.3	365.1	330.2	750.9	291.9	190.6	276.4	351.1	258	247.9	280	457.7	326.9	303.5	322.7	290.1	197.4	246.9	283.7	313.9	323.2
"200960_x_at"	1000.5	1103	758.4	821.8	687.1	1004.2	1143.5	682.4	949.2	1110.2	927.7	917.8	802.2	986.8	887.8	892.1	933.9	1251	945	970.1	865.8	764.9	1047.9	928.2	1336.6	1072.6	1208	1227.9	1171.3	1252.5
"200961_at"	302	387.4	279	314.8	293.5	455.9	272.2	220.6	428.4	239.8	197.7	221.7	232.5	201.5	280.2	219.5	211.4	252.6	220.2	201.7	214.2	277.1	247	200.9	248.1	309	206	262.3	251.2	252.5
"200962_at"	325.4	305.5	347.9	185	199.9	340.5	139.8	81.7	259.8	62.9	203	207.4	132.8	218.3	142	161.4	138.4	153.4	169.9	220.6	58.4	156.2	98.6	116	159.2	197.9	208.2	169.2	242.4	112.1
"200963_x_at"	8765.8	5720.7	7941	4914.7	4721.3	5942.6	7181.3	5696.5	3532.6	3949	5600.6	5165.3	5252.6	6996.2	5881.9	7946.3	5551.1	4703.5	4435.9	4738.6	4005.8	6014.6	3923.3	4930.2	3558.3	5240.3	3638.9	4827.7	4104.1	3676.8
"200964_at"	391	513.6	809.9	924.8	754.6	270.5	645	816	765.9	752.9	857.3	584.3	439.8	715.2	673.6	746.4	1151.3	782	913.1	787	439.4	406.7	725.5	808.2	854.3	523.7	842.4	888.2	685.2	1072.8
"200965_s_at"	665.9	1769.1	955.3	1016.8	758.4	1146.1	598.5	836.5	1437.9	539.9	327.7	205.2	303.4	527.1	255.4	768.3	324.8	264.6	370	367.5	321.8	238.9	398.2	211.7	220.7	196.5	333.1	263.8	304.2	121.5
"200966_x_at"	1554.9	1623.1	2056.2	2706.6	2144.5	687.4	2333.7	2379.9	2398.7	1345.4	1381.9	1913.1	3044	2380.6	2153.3	1728.9	2622.3	2325.9	1640.1	1472	2261.4	1053.3	2577.9	1784.6	2158.8	883.8	1399.8	2447.6	1589.1	2623.4
"200967_at"	1670	537	666.2	1044	954.8	721.6	1560.8	1555.7	1341	858	727.7	986	2866.9	1528.2	1641.9	1031.1	1573.7	1674.7	1273	976.3	2231.1	1188.2	628.8	1391.8	1588.6	1300.9	1787	2045.9	1074.7	1885.1
"200968_s_at"	1771.9	536.2	760.7	1052.6	627	457.2	1127.1	1271.3	917.9	780.1	918.6	913.6	2292	1956.2	1499.1	1028.3	1469.7	1234.7	1121.3	999.7	2179	957	633.6	1723.5	1198.3	1153.6	928.2	1511.2	958.9	1719.1
"200969_at"	405.7	280.2	217.7	302.6	163.2	275.6	179.3	209.5	222.8	147.2	219.5	251.3	474.2	207.8	321.5	223.4	216.9	279.2	159.3	154	491.2	343.5	215.9	321.7	249	489.2	229.7	315.8	234.9	276.3
"200970_s_at"	364.6	498.3	282	380.8	376.9	455.6	364.7	357.1	339.2	338.6	373.8	425.5	518.5	311.3	377.6	313.4	413.8	449.7	343.5	317.5	360.2	335.3	365.7	502.5	547.1	441.4	369.5	437.9	323.9	407.6
"200971_s_at"	955.1	1011.3	626.8	413.1	401.1	999.9	979.4	1196.8	1159.9	569.8	957.6	1023.2	1200.1	829.3	925.1	581.9	1150.2	1180.6	774.4	567	1271.6	996.4	1174	1213.9	1926.2	1695	1558.7	2133	1083.4	1732.6
"200972_at"	1086.9	666	642.9	1147.2	821.3	1329.1	690.1	694.2	1039.7	1028.9	855.2	1149.3	1392.4	1161.6	1362.4	808.1	1088.6	1304.8	1321.1	1022.6	797.1	966.9	738.8	974.6	701.5	1388	985.6	886	1098.6	1008.5
"200973_s_at"	660.7	264.3	267.8	350.5	192.1	149	178.5	184.2	280.2	248.5	287.9	587.7	807.2	509.5	698.8	396.2	361.1	373.6	448.5	319.2	346.5	538.4	250.7	319.3	130.4	199.8	179.7	225.3	264.8	186.8
"200974_at"	1392.7	1184.7	1532.8	1401.9	1766.1	2773.7	1243.7	2391	1813.9	1775.1	1517.3	601.5	612.8	2575.3	1004.3	1167.8	1096.7	861.8	1256.8	1469.6	774.1	731.3	1940.3	615.3	912.4	1094	1311.4	1373.5	1132.4	408.2
"200975_at"	1618.4	909.6	693.7	809	546.1	886.5	804.2	454	1124.4	870.8	1310.4	1526	2161.5	1188.7	1365.9	1354.7	1125.7	1981.5	1229.4	1161.2	1458.8	1498.5	1194.9	1199.1	1403	1774.5	1458	1024.3	1609.2	1427.2
"200976_s_at"	606.7	754.3	620.3	372	500	573.8	642.8	736.6	513	672.4	692.6	623.1	250.6	635.8	554.6	575.3	725	574.2	637.5	608.2	155.9	715.7	750.5	586.6	662.8	612.3	547	482.1	611.7	450.3
"200977_s_at"	439.7	650.2	408.6	368.9	336.7	373.8	313	253.2	349.9	312.9	417.8	425.7	428	425.2	457.7	389	287.6	242.4	279.4	277.3	461.4	567.2	444.3	554.5	267.5	333.2	220.7	291.8	346.1	261.6
"200978_at"	1194.5	590.9	633.2	595	375.8	504.6	612.9	406.4	537	902	658.7	1025.8	540.7	902.9	1045.4	1060.7	651.5	964.7	759.6	644.8	438.9	1039.4	900.2	684.1	697.4	853.2	575.2	674.8	729.1	782.3
"200979_at"	97	109.6	136.2	133.8	82.1	110.9	122.2	64.9	94	132.9	109.8	117.1	131.6	125.4	99.8	109.5	132.3	134.9	138	140.3	80.6	112.9	91.1	107.6	130.8	132.1	143.5	119.9	134.2	137.6
"200980_s_at"	236.3	239.6	308.3	301.3	209.2	295.1	291.7	277	296.5	372.7	288.7	256.1	229.4	251.1	244.9	203.9	197.1	204.5	274.2	275.4	179.4	219.9	275.7	239.7	225.5	248.4	215.8	249.6	291.9	206.7
"200981_x_at"	1500	2518.1	3905.7	3004.4	2716.5	3120.4	3419.6	2814.8	3389.2	2488.8	3714.8	4907.2	1932	4518.4	4768	3784.9	3821.2	3384.7	2864.6	3484.5	2381.2	2847.5	3674.2	2803.1	3229	2762.6	3159.4	3484.8	3392	2681.3
"200982_s_at"	322.1	301.2	543.2	474.8	266.6	197.2	314.7	209.8	423.1	395	574.5	438.1	361.5	426.4	335.9	235.2	271.9	305.7	570.2	428.3	486.5	348.5	535.7	504	437.7	296.7	490.8	377.1	502.3	333.1
"200983_x_at"	1646.3	1185.6	874.4	833.1	1241.2	560.2	2541.7	1283.2	1279.7	1267.4	1277.5	2646.6	351.6	1884.4	2094.4	1727.9	1526	2220.3	1312.9	1124.4	441.2	1625.9	1976.3	1238.7	1703.3	914.6	1644.2	1410.1	1693.4	1546.4
"200984_s_at"	1017.8	660.8	503.7	649.9	1017.8	668	1578.7	1142.2	853.2	1216.1	941.7	1333.6	239.4	1147.8	1111	1140.4	956.6	1360.6	889.1	1080.5	239.7	1076.6	1154.6	746.7	1016	816.8	1055.5	772.5	1039.8	909.1
"200985_s_at"	1159.7	733.9	730.3	822.1	1058.8	1074.3	1522.2	1255.1	936.7	1010.7	935.7	1322.9	264.6	1259	1104.1	1346.3	863.4	1397.7	903.8	760.2	287.6	997.2	1156	905.7	948.7	827	1056.2	857.5	1003	1040.7
"200986_at"	2024	2877.5	3753.9	2239	2778.2	1942.3	3411.4	2765.8	2835.6	2238.7	1273	1442.1	1536.5	1765	1176.3	1713.1	1910.4	1610.1	1337.4	1429.9	1801	825	1487.3	1497.6	2217.2	1053.9	1595.8	1953.3	1403.3	1751.4
"200987_x_at"	275.9	200.4	121.7	185.2	173.6	64	250.2	84.8	121.4	184.2	137.3	174.7	179.3	144.1	196.3	238.5	141.2	173.8	163.3	164.6	212.4	187.7	196.7	128.8	154.6	121.3	155.7	114.7	155.7	114.6
"200988_s_at"	36.4	35.8	90.2	100.5	61.4	35.4	63.7	40.4	58.6	54.3	58.5	42.6	51.2	58.4	73.8	65.9	67.4	72.7	48	78.5	46.4	45.6	42.3	55.4	58.7	65.3	40.9	49.9	57.2	53.6
"200989_at"	1421.9	1430.7	1036.7	2201.7	1583.1	1730.6	3697.5	3329.5	1574.6	833.8	1288.7	1219.3	979.1	1006.2	1354.2	1191.2	1746.5	1581.1	1016.6	764.6	1618.8	1065.3	1249.7	1915.9	1602.2	1708.6	1539.5	1844.6	1159.7	1869.9
"200990_at"	184.7	296.3	217.4	313.2	513.1	173.9	384.4	378.3	417.6	426.8	259	253.1	227	206.1	210.1	227	428.5	375.3	335.6	290.1	167.7	163.4	254.2	198.8	398.9	185.5	435	452.4	310.9	406.4
"200991_s_at"	266.3	208.1	206.8	169.4	130.4	27	32.4	31.5	233.7	196.6	140.9	309.1	380.9	252.4	217.7	345.2	283.5	338.4	326.4	236.6	233.3	119.8	217.2	162.6	300.1	81.6	212.8	202.9	237.6	266.8
"200992_at"	267.8	701.2	368.4	355.5	442.6	244.9	556.4	480	353.8	297.8	415.9	410.2	141.1	452.3	427.2	459.8	353.8	413.4	338	284.9	165.7	175.2	301.7	323.6	450.5	381.8	463.4	307.5	354	296.3
"200993_at"	143.9	677.7	386.7	474	574.6	361.5	627.6	520.1	354.8	496.7	378.1	411.3	123.1	357	432.5	554.3	413.5	388.1	395.6	361.4	169.1	201.5	280.4	290.4	497.1	417.6	473.3	416.3	381.5	356.8
"200994_at"	353.5	508.2	270.1	245.6	282.6	334.8	399.9	257.4	260.3	275.4	303	268.7	222.7	278.6	236.8	324.6	242.1	287.4	286.9	168.9	230.5	186.2	276.9	235.7	296	406.5	293	339	259.2	271.8
"200995_at"	127.7	194.3	147.3	150.5	212.2	163.1	236.8	211.2	146.1	162.3	159.5	79.5	108.9	110.2	121.1	142.2	128.6	136	114.3	109.8	171.9	99.2	117.7	140.1	161.3	283.1	146.6	213.7	98.1	180.9
"200996_at"	569.1	422.5	343.8	417.2	347.9	314.3	603	306.3	334.9	373.2	388.6	732.8	665.4	427.3	750.1	464.1	672.3	962	670.6	306	828.4	1000.2	711.5	675.7	1013.2	729.8	838.6	717.4	746.1	774.2
"200997_at"	516.4	417	437.8	300.9	207.5	144.2	290.5	332.9	281.3	277.7	438.3	215.3	396.8	331.3	259.5	370.6	304.7	280.7	369.7	304	394.2	276.8	316.9	359.3	266.2	179.6	259.4	322	322	367.8
"200998_s_at"	306.3	275.1	363.9	760.3	541.8	351.3	536.7	632.1	482.3	481.7	682.7	519.9	460.2	459.1	533.2	255.1	385.5	430.1	409.4	454.3	493	411	405.1	590.4	534.4	447.7	502.8	507	366	484.8
"200999_s_at"	575.8	372.4	476	1176.6	577.7	608.6	467.4	645.4	397.6	375.8	1195	776.9	755.4	724.3	962.8	373.2	317.1	465.4	686.3	559.9	1028.2	955.9	652.7	1192.8	442.8	726.9	571	676.9	525.5	662.9
"201000_at"	522.9	496.9	566.6	571.7	524.8	345.6	832.5	537	458.4	650.7	610.8	516.1	561.8	660.2	569.1	545.3	524.9	505.9	451	546.7	484.5	377.6	516.5	483.6	665.8	474.3	475.7	583.6	572	516.5
"201001_s_at"	239.9	161.2	121.9	101.4	203.9	174.9	222.7	194.1	159.2	150.1	165.3	258.2	87.3	187	220.6	175.4	212.5	179.8	166.9	181.5	269.3	198	203.9	183.5	238	158.2	223.9	202	161.4	168.1
"201002_s_at"	438	280.7	422.7	424.2	517	373.7	557.9	619.1	462.6	382.8	369.2	464.8	153.2	462.5	531.2	469.2	582.2	474.9	412.9	385.2	484.1	501.1	485.3	479.1	549.8	468.6	570.1	476.4	384.4	452.3
"201003_x_at"	421.4	353.8	528.1	408.7	368.5	295.5	311.4	266.5	479.9	483.2	430.7	504.9	744.9	401.7	574.1	347.9	418.1	718.4	551.3	574	662.8	528.5	395.4	511	462.8	380.1	497	503.6	593	496.4
"201004_at"	1302.1	769.3	963.1	1112.2	661.1	419	1106.9	819	1014.2	686.4	1211.9	1498.5	2248.8	1807.4	2300.9	1520.8	1603.8	1907.2	1720.1	1681.8	2185	1364.7	1349.7	3316.9	2833.1	1487.8	1407.9	2785.7	2285.5	2506.8
"201005_at"	1321.5	1100.6	1787.6	936.8	1671.5	2368.5	1062.3	1887.3	2239.5	1571.4	818.6	1369.7	2339.4	2688	1680	2649.4	2509.3	1418.5	1721.1	1365.7	1342.3	1464.1	585.9	794	1129.3	1597.7	1378.5	1553.7	744.8	2000.2
"201006_at"	61.1	66.8	71	98.7	28.7	4.5	32.8	41.6	32.2	41.9	52.9	64.9	61.2	33.8	38.3	83.3	16.1	17.1	57.5	58.4	78.4	50.2	31.8	50.2	17.6	8.7	20.5	28.4	63.1	15.5
"201007_at"	982.3	587.7	602.7	511.9	408.5	936.5	542.1	667	767.9	489.7	518.4	743.8	658.5	613.4	732.9	567.6	614.2	699.7	624.5	514.5	991.4	785.7	813.8	608.6	581.9	967.2	625.9	556.9	540.7	571.8
"201008_s_at"	9696.3	6019.6	8662	3819.7	1561.4	3180.7	1036	326.9	3652.8	3422.9	1085.6	2436.5	646.6	1837.4	3851.7	2032.3	833	1575.8	1706.3	1853.1	3038.6	3201.3	1795.4	1805	1490.3	560	1619.6	555.5	2514.9	723.8
"201009_s_at"	9034.8	6812.1	16569	7293.2	3136.9	5978.7	1850.1	1138.1	4978.6	5479.5	2491.6	2489.8	827.8	2671.6	4473.9	2600.6	1893.2	2163.6	2718.4	3324.7	2393.2	3693.8	2610.8	4328.5	2639.7	1707	2885.7	1901	4131	2085.7
"201010_s_at"	8774.7	6787.9	12863.8	6780.2	3375.1	7492.4	2382.4	1387.2	4845.7	5067.5	2079.5	2719.4	2363.1	3369.3	4723.1	3270.9	3387.7	3276.5	3335.7	3337.9	2915.6	4110.4	2088.6	3238.9	3063	3143	3238.9	2985.5	4485.9	2584.6
"201011_at"	882.8	330.8	330.9	537.6	214.1	241.4	301.4	255.4	430.6	336.2	530.6	353.6	881.7	615.5	543.1	489.9	420.2	310.6	377	211.2	1023.3	618.1	448.7	737.2	533.8	437	355	661.4	375.1	719
"201012_at"	1209.3	3821.2	3517.5	3214.8	3803.7	4574.3	2357.5	3397.7	2686.7	2495.3	2593.9	2787.7	1289.8	3296.9	3884.2	4624.1	3134.2	2730.7	2731.8	2286.9	1207.7	4329.1	2562.9	2661.6	2333.3	2910.7	2411.3	2595.3	1690.2	2449.2
"201013_s_at"	347.2	196.2	173.7	416.7	184.5	204.9	464.7	215	163.2	352	189.8	230.4	204.2	229.7	239.4	157.4	172.6	160	191.7	185.6	273.5	194.1	178.8	206.7	162.8	204	199.8	255.5	170.3	159.8
"201014_s_at"	189.4	127.6	93.4	150.8	130.4	57.1	218.3	107.6	76.4	198.2	89.8	111.6	102.8	66.6	138.3	126.3	83.7	81.7	97.2	112.8	72.9	111.5	129.9	96.7	90.7	95.7	66.4	93.5	99.5	72
"201015_s_at"	36.6	156.5	295.6	127.7	97.9	109.1	11.3	84.6	158.5	90.1	74.5	40	72	119.7	104.5	62.1	92.4	54.7	101.7	61.4	66.2	65.8	104.2	16.6	67.6	20.9	239.7	94.9	40.1	177.8
"201016_at"	184.2	233.7	178	171.1	133.7	198.7	290.5	127.8	169.8	102.9	165.4	181.8	95.4	104.3	119.9	144.5	135.9	127.6	131.7	102.8	172.3	111.4	101.1	107.4	160.6	231.4	175.3	211.5	60.7	260.3
"201017_at"	135.6	221.6	209.5	289.6	143.4	152.7	217.4	81.9	157.4	86.8	187.6	141.7	78.2	131.6	206.2	122	148.5	102.1	170.7	158.9	83.3	131.3	76.7	117.6	106.6	126.2	113.6	113	57.8	91.4
"201018_at"	375.8	334.6	368	335.8	408.4	397.8	323.1	203.2	211.6	252.1	185.5	225.4	156.4	216.3	211.9	304	188.3	168.2	262.2	314	206.3	265.4	153	179	146.5	319.9	171	226.6	96	184.3
"201019_s_at"	747.3	683.4	709.3	677.5	637.5	802.2	1159.6	726.2	585	539.5	582.4	544.8	538.4	547.7	492.9	405.8	294.8	385.1	471.9	527.1	716.9	606.2	445.9	526.4	611	651.4	606.7	616.1	343.8	656.2
"201020_at"	326.2	277	332.6	467.2	566.9	741.8	443.3	423.2	454.1	395.6	343.1	728.7	648.3	514.6	574.3	569.1	680.4	619.3	829	580.3	455.8	720.1	411.3	417.1	488.2	855.8	601	460.7	447.7	461
"201021_s_at"	1421.1	1128.8	946.5	813.9	1409.2	1342.1	1375.5	1550.9	1224.1	1356.6	946.4	930.1	1947.7	1303.5	1312.3	1799.8	1801.7	1599.1	1275.2	1160.2	1762.8	1438.8	942.2	861.5	1401.7	1110.1	1374.9	1332.4	823.2	1413.8
"201022_s_at"	1888.4	3034.3	3989.4	2833.9	1921.2	3434.2	1899.6	2597.3	2495.4	2141.6	2536.2	2219.6	2539.9	3663.2	2759.9	3806.6	2156	1784.9	2103.3	1670.3	2269.3	1880.9	1670.1	1494.8	1318	2094.6	1548.2	1941.8	1265.7	1773.5
"201023_at"	541.5	781.1	731.4	809	751.7	1109.7	611.5	547.7	622.1	466.2	366.9	444.4	392.4	494.4	581.3	463	341.4	416.5	469.4	389.7	293.9	405.4	345.1	371.2	416.6	596.2	335.1	375.1	275.7	387.3
"201024_x_at"	453.8	364.4	223.7	230.5	418.4	512.4	367.2	493.3	232	305.9	353.9	223.8	335.6	131.9	154.9	248.5	45.9	103.4	127	181.4	362.7	173.2	271.5	233.8	206.5	336.4	170.4	249.6	179.8	192
"201025_at"	85.5	100.1	80.9	118.7	170.9	133.4	145.7	143.7	101.2	147.5	101.5	73.6	65.3	64	66.1	84.3	128.3	92.6	110.3	105.4	101.3	100.7	96.5	84.8	132.9	139.4	126.9	94.1	103.8	105
"201026_at"	157.3	108.9	106.6	91.8	97.4	146.1	69.9	133.9	113.2	124	160.1	84.9	149.2	65.4	69.2	80.4	55.5	59.9	37.2	74.5	186.3	104.1	114.5	129.4	63.6	120.9	62.2	67.2	87.2	75.3
"201027_s_at"	43.9	166.2	119.2	207.2	176.9	115.7	254.4	146.1	89.2	194.8	176.7	128.9	39.2	179.6	116.7	174.6	135.3	73.8	152	161.1	52.2	94.5	128.5	170.1	104.3	101.4	95.2	120	111.8	89.6
"201028_s_at"	621.5	1038.7	595.1	746.4	1046.5	538	1178.7	1242.9	1384.9	1201.7	1349.1	972	1099.7	1123.4	889.6	1351.6	2115.8	2174.4	1418.9	1552.8	854.6	807.7	1052.9	761.7	1112.8	607.3	1612.5	1276	1346.9	1288.4
"201029_s_at"	1843.6	2883.9	1919.2	2639.1	2587.3	2559.9	2840.6	3529	3242.2	2686.8	3699.5	2630	2791.9	3313.5	2955.3	3576.6	3790.5	4208	2610.9	3021.2	1882.1	2070	2698.8	2572.9	3343.1	2499	3576	4146.2	3353.8	3489.5
"201030_x_at"	1306.2	1314.2	1012.7	971.7	760.2	1414.9	1151.5	835.2	1286.5	1178.3	948.8	1031.1	303.2	1146.4	1066.1	942.4	785.4	695.5	719.5	669.8	217	1188.6	773.8	899.1	741.9	863.4	630.3	720.9	809.9	536.8
"201031_s_at"	976.8	915.2	687.4	675.7	1299	1546.5	1041.4	1305.8	1010.6	627.8	827.2	623.9	1276.5	536.6	549.8	532.7	1187.9	1031.5	563.1	679.7	1131.3	838.9	762.2	901.3	871.5	1372	905.8	1266.2	577.6	945.3
"201032_at"	310.1	311.7	240.4	319.8	350.5	295.7	286.4	321.5	358.1	320	297.8	373	342	344.6	313.4	316.1	463.5	457.6	447.6	396.2	218.3	271.6	389.3	283.6	456.8	393.9	429.1	420.1	403.5	417
"201033_x_at"	10322.2	6201.4	13111.6	9153.1	5685.4	6369	8578.6	7730.8	5237.1	4810.2	7003.2	7530	11138.5	11106.3	9007.7	10470.2	6331.2	5643.1	5040.5	6513.6	8751.8	5886.3	6049.6	6925.2	4854.8	5522.8	4708.2	6177.9	5129.8	4555.3
"201034_at"	901.9	758.2	1350.1	812.6	667.5	1816.9	360.3	705.3	977.4	776.8	1452.6	1072.5	1267.7	1531.1	1455.6	1460.5	1006.9	1233.2	1396.4	1249.3	1095.4	728.8	966.5	1061.8	689.4	1469.1	1162.6	1009.1	833.2	778.3
"201035_s_at"	275.1	198.3	225.1	176.6	123.8	148.9	144	125.2	133	177.4	164.3	249.6	322.2	254.8	320.8	212.4	220.4	118.5	203	190.1	230.4	173.4	139.7	141.5	93.3	179.7	73.1	91.5	189.7	125
"201036_s_at"	172.8	289.1	258.4	250	59.8	136.7	108.3	83.4	254.3	117.6	173.5	196.1	284.1	246.1	263.5	208.9	131.1	198.5	167.3	98.4	110.3	166.4	175.2	100	73.4	146.2	73.4	91.8	108.4	153.9
"201037_at"	218.7	332.8	420.3	791.9	724.5	292.7	460.3	690.8	904.9	868.2	302.1	419.6	574.7	496.2	429.3	754.5	400.7	218.6	451.5	319.3	630.7	339	351.2	369.3	518.1	294.4	363.5	464.7	211.9	577.9
"201038_s_at"	137.8	114.5	152.2	209.5	186.4	261.5	124.1	135.3	179.1	103.9	152.7	150.4	149.8	136.8	161.6	117.4	93	126.5	139.7	109	100.1	192.9	117.1	168.8	88.3	169.5	116.3	135.3	134	104.8
"201039_s_at"	162.5	189.1	207.9	234.3	379.7	100.6	430	279.8	224.7	468.1	153.2	226.4	216.4	176.7	220.9	199.1	222.4	259.4	232.1	254.8	189.8	152.7	260.2	186.7	296.4	133.7	260.7	227.4	216.1	272.1
"201040_at"	150.3	225.8	257.4	236.3	288.5	197.5	286.6	443.4	412.2	262.8	360.9	582.8	322.5	356.8	271.9	393.1	737.7	520.1	520.3	274.2	258.3	215.9	623.9	350.1	598.1	298.6	565.9	670.1	618.3	702.9
"201041_s_at"	8595.5	6518.6	10724.4	6754.7	5778.8	7991.7	8503.1	8682.1	5332.2	4933.4	3263.5	3846.2	5944.9	5705.1	4688.1	2997.5	1178.6	2683.9	1792.2	736.5	6293.1	4949.8	4121.7	4885.3	3168.9	1290.7	3152.2	3889	2625.4	2445.7
"201042_at"	114.7	104	97.5	157.6	288.3	146.9	586.5	657.3	146.5	242.2	159.1	183	62	118.1	122.6	154.7	161.5	245.8	268.9	213.4	272.4	142.8	324.6	325.5	258.9	284.4	578.1	405.8	271.5	371.6
"201043_s_at"	131.2	68.7	88	56.4	51.7	51.5	41	67.1	101.6	27.6	52.8	73.3	6.9	53.6	105.5	115.5	18.3	61.6	51.9	75.2	83.7	101.2	73.1	30.9	28.6	41.3	58.2	32.8	50.4	22.2
"201044_x_at"	1127.8	817.7	579.9	136.8	412.8	131	665	225.5	557.9	479.2	54.5	206.3	289.7	244.4	216	71.8	7.1	33	46.1	12	427.8	191.4	185.1	97.3	64.3	7.4	47.9	61.8	51.3	48
"201045_s_at"	2	2.2	3.7	3.5	5.5	5.1	3.8	5.7	2.4	4.8	6	4.9	5.9	3.4	20.4	8.1	20.6	3.6	4.4	3.9	9.9	3.9	4.4	4	9.1	3.3	16.8	5.9	13.4	2.4
"201046_s_at"	245.2	251.2	218.5	370.7	496.3	207.4	541	359.9	382.3	416.1	235.8	262.9	240.8	176.3	180.6	224.7	316.2	397.7	237.8	492.4	213.6	134.8	244.6	301.1	439.2	253.7	282.1	502.1	383.4	323.3
"201047_x_at"	305.8	489.9	449.7	589.1	507.1	709.7	495.7	316.2	529.4	465.4	378.2	509.8	299.6	565.8	506	674.1	546.8	647.4	600.8	525.7	304.5	330.9	534.3	401.3	635.4	779.7	661.7	439.2	618.4	558.8
"201048_x_at"	50.3	25.8	16.6	20.1	11.2	4.7	11.6	8.5	9.5	8.1	30.6	31.7	41.1	35.9	30.6	29.8	12.1	19.2	12.2	13.3	35.5	38.2	35.6	30.4	4.9	3.7	15.8	4.7	26.3	4.5
"201049_s_at"	7501.6	6043	8939	6232.4	4784.8	5965.6	8411.7	7273	3711.4	3744.5	7147.4	6671.9	8805.8	9084.7	7166.8	8584	6271.1	4796.5	4093.9	6368.3	7031.6	6245.8	5865.6	6687.6	4933	6266.1	4372.7	6136	5121.7	4617.5
"201050_at"	386.8	670.7	577.1	741.1	344.9	137.3	312.9	322.4	1448.9	522.2	594.9	1075.3	561.1	462.4	558.7	469.6	1193.8	1408.3	690.5	659.8	288	260.6	774	361.3	538.7	82	601.8	811.3	959.9	937.8
"201051_at"	481.4	505	474.2	603.7	478.1	402.1	484.2	576.1	569	432.5	391.8	532.3	175	478	633.1	622.6	469.5	505.2	582	604	176.1	517.5	394.8	355.1	497.2	360.6	542.5	334.4	509.3	385.5
"201052_s_at"	290.4	319.2	287.4	219.9	212	141.1	183.9	141.5	250.2	223.8	207.4	276.6	337.1	209.7	246	244.2	214.3	203.1	264.6	232	324.9	251.9	301	250.8	203.9	156.4	220.7	252	285.5	229.6
"201053_s_at"	236.5	235	189.5	238.2	167.3	262.1	112.6	139.1	185	173.6	221.2	152.8	402.2	188	196.6	169.9	133.1	173.7	167.1	130.7	273.2	210.4	182.9	199.6	179.4	245.2	177.8	217.4	142.5	194
"201054_at"	340.4	626.3	530.2	795.3	222.3	608.3	472.6	334.9	541.8	377.2	547.9	607.6	364.1	747.9	743.4	537.1	541.4	462.2	433.8	383.3	264.6	185.2	413.6	383.9	378.8	660.6	432.6	411.8	296.1	391.5
"201055_s_at"	211.4	152.2	402.3	417.6	383.5	224.3	526.3	386.6	438.7	399.9	159.6	162.7	249.1	148.1	241.4	78.6	248.2	197.8	272.1	344	225.9	271.1	144	111.3	227	180.5	216.4	211.1	221.5	199.2
"201056_at"	90.6	178.3	142.8	207.7	163	144	131.2	107	139.5	146.5	191.1	144.4	110.7	143.7	97.7	190.9	131	101.4	128	173.5	89.8	95.5	129	127.6	128.3	82.2	103.1	99.3	134.1	94
"201057_s_at"	483.4	560.8	359.7	487.5	306.5	327	242	382.2	386.1	418.3	512.9	482	209.9	445.3	297.7	442.1	443.2	362.5	425.6	336.7	255.6	305.6	333.1	420.6	462.5	388.1	345.9	350.7	461.8	334.1
"201058_s_at"	162.8	515.9	632.4	521.3	621.6	436.1	837.2	1899.7	1348.6	1025.9	528.6	391.4	421.4	893.8	316.6	545.4	599	556.4	527.8	701.2	110.7	96.6	725.8	251.3	295.1	183.5	700	659.4	514.4	427.3
"201059_at"	219.2	358.2	419.9	437.2	380.9	269.2	443.5	576.5	407.5	422.6	594.7	256.9	461.3	240.3	230.7	315.5	355.2	266.6	422.3	507.6	331.4	209.5	313.3	274.6	322.5	337.5	350.7	390.4	392.2	336.5
"201060_x_at"	1778.3	912.2	447.5	794.4	827.8	685	1106.9	1169.9	717.8	716.9	451.5	896.4	409.2	678.6	508.9	527.4	993.3	302.3	497.1	498.5	524.2	828.5	815.5	505.6	457.3	376.6	482.4	306.9	529.3	335.2
"201061_s_at"	1790.3	1706.8	1733.1	2188	2101.4	2164.3	2018.9	2393.4	1455.6	1352.7	1291.5	1063.8	785.8	1448.7	1249.8	1268.9	1273.4	835.3	1189.7	1025.7	944.2	973.5	1381.2	1376.8	1088.7	1612.6	1202.5	1118.9	1049.6	979.2
"201062_at"	1.2	11.9	1.8	3.7	2.2	0.8	3.1	2.2	0.7	2.2	1.7	1.1	4.4	7.4	6.8	2.7	1	0.7	0.7	2.4	4.6	1	2.3	2	1.8	1.6	0.9	1.7	0.9	0.6
"201063_at"	394.5	167	194.5	610	351.5	281.8	514.4	375	279.1	250.9	365.7	166.6	180	359.1	212.4	219.7	313.5	255.3	263.1	225.5	249	271	324.4	493.2	362.3	355.4	449.4	346.4	277.1	309.4
"201064_s_at"	612.9	1150.7	869.1	821.7	426.1	423	522.6	578.6	630.7	366.6	510.5	752	772	718.4	615.4	581.2	674.4	547.7	564.4	381.2	564.7	755.2	674	655.4	662	468.2	520.7	629.1	764.8	448.1
"201065_s_at"	527	396	429.6	331.7	328.2	326.3	213.5	213.8	353.8	345.8	461.4	427.1	756.5	527.2	623.2	418.2	515.7	512.3	541.8	465.4	588.9	455.9	450.6	373.2	339	432.9	468.2	317.9	425.3	373.7
"201066_at"	347.5	307.3	215.2	422.5	242.8	151.3	323.1	217.7	238.3	344	219	335.1	393.5	261.1	291.6	357	201.7	242.9	302	244	229	246.5	302	230.9	208	146.5	142.5	206.2	242.1	258.5
"201067_at"	276.9	126.9	144.6	232.6	172.3	369	151.8	174.2	239.5	218.3	197	259.2	193.9	318.3	232.8	293.5	309.3	298.8	239.9	272.3	290	244.9	214.3	220.9	289.3	388	231.3	278.2	178	279.5
"201068_s_at"	1315.5	507.3	548.5	646.4	697.8	695	652.3	520.2	539.4	654.9	714.6	913.2	454	608.2	630.5	812.9	649	693.5	651	524.3	1122.3	829.4	684.8	568	522.9	744.4	658.9	661.3	673.2	577.1
"201069_at"	2468.2	2200.5	1757	2556.5	2375	3177.2	3412.3	4351.7	2709.9	2799.2	3642.5	2482.6	2559.7	3192.2	3136.2	2807.1	3735	3256.6	2589.7	3367.3	2654.8	2396.1	3089.1	3710.4	3034.9	2421.8	3734.4	3580	4583.3	3126.2
"201070_x_at"	464.2	417.8	494.1	478.1	416.4	450.5	365.5	339.5	258.4	435.9	406.4	472.3	445.3	388.3	595.6	314.1	141.7	211	275.5	640	567.8	496.7	367.6	412.7	333.8	268.6	234.2	186.8	520.6	224
"201071_x_at"	1829.5	2012	1757.9	1564.2	1604.4	1812.6	1474	1363.6	1398.8	1272.2	1715.1	1777.5	1563.7	1495.3	1813.8	1418.7	1393.9	1525.5	1359.5	1292.6	1501.4	1888.5	1557	1530.7	1315.3	1590.3	1431.5	1323.1	1620.4	1136.3
"201072_s_at"	79	88	106.7	82.5	75.8	56.3	65.4	115.7	51.9	138.7	96.8	59.2	80.8	86.5	94.1	73.7	47.3	57.6	89.5	102.9	83.2	79.6	97.8	70.7	54.9	57	95.6	39.1	89.6	78.4
"201073_s_at"	80.6	103.7	124.3	69.4	94.9	76.2	132.7	85.2	71.4	48.4	80	106	87.7	85.7	107.9	93.9	87.1	69.5	64.7	94.2	105.5	54.8	49.1	112.8	104.1	36.3	144.6	54.4	101.2	73.1
"201074_at"	149.6	144.2	244.3	197.3	196.6	185.8	182.9	209.2	125.3	137.5	236.2	133.9	175.1	178.6	129	191.2	171	120.9	166.5	134.5	161.6	180.3	153.9	218.7	130.2	214.2	176	214.5	196.2	148.3
"201075_s_at"	71	80.2	150.8	97.9	119.1	65.2	111.7	106.7	62.8	106.7	95.5	66.6	61.1	91.4	91.3	121	81.1	88	97	95.7	59.1	92	97.5	102.1	65	93.9	88.1	53	102.4	64.4
"201076_at"	241	140.8	259.5	251.3	280.2	188.1	366.3	368.2	237.3	296.7	188.9	247.8	151.7	222.1	194.3	191.6	286.8	213.6	321.8	294.7	123.4	142.9	198.7	186.3	269.5	326.1	314.9	202	211.7	263.3
"201077_s_at"	937.6	633.1	534.5	589.8	662.1	447.1	984.5	658.4	542	628.4	605.3	679.1	887.9	681.2	698.1	701.9	720.1	697	656.8	614	986.4	751.5	551.3	701.4	732.7	625.2	668.7	752.9	597.1	716.7
"201078_at"	1074.8	492.8	610.2	725.8	642.1	830.1	542.4	349.2	835.2	587	646.1	1196.3	1367	1158.3	1075.9	858.1	1250.6	1251.1	1142.1	783.2	1300.6	880.2	957	1068.1	913	1103.4	1119.3	745.2	878.7	1118.1
"201079_at"	242	316.1	140.2	208.4	381	134	429.9	314.4	456.3	522.2	324.5	458	365.3	282.8	320.1	377.5	659.1	890.7	469.3	326.5	601.2	654	473.9	632.2	1558.6	294.5	896.4	1027.2	544.8	1212.4
"201080_at"	115.3	149.1	175.5	136.1	160.2	166.7	177.2	186.3	99.3	221.9	200.9	154.7	230.9	186.4	161.9	121	209.4	173.8	250	218.6	153.4	144.5	177.7	149.5	183.7	204.5	125.1	92	201.4	136.6
"201081_s_at"	120.7	71.9	38.6	84.5	26.8	11.2	18.9	22.6	40.5	49.1	127	113	116	81.6	102.7	110.8	30.2	54.7	114	89.1	84.1	96.2	103.8	36.5	63	16.1	26.6	16.4	61.5	48.6
"201082_s_at"	91.4	170	258.8	256.1	122.8	66.1	110.3	190.2	167.2	154.9	180.1	104.7	134.3	208.7	116.9	184.8	163.9	116.2	136.9	152.2	86.3	63.3	137.3	144.6	129.8	76.3	156.3	158.2	151.6	128
"201083_s_at"	41.4	86.8	57.5	109.2	113.8	133.9	55.3	45.1	58.4	54.2	29.8	41.8	33.8	40.4	60.8	48.2	56	31.2	34.1	60.7	29.9	54.4	29	39.4	47.5	30.5	36.1	41.3	53.2	29.8
"201084_s_at"	458.2	1025.5	1162.9	1334.9	1578.4	1878.5	882.3	937.5	845.4	1016.5	795.8	911	339	859.4	919.7	703.3	995	794.2	996.9	804.5	340.8	457.3	703.1	775.1	663	1158.2	695.4	667	681.5	678.4
"201085_s_at"	120.3	160.6	118.3	124.6	248.1	208.5	125.1	116.7	124.4	188.6	175.3	158.3	155.8	90.3	91	72.8	2	136.2	151	265.3	72.1	51.9	126.6	86.9	199.4	81.9	141.1	109.1	206.3	58.2
"201086_x_at"	473.9	487.2	653.2	666.4	609.1	554.6	516.6	376.2	631.4	623.3	668.5	741.3	606.1	791.9	720.2	922.3	943.7	678.9	837.5	751.4	485.3	651.7	656.4	787.3	777.3	889.4	759.6	627.2	937.2	542.9
"201087_at"	205.3	208.4	224.3	240.5	419.5	222	382.9	533.7	281.4	373.5	276.2	226.8	158.2	240.3	172.4	227.3	333.5	421.3	247.5	271.7	261.7	238.4	246.1	276.9	351.2	267.5	369.4	258.7	397.3	331.9
"201088_at"	679.4	264.6	180.4	222.2	298.6	497.8	237.9	217.1	274.6	293.6	344.7	255.6	833.5	244	277.1	237.3	290.3	520.8	282.6	221.2	662.9	553.7	384.9	483.5	415.3	650.7	830.1	651	410.6	415.3
"201089_at"	797.1	627.7	771.1	561.3	584.2	584.4	519.2	557	644.2	587.2	412.1	815.7	436.4	578.4	657.9	478.1	777.5	922.8	751.3	450.4	414.4	692.8	854.1	706.8	737.8	723	902.7	733.7	865.6	864.8
"201090_x_at"	3693.6	1949.9	2385.3	4228.4	3529	2543.4	4023.9	3303.8	1887.7	2952	4611.3	5744.1	4517.2	6059.8	4373.4	4218	3399.6	3710.2	3040.1	3239.6	5369.9	3359.3	3902.7	3709.6	3580.8	3830	4346.2	4536.8	3560.7	4165.2
"201091_s_at"	233.5	152.8	88.3	146.4	130.5	145.2	141.3	69.6	172.3	144.7	105	127.8	247.3	88.3	169.5	141	189.9	207.6	146.2	101.7	293.5	297.6	200.1	167.9	118.2	124.3	160.1	138.8	134.3	138.8
"201092_at"	664.1	462.7	437.2	545.8	488.7	742.7	458.1	548.1	507.3	612.7	662.8	552	967.3	701.9	685	702.4	525.3	578.5	571.1	515.6	809	679	543.2	575	544.8	741.4	473.1	461.8	504	429.6
"201093_x_at"	291.1	222.9	296.7	189.4	146.6	165.4	228.5	131	193.1	250.6	235.5	248.6	303.2	250.1	298.2	289.5	254.2	205.8	311.9	192.6	206.7	314.4	200.2	318.8	223.2	328	188.8	312.2	333	184.4
"201094_at"	9032.9	4614	6661.7	4462.4	3753.8	4438.6	4801.2	3994.4	2947.2	3585.2	4052.4	4075.7	6522.9	5439.6	4478	6555.4	5114.4	3849.2	3880.2	4434.7	7759.9	7144.3	3498	5523.6	3116.3	3934.6	3752	4493	3829.2	3842.7
"201095_at"	216.4	242.3	247.5	519.5	112	128.7	253.9	369.1	436.6	167	206.6	381.6	420.3	458.1	353.9	389.1	373.2	421.2	345.9	205.2	231.7	125	194.1	292.4	388.9	194.5	367	330.1	212.3	541.9
"201096_s_at"	854.1	387.3	377.5	522.9	615.7	401.9	819.9	420.7	382.5	545.1	488.6	559.3	161.8	671.3	605.3	561.3	769.1	594.6	432.5	312.6	339.3	516.9	528.4	437.9	633.9	378	685.6	452.9	357.5	537.8
"201097_s_at"	1510.2	1438.5	1138.1	1521.2	1528.7	2110.5	1397.2	1370.2	1135.6	1103.9	1688.9	1387.8	1193.4	1828.9	1667.8	1476.1	1571.7	1477.4	1002.1	825.2	1183.5	1209.4	1552.2	1678.6	1836.9	1559.5	1801.3	1749.8	1124.2	1801
"201098_at"	564	234.5	278.2	358.2	249.5	337.1	263.6	214.5	236.3	386.4	267.8	422.9	211.2	389.7	405.7	426.8	249.9	287.6	338.3	370.8	227.7	524.1	507.3	393.8	416.3	398.1	354.1	377	316.5	387.9
"201099_at"	148.5	230	197.9	246	171.8	260	165.3	161.4	197.9	241	348.7	307.5	233.1	267.1	264	286.4	297.6	341.2	278.1	272.4	209.5	212.6	294.2	290	336.4	321.5	298.5	222.1	311.2	233.8
"201100_s_at"	271.1	291.1	285.2	293.4	339.5	416.1	260.7	314.8	308.7	234.1	483.3	459	248.4	422.6	397.7	500.3	677.3	549.2	542.8	420.2	193.8	438.6	442.1	432.5	767.5	896.9	527.3	670	547.2	604.3
"201101_s_at"	12.5	329.1	110.5	108.1	236.8	164.8	77.9	70.2	77.3	164.4	51.4	234.4	3.1	78.6	216.8	86.3	11.4	55	94.9	181.3	6.1	56.9	112	80.8	57.5	12.4	36.7	8.6	62.8	11.7
"201102_s_at"	103.7	143.3	120.2	193.7	159.1	71	160.5	200.7	192.9	157.7	216.3	208.1	156.9	157.1	148.7	159.7	170.9	175.5	153.7	170.2	114.2	121.4	207.1	180.1	175.1	104.4	133.2	199.6	224.6	237.3
"201103_x_at"	1218.4	1159.2	1794.2	1602.3	1685.7	1790.4	1151.4	1646.6	1369.8	1264.3	1428.5	1357	812.9	1586	1267.1	1711	1833	1932.4	1818.1	1578.6	609.1	1784.8	1207.1	1376.4	1521.3	1718.2	2073	1278.8	1980.6	1357.4
"201104_x_at"	751.4	839.9	1168	842.3	933.8	610.4	829.5	880.9	658.4	694.5	822.9	838.4	259.2	1071.1	885.7	1248.7	872.8	868.6	1050.6	821.1	252	817.6	817.6	900.3	637.7	561.5	962.7	437.2	1417.9	455.1
"201105_at"	1846.8	1638.6	2365	1128.5	1383.7	927.9	1837	2737.2	1828.4	1622.3	4094.5	2959.5	4662.5	4494.6	2898.7	3824.9	3153	3467.4	2739.1	3014.5	4246.2	1739.7	3473.4	1792.4	3093.6	1845.8	3045.2	2936.4	3059.2	3252.6
"201106_at"	1115.1	1344	1404.5	884.2	1427.1	1092	944.5	1331.3	1376.9	1367.1	1144.7	1090.1	2254.8	1388.5	1417.1	1630.5	1490.3	1608.4	1730.6	1911.7	951.7	858.3	775.3	907.1	1063.2	896.3	952.5	1133.4	958.9	1215.5
"201107_s_at"	9	11.8	7.2	2.5	2.3	2.4	4.3	4.9	2	7	4.9	7.6	7.7	2.4	6.4	6.4	2.2	3.3	4.3	4.2	5.1	6.1	9.9	5.2	3	4.3	3.3	2.7	6.1	6.1
"201108_s_at"	263	125.1	121.5	139.9	221.2	75.2	427.3	182.4	51.5	156.8	158.4	67.9	137.1	121.1	93.5	112.5	96.5	94.3	65	113.8	114.6	93.2	248	102.3	106.6	30.8	199.2	93.3	190.2	42.8
"201109_s_at"	315	83	50.8	275.6	268.6	102	671.4	132.6	70	109.9	124.7	67.7	52.8	97	67.9	56.2	9.9	67.1	33.4	57.9	41.5	52.4	203.4	90.6	60.8	6.7	207.1	71.7	92	6.8
"201110_s_at"	393.1	69.3	37.1	341.4	301.5	141.3	519.7	143.7	80.1	133.6	126.4	42.2	60.9	46.3	47.4	52.6	37.6	65.4	17	15.5	96.9	58.8	183.5	93.7	50.4	54.4	219.5	121	55.7	38.5
"201111_at"	242.5	86.9	109.1	118.7	62.7	114.5	153.5	93.4	112	127	182.6	106.7	105.6	116.1	79.9	94.6	106	151.4	116.7	133.1	125.1	123.7	109.8	113.5	144.3	182.4	156	155.9	107.1	146.1
"201112_s_at"	378.7	262	283.2	376	292.6	339.6	475	349.9	291	438.6	298.3	374.3	223.7	319.6	310.4	315.9	317	366.5	366.2	361.4	225.2	357.9	328.1	308.7	332.5	249.6	387.5	320.1	366.6	242.9
"201113_at"	304.2	384.6	428.1	738.2	406.8	243.7	541.9	351.5	563.1	459.6	329.2	451.1	346.7	472.3	463.5	386.7	317.5	333.7	448.1	417.5	299.2	257.6	339.7	425	440.4	358.7	277.1	651	381.7	393.3
"201114_x_at"	1060	669.5	791.4	970.3	460.1	262.6	568.4	380	524.8	574.2	555.4	806.6	1512.4	816.3	734.9	766.8	433.8	544.6	639.5	515.6	1322.4	1177.3	739.9	895.2	814.7	453	288.4	582	516.5	707.1
"201115_at"	165	222.1	165	243.2	72.7	35.8	148.6	137.3	131.5	202.7	143.9	131.5	145.4	141.7	188.9	143.7	125.3	65	147.9	96.9	128.9	110.1	124.5	86.2	51.9	61.7	49.2	126.9	90.5	114.1
"201116_s_at"	201.1	112.7	166.9	148.9	184	172.7	270.9	147.3	167.8	177.6	175.1	160	185.9	337.8	232.6	211.8	599.9	164.2	426.7	228.1	159	119	250.4	76.1	63.4	15	152.3	73.4	162.1	72.5
"201117_s_at"	204.3	102.7	132.6	176.1	234.7	419.5	214.6	194.5	302.1	148.3	198.4	69.9	295.5	299.7	212.6	127.9	384.2	123.4	301.6	83.8	218.1	109.1	204.9	71.1	72.7	95.7	149.9	73.5	96.4	156.7
"201118_at"	279.4	238.7	127.5	189.5	213.4	55.4	241.9	138.7	311.1	300.8	143.7	215.4	309.9	222.8	212.9	223.6	259.7	259.6	226.1	271.6	279.4	318.1	353	232.7	283.5	111.8	265.3	293.4	276.9	299.3
"201119_s_at"	1010.6	864	493.9	909.7	895.2	314.2	1053.9	884.2	1006.9	953.5	742.6	845.8	1417.4	782.7	826.6	987.1	950.5	1431.4	1237.8	1057.8	851.6	757.1	984	729.4	1537.7	517	979.1	1486.6	1031.7	1614.4
"201120_s_at"	586.1	335	284.1	155.9	171.3	66.6	323.9	94.6	212.8	169.9	131.5	493.5	836	396.8	496.1	604.7	299.1	276.3	246.3	256.1	505.8	263.5	239.8	92.1	113.4	63.6	188.2	72.5	126.1	88.3
"201121_s_at"	775.1	583.6	703.9	809.6	826	996.8	916.2	688.6	777	605.9	631.6	775.6	1306.9	918	912.4	938	756.2	839.9	699.4	694.9	905.5	649.3	644.9	622.5	586.2	816.8	743.7	741.3	566.7	640.8
"201122_x_at"	235.8	250.6	249.9	107.8	253.9	257	706.1	602.3	283.8	173.3	285.5	100.8	304.6	83.1	257	349.6	407.7	282	299.4	374.9	464.9	76.6	405	352.5	560.4	219.5	317.1	192.6	348.4	402.7
"201123_s_at"	427	326	277.8	67.7	291.7	107.9	894.1	664.5	239.1	90.4	262.6	80.6	574.3	45.4	353.1	929.1	474.2	287.6	362.2	380.2	880.5	44.8	728.8	375	712.1	142.7	234.4	51.4	300.8	525.2
"201124_at"	191.5	209.4	228.5	163.6	181.3	307.5	108.6	204	228.6	177.4	289.6	271	269.2	355	322.7	341.8	297.9	290.1	293.5	322.5	284.7	207.4	207.7	232.1	186.9	368.5	256.3	226.6	264	213.3
"201125_s_at"	1089.6	899.3	902.7	450.9	478.3	812.9	331.4	550.6	793.5	509.8	1227.8	1059.5	2145.6	1403.9	1418.6	1575.7	1024.6	1116.4	870.5	756	1955.9	947.1	824.3	807.3	561.1	968.5	971	821.3	850.9	908.4
"201126_s_at"	372.9	405.8	238.4	430.8	519.8	267.6	361.6	326.4	577.8	496.9	315.4	457.9	381.9	311.8	270.7	402	471.2	705.4	364.2	361.1	427.2	398.1	542.6	388.1	592.9	380.1	713	657.7	543	596.8
"201127_s_at"	91.3	93.4	101.3	159.4	101.7	60.1	90.9	75.6	82.4	197.4	80	81.6	122.2	137.6	110.7	107.3	134.5	50.7	95.9	129.1	107.9	89.8	103.9	109.2	62.1	40.7	62	48.4	139.8	69.7
"201128_s_at"	474.9	522.5	598.7	1187.7	674.7	729.1	637.7	663.6	621.1	1330.5	595.8	560.7	501	655.7	393.7	410.5	694.2	466.4	519.1	385.9	411.5	423.1	452.4	578.3	505.7	656.1	578.2	596.2	452.6	527.3
"201129_at"	357	325	470	452.2	227.1	275.4	415.2	353.4	228.4	336.8	348.8	288.9	232.5	257.4	313.6	197.6	212.7	225.5	248.6	304.7	234.1	216.3	206.7	241.6	177	341.3	153.1	216.6	229.5	285.9
"201130_s_at"	2.8	8	7.5	18.9	13.2	9.8	15.2	7	15.3	12.1	7.3	9.3	11.2	9.7	25.5	26.4	5	3.1	11.7	13.9	2.7	2.4	27.6	1.8	9.3	10.9	1.9	1.7	6.9	17.8
"201131_s_at"	10.5	1.3	8.3	2.6	1.1	1.6	1.3	2.8	2.7	3.3	1.4	1	3.3	1.1	0.8	2.5	2.3	2.4	3.6	3.7	1.6	1.7	1.8	4.2	5.1	2	1.9	4.5	9.7	2.7
"201132_at"	716.8	466.9	233.8	474.2	469.7	631.9	443.5	363	516.9	346	274.7	286.1	208.3	224.4	288.6	343.6	447.5	326.7	304.3	185.3	308.6	381.6	256.6	245.6	298.1	429.4	337.7	370.1	178.7	377.6
"201133_s_at"	387.8	416.7	556.8	654.5	566.2	421.7	320.7	476.2	360.9	321.3	322.5	500.4	240.4	445.6	544.6	392.1	430	426.5	523.4	334.6	164.6	257	334.7	350.4	402.5	367.7	342.1	226.2	383	285.5
"201134_x_at"	1623.9	1706	982.1	851.5	720.3	638.3	1116.5	923.4	1085.8	952.7	1077.6	1283.4	1196.1	1497.9	1335.3	1106.6	1308.9	983.8	1158.5	965.6	798	1092.6	926.7	981	793.8	930.8	521	917.9	875.9	721.3
"201135_at"	390.2	388.2	367.1	482.4	337.1	287.3	375.9	311.7	446.8	555.7	391.5	591.4	764.7	526.5	511.3	479.4	465.7	581.1	528.6	485.7	431.4	328	413.2	386.3	405.2	460.1	324.2	420.7	374.1	576.9
"201136_at"	253.7	730.1	1032.3	633.2	676.1	424.9	515.7	747.1	892.8	504.2	427.8	453.3	596.9	712.1	500.7	973.9	596.6	561.7	630.1	393.1	688.2	507.7	571.4	459.9	942.4	455.1	562.4	1056.3	551.7	833
"201137_s_at"	1597.1	809.4	731.1	1097.3	883.7	780.7	1049	779	1149.8	2100	2670.9	4779.9	4649.4	3699.4	2787.5	3056.7	4018.2	4962.8	2373.6	3069.9	8567.8	4266.3	2822.7	6115.9	3692.1	5271.8	3212.3	3490.2	4700	4580.7
"201138_s_at"	322.7	235.4	157.3	204.3	175	314.6	255	240.3	236.2	229.9	155.9	207.7	174.6	126.2	190.1	164.9	131	202.7	118.5	143.6	206.7	299.4	181.6	151.4	226.7	267.3	175	201.4	100.8	172.1
"201139_s_at"	309.9	212.6	129	243.2	202.9	239.3	187	224.5	188.4	167	179.4	233.3	278.4	212.3	176.8	201.1	195.5	169.1	153.7	116.5	258.8	246.8	185.1	148.6	165.3	204.7	184.6	196.3	142.2	162.7
"201140_s_at"	426.6	451.8	326	676	172.4	176.7	255.5	184.9	561.3	252.9	218.3	256.4	154.8	124.4	442.9	336.6	576.8	327.8	198.6	237	227.9	278.6	268.7	233.6	272.5	142.1	395.1	269.8	391	327.3
"201141_at"	4794.3	4299.9	2970.2	3815.7	2041	2826.4	2691.1	2082.1	4162.8	3054	4382.8	4775.4	1850.9	4034	5201.7	4342.8	4808.5	4709.8	2858.3	2590.6	3711.7	4445.2	3784.2	2822	3541	3970.6	3708.9	3160.4	4008.7	3337.3
"201142_at"	273.2	287.1	267.2	452.1	313.5	346.3	284.8	279.2	224.6	282.9	251.3	286.7	153.8	237.6	224.2	285.2	227.4	167.6	247.7	146	167.5	221.6	263.7	297.3	223.1	267.1	187.6	202.5	161.9	219.6
"201143_s_at"	195.7	161.6	88.8	187.8	165.6	120.7	165.5	146.1	110.6	200.6	140.9	127.4	58.2	92.1	124.5	128.2	90.7	109.4	133	133.6	108.1	179.7	135.5	134	124	173.3	112	109.2	145.1	99.1
"201144_s_at"	371	261.8	370.3	332.9	171.8	268.1	467.6	360.9	186.6	213.7	352.9	277.1	225.8	311.9	261.7	279.3	173.1	224.2	196.9	172.1	348.7	291.5	386.9	427.4	327.9	335.4	238.6	314.8	310.7	285.8
"201145_at"	395.5	498.1	377.8	364.3	368	264.9	445.8	171.6	374.4	435.4	307.1	410.6	178.5	364.2	365.4	614.5	329.9	484.3	546.8	484.2	146.7	376.3	342.2	391	535.8	439.3	357.2	506.6	403.5	549.7
"201146_at"	629.5	829.8	650.9	862.7	786.5	891.8	719.1	571.9	695.1	636.9	641.1	708.3	662.2	698.6	831.5	989.8	811	706.5	733	751	507	784.2	851.1	817.1	567.8	692.2	689.4	523.9	650.4	886.8
"201147_s_at"	1000.7	2228.6	2116.2	2235.7	834.5	2684.4	574.9	1623.6	2059.4	1203.6	634.2	1365.7	1548.4	1456.2	2005	1679.1	1399	792	1194	1529.5	1460.9	1200.6	398.5	1164.3	1430.9	912.7	657.2	1169.6	341.9	994.3
"201148_s_at"	925.2	1750.1	1723.7	2039.7	515.4	1828.6	427	1053.3	1410	1112.8	808	1256.6	1052.5	1396.4	1621.4	1328.4	945.4	699.3	1455.7	1755	1060	753	297.2	937.6	810.6	632.9	557.2	932.3	332.6	855.6
"201149_s_at"	1010.4	2318.9	1671.6	1580.6	955.7	2097.5	764.9	1323.1	2210.1	1653.6	482.7	1465.8	1933.7	1051.6	2402.3	1593.3	762.2	986.3	1323.5	1762.3	1533.3	826.9	362.2	779.4	2245.9	656.4	902	1312	444.3	968.9
"201150_s_at"	2636.4	3344.2	3758.9	3642.5	2518.3	4666.8	1447.4	3022.7	3099.5	2218.5	2844.3	2827.1	3200.9	2534.7	3564.6	2769.7	4536	2803.2	2714.5	3453.6	2398.6	2832.9	1325.8	2843.4	3239	3049.6	2352.9	3444.3	1354.3	2585.1
"201151_s_at"	252.7	264.5	214.9	207.3	259.4	134.1	172.4	106.9	167.7	220.3	100.8	274.5	259.2	168.8	313.5	208.3	211.9	190.1	176.5	168.4	258.1	321.2	183.2	175.5	155.9	85.8	188.4	68.1	219.7	85.5
"201152_s_at"	617.2	997.5	1640.2	1167.7	1225.6	919.9	735.1	907.1	1186.9	1038.2	631.6	880.9	572.1	863.6	859.8	890.7	669.2	932.4	790.8	619.8	773.5	717.8	890.5	1230	1375.7	685.2	877.8	843.6	832.3	750.1
"201153_s_at"	904.7	960.5	864.3	788.2	779.3	1156.9	467	711.6	876.9	645.8	798.3	575	675.5	616.2	640.6	759.4	706.2	738.6	623	344.9	783.3	852.8	710.2	902.1	779.8	947.6	822	692.1	518.4	691.3
"201154_x_at"	7671.7	5216.9	6919	5018.8	3500.9	3673.9	4779.1	4241.3	3081.4	2433.1	3747.3	4572.8	2914.3	6505.2	6032.9	5440.3	3814.8	2665.3	3006.4	3469.5	6189.3	4904.5	3278.3	4268.5	2386.3	3662.7	2142.3	3347.2	3012.7	2482.8
"201155_s_at"	205	237.7	173.4	274.2	272.7	161.8	202.3	269.9	232.2	259.6	244.7	228.9	241.3	242.5	166.3	238.7	207.9	309	242.1	256.5	262	203.2	162.6	233.4	176.8	195.5	230.6	220	208.6	253
"201156_s_at"	292.4	283.5	250	337.7	245.4	131.3	347.6	213.9	411	235.1	246.2	268.2	228.1	198.8	287.1	321.6	314.5	249.6	166.7	334.8	290.6	288.5	287.1	195.6	335.9	110.3	333.9	213.1	334.9	223.2
"201157_s_at"	323.5	288.1	293.9	210.1	271.9	148.7	228.6	170.8	291.7	259.5	157.1	224.1	229.4	193.8	200.1	188.1	158.6	206.6	172.6	160.3	261.1	224.1	240.2	200.5	253.8	214.8	188.5	184.3	234.3	256
"201158_at"	82.5	39.5	45.4	91.9	27.6	3.5	4.4	4.6	54.9	30.5	49.6	15.5	102.1	115.3	99.1	61.6	65.7	38.7	103.4	40.4	81.4	64.9	65.7	69.9	83.7	4.8	44.8	23.6	81.4	81
"201159_s_at"	76.2	43.8	16	20.6	15.5	12.1	17.1	17.6	55.6	20.5	50.8	63.7	75.2	81.3	45.3	61.9	104.9	12.6	76.4	78.3	75.6	69.7	77.5	41.8	16.3	14.1	15.2	14.8	63.8	12.3
"201160_s_at"	3152.2	2524.9	3556.2	4092.6	3676.3	4336.6	4278.4	3148.2	2520.8	2315	2038.1	1320.5	2084.7	2182.1	1786	2011.6	1607.8	1548.3	1406.6	1309.1	2356.7	1681.5	2574.3	1659.8	1557.3	1942.6	1627.5	1775.7	1314.2	1593.4
"201161_s_at"	1637	1668.1	1092.7	1335.9	2026.5	1262.1	2745.4	1866.9	1179.6	680.1	428.2	402.6	641.5	975.2	601.8	943.6	749.6	281.6	361.1	665.1	664.5	405.5	1048.6	325.2	331.6	303.6	321	399.3	322.7	394.7
"201162_at"	1225.3	1268.1	1329.8	1489.2	2065.7	2727.5	4507	1966.5	2689.6	2311.1	2091.8	1317.6	1214.9	3202.3	1193.7	2632.2	2850.9	1521.4	2138.1	2111.6	1367.6	2094.7	2852.7	1958.1	3370.2	2309.5	3656.3	2401.7	1848.8	1546.7
"201163_s_at"	3487.5	1602	1203.2	1563.4	1622.3	3479.7	2720.4	1927	2076.2	1784.9	2196.6	1240.6	3177.1	2159.7	1436.4	1927.1	2018	1748.1	1563.2	1787.3	3814.5	3302.4	1990.2	2339.3	2341.5	2204.4	2470.5	2177.8	1753.4	1592.1
"201164_s_at"	384.3	475.1	327.1	297.3	325	275.2	381.3	335.8	256.2	370.1	283.1	282.3	193	236.7	214.7	287.7	315.8	317.7	339.9	296.3	249.7	219.8	302.3	220.8	359.6	300.5	231.2	216.3	330	286.9
"201165_s_at"	236.9	372.8	457.3	425.8	622.6	601.1	584.8	369.6	530.9	511.2	337.4	351.4	298.4	327.3	403	374.8	472.4	492	366.1	335.7	268	397.5	317.3	369.8	479.6	413.4	549	364.7	343.7	360.8
"201166_s_at"	499.1	815.1	698.9	663.2	849.7	1160.9	861.1	836.5	686.8	593.9	500.3	571.8	625	740.3	618.2	470	578.9	650.7	629.5	569.6	407.1	603.5	528.9	632.4	683.8	1025.1	781.2	744.1	686.1	725.2
"201167_x_at"	125.7	50.8	99.6	97.2	99.3	35.5	96.6	98	112.2	112.9	45.7	84.3	142.6	111.9	101.1	164.9	63	45.8	74.1	60.1	108.3	84.4	90.6	90.5	83.6	6.3	157.1	80.5	52.4	81.1
"201168_x_at"	191.1	217.2	209.5	431.5	824.4	199.8	978	990.2	734.5	594.1	301.9	241.3	220.1	194.5	280.5	287	635.9	701	296.6	406.5	222.5	172.8	344.3	291.4	719.3	271.5	926.7	966.2	458	900.5
"201169_s_at"	235	369.2	171.8	196.3	984.6	204.3	1541.9	712.3	200.7	170	132.7	241.1	384.6	290.8	209.6	225.6	151.5	208.9	237.3	109	204.3	216.9	312.1	129.4	170	21.3	133.9	53	77.1	192.5
"201170_s_at"	870.7	1497.4	919.1	1904.4	3646.8	2635.1	5089.2	5188.3	1823.6	1116.3	1068.2	1156	1480.2	1313.4	910.6	1139.2	839.6	1077.5	1245.2	295.7	709.7	880.5	1393	917	1034.4	510.2	898.5	970.2	268.9	1699.4
"201171_at"	134.6	74.5	29.7	18.3	8.2	18.8	4.3	5.9	33.1	4.1	33.4	27	73	32.5	48.5	53.2	4.2	21.7	4.7	3.9	135.7	49.4	39.9	28.9	33.6	21.6	2.7	39.7	8.6	51.6
"201172_x_at"	2208.9	1722.1	1597.8	1503.6	1105.5	1248.2	1574.8	1341.3	1680	1605.1	1336.3	1622.8	1144.2	1599.1	1705.3	1815.2	1705.8	2344.2	1785.8	1476.2	2217.8	1904.5	1442.4	1665.3	2234.7	1868.9	1911.7	2314.2	2011.7	2104.3
"201173_x_at"	323.4	386.5	475.3	392.9	411.1	253.1	454.2	396.4	341.3	476.7	348.7	377.6	335.7	449.5	351.6	368.8	339.5	287.5	354.5	335.6	312.5	297.7	311.5	384.3	326.7	327.6	295.6	397	358.5	287.6
"201174_s_at"	363.5	610.1	439.5	362.1	435.6	547	427.1	554.9	511.5	422.6	438	387.6	401.8	332.9	328.4	346	447.4	459.7	424.4	344.9	436.2	364.2	340.1	418.7	459.8	535.4	459.4	417.5	398.4	438
"201175_at"	335.7	330.4	332.9	440.5	290	262.5	391.2	297.7	290.3	310.9	270.7	280.4	197.2	256.7	325.6	291.7	340.6	342.1	331.1	326.5	196.6	271.5	283.1	269.5	391.3	352.8	333.5	325.8	300.5	360.5
"201176_s_at"	645.5	450.9	472.4	689.1	479.8	254.3	460.8	344.3	396.8	513.3	608.1	572.9	544.6	408.5	601.5	531.7	373.8	445	365.1	401.3	464.1	657.2	610.1	546.8	463.4	266.7	367.7	401.3	328.4	454.3
"201177_s_at"	541.8	499.1	384.6	356.7	436.5	705.9	401.4	430.3	482.7	286.8	293.4	173.8	413.4	212.1	265.6	237.6	257	208.5	221.3	181	371.1	397	251.4	281.2	234.4	384.5	247.5	288.5	191	223.7
"201178_at"	527	590.3	510.2	579.9	684.3	608.6	509.5	614.3	677.1	589.2	489.5	508.3	471	509.6	461.4	511	537.5	642.6	620.8	547.4	551.2	502.4	497.4	573.1	1015.1	558.1	661.2	629.7	625.7	634
"201179_s_at"	229.2	161.6	166.2	105.9	168.4	141.7	137.2	119.7	101.4	131.8	134.2	215.4	230.8	132.5	170.8	199.3	156.7	180.5	182.9	144.9	227.9	239.8	247.6	106.3	136.3	113.2	141.3	108	213.3	129
"201180_s_at"	586	481.4	667.6	623.6	676	858.2	490.9	726.5	520.5	467	706	766	760.5	707.3	578.3	619.6	623.3	847.6	705.7	613.6	807	637.9	737.7	925.6	904	959.4	821.7	934.9	644.6	818.4
"201181_at"	95.4	75.1	45.3	61.4	99.6	123.6	83.8	55.7	80.1	28.4	65.9	75.2	88.3	74.8	51.1	51.8	57.7	81	61.4	50.9	86.2	96.7	116.7	55	73.1	125.5	81	88.2	87	101.1
"201182_s_at"	80.8	111.6	84.8	107.1	133.1	65.7	137.2	146	100.1	56.8	85	180.8	122.3	83.7	84.2	116.8	35.3	60.6	55.8	34.3	122.7	111.7	61.1	58.4	46.3	50.3	44.7	62.4	22.5	56.2
"201183_s_at"	200.6	272.3	514.9	519.1	315.6	300.2	322	267.7	228.4	325.9	538.8	332.7	261	389	299.3	377.3	197.2	226.6	256.3	406.6	285.6	274.7	295.5	261.6	361.1	324.7	321.2	257.8	428.7	208.5
"201184_s_at"	292.3	370.4	358.8	615.9	400.4	322.9	347.2	276.3	243.7	241.3	511.9	402	481.4	485.7	237.3	336.6	236.3	351.8	319.7	319	249.7	313.9	342.4	393.2	261.8	425.3	250.4	348.1	290.6	268.3
"201185_at"	4775.5	3218.2	4045.2	4168.4	2904.7	3571.9	3414.2	4566.2	3039.3	2624	5115.7	5293.6	4930.7	7115	8468.5	7322	10417.3	5837	4618	4291.6	2768.2	1841.4	1292.8	2142.2	3173.2	4580.3	2952.9	3974.9	2626.9	4335.6
"201186_at"	217.1	300.3	293.7	320.4	165.5	86.2	156.1	192.5	304.6	173.5	291.7	411.1	416.6	362	389.4	271	362.2	411.4	285.8	308	232.6	194.6	213.4	228.3	262.6	161.6	174.1	254.1	250.8	240.1
"201187_s_at"	38.3	55.3	25.7	15.2	37.9	37.6	42.2	27	22.7	46.2	45.1	25.6	31.3	56.8	70	42.5	45.5	12.1	38.5	36.6	49.5	51.9	44.9	50.7	24.3	33.5	49.2	20.5	38	38.5
"201188_s_at"	103.4	144.5	200.3	93	197.6	88.8	184.4	203.6	123.5	122.6	33.2	92.8	117.3	84.8	41.9	105.9	223.5	127.6	106.3	56.9	131.7	71.5	20.8	101.4	104.9	17.2	129	96.2	85.3	124
"201189_s_at"	150.1	315.9	281.5	233.4	410	235.3	311	310.6	293.6	227.2	211.9	139.2	176.6	197	109.2	236.2	342.6	190	167.1	110.9	230	167.1	163.6	281.2	491.6	117.6	269.5	279.9	189.9	318.2
"201190_s_at"	419.4	182.9	287.9	386.6	512.8	244.2	328.5	411.9	317.3	385	263.2	257	368.5	312.9	303.6	312.6	425.7	409.2	465.3	320	498.5	390.7	216.2	180	296.5	297.9	499.3	372.5	347.4	404.9
"201191_at"	136.1	110.1	103	158.1	73.5	5.9	89.7	50	85.5	73.7	37.8	127.9	82.1	90.1	157.3	110.9	123.2	86.3	98.2	85.7	205.8	175.7	108.3	145.5	99	8.2	96.1	84	103.8	135.2
"201192_s_at"	182.3	167.8	146.1	131.8	132.8	114.8	224.1	178.2	118.3	141.7	102.8	249.4	159.3	152.3	187.1	257.3	224.5	242.5	196.9	175	292.2	213.7	204	195.8	276.2	205.7	279.4	264.6	217.9	389.7
"201193_at"	856.4	401.8	422	370.3	317.5	394.9	266	231.4	504.5	410.7	331.2	530.6	452.2	401.1	553.8	379.8	601.1	734.1	443.7	362.1	610.6	588.5	468.6	387.3	419.9	546.8	653.5	686.7	622.2	634.9
"201194_at"	587.2	482.9	447.8	386.4	340.8	384	360.6	532.8	319.3	589.6	608.1	691.2	893.1	1118.9	656.7	1110.2	655.1	762.8	901.4	828.1	709.4	564.2	515.2	319	600.8	613.4	617.6	780.4	515.9	901.1
"201195_s_at"	17.6	241.6	46.6	277.5	167	84.3	556.5	1224.4	97.1	21.7	49.9	46.3	32.5	15.4	9.3	10.6	20.7	52.9	39.7	22.8	65.7	40.6	42.1	126.6	95.9	39.6	81	128.4	121.7	84.4
"201196_s_at"	363.6	297.3	142.7	155.1	237.9	177.5	271.5	166.5	110.5	165.8	101.3	169.7	61.8	135	181.8	158.9	137.1	170.4	177.4	142.2	192.4	178.5	147.7	130.9	167.3	88.5	172.2	115.6	166.8	121.2
"201197_at"	296.4	206.9	164.3	219	222.7	205.9	195.5	185.3	122.4	161.2	142.3	159.9	68.4	118.6	146.4	143	161.7	153.4	125.9	114.5	127.9	125.7	129.4	179.9	152.5	164.4	136.2	199.9	136	205.1
"201198_s_at"	421.6	262.7	318	379.8	320.1	329.9	498.8	260.7	316.2	492.6	477.1	387.2	297.7	419.3	379.9	435.4	298	367.7	361.5	417.8	412.1	453.5	430.3	374.8	501.6	397.4	381.2	368.1	395.8	439.6
"201199_s_at"	334.8	342.6	363.5	655.2	495.2	599.1	739	488.1	470.3	591.8	403.7	277	279.4	424.3	454.4	516.9	574.1	408.7	581	408.4	289	470.9	435.1	592.7	507.5	330.3	478.4	638.2	413	453.8
"201200_at"	1231.1	1937.9	568	1130.5	1054.3	1840.8	928.4	682.2	2142.3	1096.4	1032.5	864.9	1376.6	861.5	1033.7	1066	978.1	1528.5	805.7	1185.3	1173.8	1445.1	1224.1	888.6	1478.3	1608.3	1701.4	1320	1343.7	1702.4
"201201_at"	1084	1114	1381.8	1190.1	750	508.3	1249.9	1032.5	1276	1439.5	1103.3	1877.4	2188.3	1462.3	1517.5	1669.8	2257.9	2921.1	1417.1	1206.4	1837.3	1602.6	2305.4	1513.5	1871.2	1801.8	1994.8	1597.9	2022.4	1821.5
"201202_at"	225.9	81.2	139.5	209.8	125.9	217.1	122.9	63.2	145.5	180.6	183.3	268.6	416.7	172	256.1	180.1	117.1	164.2	197.9	155.8	515.1	430.7	152.7	236.6	214.9	222.9	217.1	193.4	239.8	292.1
"201203_s_at"	105.1	61.2	30.5	110	139.9	7.1	32.6	128	47.8	73.1	187.2	79.7	108	135.8	77.7	95.7	133.4	17.9	104.5	58.9	142.4	14.2	108.9	117.4	60.5	4.8	135.2	17.9	86.2	53.5
"201204_s_at"	413.3	287.2	336.5	964.4	1028.7	146.5	970.5	1299	424.2	513.6	752.8	366.3	683.1	507	409.6	305	701.6	652.9	567.4	489.6	513.8	377.8	708.1	796.8	872.6	295.2	846.7	752.1	830.8	969.3
"201205_at"	75.3	49.4	58.5	72.2	81.1	91.3	70.8	107.3	50.3	84.8	109.9	79.4	72.7	54.3	49.6	73.1	66.2	70.1	69.5	94.5	92	66.3	67.2	63.4	74.2	66.7	57.7	62.3	89.7	58.5
"201206_s_at"	130.9	100.3	154.4	270.5	276.6	52.9	278.3	385.2	96.6	158.3	224.2	249.3	309.7	228.9	223.1	139	211.1	133.5	168.8	161.6	205.8	38.9	152.3	212.9	229.5	60.7	230.9	198.4	249.3	194.2
"201207_at"	147.9	165.8	238.4	215.5	385.5	256.6	483.7	457.7	254.1	232	375.7	250.9	199	205.6	190.1	276.6	290.3	259.3	276.2	248.4	198.8	233.5	335.7	211.1	339.1	285.4	430.8	281.4	288.1	331.3
"201208_s_at"	33	59.8	13.2	16	98.8	15	66.1	95.6	16.2	20	38	67.5	60	61.8	19.6	56.9	22.2	26.8	45	21.5	51.9	34.9	80	27.3	19.6	19	31.8	16.5	35.2	14.7
"201209_at"	276.2	118.9	163.6	219.9	125.4	61.2	84.6	67.8	178.3	85.7	186.5	128.1	100.8	159.7	145	184.8	166.5	122.7	160.4	105.9	212.9	372.5	219.2	338	156.7	107.1	186.8	140.8	198.9	205.9
"201210_at"	1706.4	1572.7	2152.1	1750.4	2035.6	2445.1	1653	1846.7	1802.4	1006	1136	1025.6	921.4	1053.1	1247.2	1020.4	1549.5	1054.3	864.7	580.8	1449.5	1278	977.9	1529.9	960.7	1704.2	1274.6	1585.8	638	1298.1
"201211_s_at"	410.5	348.4	142.2	86	201	87	188.5	67.3	96.6	43.6	68	251.6	277.7	157.6	211.7	176	89.5	109	106.1	65.2	414.4	244.9	138.6	90.6	92.4	46.6	100.7	28.2	79.5	44.8
"201212_at"	962.4	722.3	259.9	576.6	528.2	528.5	335	397.2	359	294.8	944.3	1525.9	2461	699.2	1269.5	1182.8	1467.1	2360.8	795	1022.3	1608.2	706.2	982.2	615.2	1194.9	940.2	789.6	985.6	1310.6	1241.7
"201213_at"	58.8	49.8	85.4	108.6	30.2	40.7	35.2	23.3	10.1	51.3	88.6	57.2	66.8	32.7	37.8	60.4	39.7	39.9	64.4	94.4	62.7	50.5	35.5	55	26.3	9.7	10.5	37.9	65.6	24.2
"201214_s_at"	260.9	129.8	130.2	227.2	89.4	60.9	82.9	91.9	138.3	117.5	162.8	167.4	399.3	201.5	266.3	174.6	148.6	106.3	155.1	184.4	228.5	165	140.8	155.7	102.9	104.7	78.8	99	111.6	104.9
"201215_at"	1050.4	1174.3	1636.2	859.3	1416.6	2226	1094.3	1272.2	1611.4	991.8	1619.7	1253.6	944.1	1794.7	1915.9	1536.4	1235	1117	1125.9	962.6	810.3	848.4	1114.2	976.1	924.9	1698	1242.5	920.9	821.4	923.5
"201216_at"	379.9	838.7	504.6	456.5	368.3	459.7	431.9	602.7	799.7	586.7	706.2	839.2	708.6	663.8	814.9	628.9	646.5	755.4	775.6	701.3	571.7	742.4	678.1	753.1	968.5	866.5	583	935	748.2	835.7
"201217_x_at"	9376	5780.2	9554.2	8528.7	5436.8	7080.6	8247.2	7529.7	4984.1	4423.4	6613.3	7161.3	10118.9	10815.9	8219.6	8381.1	6928.5	5198.9	4765.4	6462	6875.2	6814.9	5379.4	6710.6	4720.2	6181	4275.5	5416.1	5142.9	4438.9
"201218_at"	306.3	336.5	410.8	231.3	153.9	726.7	190	166.4	442.1	215.8	220.8	291.7	396.2	262	258.5	261.2	294.2	316.2	397.6	254.4	382.8	272.5	151.9	121.2	211.1	498.3	254.8	237	284.6	305.4
"201219_at"	54.1	114	125	85	56.8	117.6	38.2	52.5	103.1	60.3	99.9	65.3	83.4	99.4	62.8	105.2	55.4	54.2	85.7	82.6	43.4	53.7	69.7	104.4	69.3	80.7	49	57.8	70.4	77.8
"201220_x_at"	452.5	836.3	999.6	688.3	355.2	814.7	353.5	709.8	711.8	493.7	880.3	554.2	443.1	605.2	440.8	455.8	478.6	531.8	640.7	545.1	412.8	416.6	636.1	586.2	426.4	710.5	542.1	550.9	545.8	501
"201221_s_at"	316	462.6	456.7	588.6	607.8	253.2	605.6	949.5	595.5	508.2	493.6	289	349.1	339.7	244.6	239.2	529.6	494.5	429.2	562.7	188.2	218.5	400	293.7	434.2	306.1	479	476.1	626.2	461
"201222_s_at"	53.1	191.7	329	344.2	517.9	460.1	483.9	389.7	481.1	440.4	157.2	431.7	203.1	239.7	294.5	50.1	299.8	503.7	296.3	233	239.3	207.8	396.9	269.8	422.7	411.4	461.5	448.5	307.9	508.2
"201223_s_at"	251.7	302.2	177.6	326.6	213.9	345.4	326.8	211.6	265.2	267.4	374.5	189.8	175.9	188.7	159.3	319.4	198.4	276.4	245.5	204.6	264.7	115.1	255.6	194.7	181.5	523.1	212	206.9	143.3	576.3
"201224_s_at"	170.8	193.4	153.7	148.7	218.5	207.6	57.5	202.6	73.5	284.9	118.7	157.5	114	77.7	154.6	125.8	96.6	103.4	142.1	176.7	153.3	129.6	170.6	169.2	79.8	96	135.3	137.4	236	141.7
"201225_s_at"	538.4	642.5	547.5	524.7	676	969.6	551.8	527	693	687.4	502.5	447.3	553.5	454	457.1	559.8	514.2	440.2	399.8	400.9	469.2	418	405.3	453.4	376.5	675.5	485.6	473.7	456.7	465.6
"201226_at"	897.5	544.5	479.2	657.6	360.4	178.7	564.2	244.9	464.3	341.9	446.2	725.8	1446.7	869.8	676.4	985.4	541	424.3	508.3	476.2	825.2	606.9	523.1	625.8	341.9	397.5	239.6	564.9	399.1	533.3
"201227_s_at"	957.4	830	620.3	972.6	571.8	488.2	725.1	538.8	643.1	621.3	751.8	738.6	1268	706.5	782.1	837.9	687.4	706.2	684.4	568	921.2	701.2	665.9	718.1	513.5	593.9	499.7	706.7	656.1	709.7
"201228_s_at"	61.5	62.3	51.7	41.6	52.1	11.1	45.8	48.6	42.6	59.4	43.7	47.1	46.9	40	33.9	56.1	54.6	61.8	54.7	57.2	56.3	33.7	41.9	48.4	24.1	7.8	38.1	15.6	52.4	44.8
"201229_s_at"	79.8	81.1	83.3	75.4	126.3	6.2	80.3	54.5	66.5	88	89	72.9	85.4	124.1	78.9	48	7.9	86.2	97.5	66.5	109.8	83.5	93.3	120.2	79.4	9	81.7	36.2	118.2	72.2
"201230_s_at"	135.3	136.1	192.2	148.3	263.2	180.6	151	200.6	181.4	247.8	204.7	126.9	188.6	192.4	121.7	139.3	179.9	170.6	197.2	195	183.3	158	152	151.7	134.4	127.2	150.3	174.5	191.7	146.8
"201231_s_at"	1853.9	1323.5	1447.5	5188.7	2146.9	696.1	3346.3	2304.5	1877.2	1499.1	1195.9	1441.5	1753.2	1791.5	1606	1446.8	1558.8	1609.7	1083.4	1069	1914.3	1400.4	1827.1	1435.3	1469.7	888.3	1194.6	1600.1	1279.9	1740.8
"201232_s_at"	251.4	162	165.5	245	194.8	108.3	187.8	177.6	167.8	236.3	234.4	198	152.1	210.6	200.7	212	257	181.5	181	229.6	210.5	182.6	177.9	235	175.5	114.2	152.5	223.8	181.8	233.9
"201233_at"	88.1	71.8	76.4	49.9	76.2	37.9	54.6	55.6	61.2	87.3	95.7	77.2	96.6	50.3	82.9	53.7	51.6	40.7	70.4	79	71.8	61.5	77.9	81.9	61.6	23.2	46.2	71.9	88.6	69.9
"201234_at"	258.3	303	489.2	370.8	456.1	367.4	486.2	506.9	648.9	458	490.3	617.2	490.5	619.4	428.7	777.9	624.9	845.1	726.8	513.6	338.3	301.3	497	342.2	766.7	372.3	710.3	620	538.3	762.9
"201235_s_at"	222.3	476.4	288.5	233.4	248.9	156.1	367.4	131.9	209.5	307.4	67.3	133.6	119.4	170.2	147.6	136.4	74.4	102.7	82.7	148.9	127	132.1	194.5	84.1	180.4	49.9	75.4	103.9	167.8	122.9
"201236_s_at"	691.8	995.7	1367.7	1393.7	1257.6	1673.6	1215.8	1267.6	1183.5	1232.9	231	338.6	264.3	649.6	495.7	279.4	347.7	404.6	343.2	381.2	209.1	506.6	339.7	369.6	719.8	438.9	380.7	397.1	499.7	420.4
"201237_at"	223.9	270.9	218	223.3	166.2	351.1	155.4	184.6	279.5	239.4	332.8	295.9	193.1	201	248.4	316.2	262.5	227.5	260.2	191.7	278.3	175.3	328.8	334	236.8	393	258.3	419.1	229.8	483.5
"201238_s_at"	513.3	727	381.4	504.5	497.2	567.9	467.8	404.9	616.9	705.4	577.3	764.5	585.4	638.7	692.4	871.5	788.1	922.8	690.2	561.5	657	514.6	743.1	722.7	695	906.4	762.6	899.7	630.3	1015.1
"201239_s_at"	1297.6	607.2	564.3	455.8	414.5	430.7	621.5	307	433	481.4	500.2	782.7	629.1	812.3	868.7	998.6	599.3	463.5	674.1	586.1	1024	1232	785.9	922.6	827.2	628.5	481.6	582.5	771.9	754.7
"201240_s_at"	2208.6	1195.6	1346.3	1207.9	683.3	1300	1283.2	870.7	1104.5	962.4	1054.3	1632.8	1276.4	1563.6	1676.9	1540.6	1225.6	1279.2	1169.9	963.5	1706	1766	1157.9	1585.3	1863.9	1732.1	1231.5	1527.9	1295.9	1566.9
"201241_at"	368.7	543.3	623.7	726.7	414.9	333.3	443.6	314.6	380.4	491.8	374.5	509	149.3	595.1	569.8	632.3	387.9	422.7	444.6	301.7	143.8	373.8	340.4	358.2	326	334	301.3	305.8	330.1	266.5
"201242_s_at"	41.6	111.8	212.8	336.7	193.5	619.1	73.8	156.3	313.5	213.6	499.7	252.4	454.2	243.7	393.1	26.6	36.1	352.7	176.3	214.2	88.1	146.7	318	123.7	288.1	378.7	251.2	177.6	245.7	124.3
"201243_s_at"	119.2	141.7	183.7	282.5	138.5	288.9	71.8	178.5	295.5	146.1	438	435.2	360.2	327.7	401.4	172.6	267	438.5	225.5	202.9	121.3	109.7	453.4	126.4	188.9	286.6	205.2	155.4	174	143.5
"201244_s_at"	391.3	486.4	536.4	517.8	642.5	273.8	372.1	552.3	467.1	472.6	380.7	323.7	328.7	318.6	313.4	314.4	354.3	344.2	387.3	335.7	359.6	342.9	344.7	378.1	357.2	221	374.2	380.4	434.5	379
"201245_s_at"	269.9	255.9	171.2	217.7	177.4	84.5	133.8	160.4	233.3	190.7	192.7	193.8	327	226.7	225.9	256.1	192.3	174	202.1	172.7	307	213.9	234.3	222.1	227.7	103.5	148.6	211.3	171.2	302.5
"201246_s_at"	55.7	7.2	19.9	70.7	56.1	10.8	15.7	24.8	33.1	21.6	8.5	48.2	50.6	40.7	19.7	7.4	49.7	8.7	12.1	7	49.2	33.1	40.3	9	12.6	7.7	14.4	14.3	13.6	25
"201247_at"	47.9	84.3	98.6	61.4	76.6	15.8	69.7	75	46.4	90.5	119.4	102	79.1	69.6	93.3	56.5	106.1	80.7	114.1	132.1	68	71.2	89.8	108.3	97.8	40.1	183	73.9	130.1	99
"201248_s_at"	34.9	70.1	65.4	155.1	191.5	70	157.9	161.5	139.4	169.1	98	85	86.3	81.3	75.4	101.8	161.9	157	151.3	139.4	89.3	73.9	79.9	94.1	113.9	34.2	124.4	179.9	102.9	130
"201249_at"	18.7	33.3	24.1	47.5	62.7	39	45.3	76.6	38.8	39.1	61.6	33.1	40	40.3	37.8	47	40.8	53.3	52	86.3	55.2	62.2	38.3	46.6	120.2	41.9	39.6	48.2	43.2	44.3
"201250_s_at"	246.2	270.2	299.9	329.1	376.8	340.7	581.7	550	219.7	248.8	206.2	103.4	276.8	123.1	162.5	171.7	213	226.9	195.5	288	228.9	247	340.3	251.8	281.9	291.2	198.4	243.3	168.6	154.7
"201251_at"	541.2	461.3	712.6	1436	1318.6	311.9	1337.4	1544.6	1307.9	1118.1	675.7	1079.5	937.9	1343.5	1128.2	1452.8	1642	1402.2	1017	784.1	993.5	786.3	1362.2	1168.8	1536.9	625.1	1488.3	1472.5	1061.9	1596.2
"201252_at"	238.8	89.5	23.8	159.7	151.6	127	119.5	128.2	127.2	48	74.3	77.2	115	88.1	104.6	72.4	117.7	124.2	49.4	27.7	94.5	87.9	70.8	122.6	108.2	114.5	107.8	127.9	58	151.1
"201253_s_at"	1339.9	801	634	609.8	473.9	920.2	454.2	587.2	799.4	1504.5	588.7	418.6	1579.7	696.6	614.5	581.5	523.6	534.6	1154.2	1804.5	1210.9	649.8	534.8	649.4	598.1	712.9	594.4	699.6	454.1	600.1
"201254_x_at"	7898	7219.8	8726.6	6228.5	6339.1	7786	8661.3	7802.7	5259.5	4987.5	6385	7321.1	2225.9	9057	7709.9	8376.7	6821.1	5340.7	5452.2	5868.1	1281	7235	5345.3	6581.8	5048.5	6734	4937.4	6548	5641.6	5317.9
"201255_x_at"	174.6	425.1	370.9	569.3	408.1	238.8	283.2	408	454.3	346.6	417.8	361	260.7	339.4	208.6	428.1	548.1	382.1	366.5	457.8	245.1	225	328.4	385.4	334.1	292.3	313.9	399.1	361.5	345.2
"201256_at"	831.3	636.8	546.7	420.3	417.7	584	487.6	355.2	424.7	406.4	552.4	656.8	268.3	664.2	554.9	752.6	434.3	428.1	481.7	387.9	493	634.3	543	587.5	498.6	678.2	477.1	529.4	533.7	523.2
"201257_x_at"	5208.2	9329.2	13460.3	6504.1	6039	7912.2	9507.5	7260.6	5245.1	5023.7	8141.9	9061.6	6291.2	10168.3	8623.4	10407.6	6142.7	5873.4	5149.2	6676.5	5264.8	6437.9	6443	7807.9	4849.8	7338.8	5569.6	7168.9	5748.5	5805.7
"201258_at"	4924.6	3729.1	3381.2	2467.9	2752.1	910.6	3458.4	2825.7	2079.2	2161.9	2529.7	2285	5459.3	3855.6	2374.5	3730.3	2731.8	1704.8	2201.7	2389.5	3453.2	3496.1	2106.6	2504.1	1812.8	1477.4	1423.4	2023	1922.7	2236.4
"201259_s_at"	227.1	379.4	353.8	243.6	466.9	310.6	534.9	216.6	337.3	340.6	232.1	454.4	94	417.8	416.4	373.5	576.9	432	431.2	389.7	133.9	388.6	319.8	270.4	380.5	304	412	371.3	330.8	262.1
"201260_s_at"	401.9	528.1	461.9	320	446.1	597.8	353.4	390.1	549.2	417.8	506	373.7	339.1	368.6	361.5	358.9	426.5	375.5	364.8	341.3	369	473.1	366.4	338.7	288.8	562.6	472.8	381.2	252.4	436.4
"201261_x_at"	1107	449.4	277.9	495.3	349.9	389.4	596.7	775.2	623.1	283.6	2772.8	942	779.6	2343.3	1374.5	1256.8	2146.1	1465	1130	835.9	901.9	442.6	904.7	680.6	811.6	585.7	1693.9	1239.1	770.7	676.7
"201262_s_at"	787.7	54.9	54.4	131	87.2	46.6	87.9	94.3	134.2	82	208.4	384.9	497.1	1115.9	792.1	895	232.1	424	1161.5	229.2	572.7	113.3	254.6	192.1	808.7	86.1	1829	210.6	598.8	100.1
"201263_at"	271.1	157.6	147.7	235.2	252.7	260.5	477	275.7	143.3	252.3	217.4	110.4	51.5	207.1	124.5	100.6	160.8	143.7	87.6	183.1	125.8	148.2	141.7	163.9	179.6	164.2	157.4	160.5	154.8	182.9
"201264_at"	252.5	309	189	537.1	342.7	71.9	295.7	298.8	261.9	298.1	402	351.2	381	318	307.6	329.1	314.6	359.1	270	240.3	377.9	349.6	422.4	520.7	350.9	156.8	268.9	403.9	304.5	435
"201265_at"	33.3	30.1	54.7	26.2	44	45.5	61.9	87.1	49.3	79.6	55.1	53.9	46	18.6	43.5	23.8	43.2	52.1	45.7	68.5	52	45.3	55.9	31.4	74.5	58.6	57.6	78.7	61.8	42.1
"201266_at"	538.5	254.5	300.6	289.6	447.1	429	440.7	505.2	366.6	430.7	315.7	339.8	388.6	309.5	383.8	355.2	338.9	452.8	425.7	324.6	433.5	394	418.7	336.3	374.4	400.1	371.2	450.2	551.2	305
"201267_s_at"	428.5	285.7	230.9	306.4	135	96.8	225.9	101	203.5	120.1	161	269.1	420.8	295.4	213.7	468.9	209.4	159	193.7	155.1	270.2	131.9	190.4	146.4	28.6	57.8	70	149	69	112.2
"201268_at"	947.8	1025.9	1092.2	1491.1	836.6	664.9	1283.3	1011.8	1033.2	896.9	918.1	1225.7	1352.9	1924.9	1385.5	1268.5	792.5	783.8	1018.1	968.6	806.7	1165	1008.5	999.1	955.5	937.7	630.8	1115.9	1010.5	1463.8
"201269_s_at"	35.6	53.8	9.9	57.5	26.4	39.9	15.9	51.3	15.3	57.7	67.1	49.1	50.7	36.5	8.3	78.9	32.2	35.7	17.9	46.8	44.3	43.2	26.3	51.9	34.1	26.5	33.3	49.3	34.5	25.9
"201270_x_at"	272.5	331.3	356.6	297.8	347.2	283.4	375.2	368.6	325.8	457.4	388.9	378.2	466.6	293.1	274.1	332.5	319.6	310.9	465.9	525.1	233.1	347.7	308.2	293.6	298.1	321.9	294.4	319.2	352.1	284.3
"201271_s_at"	101.3	146.8	121.4	123.4	121.7	48.6	116.3	114.6	171.1	129.7	145.1	131.1	138	104	80.6	98	152	99.6	122.4	98.8	118.1	100.3	105.9	170.8	175.5	89.2	133.5	168.9	161.8	175.7
"201272_at"	1789.1	2352.9	1551.2	2157.5	633.1	873.9	938.7	755.1	2563.9	1416.1	582.5	1109.1	1050.6	845	1229.6	1066.3	1022.6	1339.3	867.3	681	685.8	698.9	612.3	468	896	855.9	637.6	724.4	1188.6	807.3
"201273_s_at"	1751.4	822.3	767.4	945.5	833.8	1471.4	1089.3	865.5	1036.7	704.7	932.4	1060.6	940	884.7	1090.9	974.4	1142.6	1220.1	857.4	714.1	988.1	1070.6	797.3	823.6	1267.4	1655.7	1162.6	1691.4	761.2	1286.3
"201274_at"	447.5	270	197.1	221.8	193	213.4	350.6	100.6	200.5	296.6	272.9	392.7	153.7	297.6	301.9	330.2	239.5	246.4	266.9	217.9	437.6	451.7	313.6	420.5	368.2	413.9	260.4	285.5	236	439.8
"201275_at"	265.9	161.9	100.5	200.3	147.5	82.3	150.1	73.2	107.4	97.9	150.7	175.9	69.5	103.4	103.4	187.7	147.1	61.8	169	138.5	214	185.1	166.1	132.9	41.9	71.9	78.5	88.2	146.8	113.9
"201276_at"	251.5	360.2	347.8	357.6	197.9	310.2	148.6	306	372.1	263.7	327.1	310.2	141.6	341.8	222.4	342.4	365.7	194.3	218.5	242.7	180.5	303	258.5	311.3	249.8	268.8	244.5	219.7	181.3	315.5
"201277_s_at"	1132.8	520.4	342.6	990.6	902.2	241.7	1192.7	829.6	364	803.5	418.8	461	575.4	440.3	312	497.5	521.3	474.4	479.7	358.9	692.3	650.6	558.2	673.8	590.8	404.7	588.4	921.1	748	640.5
"201278_at"	599.8	786.8	866.3	887.3	1376.8	1357.4	693.9	858.1	892.5	678.1	2031.8	2472	1188.6	1994.8	2186	2048.8	2309	2388.1	1978	1832.3	640.2	410.7	971.3	1312.5	1188.4	2360.7	1384.9	1257.4	1089	1527.5
"201279_s_at"	1574.5	929.4	1062.4	826.2	1500.2	764.1	1077.2	1040.6	990.6	739.5	1631.8	2732.2	2102.3	3266.6	3064.6	2253.9	2654	3263	2190.1	2287	1680.7	1639.9	983.5	1407.1	1663	2737.3	2012	1432.5	1665.7	2153.2
"201280_s_at"	1374.9	869.4	1040.9	942.7	1572.9	1354.9	732.5	790.2	988	803.7	2130.7	2444	3424	2497.2	2835.7	1207.7	1526.8	1918.2	1724.2	1511.2	1751.6	1505.7	780.4	1485.8	1285.6	2292.7	1503.9	1276.9	1172.1	1447
"201281_at"	218	279.2	249.3	342.7	334.3	181.3	481.1	341.8	291.6	293.6	274.2	303	285.6	286.5	266.2	298.8	325.8	323.1	277.4	275.1	243.4	229.1	331.4	351.3	365.5	234.6	315.1	430.9	285.7	316.3
"201282_at"	102.4	173	196.4	139.2	190.7	121.6	156.7	154.2	177.3	185.2	185.2	240.2	173.9	136.6	170.9	402.7	233.9	284.7	238.3	215.1	126.3	107.9	246.3	163.5	237.5	124.7	231.8	207.5	235	299
"201283_s_at"	1.3	20.4	20.9	11.8	9	5.7	23.8	8	17.5	8.3	28.4	31.9	22.7	36.7	6	15.1	19	18.1	30.5	33.2	13.7	7	36	35.8	25.2	3.3	49.3	23.8	22.2	7.4
"201284_s_at"	133	125.9	142.8	158.2	61.9	14.7	69.4	17.7	134.2	133.4	167.5	162.1	144.6	144.5	130.7	200.3	58.3	151	138.8	70.5	136.7	94.8	162.7	133.4	121.3	106.3	70.6	131.6	122.9	131.2
"201285_at"	430.9	552.4	478.5	409.8	558.5	594.9	282	338.5	693.6	362.9	424.2	399.4	420.8	324.4	346	441.9	399.2	466.9	529	447.7	408.4	434.7	400.5	379.4	650.1	539.9	543.4	517.3	571.9	509.7
"201286_at"	27.3	1.8	6.3	1.8	2.6	3	1.8	4	1.5	9.8	89.1	19.7	21.8	36.7	28.2	20.5	34.1	36.3	16.9	111	121.6	125.7	123.4	215.2	263.6	32.8	180.2	198.4	176.4	139.7
"201287_s_at"	50.7	87.7	100.4	72.5	63.6	57.7	95	48.3	64	87.3	156.7	87.5	94.2	73.9	90.2	105.1	111.9	105.2	84.7	219.7	274.9	298.6	408.3	537.7	902.2	139.8	419.2	429.2	611.7	551.1
"201288_at"	1465.6	675.2	751.7	734.1	461.4	814.9	575.1	622.7	977.2	739.6	937.8	1362.8	627.7	1064.4	1493.8	1337.9	1216.9	1504.5	1257.4	958.5	2127.7	3021.4	1653.6	1932.2	1766	1370.2	1835.8	1683.8	1570.7	1692.5
"201289_at"	1511.7	1357.8	1938.2	1461.8	2977.6	3640.3	3611	2848	1831.4	1831.2	491.8	639.9	984.3	596.6	775.3	255.2	437.5	641	457.9	83.1	447.8	170.4	561.6	326.4	213.1	372.9	1103.2	404.6	437.7	324.4
"201290_at"	1834.6	1356.8	1664.6	1366.2	1086.8	1754.3	1019.7	1066.8	1274.9	975.1	1075.7	1500.7	1698.5	1393.4	1609	1556.7	1231.2	1205.2	1142.5	974.1	1196.5	1361.5	1049.6	1062.7	808.4	1625.3	1037.8	1347.5	1096.1	1154.6
"201291_s_at"	15.8	2	1.6	2.3	2.3	16.6	1.6	1.7	2.7	4.1	32.6	17.7	11.6	41.1	21.3	10	2.1	21.1	7.8	16.3	50	39.7	52.5	40.7	35.4	27.7	35	31	40.1	20.4
"201292_at"	3.1	5.1	12.8	15.1	1.3	11.6	3.5	14.1	4.1	12.4	51.9	31.6	15.3	30.7	40	21.8	33.4	22.9	21.9	9.6	47.2	67.5	54.1	72.6	48.4	78	44.4	35.9	42.5	40.1
"201293_x_at"	5486.5	4976.6	5390.8	5814.1	4095.3	4923.4	6824.4	4084.2	4337.5	4541.8	4127.1	6128.3	1400.5	6687.2	6244	6671.3	5992.4	5267.7	5042	5436.5	4369.5	5009.3	4076.9	4833.1	4456	5563.8	4605	5565	4548.4	4541.4
"201294_s_at"	120.1	84.7	140.8	104.5	150.4	120.7	118.4	242.8	73.1	125.8	155	133.9	96.3	101.2	129.9	63.9	27.7	99.4	68.9	148.9	95.3	87.3	167.6	106.3	92	55	146.3	85.6	169.6	62
"201295_s_at"	46.4	7.1	17.5	18.6	72.7	31.3	94.4	40	10.5	20.3	61.8	21.4	27.8	42.9	76.9	38.7	31.3	124.1	47.4	81.7	25.5	40.7	89	48.1	38.8	22.9	108.8	24.1	185	25.3
"201296_s_at"	485.6	467.7	552.9	494.2	877	1551.6	686.1	985.7	794.7	601.1	676.9	446	897.1	517	459.7	364.3	403.8	726.3	487.3	430.6	415.7	582.8	562.1	627.6	502.4	790.3	758.1	671.2	536.5	554.3
"201297_s_at"	187.6	93.2	28.7	46.4	38.2	63.3	57.6	5	61.7	72.1	50	89.9	131.4	49.9	90.6	99.4	27.1	78.6	85.1	92.2	237	170.3	104	87.2	118.5	96.8	95.5	63.5	82.1	104.6
"201298_s_at"	329.9	210.1	142.8	132.5	128.7	152.2	213.1	112.1	205	178.4	166.1	290.7	361.1	184.7	248.4	196.9	181.6	438.6	226.4	179.7	556.5	419.5	253.7	280.6	444.9	294.2	338.7	274.1	278	291.3
"201299_s_at"	190.3	159.6	111.8	115.8	138.8	105.3	125.4	95.3	88.2	156.4	115.8	218.1	311.1	150.3	221.6	150.5	104.4	121.9	144.5	182.8	436.7	311.6	187.3	150.7	183.5	81.9	155.5	76.4	178.2	106.2
"201300_s_at"	1662.6	942.6	851	1015.4	978.7	1368.5	843.7	695.9	901.5	720.8	933.6	971.6	2063.9	1002.7	1241.7	1398.9	1057.9	1274.9	796.1	837.9	2189.4	2396	964.8	1315	976.9	1335.6	988.5	1005.2	813.1	1157.1
"201301_s_at"	799.5	1028.3	981.6	416.4	360.3	737.5	632.2	442.2	787.7	619.7	869.8	955.6	800.8	1280.9	857.9	1609.2	967.1	1077.5	923.4	870.4	880	1090.9	771	605.1	952.2	958.4	851.3	615.6	602.1	1063.5
"201302_at"	758.7	882.4	1138.3	667.3	497.2	1233.5	578.4	401.1	1093.3	679.2	909.3	1107.8	918.3	1397.6	1177.6	1858.6	802.8	1117.5	868.1	841.4	937.1	813.7	924.4	888.5	751.3	1220.8	811.7	756.1	653.7	1171.6
"201303_at"	944.6	867.2	688.3	799.7	860.1	700	1470.6	1352.2	736.3	804.9	412.4	733.5	549.5	590.5	619.6	704.1	425.5	794.8	565.3	475.8	462.1	446.3	565	303.7	712.6	592.8	589.8	366.6	504.8	650.3
"201304_at"	161.2	417.9	168.5	183.6	229.8	439.9	239.5	154.5	379	207.4	316.9	405.5	345.6	256.8	311	257.5	244	258.8	358.8	205.3	243.4	231.6	210.2	227.5	246	426.5	219.9	292.7	200.4	356
"201305_x_at"	736.3	839.3	872.6	590.7	525.5	700.9	526.8	699.5	587.7	445.6	467.9	404.9	601.5	320.6	470.1	409.6	317.1	286.4	318.4	255.1	594.9	384.4	319.1	463.4	342.2	467.4	230.8	468.7	270.4	264.8
"201306_s_at"	1777.1	2738.9	3285.9	2664.3	2079.5	2690.2	2101.2	2095.7	1982.9	1683.5	1929.7	1679.6	1478	1845.1	2129.8	2581.9	1338.9	1373.2	1497.5	1339.3	1340.9	1896.4	1280.5	1678.5	1209.2	2045.6	1125.4	1916.2	1312.3	1187.3
"201307_at"	556.4	842.8	643.7	782.7	452.5	601.9	315.9	406.5	600.6	399.9	579.4	391.7	197.3	449.6	389.3	591.8	499.5	820.7	454.4	463.2	256.6	390.8	407.4	342.6	306.9	345.8	440.6	243.1	434.9	283.3
"201308_s_at"	207.7	262.2	68.8	98.5	33.5	42.6	28	29.6	71.6	39	102.2	73.3	23.7	48.6	101.2	63.4	17.3	16	42.1	51.3	61.3	74.4	78.4	71.4	46	27.6	62.3	11.6	67.2	18.2
"201309_x_at"	55.7	45.2	50.3	50.6	54	47.6	63.9	40.7	29.9	61.1	216	222.9	55	122.1	109.1	82.3	120.8	137.4	134.4	170.3	162.4	138.9	147.4	41.2	85.7	79.7	194.8	63.2	149.5	91.2
"201310_s_at"	141.9	106.5	94.6	86.5	68.9	173.9	95.2	198.9	83.3	158.8	1192.2	636.2	234.2	830	556.5	403	549.5	432.1	870.8	1006.3	349.4	365	816.3	420.6	391.1	978.9	1004.6	390.3	854.9	482.4
"201311_s_at"	411.6	488.1	368.8	193.3	227.3	448.7	340.8	219.6	418.6	362.8	383.7	696.8	269.5	520	734	759.3	530.2	731.3	540	472.8	296	813	510.6	359.3	353.8	493.9	568.4	262.7	486.9	408.4
"201312_s_at"	862.9	1316	1081.7	862.8	777.8	2013.8	1011.2	834.7	1615.8	1181.6	1248.2	1575.8	1189.5	1392.7	1846	1712.1	1381.9	1598.6	1300.8	1305.4	1043	1834.8	1324.1	1238.7	1335.3	1876.2	1739.8	1301.9	1323.9	1479.9
"201313_at"	36.9	51.9	90.4	111.2	241	59.6	285	382.5	119	141.3	107.8	45.1	31.2	71.3	54.4	33.7	120.4	52.5	90.3	59.5	39.5	48.1	165.4	67.2	87.9	65.8	117	99.3	134.9	105.7
"201314_at"	124.3	117.7	116.2	109.1	102.2	89.8	40	71.4	166.1	166.6	116.6	96.6	124.3	86.2	90.5	63.8	74.4	21.5	187.1	195.1	101.4	61.9	161.9	70.3	18.4	43.5	95.2	80.5	159.2	72.6
"201315_x_at"	4117.2	2068	3199.2	4710.5	3944	2408.1	7545.6	5440.5	4007.6	2841	3087.4	3041.1	3003.5	4380.3	2748.7	3096.2	3420.5	3259.2	2647.8	2501.9	3974.7	1519.5	2639.8	3037.4	2577	2373.9	3241.7	4354.3	2410.6	3148.8
"201316_at"	80.5	86.2	91.1	104.7	86.9	133.9	127.3	121	98.9	115.8	118.8	99.5	47	127.4	82.4	129.4	119.1	114.9	126.2	109	81.6	129.5	115.1	106.9	111.8	176.3	122.5	129.3	112.9	156.1
"201317_s_at"	269.4	447.1	392.5	420.9	586.5	597.8	635.2	414.6	536.2	578.6	490.7	445.1	277.2	459.7	486.8	660.2	528.9	522.8	537.6	421.2	222.4	653.8	509.5	506.4	605.7	586.4	600	573	423.5	682.8
"201318_s_at"	1854.3	1242.3	1018.1	1195.4	1058.6	1548.3	1425.1	817.3	1180.8	798.1	1239.5	958.4	893.3	1323.6	1338.8	1692.6	1282.3	1381.5	813.1	837	1347.5	1850.6	1842.2	1490.2	1253.9	1493.9	1345.3	1141.6	922.4	1380.6
"201319_at"	779.3	435.6	545.5	519.3	553.9	712.6	680.9	419.7	641	553	457.8	474.6	429.7	428.1	415.7	396.8	518.4	530.6	493	402.5	494.6	761.8	561.1	533.7	675.5	633.9	719.5	524.8	548.6	502.1
"201320_at"	163.3	140.4	225.9	134	139.2	104.8	97.5	182	218.7	142.4	121.7	139	128.4	129.4	108.3	138.4	169.9	175.1	148.8	94	113.9	108.9	93.1	126.6	178	114.3	197	177.3	89.5	137.1
"201321_s_at"	183.7	210.3	168.3	174.5	205	215.9	197.8	135.1	192.2	269.5	204.4	152.9	235.7	125.1	199.3	186.4	173	188.4	224.5	208.6	192.2	191.7	183.3	186.1	127.6	165.8	183.6	152.4	170.9	125.4
"201322_at"	995.8	853.7	1048.2	1473.2	1005.2	807.4	1237.8	982.8	1235.7	1202.8	771.1	890.6	850.7	1118.5	1182.1	967.1	1459	1126.9	1273.3	982.4	588.2	921.8	938.7	854	1124.3	928.2	1045.8	1070.8	1094.5	1091.9
"201323_at"	174.1	85.1	52.4	120	65.1	87.2	129.7	90.4	58.6	82.7	53.4	46.7	147.3	72	60.5	81.1	74.5	63.7	43.5	53.9	174.3	104.7	67.3	60.9	80	96	69.1	49.3	53	65
"201324_at"	2756.5	2068.2	1281.6	1803.1	1575.9	2483.3	1138.9	1931.5	1509.9	1123.9	1076.9	641.7	745.7	1094.8	725	1389.6	814.1	694.1	682.9	609.1	1752.2	1112.4	1148.2	980.8	858.8	828.9	943.6	937.1	659.1	931.2
"201325_s_at"	1688.1	1353.8	945.2	1150	1119.7	1589.9	763	1260.4	937.4	728.1	453.4	571.8	312.9	759.7	469.3	853.4	519.6	416.1	402.2	295	822.1	601.3	646	529.4	428.8	323.8	576.6	604.4	399.5	454.1
"201326_at"	493.6	174	202.8	466	190.8	165.5	151.1	134.9	158.1	121.6	204.5	139	242.2	187.6	158.2	196.1	89.6	58.1	85	151.1	226.1	157.3	180	263.9	107.3	123.7	155.7	199.4	92.8	111.9
"201327_s_at"	553.1	176.9	164.6	272.5	295	158.5	325.2	179.8	168.3	196.9	228.4	161.9	254.8	245.5	147.5	212.9	225.9	151.9	147.4	137	267.4	320.1	195.7	239.1	157.4	221.7	212.8	211.4	138.4	171.1
"201328_at"	447.9	369.1	322.6	665.5	576.7	309.9	736.8	421.7	359	163.4	156.1	117.6	235.3	192.2	180.6	197.3	217	146	213.3	189.6	319.1	250.2	160.3	273.9	189.5	136.6	196.3	125.5	212.3	196.6
"201329_s_at"	403.9	487.4	273.1	582.5	557.5	266.1	764.7	566.3	282.4	174	144.8	148.7	253	123.3	169.7	133.9	153.2	94.1	134.9	128.4	299.3	133.3	197.4	167.1	94.9	93	123	79.2	114.7	131.3
"201330_at"	109.4	137.4	143	276.9	167.1	340.7	209.5	132.3	206.6	203.5	286.9	264.6	63.2	240.2	281.4	293.6	277.3	275.7	199.2	168.8	67.9	168.7	299.4	306.9	178.2	423	196.6	257	217	239
"201331_s_at"	494.1	719.9	1121.4	845.8	652.2	588	643.9	604.2	1101.7	657.4	623.3	529.4	634	622	536.9	788.6	727.7	656.1	665.7	689	529.8	537.5	607.1	633.3	719.7	577.1	555.9	712.4	566.6	695.6
"201332_s_at"	70	140.4	108	105.6	79.9	16.5	73	18.7	97.3	67.5	92.1	98	139	100.1	82.4	150.4	95.1	61	116.8	109.4	82.5	71.9	95.5	30.2	32	11.9	51.1	31.1	121	36.2
"201333_s_at"	64.5	64	19	115.4	60.7	60.4	39.3	139.7	27	131.9	86.5	50.3	57.4	45.4	80.7	58.8	52.9	25.1	83	125.1	75.9	68.1	77.7	109.1	106.6	93.5	63.1	90.5	80	53
"201334_s_at"	371.8	525.8	608.4	641.7	726.2	1029.7	362.3	813	661.3	448.2	542	558.2	386.9	587.2	434.4	575.5	666.6	561.7	572.9	409.3	160.4	317.5	439.7	472	449.4	702.6	516.1	532.9	409.7	502.6
"201335_s_at"	14.1	40.8	23.4	35.2	18.3	14.2	13.6	19.9	30.9	24.3	17.6	36.6	19.9	31.5	11.7	47.2	24.6	20.7	34.8	18.9	1.4	18.4	33	32.4	20.9	34.1	23.8	19.2	12.2	18.4
"201336_at"	1503.9	1729.5	1449.2	1495	1218.3	1533.4	1015.6	925.6	1413.2	1111.8	806.6	1360.9	1056	1330.6	1417.3	1606.7	1297.9	1357	1083.6	1404.6	1467.7	1068.9	1315.1	956	1206.2	1236.8	1009.2	1264.1	1429.6	1263.4
"201337_s_at"	429.7	413.6	144.6	101.9	234.5	135.5	277.1	104.1	349.2	194.7	109.8	389	232.2	288.9	403.2	602.1	481.6	370.8	248.2	269.4	346.3	357.2	287.2	136.2	256.8	112.3	272.1	100.4	225.4	213.2
"201338_x_at"	680.3	739.6	467.7	862	789.7	815.9	930.7	548.1	562.2	967.9	833.9	799.7	939.4	923.6	691.4	1035	550	647	532.2	518.3	799	911.9	1065	1016.9	881	1154.1	667.6	911.7	723.6	986.8
"201339_s_at"	415.5	352.2	372.1	459.5	257.5	502	362.3	221.2	476.9	396.4	448.8	814.5	448.1	744.7	809.8	848.4	665.1	679.4	546.2	474.1	332.4	885.8	554.7	450.2	403.6	493.3	497	310.4	466.8	483.8
"201340_s_at"	7.6	2	17.8	31.1	4.9	18.1	5.9	21	6.5	9.5	61.2	67.3	47.9	73.1	99.1	23.4	23	24.5	24.3	32	60.2	58.6	43.1	50.6	22.1	31.4	34.1	9.3	22.9	36.5
"201341_at"	25.3	44.2	23.1	66.2	61.7	32.2	95	54.3	25	132.1	164.1	140.2	22.7	96.1	116.5	129.1	84.9	154.3	180.6	224.2	59.6	164.6	113	111.6	121.5	132.6	89.3	112.1	187.7	61.1
"201342_at"	327	216.5	179.4	184.9	188.5	224.1	339	176.2	191.3	188.6	204	247.8	417.1	188	189.6	231.4	205.6	212.8	233.9	185.9	280.1	214.3	229.1	198.5	246.4	197.7	210.7	245.7	224.9	250.3
"201343_at"	234.7	257	207.3	337	377.4	533.9	379.9	215	334.3	304.2	301.7	306.9	279.8	254.9	287	275.8	351.1	428	372.2	258.5	278.8	351	298	269	438.6	410.3	438.7	469.5	317.6	384.5
"201344_at"	43	68	46.6	36.9	41	54.9	68.1	69.5	35.7	70.5	75.3	48.9	45.6	75.5	57.7	75.2	33.1	62.3	64.5	66.7	72.7	68.4	66.1	69.2	44.4	82.4	74.3	70.4	41.1	49.5
"201345_s_at"	299.2	275.2	330.1	286.6	369.4	433.8	267.8	276.4	293.6	251.4	296.6	283.4	338.9	349.5	406.9	480.5	304.7	337	349.9	240.6	346.3	352.3	309.8	392.4	437.7	480.4	273.5	272.9	245.3	366
"201346_at"	439.9	504.6	367.1	443.2	438.7	336.4	390.7	257.2	413.2	462.2	387	354.9	159.2	418.9	395.9	418.8	332.2	337.3	347.6	397.4	139.6	433	330.4	326.4	348.5	430.5	258.8	302.9	331.8	312.9
"201347_x_at"	202.3	241.5	240.3	214.9	206.7	147.7	265.3	243.9	267.1	228	199.7	234.5	307	296.8	254.8	247.9	267	308.4	239.3	237.3	239.5	185.7	200.5	121.9	245.3	208.8	267.2	265.6	253.9	313.2
"201348_at"	8374.7	9133.8	12575.5	7250	5653.1	7549.3	8067.4	7311.7	6138.8	5010.5	2002.6	6097.1	5421.5	4462.9	4786.4	5874.2	4657.4	3697.5	4205.1	6090.2	1680.3	1128.9	1513.6	1105.3	2458.2	3681.6	1723.6	1445.6	1761.8	2281.1
"201349_at"	115	164.2	158.7	237.5	222	253.7	218.3	251.2	192.9	218.2	170.7	304.8	236.5	169.2	208.5	225.2	247	374.5	370.1	315.5	215	222.9	240	242.1	353.7	252.8	248.9	288.9	190.4	435.2
"201350_at"	182.9	203.6	319.4	298.3	432.6	205.7	535.1	357.4	364.7	346.6	294.8	215	229.8	221.2	217.8	331.1	369.5	335.4	369.6	367.8	210	202	278.2	234.9	483.2	258.1	296.6	403.3	336.1	356.7
"201351_s_at"	938.7	600	402.4	425.2	484.3	394.4	434.5	386.9	371	355.4	386.7	569.5	607.3	571.2	581.5	558.5	387.2	476.6	496.4	429.9	888.9	577.7	476.8	480.3	482.5	416.8	445.5	310.8	393	445.1
"201352_at"	924.1	818.5	543.8	743.6	816.6	1052.6	826.4	765.5	735.5	556.8	672	653.7	916.3	423.6	607	570.6	639.3	719.2	582	484	1007.3	829.8	546.5	645.7	730	1016.8	680.6	839.4	583.8	775.7
"201353_s_at"	80.4	145.1	216.2	260.6	242	101.4	168	157.1	176.7	215	162.4	78.4	93.8	95.9	104.1	84.1	81.4	93.2	123.4	183	89.9	90.1	134.2	156.9	127.6	80.5	115.8	127.4	186.2	112.8
"201354_s_at"	72.3	89.8	85.5	104.2	99.5	141.1	59.8	145.1	149.2	94.2	41.6	72	71.3	54.1	92.6	83.8	156.8	67.9	77.3	111.4	98	94	51	87.6	120.5	128.3	87.4	60.2	98.9	71.6
"201355_s_at"	63.2	89.9	130.5	70.9	60.6	108.4	135.2	157.4	73.2	106.4	115.7	33	172.2	96.5	119.1	132.4	122.1	81.9	96.4	126	136.9	163.9	102.9	137.6	120.7	103.8	105.9	110.8	119.4	105.8
"201356_at"	408.9	545.3	490.8	695.7	984.6	735.2	517.2	812.6	726.8	659.4	396.2	385.7	475	326.9	346.7	454	572	487.1	483	439.5	382.1	472.7	380	437.2	481.9	542.8	557.7	515.2	529	457
"201357_s_at"	124.9	94.7	150	145.5	118.6	86	132.5	145	120.4	164.9	90.3	90.5	120.8	101.8	103.9	133.9	134	105.6	107.8	115.2	139.5	141.9	114.4	99.8	92	93.2	125.7	70.6	91.6	88.3
"201358_s_at"	1400.9	605.6	836.2	745.7	949.1	1315.8	835.6	878.9	810.9	617.1	945.4	885.7	2058.5	823.3	1000.4	757.1	811.2	988.7	759.5	619.9	2055.7	1242.3	679	1051.8	1102	1373.7	1157.2	1379.9	838.8	1100.4
"201359_at"	297.2	328.8	390.8	503	675.7	618.2	456	377.5	567.1	360.4	544.9	457.8	429.1	594.9	590	645.9	549.8	780.7	525.7	454.4	380.3	603.8	574.3	596.6	903.1	698.9	804.6	637.2	549.3	695.2
"201360_at"	1171.1	4234.1	2480.1	1469	2659.9	2315.5	4072.9	3642.6	3955.9	4708.9	2196	3490.5	2986.9	3207.7	2585.4	5291.4	5172.1	5193.1	3192.5	3486.5	2143	4134.9	3609.5	3245.8	5155.6	3141	5100.6	5610	3728.7	5374.4
"201361_at"	374.6	390.4	332.9	398.8	367.2	234.3	365.9	261.2	429.5	434.7	304.5	373.4	383.7	462.8	304.6	509.5	397.4	342	463.1	500.8	352.6	326.5	416.6	377.7	549.9	217.8	424.9	323.3	436.5	369.6
"201362_at"	115.2	204.1	225.5	175.6	93.5	92.8	166.1	93.4	133.4	132.4	285.7	211	95.2	333.2	354	282.9	244.2	301.6	208.8	127.1	126.7	139.5	233	226.7	185.9	220.6	205.1	200.8	269.1	233.4
"201363_s_at"	103.6	176	162.5	108.7	46.2	59.2	162.9	91.7	108.7	143.5	144.7	157.6	102.4	223.6	237.4	176.3	254	246.6	161.7	131.4	105.4	127.2	128.7	172.6	145.9	133.1	192.6	139.6	210.8	168.5
"201364_s_at"	319.5	298.3	262.6	338.1	494.1	277	537.5	399.3	397.9	400	311.1	637.5	683.9	536.2	466.5	309.2	450.3	553.7	496	418.2	496	415.8	410.7	402.6	481.4	338.6	581.5	422.4	530.1	452.7
"201365_at"	236.2	199.7	329.8	397.8	411.6	265.1	334.9	295.6	361.7	304.6	414.9	395.7	395.7	362.3	407	258	448.8	441.7	508.4	395	329.2	303.9	454.6	385	313	308.2	379.2	334.5	386.3	325.9
"201366_at"	707.5	570.3	385	554.4	595.3	1049.5	555.8	572.1	637.5	454	502.7	449.8	799.7	396.4	523.3	601.4	426.6	607.9	469.2	405.3	778.7	678.3	366.6	449	615.7	744.5	636	546.5	366.6	749.1
"201367_s_at"	268.1	669.5	523.8	268.5	609.4	164.3	252.5	343.1	1199.7	817.1	166.6	105.3	54.3	66.4	57.8	76.5	4.3	149.5	169.7	138.4	149.3	85.3	176.4	112	243.7	54.1	400.5	266	238.3	199
"201368_at"	4327.4	4703.8	7203.5	4085.3	3091	3459.6	1919.2	1767.2	4275.7	3146.6	1447.8	1388.7	1352.1	2069.8	2127.9	1975.4	1380.8	1537.5	1694.6	1290	2365.7	2246.4	1527.4	2425.8	1568.2	1770.9	2124.4	1697.9	2515.5	1363.5
"201369_s_at"	350.2	919.3	768.9	448.9	730.5	196.3	303.1	469.3	1564.1	1115.5	242	164.5	77.1	145.8	127.7	71.7	222.9	214	222.1	252.7	184.8	185.8	175.5	214.3	202.1	94.4	461.8	259	247.9	197.6
"201370_s_at"	61.8	71.8	60.1	58.6	51.3	73	85.4	59	66.1	45.2	40.5	62.3	44.7	61.8	70.7	56.3	55.2	61.2	49.5	64.8	28.6	48.6	60.5	30.1	67.7	65.6	71.2	48.5	45.6	54.9
"201371_s_at"	387.8	409.9	526.8	439.6	409.5	470.9	285	408.4	360	263.6	418	408.8	379.2	412	487	474	414.3	384.7	349.9	295.6	340.7	497.8	451.2	472.9	303.7	450.3	349.6	420.9	393.5	295.8
"201372_s_at"	2.4	7.6	7.8	29.1	2.9	1.9	2.1	3.3	1	12.4	5.4	1.9	4.7	21.3	3.5	3.1	3.1	2.8	17.5	34.5	30.6	3.5	9.6	13.2	2	3	1.4	1.8	3.4	2.6
"201373_at"	40.7	82	14.1	239	91.3	4.7	89.4	19.2	127.5	103.1	466.5	153.8	43.2	243.1	117.5	283.4	315	85.6	171.9	157	6	35.4	124.8	116.7	44.3	20.8	57.6	134.2	113.2	117.9
"201374_x_at"	3.1	14.1	5.9	7.8	3.6	2.1	1.4	2.4	2.2	3.1	5	2.8	10.5	1.8	10.9	1.4	2.3	1	1.4	2.1	22.5	6.9	2.1	3.1	1.2	1.7	1.7	1.8	1.3	1.3
"201375_s_at"	1188.3	832.7	773	910.9	827.1	1196.6	762.2	705.7	728.8	931.3	633	884.7	878.1	599.7	791.9	910.8	789.1	843.6	829.3	665.2	759.2	767.1	683.5	491.4	666	746.8	685.6	622.1	546	619.9
"201376_s_at"	642.4	373.5	189.8	272.9	341.3	173	393.8	197.8	199.5	222.8	140.6	249.7	403.7	202.2	193.2	181.8	217.8	145.7	142.2	133.5	318.8	343.7	257.6	215.8	161.4	86.1	180	120	152.3	122.9
"201377_at"	153.9	178.6	129.2	259.7	288.3	181	166.5	271.3	158.6	289.6	116.1	79	199.9	131.1	73	93.7	124.8	79.3	75.8	42.2	149	157.1	84.8	98.6	86.6	95.9	91.4	128.2	103.8	130.4
"201378_s_at"	247.8	209.2	247.7	269	309.2	130.3	261	233.4	286	247.2	198.1	187.4	248.1	147.6	198.7	178.1	270.3	152.1	172.3	125.7	173.4	204.4	221.5	183.2	168.6	91.1	203.5	145	207	164.7
"201379_s_at"	242.3	260.2	217.9	303.5	207.2	133.3	243.8	195.5	260.8	237	286.9	269.7	572.3	329.9	272.2	267.8	347.5	236.6	363.2	326.2	271.5	205.1	313.9	294.5	315.5	213	249.3	491.5	447.3	469.8
"201380_at"	401.6	581.1	267.7	207	329.4	481.1	223.1	227.9	252.5	465.7	289.8	444.3	470	328.2	427	398.8	151.9	204.6	319.3	350.5	322.9	235.6	190.1	167.9	179.7	164.3	271.2	156.5	204.2	164.8
"201381_x_at"	357.8	234.4	196.1	204.8	149	246.7	255.1	112.8	177.6	161.7	240.4	257.9	412.1	306.1	208.6	327.8	188	304.7	221.4	217.7	389.4	342.8	246.3	251.2	304.9	360.6	304.1	328.9	230.1	289
"201382_at"	50.9	13.3	36.9	4.5	12.7	5.1	5	21.9	17.8	31.8	35.7	41.8	21.8	28.6	23.5	59.5	20.4	27.9	25.1	45.2	31.2	63.5	23.2	49.2	32.9	48.3	4.3	6.7	11.6	4
"201383_s_at"	269.2	181.6	204.4	73.2	150.2	173.9	187	119	150	135.1	216.1	315.3	324.1	260.9	255.6	255.6	218.9	191.6	288.3	270.2	236.5	213.1	183.1	183.6	198.3	110.7	230.4	102.1	267.3	136.1
"201384_s_at"	464.1	445.4	584.4	406.8	380.1	351.3	331.9	324.1	335.2	239.1	302.8	467.3	496.5	478	452.4	510	355.4	323.5	437.9	275.7	321.3	353.6	360	421.6	366.6	422.1	322.9	329.7	314.4	290
"201385_at"	1272.9	679	869.9	916.3	994	1203.1	1007.2	1231.3	736.4	787.6	796.5	802.9	713.1	644.2	842.9	841.8	706.1	799.6	672.3	419.8	907.2	991.7	574.3	697.6	858.6	1089.7	797.6	950.9	542.4	811
"201386_s_at"	532.1	385.7	403.9	441	520.2	312.5	739.7	348.6	269.1	431	282	518.2	111.7	369.2	420	470.5	427.7	424.1	366.4	394.9	283.8	461.3	431.5	336.5	487.1	360.6	397.4	273.9	408.4	322.8
"201387_s_at"	112.6	109.6	107.6	187.9	112.6	107.7	162	307.8	186.8	281.1	157.6	151.2	148.2	281.6	122.6	179.6	153.9	130.7	183.9	257.7	61.5	129.4	160.3	100.5	117.8	139.1	132.6	130.4	162.7	68.2
"201388_at"	129.8	157.9	126.6	221.4	239.3	51.1	142.2	98.8	187	243.6	128	133.9	188.7	87.4	117.3	55.4	163.5	133.8	154	145	120.3	109.5	126.6	112.1	87.4	51.8	84	106.8	158.3	150.1
"201389_at"	187.7	741.5	626.4	472.6	335.3	193.6	495	598	478.1	386.3	390.9	200.9	179.3	275.5	193.2	264.3	258.2	187.6	211.8	310.1	246.1	238.5	364.8	349.2	214.4	184.2	223.3	312.6	343.5	229.6
"201390_s_at"	421	465.5	391.8	465	710.2	728.1	864.5	716.1	898.2	729.3	529.6	585.6	509.8	535.8	768.7	517.3	777.4	775.8	760.5	640.7	466.7	504.6	583.3	610.2	723.3	853.7	810.2	1004.8	823.6	942.2
"201391_at"	172.1	199	229.3	266	253.2	119.6	245.6	302.6	147.8	319.3	309.6	237.6	217	208.4	297.1	260.4	268.2	161.1	189.4	278.4	257.9	224.1	239.5	221.6	251.5	164.9	191.4	208	299.2	188.1
"201392_s_at"	149.6	153.7	171.3	164.1	95	50.6	90.7	99.1	122.2	122	225.4	214	229.9	187.4	160.6	92	138.6	107.5	105	140.3	257	199.1	264	240.4	193.9	102.3	143.8	92.3	178	84
"201393_s_at"	417.7	322.4	346.9	298.6	310.4	132.3	263.8	216	408.5	301.6	414.4	344.1	538.1	295.5	258	220.6	407.4	506.9	396	291	538	476.9	441.6	418.3	722.5	358.1	557.1	374.7	488.1	395.9
"201394_s_at"	352.9	275.3	408.8	233.9	207.1	152.2	241.8	230.5	286.8	297.7	393	300.6	226.7	328.3	250.9	293.5	326.2	253.1	313.5	344.2	286.6	273	290.4	308	200.7	238.5	266.3	175.8	387.6	205
"201395_at"	301.2	320.1	658.6	351.3	458.6	723	221.9	351.6	609	482.2	515.5	358.4	400.1	459.6	245.2	390.1	403.4	565.4	577.8	473.6	294.5	307.8	447.1	518.9	420.6	615.4	526.7	467.5	520.2	470.7
"201396_s_at"	44.2	34.4	58.9	56	11.3	9.6	15.7	21.4	35.5	8.4	54.4	43.2	86.3	52.1	64.9	51.7	23	27.4	40.3	26.2	88.6	53.2	18.3	74.4	10.9	13.1	45.4	41.1	42.5	10.5
"201397_at"	91.6	69.6	145.2	409.5	109.3	109.5	118	144.9	91.7	113.1	96.4	90.5	71.1	76.4	60.8	40.2	69.3	36.3	69.1	84.6	74.4	65.4	56	49.7	49.2	38.5	78.1	62.4	67.6	59.8
"201398_s_at"	1741.9	1315.5	1154.3	1198.9	1054.8	1089.5	741.5	689.4	1072	843.9	1279.3	1160.5	1925	1401	1167.4	1409.7	1213.1	1235.1	1074	866.1	2060.9	1530.1	1313.2	1636.1	1339.4	1555.3	1205.8	1514.7	1073.7	1449.5
"201399_s_at"	1527.8	679.4	535.1	424.8	511	282.5	595.2	185.2	332.9	357.4	515	1246.3	1398	841.8	1131	1171	1055.8	776.4	601.7	535.3	1586	1237.3	868.9	861.9	1115.8	336.2	666.4	315.7	696.9	423.5
"201400_at"	1422.4	593.7	694	881.8	722.1	259.1	918.2	731.2	555.1	755.7	681.4	766.9	1575	821.7	1006.3	860.5	906.7	761.4	870	715.2	1748.3	895.3	635.9	971.7	783.7	558.8	679.1	1013.6	787.1	1130.7
"201401_s_at"	12.7	43.6	22	32	60.6	9	8.9	24.5	24.5	37.7	33.5	94.5	25.1	41.4	33.5	51.6	28.4	34.9	57.8	71.4	25.8	64.2	93.3	69.8	53.2	7.7	41.2	71.1	124.7	51.4
"201402_at"	8.6	5	8.2	9	7.3	6.2	10.8	9.9	7.9	10.3	10.1	7.5	21.5	5.6	6.6	8.8	11.2	9.8	5.8	11.3	11.3	6.8	6.3	8.3	9.4	10.5	8.7	9.9	8.7	7
"201403_s_at"	1106.3	895.1	1061.2	910.8	1026.4	657.8	943.7	772.3	1025	1050.9	1161.4	1691	1051.3	1736.1	1455	1692.8	1288.4	1324.4	1250.1	1432.7	1622.2	1233.1	1285.5	809.3	1109.5	845.1	1077.5	1076.9	1259.8	1357.2
"201404_x_at"	193	67.4	54.3	76.2	189.6	220.4	28.9	171.4	137.2	105.9	112.8	176.8	235.6	108	123.6	81.1	217.2	137.4	168.1	137	258.1	158.6	151.1	170	164.5	171.2	189.6	178.2	168.2	134.8
"201405_s_at"	500.6	340.8	443.6	504.6	297.8	210.6	372.4	351.4	349.3	305.7	393.8	339.5	543.3	524.8	408.4	511.6	388.6	320.2	384.8	295.7	422.7	360.2	381.4	353.3	269.7	368.5	274.5	395	260.7	312.7
"201406_at"	3979.6	3418.3	4326.1	3521	4063.1	3996.2	6388.8	4339.6	3214.5	2826	2569.6	3155.1	2550.9	4906.6	4440.8	4569.8	4424.5	3739.4	3443.7	2850.9	1626.3	5422.1	2916.2	3909.6	3336.7	3477.3	3562.7	4376.9	2783.6	3045.9
"201407_s_at"	257.4	358.1	209.3	213.8	164.8	230.5	163.3	151.7	310.9	163.3	167.9	121	179.9	110.7	134.1	150.2	173	154.1	164.8	111.2	187.3	122.8	181	168	130.3	161.2	200.8	198.9	145.1	168.1
"201408_at"	203.7	413.5	366.9	373.4	242.1	217.4	249	241.2	313.5	156.5	164.2	183.1	155.8	135.3	154.9	193	141.8	193	146.7	190.1	165.6	157	236.7	147.5	193.6	214.5	219.4	172.1	162.1	111
"201409_s_at"	210.5	446.6	351	300	223.2	288.2	216	278.3	371.6	232	270.6	201.5	86	165.7	212	235.4	317.5	228.5	187.5	153.8	145	84.4	246.7	248.3	256.1	197	259.7	268.4	202.3	229.2
"201410_at"	354.6	354.4	393.2	519.4	286.3	471.2	208.2	343.5	346	384.3	401.1	556.6	425.7	531.5	701.2	441.5	500.7	588.2	470.6	483.2	669.5	782.2	571.6	875	599.6	827	547.7	700.1	688.3	587.8
"201411_s_at"	191.8	103.9	129.9	167.6	53.3	25.4	24.9	68.9	53.6	62.4	141.2	135.6	244.6	165.3	146.7	119.9	46	91.7	91	57.1	330.8	236.9	232.3	152.4	173.6	57.4	75	102.2	226.6	197.6
"201412_at"	406.6	815.9	666.9	547.9	973.5	621.7	732	733.6	1101.2	838.2	747.2	642.1	536.7	591.4	631.4	836.3	899.8	895.8	868.1	799.6	430.5	458.2	782.2	498.3	991.1	579.7	946.4	889.3	724.8	894.7
"201413_at"	432.1	412.8	518.9	502.6	182.8	253.3	282.1	266.3	415.1	387.3	404	341.9	402.6	464.2	417.3	399.2	350.4	394.9	379.8	340.6	390.7	441.6	460.6	411.1	246.6	327.5	371.9	282.1	400.4	399.1
"201414_s_at"	160.8	191.2	237.9	144.4	103.8	85.2	160.3	229.1	183.2	228.7	287.1	227.5	229.4	250.4	193.8	188.1	207.3	211	275	267.2	233	248.2	232.1	203.6	196.9	132.2	192.1	273.7	276.3	185.5
"201415_at"	88.4	64.3	71.4	125.1	53	15.1	67.3	114.8	81.5	121.8	113.4	111.1	134.5	125.2	117	93.1	120.1	147.1	124.9	108.8	155.8	105.3	94.8	158	99.4	152.1	86.8	136.9	117.1	164.6
"201416_at"	89.4	263.2	150.4	59.9	311.9	266.4	211.8	313.2	114.5	181.6	279.4	154	129.9	231.7	84.3	114.8	137.8	74	223.4	314.6	156.6	113	303.7	143.3	117.5	174.2	216.3	187.9	185.3	74.1
"201417_at"	114.1	489.8	313	319.4	441.5	360.3	317.5	469.4	246.1	219.6	476.8	333.1	104.3	715.9	441.5	361.3	535.7	277.3	594	595.8	155.2	80	355.3	381	225.9	382.6	513	476.9	505.2	241.1
"201418_s_at"	110.9	103.8	64.2	112.2	83.9	21	56.1	290.1	26.5	32.8	110.3	20.5	117.5	191.9	91.4	94.1	23.1	27.9	55.1	58.2	89.7	79.8	109.6	87.3	62.6	31.3	58.4	91	43.1	20.9
"201419_at"	164.3	254.8	182.3	268.8	291.9	124.5	179.2	213.7	265.9	201.5	204.5	209.8	184.9	192.3	135.3	156.5	258.4	204.9	200	202.1	48.4	109.9	188.2	121.9	212	140.5	222.3	124.1	210.8	210.8
"201420_s_at"	257.1	121	22.5	96.5	14.5	10	16.2	19.5	7.7	30.7	109.7	156.7	168.9	121.4	157.9	116.9	32.5	25	81.5	117.3	145.9	105.2	144.6	110.2	17.9	11.4	24.8	9.2	130.6	71.6
"201421_s_at"	215.2	155.1	88.8	146.4	46.9	70.1	125	103.8	96.5	147.8	139.5	145.4	122.8	221.5	112.2	135.2	156.7	138.8	133.9	193	117.9	159.8	174.6	179.8	174.7	133.5	133.3	147.8	156	133.2
"201422_at"	2246.5	1061.7	745.3	2235	399.4	446.3	1057.9	261	2297.2	1973.8	3483.8	5654.7	4458.1	1539.5	4209.8	3026.6	5621.1	5077.6	3232.9	2978.7	5309.8	3675.9	3984.8	4595.2	5755.4	3338.4	3767.3	3848.8	3457.3	4918.4
"201423_s_at"	255.3	217.2	210.7	174.9	135	97.7	112.2	91.4	146.6	188.5	200	136	164.4	172	184.2	186.5	186.6	98.4	134.9	152.5	162	238.5	223.2	157.9	96.4	112	84.1	71	160.4	63.5
"201424_s_at"	209.2	101.5	87.6	100.1	108.2	186.9	102.5	95.4	152.6	75.4	93.5	78.7	217.7	51.4	63.8	77.1	101.5	117.1	80.5	59	115.4	176.9	95.2	139.5	111.4	135.2	139.9	126.5	78.1	107.5
"201425_at"	383.9	703.8	829.3	726.4	824.3	1102	587.5	569.3	1216.8	1439.9	970.6	1043	1092.6	821.8	981.3	1316.3	1415.4	2066.8	1220.3	1185.9	1255.4	1340.9	684.2	1344.2	1648.5	1932.9	1139	1491.1	1050.5	1396.2
"201426_s_at"	6116.8	7138	13383.5	7654	6004.9	7920.3	7735	8074.1	5506.6	4639.2	6686.4	6789.4	7991	9863.6	8496.6	9143.9	8469.7	6036.9	4573.7	6936.5	7458.6	7060.1	5650.5	6936	6206.6	6534.5	6251.9	6493.9	5329.7	4860.7
"201427_s_at"	5651.7	3473.2	3959.9	3662.1	2754.2	5134.2	1392.8	2047.4	2976.1	2348.7	3167.4	2826.5	4920.1	3108.4	3653.2	4495.7	4056	3527.3	2451.2	3125.3	5198.4	5352	3810	4945.9	2817.8	3902.3	3293.5	3247.5	2493.5	3095.5
"201428_at"	6.1	18.6	30	25.3	10.1	15.3	6.6	12.4	13.7	14.8	8.6	5.7	11.7	3.5	5.8	6.3	12.6	5.3	19.1	17.4	11.4	5.3	25.3	24.9	11.1	14.4	7.8	6.3	10.8	3.9
"201429_s_at"	12579.5	8246.9	14283.5	8834.1	7174.6	9506.6	10654	10451.4	6048.9	6286.7	8853.1	8545.4	10713.5	13067.7	10526.7	10190	9935.2	6955.5	5542.6	9202.4	10204.2	8420.4	6979.8	9068.9	6808.1	7795.5	6710.9	8024.5	6718.4	6551.1
"201430_s_at"	122.6	157.5	131.1	84.5	74.4	70	146.4	102.9	90.1	98.4	322.7	237.4	103.7	221.6	138.7	125.2	238.9	245.7	250.4	178.4	359.1	266.2	247	184.4	377.8	202.4	332.9	311.9	200.2	215.3
"201431_s_at"	381.8	380.6	473.2	254.7	405.8	371	373	417.1	283	367.2	1973.9	640.2	264.8	1583.1	434.9	1224.9	1019.4	973.7	1075.4	602.5	623.1	933	886	914	1300.6	1258	1121.5	1311.5	501.6	663.3
"201432_at"	920.4	798.5	1123.4	437	547.4	1721.3	573.6	636.1	1275	813.2	488.9	1297.6	1385.7	830.5	1346.5	1091.3	985.2	1038.6	1275.3	984.9	741.7	802.4	582	428.5	729.5	1049.8	834.9	828.4	909.5	866.2
"201433_s_at"	491.9	435.6	424	405.2	598.6	488.4	625.1	470.4	463.6	651.4	454.6	411.3	457.4	496.2	388.5	504.6	620.6	627.4	551.1	450	556	654	562.9	544.8	558.7	761.1	670	883.3	529.3	648.2
"201434_at"	303.3	160.4	47.3	156.4	166.8	98.7	91.1	122.5	83.8	145.7	138.2	187.8	61.6	188.1	265.1	235.3	160.2	199.5	183.5	143	42.6	247.9	136.6	196.1	145.2	214.9	157.9	230.5	180.5	152
"201435_s_at"	157.3	313.3	183.6	265	330.2	289.3	346.8	301.1	208.6	297.3	250.1	337.1	178.3	268	351	240.8	332.9	218.3	293.3	213	220.5	144.7	230.4	324	277.6	250.3	324.4	262.2	246.1	242.1
"201436_at"	56.3	43.4	37.9	54.7	41.9	74.7	40.9	64.6	31.5	30.7	40.3	36.8	75.9	33.2	45.3	33.7	25.3	35.1	29.3	31.2	44	29.8	30.7	25.9	35.5	66	30.8	39.5	31.1	29.5
"201437_s_at"	198.3	98.9	73.8	155.6	175.4	165.9	114.4	164.1	106.2	109.6	116	93.1	156.8	69.6	101.5	103.8	202.2	123.6	85.7	87.4	162.9	96.4	82.5	189.2	125.7	168.3	107.5	168.5	77.9	126.1
"201438_at"	6649.4	4282.3	5001.8	5331.3	3101.6	5458.8	4718.7	5594.6	4586.2	3595.7	6227	4125.2	3823	7375.8	4090.5	3367.7	4994.2	4112.7	2897.6	3364.5	4276.5	3317.5	5352.1	5895.7	4238.8	4248.9	5403.2	4392.1	4632.5	3795.3
"201439_at"	59.9	111.4	165.2	92.1	195.6	114.6	138.5	200.4	157.2	184.9	117.6	70.1	146	126.7	75.8	126	156.6	130.3	139.1	138.4	106.9	101.3	128.6	110	122.6	93.9	198.7	135.7	133.5	123.6
"201440_at"	160.2	293.4	161.1	169.5	181.3	50.9	112.6	29.7	112.1	124.9	31.5	132.2	128	117.2	159.6	208.9	30.6	28.9	153.1	21.6	154.4	98.3	157.8	196.1	120.6	15.5	75.6	72.8	154.8	97.6
"201441_at"	907.9	637.3	621.6	639.9	512.4	444.3	564.7	485.6	551.4	408.7	707.6	587.1	227.5	716.1	590.7	816.7	615.9	674.1	532.8	490.9	684.2	435.3	665.3	641.8	417.4	618.7	337.8	722.4	487.1	739.1
"201442_s_at"	57	30.9	27.8	30.9	9.5	5.9	32	34.6	14.2	46.8	59.4	18.7	49.2	42.5	15.3	47.9	24	17.6	30.7	50.4	58.7	69.4	56	30.6	21.5	20.8	16.5	23	28.6	9.2
"201443_s_at"	1069.1	1023	793.7	914.6	925.6	1349.6	792.4	621.7	1198.9	669.6	1042.6	1355.1	1217.1	979.9	1311.3	1060.8	1277	1605.4	857.8	741.8	1346.9	1176.2	1196.1	1102.3	1114.6	1421.3	1279.2	983.8	1063.7	1320.9
"201444_s_at"	587.2	448.3	401.4	348.4	466.4	421.9	683.8	208.8	415.7	404	381.4	699.6	884.9	623.2	804.5	638	1063.8	1138.9	820.8	498.3	671.7	811.1	596.8	547.4	765.2	568.7	676.1	378.6	689.9	533.9
"201445_at"	332.3	244.4	208.2	396.1	330	368.1	513.6	439	390.7	269.4	338.1	177.4	241.2	478.1	344.8	261.6	350.9	111.8	240.8	211.2	280.6	170.9	192.9	170.1	70.1	209.2	259.2	207.6	262.1	230.7
"201446_s_at"	245.6	171.9	155.6	100.5	163.4	113.9	198.6	120.5	153.9	183.1	204.1	208.3	157.1	210.3	216.7	187	210.2	211.6	255.7	259.6	188.5	237.5	166	216.3	200.2	177.6	228.1	85.4	244	130.8
"201447_at"	99	87.4	98.2	67.9	52.8	58.6	31.6	96.9	54.8	81	137.5	93.6	72.8	127.3	114.8	121.9	137	96.1	103.5	140.4	82.9	124.4	95.8	112.8	84.3	121	107.9	64	121.4	88.5
"201448_at"	141.2	121.3	90.6	47.7	44.6	106	71.2	55.8	95.8	102	181.9	150.5	135.4	168	180.5	140.3	203.9	224.7	230.7	150.9	177.7	181.4	145.5	143.9	170.4	244.8	219.9	150.6	248.6	168.8
"201449_at"	30.6	54.9	73.3	45	92.9	85.6	38.8	39.8	87.5	82.8	63.4	93.2	47.2	73.3	52.1	53.3	93.8	91.8	108.1	104.3	56.8	72.7	71.6	103.8	106.1	152.8	96.6	71.4	121.4	66
"201450_s_at"	137.2	82.2	36.2	42	47	70.3	61.6	22.5	50.1	73.2	51.6	77.4	131.3	48.5	76.3	48.8	88	90.2	112.6	88.8	147.1	124.1	77.8	103.9	81.1	98.9	97.5	45.5	130	73.4
"201451_x_at"	17	13.2	2.5	4.8	2.8	12.7	3.5	5.9	11	17.9	7.9	5.5	8.9	3.8	2.4	3.8	3.5	2.2	4.7	4.6	8.6	2.1	20.7	6.8	2.8	6.8	2.6	3.1	3.5	1.7
"201452_at"	62.8	61.3	24.9	22.8	18.8	3	16.2	7.9	47.7	10.7	5.5	7.4	47.7	40.1	40.9	21.7	17.8	5.1	19.3	29.7	42	7.7	6.2	5.2	18	2.4	3.8	6.6	8.1	3.5
"201453_x_at"	1383.8	1290.1	939.9	1024.6	903.3	1038	1321	770.6	845	1227.1	700.6	915.4	1125.5	824.3	785.9	1081.5	816.4	780.3	987.9	997.5	794.1	806.8	701.9	569.1	568.5	777	772.8	885.6	1063.9	644.9
"201454_s_at"	122.6	192.4	185.9	128.4	205.8	250.2	131.8	162.5	198.9	166.7	224.9	175.3	118.7	94.1	132.3	111.7	169.1	211.7	163.2	179	150.8	114.1	199.1	171.9	193.8	211	126.2	206.7	124.6	129.8
"201455_s_at"	167.8	223.3	213.7	181.8	282.3	349	216.2	194.1	275.6	171.7	242.4	248.8	129.5	221.9	194	203.4	268	316.3	325.6	278.5	118	126.8	244.1	196.4	257.2	360	236.2	181	264.9	166.6
"201456_s_at"	210.9	156.7	228.8	226	93.8	148.2	61.2	80	133.9	180.2	165.8	174.4	221.6	157.1	226.9	183	144.2	111.8	151.2	134.7	162.1	182.9	149.1	178	90.2	127.4	155.6	121.5	163.5	91.7
"201457_x_at"	876	524.8	479.5	332	313.4	324.1	420.5	215.6	417.3	448.7	359.4	480	701.2	483.4	542.2	609.4	434.6	366	409.6	352.1	741.6	716	513.8	425.2	430.9	314.7	417.4	359.6	392.7	380.6
"201458_s_at"	267.1	224.5	261.8	390	198.7	470.8	261.8	117.9	286	231.4	311.1	395.5	262.5	340.9	285.5	301.3	260.1	260.2	310.4	196.1	233.7	217.4	296.1	299.7	190	355.7	338.6	275.3	288.7	214.4
"201459_at"	206	124.7	166.7	232.2	125	50.1	321	151.9	183.1	110.8	116.3	103.4	198.3	181.5	156.9	149.1	104.2	119.3	148.1	30.9	179.4	95.7	114.1	127.2	160.7	140.6	204.4	209.6	97.8	171.2
"201460_at"	130.4	319.9	217.2	339.8	550.7	273.1	384.6	661.6	321.7	214.1	271.4	216.5	170.3	223.2	173.3	195.2	277.9	254.8	233	208.4	222.2	240	346.6	360.3	531.3	288	364	475.9	391.1	477.7
"201461_s_at"	58.2	77.9	48.8	48.9	166.4	28.4	102.4	137.3	78	47.9	62.5	39.1	63	42.6	60.4	50.6	69.2	59.5	42.5	57.7	67.7	71.2	96.9	68	122.3	38.2	112.4	66.9	63.3	82.1
"201462_at"	164.8	117.9	142.3	114.2	149.4	113.8	76.8	146.7	137.2	115.8	115.6	55	85	191	64.8	115.4	51.4	70	54.6	78.1	174.8	237.7	218	197.5	131.8	71.4	269.9	113.5	151.8	74.9
"201463_s_at"	633.1	542.8	424.3	463.2	347.3	215.4	485.4	367.8	575	566.5	558.9	487.4	594.7	387.7	524.6	510.4	627.8	625.6	534.3	532.1	656.1	592.9	701.6	659.1	490	430.6	491.2	525.8	547.6	591
"201464_x_at"	3681.7	2716	8228.5	2804.9	4068.1	5040.1	6720.1	3682.7	3087.3	2762.2	2280	1039.2	1369.9	2715.5	1512.4	441.2	473.5	929.3	606.5	462.4	1937.4	2150.8	2618.3	1590.2	761.4	480	1154.7	837.1	1087.5	711
"201465_s_at"	813.1	687	2683.6	405.4	1547.1	967.3	2575.6	679.8	893.9	852.3	338.9	146.6	285.5	438.8	281.6	13.2	3.6	9.6	40.9	27.1	490.4	324.7	683.3	190.4	42.5	8.9	74.9	50.6	97	37.6
"201466_s_at"	700.7	462	1124.1	451.2	1232	1483	1596	541.8	702.1	588.8	383.1	161	214.3	698.7	283	81.7	69.4	111.7	84.6	36.5	251.9	232.3	360.2	306.9	102.1	96.3	131.7	147.2	146.3	79.8
"201467_s_at"	10.6	4.8	5.5	7.5	3.2	2.1	5.9	7.5	4.1	7	7.4	18.8	52.2	8.4	4	4.3	3.9	3.2	9	7.1	3.4	4.4	4.1	4.7	4.1	3.1	3.6	3.8	4.7	3.4
"201468_s_at"	88.2	93.8	169	125.8	63.7	128.8	113.4	116.3	109.7	264.2	138.3	145.5	214.4	158.7	101	155	62.5	53.1	149	157.3	130.5	68.7	98.1	81.5	38.1	121.4	39.3	38	82.4	42.4
"201469_s_at"	118.2	104.6	83.7	177.7	190.9	59.4	292.6	227.1	181.8	106.2	101.6	239.4	142.2	116.5	221.7	115.5	198.8	180.5	193.8	171.6	99.1	67.5	129.6	110.5	99.6	52.5	193.9	104.7	127.9	110.2
"201470_at"	1353.7	1528.8	785.3	963	781.9	888.3	1255.4	980	1005	757	1013.7	1222.9	1510.5	1115.2	1115	1605.6	1111.9	1224	862.9	676.8	1881.9	1359.8	1205	1556.8	1058.4	1496.3	1000.5	1332.1	1100.8	1781.1
"201471_s_at"	920.4	1021.8	1112.5	699.2	1580.7	913.7	1680.3	1222.1	1475.9	1111.9	779	829.6	1206.5	719.8	616.7	1112.9	1063.6	1507.7	1136.8	850.6	634.3	690.2	594.7	672.1	1136.8	632.3	1004	995.3	1199.9	1001.3
"201472_at"	482.1	352.1	273.7	364.4	324.9	556.4	377.9	294.6	357	329.4	355.8	376.2	198.1	361.8	341.1	394.9	326.5	339.3	252.2	213.7	136.6	333.3	339.1	288.4	283.7	491.2	279.3	403.5	212.6	572.3
"201473_at"	860.8	1730.8	2256.1	2122.4	2920.6	1564.9	3384.3	3543.5	2262.9	1495.1	730.8	643.7	980	1420.3	817	490.9	705.9	732.4	442.9	197.9	436.2	758.6	905.5	404.1	367.8	211.3	428.1	444.9	217.3	582.6
"201474_s_at"	18.5	21.2	68	42	74.6	52	15.9	129.5	65.5	56.1	32.2	39	24.4	52.9	48.4	64.5	61.4	28.9	69.5	31.8	3.6	27.7	47.8	44.8	66.8	46.9	65.2	68.6	54.4	79.7
"201475_x_at"	395.2	211.4	298.4	457.5	239.8	184.5	766.9	308.9	259.2	447.8	309.4	256.8	345	346.8	265.4	324.2	305	305.1	253.8	354.2	479.8	358.7	413.1	335.7	470.2	329.1	334.9	422.2	342.3	411.2
"201476_s_at"	112.7	102	102.8	61.8	131	71	103	130.9	114.3	92	69.3	160.2	54.2	119.8	132.9	135.5	136.5	119.8	140.9	147.2	118.4	119.5	122.1	92	75.5	88.8	99.8	64.7	125.2	93.3
"201477_s_at"	244.3	265.7	217.6	277.5	195.8	242.3	152.3	299.3	229.6	244.5	226.3	214.9	162.1	240.4	230.8	227.1	152.7	166	208.9	184.9	202.2	219.9	190.1	279	154.3	228.5	190.5	176.9	183.9	198
"201478_s_at"	241.6	139.1	160.4	239.2	183.7	117.2	264.1	113.2	113.6	146.7	215	128.8	69.6	75.4	98.9	166.6	159.3	148.9	76.8	155.8	73.5	101.7	112.4	139.9	92.4	86.3	123.2	158.3	116.7	102.5
"201479_at"	602.1	442.7	278.8	611.4	458.2	222.3	607.4	457.1	253.9	441.2	288.9	367.5	238.2	314.4	258.8	337.9	210.3	192	212.8	221.7	199.7	324.9	304.3	306.2	271	211.4	214.7	269.8	296.3	154.9
"201480_s_at"	139.8	121.4	177.3	160.9	252.1	176.9	214	277.9	207.6	213.9	187.9	119.5	134.8	153.6	159.5	191.8	256.3	165.4	181.8	180.2	151.4	139.7	118.1	175.9	232.7	170.6	229.3	166.8	243.3	177.6
"201481_s_at"	11.6	24.7	16.3	675.8	18.5	13.8	24	26.2	67.7	46.1	14.9	11.7	11.8	21.6	32.3	15.2	25.9	20.4	34.9	34.7	10.8	10.7	25.3	12.9	27.7	19.4	20.1	34.9	39.8	38.1
"201482_at"	166.1	226	193.6	251	139	72.6	139.6	216.8	228.4	223.6	236.5	225.8	197.6	202.7	232	191	199.4	143	211	235.4	194.4	125.1	232.4	240.6	126.7	86.6	161.9	258.7	226.1	161.3
"201483_s_at"	191.7	220.7	207.5	200.2	120.7	140.1	115.3	80.5	212.9	225	196.9	187.3	107.5	233.8	240.7	150.9	144.4	224.8	277.2	180.9	162.2	292.1	229.5	224.5	191.8	285.4	193.2	305.9	246.6	247.6
"201484_at"	291.1	259.3	248.5	226.2	188.5	198.7	210.3	208.9	196.9	281.6	153.2	181.1	115.7	169.3	174.5	279	198.1	246.3	304.9	294.2	101.4	232.6	178.2	184.8	220.3	218.8	243.6	225.9	254.7	202.2
"201485_s_at"	136.2	190.2	183.4	251.4	144.3	176.9	52.5	26.2	128	157.2	117.6	184.6	191.8	223.8	233.4	233	168.9	131.8	163.4	197.3	194.6	165.3	139	173.7	142.5	95.7	172.9	115.2	157	105.8
"201486_at"	121.6	255.8	112.2	194.5	142.3	271	73.4	87.3	204.3	108.7	125.2	160.1	166.9	168.5	212.9	182.7	250.4	199.3	137.5	99.2	148.1	155.5	109.2	119.1	125.1	263.3	197.6	193.2	88.5	222.5
"201487_at"	1033.3	270	127.4	464.7	292.1	346	330.1	244.7	503.8	444.6	262.6	547.7	542.2	437	659.7	434.2	437.5	946.8	532	271.9	971.3	1161.5	1076.1	707.6	1132.9	784.8	546.2	785.8	729.9	730.8
"201488_x_at"	316.7	441.2	434	452.6	563.3	461.4	438.7	778.5	584.1	509	555.8	370.4	453.3	291	408.7	283.3	363.2	439.7	533.8	674.5	426.9	475.9	521.5	459	495	566.9	426.8	300.1	888.5	571.7
"201489_at"	255.7	181.6	85.3	238.9	166.4	64.3	504.7	237.7	110.3	57.5	22.4	107.5	99.3	61.4	92.7	25.1	70.6	115.2	39.4	19.3	131.2	100.4	114.8	122.8	77.3	24	69	126.6	87.1	90.1
"201490_s_at"	224.4	156.9	76.6	160.4	165.3	64.6	337.2	209.1	127.5	168.7	84.9	157.3	165	102.1	125.9	48.9	173.5	163.9	99.6	80	151.1	127.7	230.4	121.6	124.9	42.7	97.4	93.8	117.1	127.3
"201491_at"	399.3	307.1	405.3	452.7	265.5	124	422.4	228.1	255.2	430.9	219.1	269.6	434.5	293.6	273.4	186.2	244.6	231.2	254.3	252.7	403	268.6	281.8	294.7	244.8	205.4	279.7	284.7	298	248.1
"201492_s_at"	12615.4	8418.6	14455	8490.2	6206.3	8097.4	8329.1	8234.2	5241.7	4941.7	8832.2	7974.8	9407.6	12230.3	9661.5	11375.3	7740	5945.7	5279.1	6926	8439.5	8769.4	6623.5	8728.9	5391.8	7677.2	5681.6	7237.7	5433.1	5191.7
"201493_s_at"	262.1	402.6	346.7	243.4	273.5	289.1	230.4	113.3	260.2	307.6	303	277.2	186.4	313.9	323.7	348.6	355.3	289.9	344.8	292.6	210.1	226.5	286.7	322.9	333.5	282.6	298.5	228.9	376.8	279.9
"201494_at"	450.4	1019.6	1095.1	1092.7	887.4	1508	1031.7	808.2	1124.9	836.2	826.7	1021.1	690.3	1112.7	1429.1	972.5	1046	1120.2	903.2	1103.5	657.5	934.9	700.8	1080.6	1130.4	1549	818.4	1110	1068.6	1151.1
"201495_x_at"	9.3	71.2	9.2	3.1	4.1	2.3	9.1	11	14.9	38.8	10.5	6.1	6.4	9.1	7.6	4.9	4.4	2.6	29.9	24.3	6	8.5	15.9	3.8	7.6	2.4	3.7	12.6	20.8	5.1
"201496_x_at"	28.8	137	149.2	63.7	95.2	108.4	78.2	280.3	85.7	206.2	88.4	11.7	38.6	82.3	16.1	48.6	95.6	24.1	91	108.5	4.3	4.1	63.6	12.1	8.4	21.7	31.7	62.5	40.7	12.8
"201497_x_at"	203.5	968.6	1273	456.1	743.2	1371.4	342.7	2023.9	859.8	1582.8	629.1	173.7	435.1	845.1	146.9	323	297.1	292.3	509.2	508.4	56.9	29.7	462.9	98.7	99.1	309.2	97.3	715.8	191.8	105.1
"201498_at"	363.4	382.8	324.3	412.6	355.3	291.8	180.2	249.1	332.4	264.7	309	188.8	529	242.7	259.7	175.9	137.7	179.4	254.7	227.9	363.3	352	254.2	262.7	185.7	251.8	156.6	209.7	243.8	182.4
"201499_s_at"	681.9	539	860.3	878.3	635.1	378.9	493.7	677.5	491.6	395.5	717.1	463.7	778.5	539.9	521.6	459.8	444.1	389.4	429.5	420.6	643.1	644.1	624.6	798.7	707	376.3	566.7	389.6	654.5	339.9
"201500_s_at"	361.3	629	598.3	720	474.3	653.5	684.6	619.4	741.9	789.7	524.8	563.2	450.6	513.9	535.8	635.4	559.7	672.3	727.8	707.5	448.8	467.2	619.9	632.1	863.5	802.7	814	841.5	737.7	741.3
"201501_s_at"	232.9	175.3	113.2	144.9	103.2	222.1	66.7	61.6	124.5	123.2	133.8	131.5	194.3	135.9	162	103.5	132.5	121.2	153.9	88.8	168	177.8	158.9	129.7	163.8	169.8	89.7	131.3	136.5	149.3
"201502_s_at"	2197.5	2676	4911.4	4615	5196.7	3943.7	8225.8	7453.3	2826	3184.5	801.3	874.6	716.2	1332.4	818.3	609.2	558.8	1072.1	875.8	657.7	1379.3	1994.6	1930.3	2203	1677.6	852	1994.8	2165.3	1941.9	1454.1
"201503_at"	429.8	294.1	244.3	361.8	105.8	238.2	484.1	235.3	272.5	361.6	307.7	283.5	264.9	204.8	207.6	244.2	293.2	229.7	260.9	168.8	393.6	254.3	299	303	308.7	346.3	246.9	348.1	251.2	366.3
"201504_s_at"	160	15.4	10.6	9	33.8	8.5	41.2	11.2	22.5	14.8	37.3	121.2	173.2	98.1	109	65.8	108.3	67.6	46	17.6	163.7	105.1	57	17.7	38.3	17.8	22.1	29.8	18.4	56.3
"201505_at"	1469.2	599	468.1	1018.5	170.9	962.8	291.6	155.2	767.1	371.1	532.3	201.2	277.5	351	336.5	155.8	289.6	236	278.6	204.5	274.6	250.1	312.8	296.3	211.8	395.5	366.4	364.1	286.4	195.4
"201506_at"	880.3	1575.6	1086.5	1472.3	2214.8	2055.7	2377.4	2302.7	2119	941	1769.6	2061.8	1203.8	2856	1778.7	3286.4	1867.8	2423.9	1740.8	1266.8	3108.1	1998.8	2541.3	3283.8	2969.3	2965.7	2819.3	3280.7	2240.9	2859.4
"201507_at"	210.9	215.2	184	214	252.6	170.7	186.6	272.3	229.2	228.1	166.3	202.7	80.4	198.1	227.4	176.6	234.5	292.2	297.5	216.1	218.6	103.2	153.2	159.9	260.1	147.7	240.1	204.4	217.6	276.9
"201508_at"	1365.3	848.8	523.2	2800.5	3154	1475.9	4958.8	4229.5	2237.8	1626.5	1994.7	1596.8	1299.3	2285.7	2231.6	1865.9	3816	3058.6	2243.8	2555.5	919	450.2	1712.3	1833.2	1831.4	1802.8	2773.4	2921.7	1310.3	3089.7
"201509_at"	131.4	105.9	120.8	154.4	142.4	112.5	147.3	175.7	135.2	159.8	98.1	108	147.6	83.6	86.3	116.3	119.8	121.4	132.2	142.2	117.2	132.2	90	103.6	92	102.4	97.6	104.5	110.4	106.7
"201510_at"	36	18.3	41	24.8	41.2	24.5	35	32	27.9	69.7	7.8	31.3	18.6	41.8	24.8	26.4	31.1	22.5	48.7	63.7	27.9	47.9	21.3	36.5	26.1	33.2	33.7	46.7	46.3	25.7
"201511_at"	169.8	251	187.6	204.7	235.2	116.7	174.7	140.3	225	276.4	139.3	136.3	237.1	131.1	167.7	136.6	184.9	188.4	190.5	213.6	165.5	205.7	187.3	162.1	160.5	147.1	145.4	200	189.1	176.8
"201512_s_at"	188.4	205.6	133.4	163.7	139.6	126.9	142.8	92.1	130.3	156.6	145	176	176.3	193.5	150.5	189.7	146.2	183	171.2	146.7	120.5	171.4	132.7	143.4	102.1	197.2	151.8	139.3	134.2	91.7
"201513_at"	77.8	70	88.6	83.6	47.6	91.7	54.9	58.5	47.2	59.5	84.2	69.4	101.9	56.8	58.3	61.6	43.3	65.3	63.6	57.6	61.7	61.5	62.1	59.7	55.1	89.4	46.4	86.7	59.9	58.6
"201514_s_at"	203.2	121.6	161.4	184.2	33.8	18.9	306.9	84.2	76.6	215.8	116.3	157.3	303	88.6	164.9	153.2	182.9	93.8	161.8	146.3	265.1	237.4	176.4	172.6	211.7	22.8	176.5	132.7	207.6	143.8
"201515_s_at"	698.7	341	495.5	453.5	229.8	305.8	330.1	228.2	320.2	325.1	414.9	419.4	718.7	545.4	458	375	404.8	394.3	387.4	351.3	658.9	461.5	346.1	496	402.9	513.8	430.3	416.5	360.4	434.9
"201516_at"	178.1	172.2	171.9	441.5	237.8	86.2	439.3	322	222.6	374.2	107.8	152.7	173.8	154.1	177.4	108.6	316.8	260.3	236.7	283.4	181.2	105.5	206.9	170.6	317	122.3	227.4	244.1	238	276.9
"201517_at"	466.8	249.1	161.5	331.4	241.7	275.1	370.2	178.9	205.5	267.2	254.6	248.1	293.7	234.3	267.2	251	279.7	202.8	210.2	205.5	351.3	327.7	198.7	232.9	207.4	283.5	200.8	236.2	197.2	215.1
"201518_at"	185.7	251.9	225	208.8	172	256	152.5	170.3	248.1	264.1	453.7	364.7	203.9	402.5	333.1	350.4	242	309.5	412.8	362	171.9	237.9	309	268.8	228.8	292.5	268.6	217.3	301.2	192.4
"201519_at"	505.7	421.3	493.2	580.1	488.3	543.3	432.3	461.8	382.2	416.5	647.8	511.9	370.5	381.6	411.1	466.9	401.7	390.1	382.8	376.1	324.8	353.6	310	473	422.7	646.3	389.6	385	303	380.1
"201520_s_at"	290	323.3	324.6	285.4	275.5	343.2	339.9	227.4	293.2	294.8	227.6	302.2	203.1	295	300.2	328.4	226	275	241.4	195.8	172.7	388.7	295.5	306.5	303.3	270.9	256	240.3	243.6	208.6
"201521_s_at"	346.2	135.4	48.6	53.6	69.3	31.8	132.4	54.9	45.3	89.4	44.2	137.8	195	138.6	153.7	141.2	107.9	78.8	103.2	71.9	231.8	172.3	87	72.1	70.3	45.3	64.6	48.3	68	59.7
"201522_x_at"	830.6	926.1	970.5	768.5	443.5	305.4	571.6	576.4	690.9	634.1	869.3	1075.5	1014.5	1188.5	1110.3	973.7	829.7	826.8	841.8	887.9	935.1	800.6	695.5	789.1	676.8	442.3	543.3	857.7	714.4	674.4
"201523_x_at"	279.5	225.9	227	148.7	232	127.2	427	272.7	177.4	300.3	256	351.3	113.9	302	371.6	304.8	304	287.4	324.3	278.9	291.9	443.6	282.3	313.1	241.1	266.5	331.2	237.7	288.4	277.6
"201524_x_at"	525.4	236.9	270.2	380	376.7	364.4	555.3	437.4	305.7	390.8	392.1	405.2	259.4	342.8	359.5	345.2	406.4	409.1	423.7	298.3	523.4	537.4	383.1	533.4	469.7	459.5	522.5	504.7	407.7	375.7
"201525_at"	234.3	2998.1	8413	622.9	4218	8245.2	9351.3	3580.6	5070.2	4070.9	171.5	115.2	441	476.7	92.3	423.7	111.6	96.9	188.7	173.5	112.1	132.8	401.8	95.9	92.3	127.4	181.1	222.2	226.7	81.3
"201526_at"	227.7	184.5	187.6	200.8	210.6	133.9	244.3	299.6	322.4	260.5	265.2	202	254.5	285	251.6	176.5	370	259.7	280.5	364.2	210.8	220.3	250.6	215.1	295.2	153	361.3	423.3	315.4	317.2
"201527_at"	907	762.3	563.4	597.8	432.8	299.1	774.5	661	589.2	761.4	586.3	883.2	1437.7	676.1	710.6	913.1	843.9	828.5	916.4	645.6	800.1	647.9	603.9	713.9	765.7	628.5	620	805.8	855.3	780.8
"201528_at"	429.3	255.4	199	251.7	217.4	331.7	178	139.8	252.7	229.9	304.4	416.7	495.2	316.6	352.8	344.1	346.1	335.8	359.2	247.6	226.2	383.3	208	226.7	243.1	348.4	202.5	230.6	250.5	266.7
"201529_s_at"	309.6	221.1	368.9	231.9	181.8	145.3	142.7	106.1	212.2	281.6	212.3	296.3	277.1	258.2	282	290	416.9	267.5	394.5	382.1	260.3	360.8	194.5	239.2	150.8	147.4	175.6	106	311	136.5
"201530_x_at"	4655	3993.2	2873.2	4098.7	3583.1	2936.4	5169.9	5396.5	2981.1	3310.8	2105.3	2986.4	2295.6	2589.5	2735.6	2582.9	2923.8	2553.5	2192.1	2300.9	3383.3	2836.6	2465.7	2898.8	2759.5	2732.4	2588.1	3028.6	2979.5	2765
"201531_at"	2072.6	2612.3	3433.8	3562.7	4407.8	6171.5	7155	4790.1	3242.9	2497.9	849.4	928.7	697.1	2079.7	665.9	439.8	586.6	816	609	289.1	596.1	1167.5	1270.3	969.9	789	496.9	987.2	773.6	741	685.2
"201532_at"	349	297.2	252.9	361.2	520.4	455.6	679.8	214.6	400.9	465.2	352.5	434.5	169	378.2	432.7	476.1	465.7	538.9	434.6	312.7	150.7	781.5	467.4	603.2	726.6	573.3	497.4	480.1	455.8	693.1
"201533_at"	339	298.4	1253.6	362.9	354.6	669.4	326.4	398.3	351	298.5	1053.9	470.1	451.5	437.7	472.4	615.6	437.7	307.1	322.4	423.9	590.6	269.1	457.8	495	339.2	312.7	395.8	357.5	356	300.2
"201534_s_at"	118.5	198.7	182.4	149.7	205	142.6	85.5	157.5	238.2	68	97	271.2	307.1	219.2	310.1	156.6	326.3	241.9	169.8	120.8	154.3	179.4	108.5	154.8	123.5	257.2	203.2	149.8	164.8	150.8
"201535_at"	305.2	412.2	275.4	250.2	274.4	566.5	163.6	350.8	305.3	250.7	293.9	382.1	283.3	361.4	428.3	385.8	289.5	328.2	387.9	261.6	174	275.2	238	257.4	189.7	478.2	309.5	216	315.2	225.6
"201536_at"	170	260	248.5	370.3	330.9	242.4	344.9	348.2	308.6	311.5	245.3	286.4	199.6	310.9	223.7	254.9	256.4	202.2	209.4	239.7	204.7	284.8	460.9	289.9	386.9	308.1	413.8	324.7	307.6	289
"201537_s_at"	94.3	86.7	81.5	95.5	117.6	52.2	90	123.7	96.2	90.7	85.7	100	88.2	80.2	75.3	104.9	55.1	74.8	64.4	83.6	96.2	123.4	164.6	59	125.7	55.5	115.6	51.5	112.4	126.1
"201538_s_at"	52.6	75.3	40.5	15.7	63.4	15.8	35.4	60.9	61.5	45.7	32.5	45.9	48.3	62.1	17.1	65.6	13.9	40.3	40.2	65.3	60.7	44.9	93.1	35.7	60.7	10.7	51.6	30.2	87.5	42.4
"201539_s_at"	391.6	989	622.6	232	381.6	239.6	236	259.1	400.3	247.6	412.7	335	238.7	789.9	970.1	1344.2	461.4	405.6	529.5	561.5	553.6	270.8	980.6	168	200.6	126.9	239.3	116.4	176.9	114.6
"201540_at"	1699.7	3968.3	4569.4	2659.3	2679.6	6194.5	1569.7	2901.8	3076.4	1917.9	3445.5	2065	3008.1	4995.3	4249.6	5218.6	2461.8	2904.2	2564.8	2995.4	2431.3	1651.2	4465.6	1741.9	2143.9	3454.4	2560.7	3112.3	1554.2	1746.1
"201541_s_at"	323.3	173.3	206.6	191.1	112.9	58.6	134	130.8	138.7	137.8	150.2	212.4	357.5	223.2	201	203.9	184.1	139.5	214.6	144.7	351.4	229.6	167.8	203.4	124	94.5	132.4	207.5	151.9	206.6
"201542_at"	293.7	672.3	583.9	694.8	569.1	681.3	526.8	513	558.7	370.7	746.4	457.2	243.5	717.3	636	843.7	650.7	263.2	394.2	408.8	290.8	336.4	455.2	510.3	340	346.1	324.8	694.3	282	399.1
"201543_s_at"	187.3	283.8	209.5	182.4	241.8	181.2	218.5	276.8	209	224	164.4	213.6	114.8	290.2	313.1	466.4	243.3	159.3	209.7	151.4	248.5	324.8	212.9	176	224.4	190.8	223.8	151.8	195.4	207.6
"201544_x_at"	387.7	634.4	681.2	830.9	976.3	844.3	982.7	1059.5	1005.2	969.9	732.4	630	473.5	549.3	512.9	511.3	662.2	756.3	759.5	758.4	336.3	403.2	653.1	582.5	685.2	784.7	713	892.5	695.9	648.7
"201545_s_at"	143.6	149.3	207.2	266.9	200.9	195.9	180.1	295	203.5	281.8	182.9	142.1	200.5	125.3	125.6	172.1	244.3	181.2	205.6	246.9	148.5	135.4	141.4	196.6	151.3	190.8	260.9	202.7	221.9	153.3
"201546_at"	339.1	397.7	331.4	300.8	311.3	177.2	235.5	291	238.8	214	351	372	124.3	384.3	356.1	296	281.7	283.6	267.9	193.3	155.5	282.6	384.7	488.9	357.9	313.6	344.2	302.6	356	281
"201547_at"	4.5	3.1	28.7	12.4	2.1	2.6	2.5	3.9	5.2	35.4	2.7	4.2	5.7	4.4	18.4	21.2	2.5	3.9	4.5	16.6	5.6	4.1	2.9	8.5	3.6	2.4	3.6	11.3	4.5	3.1
"201548_s_at"	123.6	124.7	138.4	109.8	127.3	99.7	120.3	130.9	117	96.3	119.9	148.8	56.8	142.1	127.7	127.3	160.6	96.4	177.4	126.5	70.4	80.8	105.3	94.7	97.5	94.2	114.9	116.4	125.8	74.6
"201549_x_at"	180.4	222.5	230.4	161.8	217	229.8	149.3	166.2	205	190.2	242.4	215	78.3	180.8	196.9	220.7	189.3	156.3	222.8	203	107.4	112.1	192.9	147.2	148.2	192	198.6	145.6	186.1	123.2
"201550_x_at"	6342.5	5611.5	11949.8	7974.5	4708.1	6203	6812.9	6873.8	4644	4264.4	6866	7927.9	7483.4	9258.8	8585.5	8614.7	7726.8	5225.1	5171	6431.8	7399.8	6228.1	6274.6	8720.8	4941	5892.5	5615.2	7004.1	5658.9	5777.6
"201551_s_at"	522.1	560	330.7	226.2	259.8	163.4	415	274.7	532.7	473.7	286.6	514.8	547.6	527.6	437.4	392.8	523.2	523.6	548.3	442.7	421.8	391.7	503.6	201	463.5	194.8	327	269.9	495	335.6
"201552_at"	1273	1312.2	864.6	1268	844.3	634.2	681.6	786.9	1713.8	1104.6	1211.1	1210.9	1573.7	1484.5	1132.5	1106.3	1431.7	1342.3	1262.4	1199.9	1230.5	1241.1	1306.2	1111.7	1249.1	965.6	1178.8	1422	1319.4	1413.9
"201553_s_at"	5899.4	4130	4248.5	3518.9	2443.8	3673.3	2488.2	3126.9	3485.1	2470.7	4021.1	3969.9	6282.9	4065.5	3953.9	3643.9	3511.4	3691.2	2957.4	3569.9	6571.5	4992.2	3699.9	3914	3691.2	4741.8	3596.6	4829.3	3507.4	3385.2
"201554_x_at"	262.3	274.8	235.9	193.7	510	213	355.8	385.4	292.4	408.6	237	264.3	224.7	356.5	307.9	332.2	345.6	382.7	347.2	263	160.4	298.7	444.2	261	367	355.3	387.6	296.6	458.2	318.9
"201555_at"	221.9	204.5	265.3	229.2	217.4	204.3	310.4	172.8	209.1	293.9	245.3	244.4	210.6	253.5	195.2	187.4	230.4	169.9	244.6	234.8	195.1	230.2	183.4	231.4	206.4	192.8	182.7	176.1	238.5	172.8
"201556_s_at"	59.2	129.8	53.2	108.4	108.8	153	97.4	229.2	196.7	144.4	89	131.2	130.8	77.7	71.9	73.4	141.4	116.7	126.8	101.3	39.2	46.8	65.3	43.6	89.1	117.1	199.2	104.6	62.1	90.3
"201557_at"	128.7	179.3	256.4	258	345.3	368.9	202.4	351.1	302.3	184.4	155.1	171.3	77	131.9	149.8	179.3	281.2	194.6	253.1	182.7	81.6	108.6	119.2	166	150.2	223	175.6	161.8	109.1	182.5
"201558_at"	305.4	196.3	251.9	225.6	185.8	163.8	154.7	181	165.6	169.1	242.3	176.7	266.6	175.5	207	172.2	202	160.1	177.4	148.9	264	277	190.5	264.3	160.8	211.1	144.9	179.2	183.3	151.3
"201559_s_at"	432.3	518.4	201.4	165.8	268.1	139.9	576.6	163.6	146.2	192	186.1	559.7	332.3	389.3	479.9	489.5	284	484.1	370.3	335.3	442.9	251.1	313.3	170.7	348.8	159.5	272.8	108.2	216.6	207
"201560_at"	889.5	1729.2	1410	1398.7	1248.6	1594.1	1214.6	1010.2	956.7	783.9	1108	1262.5	933.3	1535.9	1635.8	1128	1375.5	1054.8	944.8	778.6	1053.1	560.1	1001.9	945.2	893.1	1122.9	702.7	806.5	803.1	884.3
"201561_s_at"	258.4	430.8	427.4	428.4	423	393.8	257.6	285.3	480	385.6	620.4	470	361.8	281.1	322	419.5	551.9	469.4	537.1	519.7	412.2	344.8	375.2	335	367.3	431.2	427.8	398.9	380.4	357
"201562_s_at"	87.3	68.6	75.2	77.9	75.5	71.6	98.3	58.7	61.3	184.7	59.9	100.7	87.7	104.6	78.7	65.5	99.6	105.1	78.9	157.7	69.6	122.8	58.2	64.1	109.4	87.5	128.2	129.9	128.8	118.2
"201563_at"	103.1	65.3	76.2	190.2	160.3	130.6	113.4	117.9	101.4	232.7	121.1	111.6	93.6	57.5	63.9	82.8	119	138.3	135.2	97.6	76.4	95.1	108.6	74.6	76.7	117.2	117.7	61.4	126.4	161.7
"201564_s_at"	11.1	17.6	8.5	45.5	31.9	8.2	21.8	98	33.4	32.1	99	74.5	54.7	110.9	42.8	54.7	63.5	41.8	79.8	45.6	29.3	18	57.7	42.2	46.8	11.4	122.8	81.6	47.9	58.2
"201565_s_at"	510.3	602.8	997	1160.8	2410.1	1366.8	2941.3	2562.3	1375.2	1316.7	603.5	604.1	702	634.3	547.9	466.8	749.2	920.5	784.3	583.8	934.4	777.9	525.8	613.5	975.7	610.5	662.2	970.2	509.4	738.8
"201566_x_at"	130.1	277.6	198.5	392.4	536.2	642.2	942.3	412.4	298.1	145.7	285.3	113.5	167.7	129.6	161.4	64.8	86.6	121	304	222.3	114.8	75.2	107.4	193.4	112.1	266.2	225	156.6	209.5	68.5
"201567_s_at"	235	292	264.5	310.6	340.7	307.7	250.4	215.5	317.7	248.4	239.1	216.6	291.4	291.7	292.7	359.2	188.8	335.1	249.9	251.2	221.3	203.6	303.3	296.8	375.8	379.5	225.5	212.9	347	370.7
"201568_at"	1190.4	696.3	532.8	643.4	595.7	479.3	904	602.1	605.7	629.9	785.4	1005.1	1962.8	1063.6	901.7	1060.3	940	957.2	905.8	668.6	1378.5	894.6	876.7	906.3	924.3	1040.7	774.1	1244.5	801.7	1365
"201569_s_at"	149.5	103.5	104.4	93.6	38.9	101.7	32.2	53.3	51.5	78.1	90.1	93.7	166.6	113.9	90.7	127.7	90.9	74.4	147.9	80.7	155.3	97.7	121.2	77.5	65.5	94.7	56.6	87.7	128.4	42.4
"201570_at"	169.8	161	196.1	156.3	130.9	144.5	210.4	167.4	176.7	213.2	158.7	235.4	263.8	233.9	240.7	175.1	301.7	268	227.1	245.4	155.4	165.6	204.3	186.4	198	210.2	270.5	326.6	165.7	244.3
"201571_s_at"	227.4	149.3	127.8	119.5	138.1	98.9	183.1	117.9	146.9	167.3	138.6	152.1	221.9	150.5	158.5	151.5	161.2	133.9	132.7	183.2	167.4	163.9	156.9	58.3	128.1	104.7	142.8	75.3	174.2	129.2
"201572_x_at"	390.2	309.6	207.8	383.2	215.9	192.8	204.7	201	219.5	219.3	346.8	336.7	467.1	309.6	315	348.8	283	300.2	358.1	249.3	295.2	238.9	296.4	298.2	304.9	222.3	267.9	296.4	334	267
"201573_s_at"	418.6	350.2	215.6	375.1	304.9	287.4	334.4	308	322.5	246.9	151.9	273	225.7	193.9	171	196.9	210.3	288.5	166.6	284.4	265.7	312	334.6	250.6	246.9	244.7	208.3	257.7	224.8	242.6
"201574_at"	418.7	765.5	407.1	529.7	548.7	658.8	507.3	647.4	486.4	464.4	351.6	530.7	238.6	442.6	356.7	401.1	484.6	411.2	371.5	377.8	223.5	488.9	305.6	414.6	254.3	456.6	487.3	358.5	413.7	300.1
"201575_at"	528.8	539	335.3	469.5	527.9	612.9	417.7	456.8	485.1	384.9	341.9	319.8	347.6	395.2	337.4	366.3	301.7	333.3	321.9	260.6	339.4	452.7	325.9	358.7	282.6	392.7	376.5	369.7	323.6	337.6
"201576_s_at"	351.2	245.6	283.1	263.7	239.7	139.6	257.1	133.1	304.5	297.1	320	711.3	528.6	402.2	538.7	436.8	496.9	647.7	452.1	337	495.3	428.9	390.2	358.3	600.4	447.2	409.1	423.2	470.2	524
"201577_at"	707.3	265.3	211.8	728.4	353.5	208.2	777.5	453.4	243.1	389	424.6	390.2	261	364.4	363	482.2	386.5	376.9	350.6	299.4	571.4	341.3	399.4	451.7	328.7	300	273.6	439.4	412.1	598.6
"201578_at"	206.1	166.4	236.8	218.3	211.3	374.4	185.3	537.6	187.8	196.5	380.9	81.6	100.2	323.6	189	255.1	255.4	124.4	239.5	206.9	221.3	215.3	182.2	242.4	173	273.9	349.7	242.4	225.7	156.3
"201579_at"	168.6	281.3	166.9	293.2	172.9	255.9	192.6	485	249.4	201.5	562	306.5	391.8	412.5	243.7	472	294.1	222.4	334.5	281.6	439.7	288.4	383.3	477.9	458.3	356.8	492.9	382.5	292.6	344.6
"201580_s_at"	316.6	424.4	469.6	510.2	422.1	427.5	277.7	290.4	442.2	579.2	285.3	279.1	375.1	325.3	342.5	312.8	121.3	218.2	274.2	441.7	246.9	362.3	294.2	176.6	396	307	188.2	192.3	285.7	155.1
"201581_at"	683.1	1159.7	713.8	775.8	1100.5	839.1	284	425.3	691.7	462.3	542.9	753.7	443.5	573.8	542	681.6	553.4	408.7	500.3	408.3	306	353.5	314.9	290.9	382.6	463.4	268.7	317	252.1	261.7
"201582_at"	126.3	48.4	82.9	88.1	58.8	122.7	54.3	64	81.2	78.5	55.3	83.9	95.3	52	107.6	87.5	84.9	86.8	104.7	90	117.6	120.6	88.4	82.4	122.5	163.7	86	107.4	114.5	111.1
"201583_s_at"	222.9	171.4	147	138.7	149.2	125.7	213.1	121.1	144.5	167.9	154.1	169.8	247.6	166.7	226.4	176.6	184.9	148.7	115.4	168.3	196	227.7	150.8	194.7	183	138.9	127.4	145.1	132	139.3
"201584_s_at"	585.5	510.7	267.4	402.2	418.2	168.9	368.5	343.9	377.4	402.7	360	239.9	281.5	251.8	185.6	290	361.3	309	240.7	259.4	350.7	309.9	343.7	392.9	425.4	220.7	325.9	384.9	353.8	352.7
"201585_s_at"	390.3	254.1	203.2	337.9	390.1	251.1	341.9	416	270.9	315.5	285.6	172.3	344.7	208.5	201.7	241.4	300.6	188.1	185	202.4	432.6	327.5	258.1	281.4	282.4	234.4	298.7	264.3	205.5	229
"201586_s_at"	786.1	429.7	417.1	784.2	931.1	636.6	771.6	955.2	339.5	679.6	374.8	533.8	653.7	481.5	416.8	401.8	382.5	445.6	333.2	286.2	759.6	488.9	481.9	538.2	493.6	515.2	555.5	728.9	424.2	489.9
"201587_s_at"	655.2	362.5	310	646.1	320.1	367.7	413.3	386.9	384.5	523.9	491.3	465.1	804.5	447.1	389.9	732.4	441.1	386.5	335.6	333.6	678.7	512.8	548.7	686.1	470.5	526.9	492.7	513.5	663.8	494.8
"201588_at"	658.6	650.6	720	567.1	562.7	1044.1	766.3	647.8	647.9	712.4	846.9	702.3	953.6	772.7	769.7	687.7	599.5	726.4	664.9	618.4	889.9	811.6	772.1	760.3	682.3	1229.7	810.9	901	696	900.2
"201589_at"	304.5	230	220.8	303.2	322.8	276.2	327.2	229.2	238.8	315.9	205.6	231.5	193.2	259	263.7	233.7	275.4	245.5	299.4	238	281.1	348.9	237	362.6	338.4	490.4	349.2	391.8	243.9	342.2
"201590_x_at"	7170.2	3600.5	6180.2	5124.2	2544.8	3049.4	3424	4317.2	3342.5	2952.8	5452.8	5622.4	3609.6	9080.6	7275.2	8085.3	4592.4	4394.2	3940.6	4469	5668.8	6469.8	4814.8	5800.6	4577	4592.6	3553.8	4826.4	4327.9	4325.1
"201591_s_at"	377	712.5	715	571.1	485.7	379.1	344.9	569.7	485.9	528.7	723.4	713.9	509.6	724.7	641.3	675.9	607.7	678.1	682.1	739.8	364.5	448.9	500.4	649.8	394.8	550.5	615.4	678	875.5	669.9
"201592_at"	1820.1	1555.6	1573.6	1032.3	1189.2	1457.5	1264.7	1104.2	1106.8	1081.4	1202.7	1090.3	1684.2	1370.8	1291.1	1513.2	1063.8	821.2	879.7	1060.2	1656.1	1356.2	919.3	1241	776.8	1395.8	777.5	1007.8	986	825.1
"201593_s_at"	532.8	731.7	457	659.9	562.3	674.3	546.1	649	374.7	516.4	483.7	470.5	333.2	298.7	333.7	212.7	235.7	309	205.7	294.3	521.3	338.1	433.7	353.3	430.3	464.3	268.8	425.5	258.2	377.1
"201594_s_at"	276.6	208.2	194.3	225.2	275.9	265.8	143.9	218.3	174.4	204.3	290.6	220	174.2	223.3	192.5	330.5	196.8	161.9	230.7	286.1	156.9	260.1	299.3	254.6	239.3	208.4	264.2	265.6	254.3	170.3
"201595_s_at"	313.2	351	263.4	376	371.9	447.3	426.9	362.3	285.1	334.4	201.8	246.8	229.4	171.6	250.9	202.9	267.7	220.6	243.5	189.5	231.7	243.9	238.1	263.6	270.9	296.8	231	304.5	246.2	258.5
"201596_x_at"	31.1	59.7	87.3	87.3	106.2	74.9	140.3	201.7	99.6	131.4	100	43.2	44.6	66	39.4	17.5	76.3	36.1	94.8	116.8	81.1	59.4	73.9	100.7	74	67.6	110.5	90	117	46.9
"201597_at"	1735.1	1196.8	949.6	1271.2	1022.4	1299.3	1116.3	883.4	899.8	1072.2	1007.4	891.5	1249.7	1079.5	768.5	1445.3	945.8	1068.6	728.7	835	1313.6	1231.9	976.6	957.8	828.7	1221.7	738.7	1097.8	730.7	1398.7
"201598_s_at"	102.4	198	222.6	174.8	284.2	152.6	103.1	264.7	205.3	222.8	214.7	223.2	205.2	146	195.3	197.3	243	207.4	228.8	212.2	157	176.3	196.2	172.2	130.9	94.8	155.4	187.1	237.2	180
"201599_at"	1237.3	1253.3	537	738	549.5	1445.2	545.6	683.5	823.4	673	815.3	691.9	719.9	939.1	971	924.2	674.2	542.3	503.2	539.7	862.8	774.1	620.5	499.5	538.5	951	533	531.3	424.2	634.9
"201600_at"	947.8	1283.4	1292.2	1136	1580.8	861.3	1718	1162.5	1307.7	1177.8	1159	1333.8	1204.6	1226.7	1064.3	1385.5	1132.8	1334.7	1274.3	1359.7	892.9	943.7	1191.8	1050.4	1216.1	1009.3	1152	1576.9	1320.6	1224
"201601_x_at"	2779.4	1414.9	2402.3	3042.4	2292.3	1281.7	4449.2	2933.4	2068	1988.3	1351.4	1388.2	2553.4	2628.5	2078.2	2031.4	2493.9	1992.8	1651.9	1314.8	3851.6	1755.6	1880.4	2148	2201.7	1777.5	1831.3	2621.7	1221	1914.3
"201602_s_at"	76.6	123.2	205.1	210.3	104.5	221.6	61.4	153.7	132.1	112.7	182.2	78.6	61.8	122.7	146.3	38.2	45.1	40	31.5	73.8	127.7	145.1	158	137.7	71.4	108.4	77.7	62.6	62.4	70.7
"201603_at"	143.1	181.8	205.3	177.2	181.3	344.9	102.5	170.2	220.5	157.2	259.1	175.2	190.8	206.6	117.1	129.5	121.4	130	134.7	111.1	204.6	175.8	159.6	200.2	131.2	195.2	159.4	193	212.6	142.9
"201604_s_at"	69.9	156.2	155.6	108.2	146.1	133.5	106.3	97.9	93.6	129.2	140.9	102.3	42.3	185.3	114.4	151.9	150.3	97.1	154.4	79.8	44.9	87.3	168.2	144.8	121.1	103.5	142	74.1	155.5	95.3
"201605_x_at"	144.5	170	267.8	170.1	223.6	208.5	252.5	293.7	269.1	180.7	261.5	217.1	193.2	250.9	176.6	189.9	216	187.2	226.6	287.4	225.8	257.2	274.4	281.6	247.3	179.1	407	286.5	372.4	291.2
"201606_s_at"	482.8	366.5	268.6	367.6	397	594.3	321.9	397.6	390.1	410.7	398.1	257.1	433.6	284.1	236.8	220.7	234.2	255.2	246.2	321.2	344.5	327.5	327.6	248.8	372	468.9	383	360	315.7	308.1
"201607_at"	123.2	192.7	159.5	171.8	154.9	202	154.2	133.2	156	160.5	129.1	157.4	116.7	146.3	163	188.9	155.6	159.3	163.1	147.9	87.6	94.8	140.1	174.2	131.8	165.9	140.1	158.8	160.6	114.7
"201608_s_at"	204.6	266.5	243.8	238.8	294.6	302.1	264.3	217.7	243.6	300.1	271.4	250.4	236.4	315.9	201.1	301.8	255.9	198.4	212.3	283	236.9	266.6	301.1	262.8	262.5	204.7	227.4	239.4	283.7	211.2
"201609_x_at"	240.6	205.4	152.7	239.8	201.1	218.2	264.4	209.4	159.3	253.3	306.4	340.8	390.3	324.4	312.1	412.9	289.6	384.4	341.7	298.3	322	273.2	287	216.9	211.2	249.9	232.9	331.9	260.5	325.7
"201610_at"	10.7	2	3.6	5.6	2.3	1.3	2.4	7.8	2.5	16.4	3.3	2.9	9.5	6.8	3.7	5.7	6.1	3	2.7	9.5	5	21.1	30.1	18.3	2.9	4.4	4.3	2.7	3.3	3.1
"201611_s_at"	161.2	120.8	86	207.3	124.6	93.8	134	92.2	156.9	186.6	225.9	172	105.3	177.1	159	141.4	181.1	147	209	203.8	212.9	160.8	183.5	223.5	172	140.1	140.2	153.8	158.3	169.8
"201612_at"	237.8	352.6	329.6	411.1	264.4	621.9	372.2	369	345.7	507.6	411	555.4	383.4	305.8	475.2	338.3	376.7	556.2	496.9	542.8	251.2	310.1	488.8	424.3	393.6	694.8	406.6	502.5	400.1	449.9
"201613_s_at"	8.6	55.5	37.6	31.5	35.7	7.4	18.8	28.1	58.3	38.7	44.6	39.5	41.3	51.2	7	25.7	40.9	43.7	28.7	46.8	33.4	87.7	83	45.6	56.4	26	42.5	53.7	79.1	73.4
"201614_s_at"	110.9	87.8	54.1	90.2	4.1	2.6	103.1	18.6	66.2	47.7	29.8	76.6	133	75	60.8	58	85.1	23.8	38.3	61.2	93.6	125.6	46.8	102	68.1	13.7	49.8	66.7	47	30.6
"201615_x_at"	179	176.4	149.5	37.6	102.4	172.4	104.5	192.5	172.7	157.5	193.8	183.8	336.8	150.1	217	156.9	15.3	88.1	129.5	187.4	183.1	91.9	156.1	72.2	111.2	126.2	74.8	103.7	130.8	49.9
"201616_s_at"	478.3	614	976.1	648.9	269.8	251.2	253.9	304.3	339.8	348.4	657.9	630.9	948.1	656.6	785.2	514	375.8	197.4	520.5	634.1	600.8	398.2	506.7	346.1	166.9	153.4	256	130.1	456.9	100.8
"201617_x_at"	265.1	327.3	257.3	236.1	280.6	240.1	234.2	147.9	300	216.3	306.1	362.7	424.6	216.2	391.1	345.6	518.2	313.9	360.5	323.5	246.1	233.2	222.6	124	234.7	186.6	351.6	100.2	197.7	120.7
"201618_x_at"	260.2	358.1	301.3	224	124.8	92.1	216	214.9	279.9	181.1	254.6	316.8	372.3	320.1	249.9	241.9	370.9	265.8	236.6	294.6	298.6	214.3	234.2	238.2	136.9	102.8	195.9	260.6	241.4	258.6
"201619_at"	914.3	330	340.3	418.6	393.1	560.8	451.4	228.9	467.1	371.1	326.7	630.3	321.9	486.1	516.4	635.2	649.1	530.6	457.9	292.7	462.7	747.6	584.9	346.5	381.3	476.7	429.8	418.9	453.5	555.8
"201620_at"	331.5	372.6	324.4	390.7	264.6	279.3	219.6	152.4	366.7	220.4	347.9	432	499.3	456.3	402.6	412.6	423.3	402.7	352.9	182.7	408.4	370.4	282.6	325.2	339.4	372.3	350.5	324.9	323.5	322.1
"201621_at"	161.3	346.9	176.8	180.1	455.8	228.2	307.1	746.9	329.7	440	924.9	621	631.3	815.4	652.3	946.1	975.4	694.8	875.4	1017	269.9	188.8	425.9	367.1	648.7	354.7	864.1	1035.5	402.8	514.3
"201622_at"	410.6	244.8	332.6	468.6	188.6	176.3	231.8	346.7	320.1	286	387.1	265.8	311.5	319.8	267.2	364.7	448.4	309.8	382.9	397.9	371.6	243.9	299.9	351.7	344.3	249.2	160.8	386	312.4	357.6
"201623_s_at"	417.4	552.2	389.8	282.4	519.8	479.5	626	656	474.4	434.9	377.9	409.5	572.1	399.5	327.4	478.2	302.5	320.1	275.6	259.7	193.7	422.7	484.7	661.3	421.3	481.1	460.4	524.1	333.2	408.4
"201624_at"	135.9	176.4	190.2	182.6	388.6	473.6	287.5	197.7	372.7	206.6	151.3	124.9	165	89.7	71.6	117.9	154.2	178	140.1	130.2	169.8	195.4	201.6	169.8	129.4	214.6	238	218.1	139.1	244.8
"201625_s_at"	94.6	46.8	76.9	147.8	241.2	69.4	367.2	170.8	86.3	111.5	58.6	56.3	65.9	67.5	73.6	62	90.8	100	39.3	63.5	66.4	82.1	84.9	83.4	76.7	52	58	76.8	47.3	96.5
"201626_at"	417.1	280.7	158.8	446.8	380.2	236.2	643.8	424.8	223.5	241	155.4	147.4	315.3	270.2	193.8	180.2	194.3	196.7	197.7	156	454.8	249.5	268.1	287.2	153.3	231.7	157.6	161.7	138.9	216.9
"201627_s_at"	316.7	164.2	248.2	423.6	472.8	165.1	868.2	394.8	222.6	178.5	129.5	141	150.1	275	139.7	156.1	230.9	239.6	137.2	158.2	221.8	227.5	162	153	189.4	150.8	142.5	179	114.8	349.4
"201628_s_at"	615	651.5	929.4	808.3	730.7	645.1	886.9	632.5	949	890.1	662.1	645.2	588.8	801.3	658.2	646.6	600.6	635.9	759.1	597.6	451.9	501.3	627.8	606.7	555.5	668.3	640.5	671.2	493.8	592.8
"201629_s_at"	66.3	63.1	36.1	33.2	33.1	10.3	32.3	11.3	46.7	9.5	6	54.3	108.5	51.3	63.9	37	84.9	35.8	58.7	32.2	133.7	81.8	50.3	25.2	56	7.3	14.6	9.7	73.2	33.4
"201630_s_at"	439.4	372.6	320.9	386.6	433.1	414	408.4	266.4	361.9	396.2	419.4	417.6	492.3	443	422.6	328.1	397.5	400.7	352.5	310.7	479.5	461	381.7	371.5	361.4	363.6	327.2	341.2	404.2	340.6
"201631_s_at"	831.7	868.1	834.1	2607.3	4057.7	1013.5	8627.1	7905.5	635.1	559.6	422.3	346.5	944.9	855.9	648.3	252.5	455.1	450.8	344.8	234.3	491	774.3	880	491.9	303.1	327.7	257.8	435.7	300.9	857.1
"201632_at"	348.4	192.4	215.9	344.8	240.9	356.8	214.9	237.5	238.2	300.7	247.7	308.6	322.4	385.8	314.6	345.5	209.7	238.6	335.9	303.5	244.9	295.1	272	278	362.2	410.8	287.2	377.5	413.7	294.1
"201633_s_at"	173	87.4	86.2	94.6	58.5	32.1	41.7	59.6	39.3	117	51.4	83.3	55.5	121.4	110.1	119.2	58.6	70.3	86.7	87.3	145.9	103.9	95.5	72.6	96.3	60.1	68	67.6	80.9	42.3
"201634_s_at"	70.8	29.9	57.5	63.3	70.3	76.8	63.6	54.6	64.7	30.6	61.7	42.2	31.9	37	37.7	67.9	81.7	73.3	76.9	69.4	92.1	69.3	23	47.6	81.6	98.2	54.7	69.8	75.2	43.6
"201635_s_at"	370.6	350.4	162	73.1	202.9	253.6	193.9	131.3	236.3	217.5	144.6	277.7	115.3	173.5	311.8	168.5	116.2	200.1	177.2	215.3	403.6	263.1	300.8	137.5	158.9	160.7	190.5	142.2	160.9	90.3
"201636_at"	138.4	220.3	263.9	181.5	188.3	195.3	139.8	133.4	157.7	179.8	145.6	141.3	77.2	179.4	149.2	132.6	149.7	74.1	140.3	134.3	111.2	101.8	260.3	195.1	109.2	143.6	122.3	142.7	126	121.5
"201637_s_at"	512.2	494.2	475.4	309.9	366.3	609.4	293.6	375.7	408.8	256.5	338.2	387.1	135.5	498.4	402.5	439.2	361.4	346.7	328.1	232	429	451.7	518.3	326.8	201.5	439.5	295	356.6	281.4	312.1
"201638_s_at"	2.6	30.5	12.4	10.8	6.1	4.8	5.9	6.3	3.9	37.8	37.3	58.5	27.4	10.4	12.5	9	4	3	26.6	64.8	8.4	27.4	38.4	4.1	3.2	5.6	2.8	4.9	33.6	3.4
"201639_s_at"	78.6	83.9	83.4	143	82.4	39.5	49.3	92.1	208.6	123.7	71.4	115.5	141.4	74.6	90.2	100.4	123	117.9	86.8	68.1	76	69.3	135.8	98.5	102.4	59.4	112.8	91.9	92.4	118.2
"201640_x_at"	60.2	134.5	217.3	183.4	188.2	70.8	176.1	175.2	214.2	154.2	166.2	193.7	128.7	135.1	151.6	122.6	220.6	160.4	176.3	142.9	83.2	71.7	151.9	129.9	137.3	100.8	165.3	216.5	160.1	203.2
"201641_at"	410.7	332.1	488.4	410.8	127	80.4	168.1	204.1	219.6	358	224.4	342.4	970.1	425.3	596.8	364.3	422.4	399.8	401.9	515.7	1044	344.7	273.7	405.3	496.1	179	156.4	233.7	268.9	508.1
"201642_at"	884.8	773.7	766.3	1119.5	919	691.6	1178.8	1023.7	1123.3	756.6	863.9	1369.9	975.3	1121.1	1468.2	1107.1	1145.7	1646.2	1456.2	836.9	1040.6	1114.1	896	887.5	1019.2	1189.8	1048.2	1095.7	1111.1	1039
"201643_x_at"	374.9	554	509.7	477.8	390.1	623.2	332.2	366.6	472.9	381	478	514.5	398.6	449.6	507	592	468.6	296.9	483.3	417.8	310.9	488.6	374.8	373.1	355.5	498.1	429.9	458.4	404.8	410.7
"201644_at"	11.8	64.9	24.6	111.3	20.1	17.5	99.2	29.9	102	96	26.3	20.5	13.1	98.7	45.1	17.1	106	89	54.4	96.6	17.9	17.7	48.6	47.9	94.4	19.9	96.7	117	69.9	145.8
"201645_at"	4177.7	438.9	453.3	1733.1	870	557.2	1759.1	1345.9	955.4	422	3000.4	3132.4	1951.1	4332.6	4697.7	1277.8	3794.5	3332	1436.7	1088.2	2954.3	1826.4	1477	2449.3	2049.4	1815	2140.5	1699.7	1346.2	1854.8
"201646_at"	955	315.4	328.6	272.9	373.4	355.2	267.2	204	293.3	362.9	280.8	572.9	535.6	569.9	552.4	486	313	419.2	452.5	559	793.5	406.2	427	257.5	428.1	179.7	389.9	190.6	503.7	212.5
"201647_s_at"	257.2	164.1	156.1	103	181.4	145	157.1	83.1	107.4	153.1	140.3	307.2	226.7	215.4	255.3	148.6	108.6	216.7	180.8	196.7	281.4	185.9	216.9	136.2	230.4	166	224.6	165.2	185.3	125.4
"201648_at"	571.3	1451.6	1559.6	960.6	1154.9	1075.5	1084.3	882.4	1309.2	778.6	800.5	685.8	456.1	1011.6	599.9	798.2	955.3	812.8	778.7	846	437.7	664.8	889.2	1088.2	1154	844.6	1050	791.9	964.2	885.7
"201649_at"	365.1	260.2	294.8	321.3	240.3	232.7	367.3	344.1	314.6	469.5	362.9	431.2	248.7	483.8	389.8	526.5	496.5	515.8	421.8	428.1	749.4	580.2	497.3	749.2	952.9	570.5	599.4	565.9	503.7	753.9
"201650_at"	4.4	0.8	2.5	1.3	1.1	1.1	1.1	2	1.5	3.9	6.7	1.1	5.7	2.1	1.8	6.4	2.6	1.5	1.2	3.2	3.8	1.5	3.1	3.5	1.2	2.2	2.5	1.6	1.9	1.5
"201651_s_at"	875.4	1288.6	915.5	1261.5	311.5	277.6	441.3	750.8	1022.6	1016.6	624.9	678.6	1156.5	697.4	546.2	650.1	471.1	404	567.6	439.5	1093.6	782.2	453.9	718.4	488.5	293.8	358.8	590.8	515.5	385.9
"201652_at"	422	382.1	275	259.3	162.7	214.4	301.4	171.3	276.7	248.3	188.8	306.4	212.3	298.6	362.4	320.9	229.5	331.1	313.7	218.2	482.1	336.6	286.6	277.7	234.7	347.8	233.5	267	239.3	230.7
"201653_at"	547.2	627.9	362.4	346.9	401.7	676	902.5	286.2	428.8	431.3	632	747.6	413.2	552.4	464.8	1010.7	982.4	901.4	514.3	440.1	677.4	608.9	588.5	486.3	735.6	979.4	620.4	501.1	416.2	895.2
"201654_s_at"	20.7	25.4	19.1	47	39.1	2.8	37.4	110.2	103.6	48.2	76	79.1	43.5	138.5	48.7	86.7	93.5	51.2	105.4	85.9	12.4	10	64.1	40.3	65.2	4.3	169.1	72.1	87.7	23.4
"201655_s_at"	230.6	318.5	424.3	349.6	493.6	214.5	436.6	673.3	468.2	215.1	1017.7	595.6	360.8	716.6	584.2	361.1	853.5	581.3	706.4	887.3	155.6	163	712.7	465.6	525.1	363.4	745.1	735.1	534.4	432.3
"201656_at"	158.7	89.2	142.8	251.4	319.4	432.4	95.6	178.1	315.3	149.9	210.6	207.7	203	162.4	101.7	136.1	246.4	309.9	480	259.1	226.2	193.5	201.5	282.6	282.4	289.9	333.8	224.8	237.1	279.5
"201657_at"	81.1	67.1	49.4	72	36.3	34.9	40.1	17.6	50.9	56.4	58.4	121.9	48.5	53.2	83.4	111.2	80.2	62.7	67.6	60.9	60.6	82.1	64.5	81.8	66.8	68.9	37.9	35.1	35.1	86.5
"201658_at"	234.9	149.1	222.3	292	256.4	270.5	245.3	233.3	243.2	330.1	323	191.6	245.5	284.9	219	295.6	279.9	257.6	270.3	347.4	122.3	258.1	235.4	212.7	276.7	347.5	217.1	270.2	245	204.2
"201659_s_at"	293.7	162.5	144.5	128.4	192.9	231.3	198.6	191.2	161.7	211.7	195.2	266.6	126.8	237.4	328.1	309	301	348.9	315	236.9	148.7	256.8	230.6	159.9	290.9	232.1	254.6	225.2	202	314.6
"201660_at"	131.3	172.3	155.3	185.6	183.3	225.3	238.2	156.6	152.3	188.7	217.9	194.3	152.8	204	176.5	181.9	222.5	299.5	268.9	209.5	122.5	96.1	210.4	179.2	215.4	354.4	243.9	232.8	205	257.7
"201661_s_at"	108.8	163	162.3	193.9	132.5	123.4	110.5	98.3	84.7	141.5	189.8	197	94.6	141.6	142.8	155.4	99.1	194.5	271.4	213.7	127.2	98.3	175.5	128.2	132.3	273.6	154.1	133	179.2	158.6
"201662_s_at"	328	225.4	168.4	274.7	240.4	327.4	203.5	137.9	169.8	268.1	236.5	253.5	244.6	176.9	246.3	152.9	228.5	341.2	263.6	224.2	268.5	217.8	191	202.2	180.2	270.5	156.9	141.8	201.4	201.5
"201663_s_at"	42.1	85.6	118.2	50.9	117.1	98.9	53.3	45	65.1	70.6	142	165	51.8	147.1	179	128.2	134.1	132.9	123.3	149.7	66.9	87.2	143.4	131.6	98.8	80.7	149.1	72.4	156.3	78.1
"201664_at"	75.9	106.3	107.5	69.3	100.1	124.5	58.2	41.1	92	101.3	224.6	211.4	109.8	125	202	122.9	166	207	183.2	174.8	141.5	86.5	145.4	157	135.7	197.7	160	148.5	204.6	151.6
"201665_x_at"	9564.2	5563.6	7587.5	5865	4812.4	4774.2	6715.1	6217.5	3748	3429.3	5027.7	5500.5	4284.8	7194.3	6459.5	7023.5	6167.8	4387.7	3557.7	4670.6	4450.8	5631.9	4501	5192.5	4003.6	5513.4	3937.7	5292.2	4295.3	4669.3
"201666_at"	4590.1	2510	2245.2	2877.1	1896	1494.8	3991.4	4663.9	3052.7	1895.4	8925.9	7448.1	6070.5	7480.5	9721.3	4768.9	9326.3	6402.9	4187.3	4053.9	8645.2	4496.7	5937.4	7754.8	5220.3	5567	5416.5	6438.1	6124.5	5062.8
"201667_at"	486.1	696	1031.8	663.9	964	1380.9	1289.6	1660.7	524.6	540.4	1450.4	1294.6	673.1	1555.5	1606.4	758.9	1343.4	834.9	816	535.8	1373	387.6	1076	1234	556.3	964.6	1482.3	1553.4	1253.2	1592.9
"201668_x_at"	95.6	57.6	153.8	96.5	59.7	74.4	102.1	187.4	39.7	97.7	231	387.1	310	298	517	158.1	54.4	99.1	117.6	188.3	511.9	213.7	484.8	321.9	176.2	108.6	201.4	121	209.5	199
"201669_s_at"	239	175.1	229.6	243.6	444	489.6	494.2	555.4	206.7	240.8	1056.2	822.4	760.9	988.8	1299.8	710.2	996.5	1300.7	753.8	721.3	992.4	760.6	1480.1	1096.3	1334.7	1593.5	1445.7	1004.3	924.8	1322.2
"201670_s_at"	120.6	96.9	182.5	138.8	267.4	287.2	269.7	356	106.4	206.8	625.2	530.7	547.2	506.8	682.5	270.4	286.2	368.8	360.3	372.7	678.8	306.2	802.1	608.4	602	620.7	1073	431.5	625.3	692.9
"201671_x_at"	157.6	157.3	149.7	212.8	285.8	177.9	176.6	199.2	191.9	188.9	185.3	231.8	83.1	166.7	142.7	148.7	111.9	210.3	223.6	194.6	205.6	184.5	204.6	225.5	313	227.1	262.9	222.2	293.6	272.9
"201672_s_at"	393.3	308.4	358.3	430.4	539.4	458.1	538.9	380.1	357.9	505.5	416	463.5	420.4	418	421.1	381.6	363.1	522	490.7	385.2	551.6	361.9	483.9	496.5	575.8	587.4	458.1	506.8	487	494
"201673_s_at"	88.3	136.8	225.2	197	204.5	124.7	303.3	371.6	226.9	264.7	140.6	133.3	96.6	112.6	121.8	84.2	139.4	179.5	156	232.5	114.2	118.1	303.8	189.1	136.7	151	227.2	202.3	230.4	206.7
"201674_s_at"	151	183.7	256.3	341.7	311.6	308.8	259.1	306.6	265.1	364.8	147.5	147	202	153.4	127	81.5	105	183.7	226.4	213.6	43	73.8	93.7	38.4	91.4	191.5	100.5	63.2	88.7	69.4
"201675_at"	286.2	273.7	333.4	273.1	514.6	616.6	327.5	406.8	405.5	629.6	202.7	174.3	217.3	169.1	167.6	177.9	222.6	314.1	532.9	403	80.9	169.1	185.4	152.5	245.1	381.4	247.5	282.3	200.2	205.6
"201676_x_at"	1396.4	931.3	892.7	908.4	600.5	1037.6	1195.7	709.2	914.7	759.4	707.3	962.5	492.6	1169.6	1045.6	1320.6	1074.6	717.1	785	419.8	503.4	922.3	985.2	1044	870.6	1065.2	624.1	926.1	747.6	1148
"201677_at"	46	88.4	51.6	92.8	149.1	86.5	101	139.2	93.3	114.9	92.6	64.4	89.6	68.1	70.2	75.9	73.3	57.6	96.4	114.9	76.6	77.7	96.6	99.6	79.4	74.6	69.8	71.8	96.8	56.5
"201678_s_at"	219.1	164.4	187.9	169.8	285.2	246.5	200.3	295.6	142.6	158.1	152.1	131	198.2	150.4	148.2	148	210.8	198.3	169.6	196.3	230.4	195.4	135.5	162.7	165.8	244.3	234.3	236.4	224.7	216.3
"201679_at"	42.6	34.1	16.7	6.9	15.5	3.5	17.4	3.3	9	14	21.3	50.2	22	49.2	34.7	20.7	7.2	4.2	10.9	8.8	35.8	33.5	54	33.4	4.5	2.9	9	5.5	27.5	4.1
"201680_x_at"	322.6	402	342.2	408.1	432.1	232.4	416.5	374.3	314	528.1	434.9	354.3	476.1	260.9	304.9	384.6	433.9	358.7	376.7	400.2	347.1	294.3	341.6	343.7	419.1	244.3	430	356	383.5	391.3
"201681_s_at"	216.4	221.9	168	117.4	184	171.5	87.6	189.8	172.8	125.4	205.5	144.3	247.3	210.7	161	192.1	146.2	110.7	140.1	126.8	99.5	88.7	145.6	76.3	81.7	154.4	106.6	85.7	109.6	144.8
"201682_at"	401.5	397.4	515.3	448.2	346.1	645	206.4	385.9	258.2	325.2	508.5	199.5	264.6	410.3	226	458.6	323.3	191.2	333.7	280.7	410.2	440.4	388.8	492.4	212.5	647.2	303.7	310.2	346.3	301.4
"201683_x_at"	106.1	130.4	96.4	141.5	93	101.2	127.4	177.5	142.7	151.1	46.8	125.7	84.3	94.3	122.2	70.7	52.1	100	101.3	140.3	136.1	86.2	157.8	80.9	128.9	34.1	135.4	111.3	165.6	88
"201684_s_at"	287.2	343.3	296.3	311.7	273	300.5	271.3	380.4	263.6	252.6	276.5	230.5	369.8	229.7	293.5	308	268.2	246.7	276.7	226.2	362.9	315	239.8	237.1	236.9	237.3	259.4	237	258.2	233.6
"201685_s_at"	82.4	128.6	158.9	158.7	113.7	124.3	84.1	116.8	129.1	84.8	107	91.3	129.7	81.2	133.4	98.8	114.7	90.8	111.9	88.8	101.7	84.4	75.5	71.9	63.6	70.8	84.9	55	55.7	48.4
"201686_x_at"	151.8	117.9	85.6	105.9	157.6	132	168.4	110.2	118.4	138.4	119.6	138.6	116.8	115.1	125.1	134.9	161.1	165.4	129.4	156.5	133.3	183.6	98.2	72.7	150.4	138.3	178.6	107.3	126.3	119.9
"201687_s_at"	200.8	216.6	157.4	278.4	245	243.5	245.2	206.3	239.2	148.6	210.1	135.4	276	159.6	198	158.4	228.2	252.7	187.1	145.3	218	265.9	207	252.4	308.7	262.4	276.1	204.7	200.9	234.3
"201688_s_at"	17.8	7.9	44.6	40.9	46.6	31.7	26.6	30.7	18.4	32.1	5	5.6	32.2	11.2	41.3	37.7	40.8	39.7	32.5	61.8	78.5	177.6	55.4	122.2	216.6	49.8	73.2	70.9	112.1	92.1
"201689_s_at"	19.8	9.7	11.3	18.2	20.7	25.7	26.8	16.4	35.3	34	7.2	19.8	33.3	12.1	26.7	26.5	16.6	37.2	25.2	40.1	94.2	183.7	54.1	113.1	247.7	73.8	54.4	67.9	96.6	114.2
"201690_s_at"	43.1	30.9	42.6	44.8	57.4	74.9	54.4	22.5	36.9	87.3	54.9	33.5	77.1	48.5	56.1	44.3	38.2	70.1	51.3	72.6	224.7	290.6	140.7	280.3	352.6	233.7	119.5	199.1	191.9	214.6
"201691_s_at"	3.5	2	27.2	14.8	4.8	2.6	2.8	6.5	2.9	7.2	6.4	0.5	15.2	1	4.4	16.6	1.4	1.4	1.7	1.8	9.5	19.5	1	5.6	25.5	5.5	1.9	5.5	12.9	2.3
"201692_at"	95.8	164.3	117.6	196.3	73	102.8	118.8	94.1	80.2	133.6	138.5	111.8	75.1	121.3	115	105.1	100.5	84.8	114.8	148.7	68.1	79.8	87	104.4	82.5	74	92.1	112.8	119.5	89.9
"201693_s_at"	397.2	1221.7	2073.8	2364.5	2432.7	2565.6	1527.9	2679.4	1229.4	753.7	779.2	422.9	364.4	805	380.6	123.3	178.1	177.2	521.8	290.9	251	425.2	548.5	294.6	72.1	200.7	122.5	226.2	246.5	130.1
"201694_s_at"	1299.1	1929.6	1648.1	1513.9	2438.4	1442.8	1566.9	2476.2	1317.9	966.6	1125.1	975.1	1155.6	1362.8	694.9	553.9	658.5	588.4	853.9	425.5	987.5	965.1	1003	643.7	194.4	599.9	397.3	497.7	322	351.5
"201695_s_at"	286.1	351.4	181.7	412.8	626.2	354.2	756.1	1127.9	196.6	266.1	208	297.3	119.3	260.8	234.8	322.2	274.5	271	227.6	259.4	269.4	336	393.9	325.4	350.8	265.3	364.9	292.6	282.9	387.5
"201696_at"	323.8	473.8	284.8	506.7	878.6	565.8	831.2	743.8	580.6	740.4	344.3	236	257.6	315.1	250.2	263.9	238.9	439.7	393.6	424.6	195.8	313.7	293.9	320.3	499.3	402.5	639.8	432.1	510	472.9
"201697_s_at"	187.8	139.7	122.5	146.9	139.3	123.3	186.2	82.7	140.7	173.6	143.1	137.8	220.4	155.7	150.1	172.6	136.3	157.6	168.7	106.4	247.2	240	217.5	225.6	196.7	189.3	222.3	232.3	246.7	196.2
"201698_s_at"	535.8	417.5	384.2	408.6	435.5	391.7	617.9	525.9	506.7	599.9	340.5	397.3	590.2	508.8	497.3	477.5	626.7	474.3	548	531.2	510.7	643.4	399.9	440.2	558.8	581.5	532	607	523.5	620.5
"201699_at"	218.5	274.2	148	217.1	190.6	303.8	195.5	142.8	202.3	158	210.5	208	189.6	187.8	206.7	237.1	203.6	198.5	180.2	139.8	141.4	185.9	217.9	219.5	130.5	237.9	157.1	174.6	137.7	257.1
"201700_at"	303.5	422	380.1	311.4	280.3	233	273.7	264.2	621.7	272.1	211.8	159.2	187.7	114.8	218.7	287.9	414.2	293.2	219.6	268.7	251.3	268.3	282.8	271.1	363	199.6	299.8	296.5	281.8	357.9
"201701_s_at"	298.8	219.7	153.1	194.9	134.8	257.1	137.4	128.3	150.6	160.9	127.8	118.9	225.9	158.5	152	167.1	145.2	122.6	134	122.2	115.9	137.7	116.9	117.7	110	177.5	116.9	154.1	84.1	92.7
"201702_s_at"	34.6	54.8	74.7	21	6.8	7	12.5	7	5.5	10.5	45.2	29.4	37.2	35.2	20.8	5.7	8.1	6.2	9.7	14.4	18.5	77.4	36.4	12.8	15.7	9.5	13.7	9	10.9	6.2
"201703_s_at"	133.2	182.4	285.4	117.4	156.6	122.7	216.9	227.9	202.8	296.1	178.3	286.4	148.7	174.3	148.7	155.7	298	195.4	230	207.7	171.4	157.5	188.2	204.2	252.2	187.8	269.2	219.3	219.9	219.2
"201704_at"	79	124.4	87.9	254.4	113.3	58.6	29.4	159.3	169.9	97	89	44	151.7	115.8	62.8	73.5	133.6	95.9	78.9	39.2	76.9	57.2	116.6	124.9	92.5	81.9	90.1	109.1	157.9	114.3
"201705_at"	300.3	309.6	287.5	302.2	319	464.5	329.2	299	287.5	386.9	286.9	328	290.7	245.2	243.4	272.3	243.9	251.1	281	364.5	293.5	341.6	392.9	303.7	263.8	392.4	280.8	325.1	265	356.6
"201706_s_at"	148.8	213.3	140.5	119	109.8	114.3	139.5	59.9	171.6	104.4	117.6	169.5	54.5	185.8	214	169.7	113.6	139.9	209.1	121.5	71.2	86.2	140.5	62.4	130	88	105.9	89.8	77.8	122.3
"201707_at"	121.1	123.6	105.6	99.3	146.1	84.1	33.5	70.7	96.5	39.4	95.2	65.7	100.3	73.3	86.1	70.7	84	81.8	96.5	24.8	60.7	98.3	45.3	46.5	79.5	104.5	35.7	44.1	24.3	36.1
"201708_s_at"	56.7	82.4	80.7	64.1	82.7	75.9	93.8	103.5	94.7	100	88.4	98.4	67.6	97.9	48	115.4	92.3	107.4	122.1	168.1	59.3	81.7	77.3	107	127.4	69.5	98.1	96.8	155.7	93.3
"201709_s_at"	138.4	134.3	211	229.9	159	199.6	175.7	278.2	226	137.5	284.1	267	240.5	257.1	220.3	225.1	222.5	199.2	302.2	234	178.5	174	149	185.6	174.4	248.5	144.4	198.2	195.6	180.1
"201710_at"	41.5	8.7	18.4	5.4	18	42	6.9	13.5	16.8	13.2	67.1	37.4	14.7	39.5	13	8.1	20.8	6.7	26.7	16.5	14.4	34.6	21.4	25	8.9	13.1	18.4	9.3	59	25.5
"201711_x_at"	269.7	507.9	267.5	217	610.5	275.2	243.3	335.3	195.1	257.1	276.7	377.3	77.5	241.5	294.4	298.8	197.4	227.4	273.7	322.7	69.3	288.4	235.9	248.9	155.6	182.9	145.5	188.9	282.4	121.2
"201712_s_at"	110.2	128.2	139.6	167.6	139	213.2	126.2	148.3	115.6	146.5	129.4	154.9	107.7	141.6	98.2	155.2	120.7	187.7	156.1	148.9	46.6	89.5	122.5	133.7	149.6	219.8	132	155.6	175.6	169.7
"201713_s_at"	88.3	346.3	201.7	209.7	183.7	164	179.7	235.6	192.7	156.1	131.7	202	84.6	155.9	215.8	206.2	171.4	195.2	143.1	143.3	123.4	134.5	144.9	146.2	164.8	185.1	143.5	163.5	186.1	149.3
"201714_at"	82.6	54.6	29.7	74.9	128.5	22.1	123.9	10.1	60.9	117.4	57.4	79.5	100.2	73.3	67.3	41.2	91.8	95.1	92.3	50	61.6	72.4	94.2	81	182.3	33.4	120.2	134.3	106.4	148.8
"201715_s_at"	138.3	111	151.8	89.9	110.4	43.3	122.8	100.4	90.5	109.4	120	71.8	118.3	100.4	93	102.6	131.2	103.4	119.7	55.8	67.5	57.3	95.3	83.2	85.3	50.6	134.4	86.5	129.3	92.6
"201716_at"	393.2	324.3	295.5	243.4	265	272.4	459.8	267.9	334.1	370.5	256.3	383.7	335.9	256.5	311.5	336.6	338.3	420.3	335.8	343.4	404.1	337	299.2	320.4	444.4	364.2	390.2	411.3	407.8	379.4
"201717_at"	387.3	598.4	404.8	407.7	500.7	400.2	397.5	319.8	462.9	506.1	398	471.3	367.1	431.1	445.9	535.3	430.9	465.3	515.4	450.5	394.3	451.9	348.1	355.7	510.5	487.5	441.9	438.3	472.9	454.2
"201718_s_at"	468.4	211	251.6	144.8	222.1	115.6	158.7	209	120.6	195.6	378.2	650.9	373.4	379.4	650	357.8	502.7	505.9	486.1	476.4	243	311	206	169.5	214.1	186.6	327.3	110.2	316.6	116
"201719_s_at"	564.5	315.2	394.9	294.2	301.1	413.9	351.6	557.8	275.1	403.6	762.2	736.9	612.7	900.8	1132.5	735	676.3	833.8	673	606.5	486.9	387.2	581.8	651.9	376	865.4	609.2	539.2	441.4	537.1
"201720_s_at"	2123.3	1176.6	544.7	889.6	443.4	356	522	303.2	1313.3	995.1	690.6	2381.5	2631.2	917.4	1865.2	1983.6	1443.9	2372.7	1415.1	1118.1	2990.9	2669.8	2131.8	1165.7	1703.9	867.3	1645.9	1306.9	2163.7	1851.9
"201721_s_at"	3313.2	2344.5	1675	2452.2	1267.7	1282.3	1508.2	1148.4	3017.5	1814.2	2486.1	3826.2	5132.5	2684.1	3870.1	3978.6	3739.1	4352.5	2544.6	2648.3	5411.4	4653.6	3541.6	4159.8	4396.3	3200.2	3128.1	3614.8	3991.9	4420.4
"201722_s_at"	330.9	276.8	208.5	259.6	252.8	257.1	172.8	154.7	203.5	183.7	774.5	469.5	253.8	593.9	722	506	539.7	888.3	385.6	235	435.7	459.7	579.7	475.4	585.2	703.5	618.3	510.4	321.9	503.7
"201723_s_at"	404.5	308.9	290.3	238.4	230.3	272	267.7	297.5	196.4	298.9	771.9	438.3	419	715.1	653.7	376.5	517.7	760	353	308.2	380.6	560.5	489.5	555	441.3	408.6	605.6	374.2	450	347.4
"201724_s_at"	127.1	153.5	100	188.9	124	159.7	129.8	206.8	122	148.8	605.2	265.8	155.4	394.6	380.7	227.7	291	348.8	221.1	236.4	201.5	214.1	372.4	437	248.2	327	323.9	298.2	265.1	286.5
"201725_at"	508.1	375.8	348.5	368.1	329.8	272.8	419	249.7	299.6	406.2	388.3	387.1	710.9	425.7	362.4	241	328.4	372.8	433.3	449.1	799.7	508.8	378.4	354.6	384.4	414.2	356.3	407.1	380.5	379
"201726_at"	649.6	520.2	497.1	528.9	481.9	637	682.8	550.1	579.6	757.9	503.9	524.1	680.1	460.9	519.6	522.3	567.4	601.2	584.4	494.8	806.2	675.4	479.7	594.9	594.3	867.5	663.1	924.6	453.8	747.5
"201727_s_at"	157.3	118.3	116.1	84.6	147.6	60.7	90.3	76.4	69.5	124.6	92.2	100.1	148	106.7	88.2	126.1	118	124.3	121.7	113	142.3	73.8	105.7	97.9	93.3	71.1	126.2	64	112.8	59.4
"201728_s_at"	109.6	101.1	137.5	111.6	143.1	117	142.6	143.8	84.8	143.8	151	150	161.1	75.4	126.9	125.8	98.1	79	110	143.5	132.7	116.6	135.4	135.5	101.9	110.9	137	130.4	152.1	119
"201729_s_at"	126.4	131.2	195.9	220	158.8	22.5	139.4	93.9	148.8	109.7	258.6	234.6	185.2	297.1	273.4	211.5	278	235.3	270.6	278.9	210	220.2	263.3	307.3	221.3	152.6	193.1	218.2	293.9	240.9
"201730_s_at"	224.4	338	828.9	744	562.4	712.6	436.5	530	470.7	862.6	359.6	338	378.3	368.2	514.4	193.9	112.1	328.1	320	647.3	312.6	321.9	411	505	426.3	445.3	507.9	529.3	437.9	331.9
"201731_s_at"	422.3	440.2	481.8	375.4	426.9	342.3	463.9	399.4	292.5	349.3	582	380.9	303.3	411.1	347.4	443.1	227.4	270.2	337.1	430.9	417.4	556	483.2	550.6	313.6	330.2	283.9	209.8	375.9	273
"201732_s_at"	80.6	13.9	57.5	10.8	9.7	9.1	9.5	13.3	8.4	20.4	21.9	57.5	58.5	73.3	93	21.8	26.8	14.1	45.1	36.2	36.9	49.3	30.9	41.5	59.3	27.3	41.6	46.9	57.4	22.6
"201733_at"	80.8	32.4	41.4	52.9	43.6	46.5	32	3.5	38.6	28.4	5.5	8.9	93.3	3.1	49.5	71.7	45.7	46.2	64.7	54.4	72	58	68	3.4	61.6	31.9	43.7	17.1	47.4	27.1
"201734_at"	353.9	235.6	355.4	335.2	329.5	488.6	200.7	227.9	339.8	315.9	341.5	484.8	605	434.3	549.4	480.3	412.8	476.8	456.6	352.5	427.7	342.9	308.4	400.1	458.5	838.7	454.8	440.5	413	413.5
"201735_s_at"	193.8	95.6	161.9	104.4	81.7	127.6	64.3	73.7	107.1	137.5	173.3	249.5	194.8	198.4	279.8	208.2	162.4	187.8	232.9	272.7	168	206.2	167.4	168.8	160.3	186.7	173.2	132.1	162.3	129.9
"201736_s_at"	214.9	385.1	335.5	333.5	511.7	483.8	238.2	464.9	267.6	264.7	229	351.1	265.1	216.1	300	172.1	183.8	325.2	284.4	259.6	208	290.6	287.5	290.3	276.9	267.4	338	256.5	351.9	161.5
"201737_s_at"	243.8	429.5	363.9	358.2	359.3	435	196.3	262.6	330.2	230.6	405.9	321	410.2	264.2	398.8	170.2	158.9	277.5	345.9	273.7	269.1	500.1	287.6	274.5	201.7	301.6	264.1	248.2	277.2	174
"201738_at"	657.7	1181.9	750.9	703.4	893	1109.6	1266.5	713.5	791.3	625.3	478.8	494.7	465.8	450.5	474.6	507.2	411.9	526.1	485.4	390.4	339.1	494.4	531.9	436.8	403.1	619.2	491.9	575.1	441.7	528.1
"201739_at"	1494.5	1292.9	1272.8	1447.1	1634.9	2083.8	464.5	1471.5	1026.3	878.8	1318.2	1334.6	1421.8	1066.3	1489	853.7	912	901.9	779.6	490.4	1814	2149.4	1227.5	1476.6	515.3	1203.7	730.2	758.7	787.5	1165
"201740_at"	411.2	237	276.3	299.5	323.2	183.3	315	314.9	351.8	404.5	370.7	486.8	554.8	458.5	469.6	491.5	419.9	529.8	522.9	377.4	477.8	440.3	387	474.6	479.6	415.9	466.4	437.5	460.1	644.2
"201741_x_at"	41.9	42.1	38.3	25.8	59.7	41.1	49.9	41	16.9	58.1	36.8	27.7	20.3	47.7	25.9	40.9	44.7	45.5	57.7	130	47.8	32.7	31.7	33.3	51.6	33.6	58.6	27.2	89.7	11.5
"201742_x_at"	704.4	526	352.9	290.4	458.3	255.6	640.4	256	292.3	428.3	338.3	670.4	564	427.1	637.9	665.3	563.9	595.6	483.9	478.7	559.7	432.3	477.1	373.6	431.5	319.2	479.9	272.9	451.1	290.1
"201743_at"	1190.6	828.2	425.2	772	1884.1	345.5	1082.6	475.8	894.6	1273.9	784.4	1653.6	1318.6	1263.9	1755.6	2235.9	1883.4	3855.4	1433.8	1713.1	2305.4	1970.4	3578.5	3071	4226.7	1546.6	3306.9	3844.3	3709.2	3536.1
"201744_s_at"	2519.3	2313	1927.4	1919.4	1164.6	2527.9	1746.5	1662.5	2001.7	1462	2582.2	1632.9	2765.6	2263.6	2546.3	2788.3	3847.4	2145.5	1707.1	1937.5	3683.3	2591.8	1599.7	2533.7	2358.9	2592.9	2415.9	1949.8	1507.6	2435.9
"201745_at"	287.8	294.3	166.4	263	276.6	242.4	300.2	138.3	212.6	187	270.8	239.6	355.4	200.1	221.2	280.5	268.9	265.4	173.2	157.4	365	302.6	243.8	244.9	259.4	260.1	240.9	241.4	232.2	357.4
"201746_at"	162.4	121.5	96.5	200.5	120.9	158.3	244	162.5	106.1	191.2	125.2	107.2	151.6	134.4	103.9	109.4	163.9	119.4	111.8	112	181.4	120.3	132.4	155.7	183.1	173	163	160.3	100.2	161
"201747_s_at"	63.7	75.5	57.4	37.8	42.1	10.8	22.5	54.6	42.6	28.7	72.4	40	69.9	44.2	42.2	43.2	69.5	24.6	32.5	11.7	48.9	23.9	22.7	40.8	9.8	4.9	8.3	29.9	50.4	34.5
"201748_s_at"	249.6	263.4	267.9	237.3	198.1	140.7	208.3	335.3	214.1	205.5	238.4	165.6	242.8	196.2	166.9	155.5	208.1	121.7	139.4	201	168.4	207.7	212.2	251.4	149.1	131.3	156.4	152.3	164.7	143.8
"201749_at"	84.8	312.5	321.5	232.2	324.1	132.4	141.3	225.9	244.5	221.3	138.5	117.7	127.6	107.3	101.4	132.7	239.5	123.4	256.3	279.8	91.7	89.5	114.3	99.8	117.9	95	144	140.1	102.1	136.3
"201750_s_at"	17	68.6	53.7	27.6	55.4	51.5	27.8	55.3	108.9	24.9	20.4	78.2	31.5	14.3	24	40.9	26.4	38.7	23	39.5	52.5	16.9	56.5	38.2	34.5	18.8	25.1	16.8	24.4	18.8
"201751_at"	247.9	239.2	309.1	262.3	200.6	200	227.5	290.3	269.2	145.2	120.3	93	235.3	186.5	160	179.5	193.7	206.7	146.9	113.3	332.3	251.2	162.6	161.2	189	172.4	196.3	237	188.3	196.9
"201752_s_at"	394.6	405.4	1025.5	491.1	350.7	855.6	260	658.9	578.6	642.2	662	787	479	1071.8	1114.7	1068	776.3	672.5	1003	1040.1	259.2	624.2	579.3	459.6	534.6	457.3	752.1	404.3	634.5	281.1
"201753_s_at"	489.5	450.6	977.3	525.1	431.9	1193.9	232	433.6	672.5	438	1104.2	626.6	594.1	1106.4	866.2	952.4	618	678.3	762.2	668.3	551.9	796	574.3	597.3	529.1	645.9	775.1	465.5	622	372.5
"201754_at"	3788.9	1841.4	1651.6	1815.7	1043	1436.6	1183.5	1047.9	1390.8	1509.6	2394.5	2195.6	1847.8	2372.1	2407.6	2712.2	1873.4	1953.5	1746.6	1390.4	1786.8	3067.6	1795.1	1832.3	1135.2	2045	1279.5	1887.5	1248.8	2100.1
"201755_at"	2.7	11.5	4.7	11.8	7.7	4.1	4.5	11.4	68.7	10.8	9.4	21.4	9.2	9.8	26.4	38.1	48.3	9.4	10.6	5.8	11.6	47.3	15	27.8	66.8	8.6	44.3	78.4	32.7	65.4
"201756_at"	492.6	351.2	418	279	348.4	451.3	462.5	299.5	589.6	598.1	286.2	394.9	571.8	390.2	434.7	421.8	442.1	547.9	544.4	505.9	405.9	600.3	383	507.4	593.7	356.7	536.4	439	545.1	469.7
"201757_at"	1925.9	2086.9	1373	1840.1	932.3	1186	706.8	1520.6	1189.9	1042.7	1152	1071.8	470.4	1812.2	1247.3	1238.9	925.4	1145.7	906.6	864.3	324.8	757.9	1295.6	1014.6	709	2041	713.4	1217.1	808.1	1287
"201758_at"	345.8	374.4	484.8	349.3	342.9	448.1	406	350.9	417.5	363.6	343.6	363.9	473.4	348.2	394.8	495.8	377.4	451.2	444.2	357.6	311.7	441.9	440.9	300.8	427.6	507.2	373.8	381.3	361.7	472.2
"201759_at"	54.1	14.1	9.3	45.6	21.8	21	26.5	15.5	3.5	11.3	57.9	39.6	38	14.8	26.2	44.8	26.9	2.7	3.6	6.3	74.6	47.4	48.4	16.7	3.9	27.3	2.8	5.2	6	15.5
"201760_s_at"	124.2	186.3	194.5	196.4	248.5	468.8	216	211.1	266.1	141.4	331.3	321.5	304.8	423.9	386.8	302.4	342.7	450	319.6	269.3	204.3	251.9	521.2	336	412.4	669.8	474.8	421.1	364.3	477.4
"201761_at"	1714.4	1477.7	825.5	778.1	544.3	605.1	1185.8	512.4	725.7	675.6	205.4	260.6	321.9	219.9	193.4	211.9	303.9	242.4	187.7	145.4	476	295.2	300.8	358.3	412.4	310.3	298.8	310.4	348.4	346
"201762_s_at"	754.7	307	314.9	667.4	369.4	264	524.3	414.5	302.8	558.5	773.4	503.2	478.2	604.1	605.2	913.1	649.1	460.7	480	503.4	2555.5	1410.6	771.2	2292.8	1024.7	1027.4	471.3	939.5	459.8	1250.7
"201763_s_at"	39.4	98.3	91.1	173.8	102	78.5	122.6	59.1	72.4	67.3	136.4	67.2	108.5	46.8	71.5	135.3	58.1	99.8	86.5	89	120.1	98.7	119.2	102.6	120.3	67.5	104.9	86.4	96.1	101.3
"201764_at"	77.1	97.8	40.7	27.2	31.5	21.3	30	33.1	24.9	46.7	202.9	178.7	72.2	136.1	192.4	222.7	37.7	41.5	85.3	54.2	149	132.1	70.1	90.3	33.9	79.3	36.7	60.4	41.5	62
"201765_s_at"	534.3	510.4	383.9	432.6	280.2	255.3	495.7	485.5	334.8	361.8	510.7	630.2	695.4	608.7	612.3	543.3	545.3	886.3	690.4	732.7	577.4	507.4	487.2	394	493.5	440.7	634.3	499.4	760	474.1
"201766_at"	25.4	35.5	45.9	10.9	29.4	17	27.7	7.9	5.9	29.4	13.1	9	36.7	40.6	47.1	53.7	6.9	27.3	40.6	54.9	30.9	37.1	8.4	41.6	30.2	12.6	11.5	31.9	25.9	35
"201767_s_at"	129.4	38.6	22.1	111.5	55.9	19.3	15.3	17	93.2	43.8	52.5	23.7	143.1	60.9	35.6	49.8	67.8	22.7	27.3	53	123	106.8	65.9	88.7	11.8	35.2	24.8	57.4	61	48.5
"201768_s_at"	402.3	237.1	236.6	156.6	249.4	165.6	275.9	187.9	233	240.2	281.2	291.3	269.6	273.2	285.4	279	226.3	221.4	215	290.2	282.3	302.3	140.8	184.8	278.8	204.3	303.4	225.3	337.1	187.9
"201769_at"	355.7	325.2	214.8	243.6	319.9	537.5	233.3	180.1	271.2	158.3	342.8	271.6	239.2	278.4	243.1	313.9	236.4	302.2	180.3	136.3	329.7	256.5	286.1	335.5	360.4	483.4	292.5	325.4	219	332.6
"201770_at"	165.6	210.1	448.8	346.3	350	252	372.4	383.1	285.9	313.9	256	331.8	175.4	333.9	271.8	294.9	352.9	225.7	396	342.2	154.3	153.4	209.9	322.7	250.3	221.5	273	327	325.4	297.6
"201771_at"	296.7	269.6	254	305	248.8	182.9	297.8	221.4	250.7	282.1	212.2	388.7	350.9	328.8	384.5	283.7	278.3	267.1	315.4	270.8	380	302.2	279	372.8	300.8	281.6	302	327.2	247.1	279.2
"201772_at"	324.6	421.6	194.2	166.9	172.7	147.5	243.3	117.9	179.8	165.8	167.7	357.5	237.8	272.3	332.7	265.9	152.5	253.6	217.6	189.3	308.2	264.6	252.1	208.3	306.4	254	254.9	222.5	217	223
"201773_at"	330.7	295	426.8	289.7	307.5	296.4	190	204.9	328.9	274.8	328.7	311.1	260.7	433.8	345.6	323.3	318.8	292.7	383.6	303	401.6	420.1	324	271.5	306.3	350.9	319	227.9	313.3	305.9
"201774_s_at"	41.4	48.2	41.6	51.8	70.6	46.3	47.8	39.9	78.5	35.7	59.6	63.5	34.9	76.3	40.8	60.2	76.4	59.5	58.2	80.5	70.3	58.4	48.2	44.7	85.8	39.6	68.2	63.3	69.1	47.3
"201775_s_at"	245.1	254.7	274	243.7	202.5	170.1	254.3	165.8	206.4	262	299.7	275	161	263	275.9	406.5	202.1	240.2	269.4	358.7	194.6	315.4	316.8	203.2	319	228.9	291.7	164.6	313.8	209.7
"201776_s_at"	220	234.6	173	178.2	162	210.5	147	77.1	193.6	144.3	255.3	234.4	130.5	222.6	207	281.4	174.1	215.9	232.8	199.9	107.1	265.2	207.2	166.6	225	181.2	257.3	149.8	175.1	156.2
"201777_s_at"	162.7	191	160.7	103.7	171.7	101.4	176.8	103.1	94.1	160.9	106	219.3	147.7	172.9	185.3	223.3	94.3	176.4	150.2	195.8	163.9	122.6	116.3	127.4	169.7	175.2	132.8	99.1	164.4	95.2
"201778_s_at"	956.1	918.7	964.1	1049.5	687.8	888.2	688.5	619.2	852.4	761.9	884.4	988	739.6	858.7	970.4	1177.7	1087.9	902.4	967.8	869.5	702.7	1025.8	866.8	924.9	950.7	872.9	1094.2	866.6	945.2	936.7
"201779_s_at"	1229.9	968.6	1089.6	1128.6	832.4	1107.8	617.1	465.6	1032.2	951.8	743.9	1165.7	437.3	846.5	996.1	1121	748.5	1032.5	1046.2	826.7	773.9	1015.1	1105.8	981.9	1306.3	1291.6	869.8	885.7	1082.8	1076.7
"201780_s_at"	447.4	518.4	248.2	391.4	343.3	691.7	271.7	183.4	594	322	307.9	431.2	330.8	271	373.7	495.6	522.1	484.8	442	292.1	296.2	363.7	454	390.2	638.4	545.7	507.9	607.4	442.5	592.2
"201781_s_at"	267.1	343.8	254.3	179.8	145.5	64.1	260.2	158	188.1	204.5	203.8	225.2	305.3	284.1	218.5	341	224.6	158.9	282.1	239.3	237.8	242.9	241.4	229.5	151.1	128.9	159	199.4	215.4	208.3
"201782_s_at"	389.9	604.2	495.4	411.6	504.3	304.6	506.2	426.4	509.7	463.8	390.9	350.5	578.4	502.7	378.5	416.7	485.3	448.5	437.6	544.9	408.6	396	306.1	412.8	428.3	341.3	350.7	583	439.2	398.4
"201783_s_at"	334.9	801.6	621.3	635	1113.8	589	1039.8	1025.3	791.5	789.8	382.3	461.9	330.6	408.2	438.2	544.1	567	548.1	526.3	678.6	325.5	389.6	538	390	555.9	657	631.6	556.8	692.5	648.6
"201784_s_at"	1468.7	785.1	555.6	552.6	502	1039.3	831	331.6	735.5	583.4	398.9	512.9	929.1	587.1	784.2	715.6	804.7	793.9	560.8	328	1253	1022.2	449.6	509.3	814.3	694.5	583.1	445.8	413.9	835.8
"201785_at"	6413.9	4614.6	6436.6	3785.6	2292.9	2264.3	1780.4	1057.3	4115.3	3333.2	4018.2	6659.5	2633.4	3510.1	7965.2	8952.9	4015.7	5236.2	3059.2	4018.5	6138	3634.5	5249.5	4538.5	2051.6	3306	3296.8	3808.2	5037.5	4027.5
"201786_s_at"	680	582.9	688.7	931.3	719.4	455.2	605.6	622.7	569.4	528.2	779.5	695.5	729.2	821.3	720.5	747.6	658.6	630.5	693.9	728.7	987	823.4	634.1	1090.9	813.5	631.2	716.7	797.7	795.7	691.7
"201787_at"	161.1	226.7	342.9	106.4	318.9	247.4	489.6	428.2	485	268	187	66.4	78.1	162.8	116.6	183.9	163.4	97.9	210.8	77	43.8	75.3	345	151.6	182.2	80.8	348.8	308.6	340.3	179
"201788_at"	511	540.8	507.9	464	267.1	504.3	190.5	271.3	336.5	347.4	453.1	356.5	581.3	368.6	441.8	481.5	185.8	225.5	284.7	416.9	430.2	332.2	307.9	290.2	185.2	335.1	198.7	213.8	229.5	180.9
"201789_at"	5.5	4.2	34.7	9.4	3.4	2.9	3.3	28.8	1.7	6	36.7	8.5	8.6	1.2	2.7	4	4	2.6	6.8	18.3	10.2	3.3	6.4	3.3	3	2.1	3.6	2.3	9.5	1.5
"201790_s_at"	60.5	87.6	57.7	162.3	56	9.6	84.1	70.4	64.5	87	13	72.2	78.8	71.5	46.5	58.1	16.3	38.5	39	46.8	53.6	14.8	43.7	55.8	38.4	16.1	39.1	12.2	31	48.5
"201791_s_at"	33.3	56.7	45	137.6	60.7	40	64.9	67.7	52.7	98.2	12.6	50.8	44.2	39.9	13.1	43.7	57.4	36.5	33.3	60.8	41	30.3	24.7	31.2	35.5	47.8	33.7	33.5	37	36.7
"201792_at"	248.9	259.7	278.5	197.8	774.9	158.8	824.8	1071.2	606.3	352.8	1491.2	254.1	294.5	1107.1	423.7	480.7	1021.1	401.6	478.7	486.2	229.1	91.5	652.4	305.5	219.9	136.8	719.3	608.3	950.4	299.5
"201793_x_at"	30.2	36.9	93.5	35.8	26.7	15.3	45.1	22.2	28.3	64.6	12.6	42.5	30.9	62.7	40.4	75.1	10.7	33.1	32.4	19.6	17	26.7	31	12.7	45.4	22	44.5	24.2	11.1	15.7
"201794_s_at"	134.2	95.8	169.8	183.6	162.3	111.3	154	198.8	165.4	210.5	122.4	151.8	77.1	163.8	146	138.2	204	142.8	115.6	116.4	114.2	141.5	174.9	209.4	147.4	93.7	166	171	102.8	112.5
"201795_at"	74.9	84.8	89.9	97.1	123.9	245.2	145.2	177.3	153.8	102.2	187	176.4	52.3	202.4	104.4	92.1	143.3	165.8	124.2	81.9	162.5	261.9	451.3	338.9	277.9	276.4	402.6	229.8	349.2	167.9
"201796_s_at"	12.4	48.5	39.4	11.3	13.3	10.9	43	30.8	67.4	32.2	16	40.9	11.2	14.9	15.1	10.8	16.5	19.6	13.2	16.1	10.4	14.3	17	20.3	22.9	18.4	14	18.3	14.3	17
"201797_s_at"	77.5	60.3	79.3	180.1	107.9	45.2	124.4	118.4	81	113.6	61.5	56.8	49.8	72.5	57.8	49.3	119.1	69.6	74.5	75.8	53.9	61	95.1	58.2	55.4	53.9	68.1	85.1	68.8	76
"201798_s_at"	585.6	453.1	794.3	442.5	453.9	720.5	525.1	716.3	864.6	601.3	729.1	880.6	1040.8	1370.9	997.2	1065.5	700.2	753.1	596.2	593.9	1053.8	785.3	929.1	829.4	602.3	825.4	850.7	680.2	717.4	748.3
"201799_s_at"	98.6	162.8	153.5	72.4	140.9	36.7	36.2	43.5	111.3	84.6	47.2	126.2	103	122.5	191.3	152.3	189.3	101.4	102.6	101.8	55.1	74.7	88.2	93.4	113.3	25.6	96	68.8	125.5	81.6
"201800_s_at"	144.6	186	247.1	255.5	331.4	247.9	268.4	225.9	246.6	254	215.7	224.4	119.8	179.8	173.5	243.6	289	276.3	250	254.2	123.5	198.2	194	188.3	283.4	290.1	294.2	223.1	251.5	228.9
"201801_s_at"	103.3	241.7	243	172.5	321.7	102	212	241.1	310.3	218.3	231.5	369.3	212.1	222	264.1	188.5	597.7	411.4	290.2	212.9	112.8	103.1	156.9	112.2	217.8	55.7	166.2	127.4	222.3	196.9
"201802_at"	110.8	247.2	359.7	191.3	322.5	222.3	228.3	355.6	342.3	279.3	289.2	263.5	255.8	245.7	226	238.6	586	357.5	301.2	256.5	146.6	96.5	154.5	88.8	281.4	162.4	215.5	218.7	188.6	233.1
"201803_at"	296.5	303.1	367.1	422.1	365.2	409	335.1	234.6	336.1	269.1	365.7	463.1	332.1	522	417.5	413.5	474.5	441.7	405.3	328.6	231.3	579.9	401.9	472.9	296.7	490.8	349.9	312.2	475.9	343.8
"201804_x_at"	437.8	264.2	451.8	411.5	222.3	271.7	355.7	490	366.6	370.9	373.3	410.2	546.8	528	447	479	603.5	497.9	531.1	569.3	465.1	361.5	266.9	555.6	604.5	414.9	691.7	701.3	581.5	692.5
"201805_at"	356.4	193	282.4	163	224.7	217.5	257.6	229.6	276.9	321.9	181.1	262	77.4	182.1	263.6	199.9	349.6	301.3	369.1	361.5	163.9	246.8	254.7	123.9	344.6	310.6	330.7	308	348.9	277.4
"201806_s_at"	7.6	31.6	47.1	54.8	75.3	48.9	71.6	89.2	60.4	42.4	10.5	41.1	27.7	17.8	25.9	25.1	69	53.7	25	32.7	39.4	17.9	44.1	24.5	13	44.3	32.8	37	45.6	58.9
"201807_at"	734	893.7	819.6	814.8	778.8	909.4	663.6	557.8	810.4	667.3	628.5	753.5	631.3	771.3	808.4	801	567.9	706	632.3	509.6	473.8	484	717.7	695.4	582.4	922.8	706.4	714.2	603.7	823.9
"201808_s_at"	73.6	75.6	57.8	44.6	215.9	106.2	195.8	148.9	195.4	139.8	106.5	215.3	91.3	139.2	99.5	138.1	63.1	189.2	141.2	162.7	96.1	84.5	168.8	67.3	204.2	95.7	206.7	161	139.5	230.5
"201809_s_at"	199.2	123.4	134.9	324.9	261.1	103.7	307.4	310	279.4	210.7	383.4	411.6	243.3	327.3	288.3	258.9	531.9	525.3	308.4	323.2	366.2	267.7	512.7	391.9	581.7	339.5	371.9	508.7	501	671.2
"201810_s_at"	210.3	824.1	610.4	979.7	592.8	812.4	445.5	1124.3	1123.6	605.8	603.3	289.6	256.3	435.5	473.1	189.4	265.2	277.4	238	389.3	187.8	240.1	209.5	211.2	312	289.9	361.8	403.2	392.5	266.8
"201811_x_at"	620.7	1550.7	1180.7	1629	1090.8	1937.9	1068.2	1885.2	1695.6	919.8	1001.7	697.4	601.3	712.5	1014.6	848.4	947	857	649.9	701.1	698.5	652.1	598.1	648.3	716.3	979.4	880.9	878.5	662	623.5
"201812_s_at"	3069.4	2734.3	2600	1998.5	1386.3	2430.1	1635.2	1645.1	1420.8	1866.9	2632.6	2272.6	3216.8	3136.5	1860.7	2664.9	2086.8	1868.1	2151	2120.1	2282.8	2174.6	1816.1	2136.5	1803.6	2908.9	1441.3	2158.4	1432.6	1954.8
"201813_s_at"	196.4	240.9	246.8	129.1	162.7	149	168.7	218	184.2	205.5	255.3	193.3	211.8	308.6	210.8	136.9	149	62.7	322.8	312.7	229.7	312.1	174.3	210.9	128.7	146.9	166.3	172.6	314.1	163.7
"201814_at"	317.3	390.8	498.2	255.8	295.2	536.8	279.9	373.5	403.5	327.9	457.3	346.5	647.4	539.1	500.8	554.2	432	440.1	394.4	535.9	482.4	445.6	370.7	307.6	359.9	611	404.8	304.4	471	430.2
"201815_s_at"	96.3	128.3	61	89	102.7	48.2	126.5	59.4	67.3	100.4	126.7	120.9	132.3	95.5	119.2	203.8	139.7	120.9	143.5	135.7	111	110.1	91.5	96	107.7	44.3	129.7	49.2	107.3	50.6
"201816_s_at"	384.6	350.1	93.7	242.2	316.3	430	175.3	83.3	341.9	263.1	266.1	329.9	385.4	262	323.4	304.2	317.7	362.8	311	194.6	248.8	308.2	372.5	235.5	230.1	390.1	172.3	162.7	268.1	310.1
"201817_at"	254.4	139.9	152.7	179.2	144.5	113.2	109.9	97.1	147.9	159.4	155.7	149.8	285.6	130.1	136.1	200.1	178.2	92.4	159.7	143.9	254	217.2	181.8	158.1	82.4	90.2	144.4	151.1	149.1	112
"201818_at"	113.7	149.6	112.6	227.2	245.9	75.7	153.2	113.5	187.8	155	174.5	145.5	137.4	155.9	96.7	99.7	232.3	161.4	124.9	181.9	150.8	85.9	156.7	162.8	116.7	86.9	108.1	138.8	201.6	165
"201819_at"	68	76.3	46.3	128.9	123.2	74.4	143.2	170.8	176.1	167.4	196.6	169.7	141	105.7	119	125.7	195.7	280.7	172.5	175.2	73.1	131.3	152.9	86.2	124.1	129	191.9	186.1	177.2	165.9
"201820_at"	55.4	23.9	7.1	53.1	11	8.8	11.2	15.8	7.2	72	48.2	33.4	15.3	21.8	8.6	33.4	10.6	6.5	32.6	77.5	32.2	33.9	54.5	57.6	10	14.8	4.9	5.4	45.7	8
"201821_s_at"	546.9	191.2	69.2	107	171	117.5	151.2	110.9	113.5	163.3	62.1	82	54.4	108.4	113.1	104.2	119.6	132.9	100.6	77.9	44	233.2	166.1	126.6	124	104.3	108.7	78.3	148.1	139.3
"201822_at"	26.1	32.2	7	11.3	17.3	29.6	25.3	28.7	10.5	26.6	27.1	29.2	28.4	26.2	17.9	24	27	18.8	26.7	34.9	19.3	34.2	12	17.9	12.3	4.7	3.6	28.5	18.8	10.2
"201823_s_at"	174.9	91.9	119.8	96.6	94.5	100.8	67.1	48	77.7	83.9	94.7	204.4	236.9	135	158.9	199.1	149.5	156.5	132.4	109.9	160.9	176.4	142.1	79.8	105.1	82.6	123.6	74.5	132.1	97.6
"201824_at"	132.9	103.8	77.3	103.1	92.4	153.4	60.4	84.8	111	93.3	111.7	135.9	171.4	172.6	123.7	124.2	127.2	126.2	139.4	93.9	177.3	131.3	99.6	140.2	88	142.2	128.2	127	114.1	112.4
"201825_s_at"	98	75.4	50	111.2	88.4	135.2	114.3	50.1	78.3	79.8	102.3	127.5	161.4	166.3	136.3	88.2	125.9	138.1	98.3	130.2	143.1	156.3	86.8	131.9	81.5	143	156	116.1	127.8	119.4
"201826_s_at"	99.5	56.1	42.7	80.7	34.4	53.8	69.8	56.5	47.1	84.3	75.2	137.1	152.9	61.3	74.9	83.4	91.6	141.3	103.6	83.6	107.8	96.7	106.7	101.5	86.4	134.8	96.5	84	102.2	71.7
"201827_at"	169.2	122.9	262.3	240.6	113.6	105.7	79.4	56.1	253.3	227.5	135.4	92.6	129.2	128.3	113.9	81	180.6	95.4	154.3	179.2	124.7	115.4	96.3	107.2	95.5	86.7	94.2	112.9	122.7	73
"201828_x_at"	780.2	916.8	874.7	933.9	580	535.3	872.4	1189.4	1240	942.4	1055.4	1092.4	1185.3	1284.5	978.7	1385.4	942.9	861.1	935.8	873.4	712	594.1	969.4	608.6	875.1	463.4	1052.1	990.2	793.9	1199.5
"201829_at"	378.5	452.4	535	527.2	371.9	592.3	130.4	280.8	393	360.6	515.2	247	331.3	268.9	350.8	303.8	267.8	196.8	191.1	318.2	267.9	205	184.8	205	148.2	294.2	164.3	162.2	223.9	134.8
"201830_s_at"	371.7	616.3	835	408.8	325.3	385.6	132.2	199.1	432.2	525.4	475.4	355	335.8	314.4	374.2	250.9	309.3	189.7	298.3	218.7	364.6	133.2	199	216.7	168.2	139.9	213	192.6	257.3	119.1
"201831_s_at"	162.4	132	46	78.6	80.2	92.5	110	18.2	76.5	115.8	93.2	319.9	169.9	99.8	199.5	96.1	73.5	97.4	78.7	105	145.2	193.5	183.3	108	257.3	60.3	109.7	46.2	155.6	97.7
"201832_s_at"	334.8	335.8	399.2	463	254.5	341.4	308.2	261.6	301	348.2	566.4	675.4	339	567	618	371.9	436.6	389	419.2	271.9	349.5	363.4	531.4	533.4	426	523.7	321.4	456.7	418.2	473.7
"201833_at"	228.6	281.2	171.2	216.4	284.3	446.3	231.9	145.8	226.4	181.5	219	304.3	355.8	239.1	343.8	232.8	232.2	338.8	211	127.2	246	231.6	254.3	165.5	194.6	403.8	263.9	339.4	150.6	370.2
"201834_at"	116.4	79	75.8	90.5	89.8	51	76.9	69.7	87.7	59.2	38.6	28.7	103.9	30.7	64.6	78.8	47.9	79.3	109.4	94.9	63.3	80.6	66.5	48.1	71.6	58.5	67.4	54.8	61.6	79.9
"201835_s_at"	155	170.4	160	115	163.9	81.2	162.2	165.6	115	161.2	185	157.7	217.1	119	124.6	145.5	113.1	122.9	111.9	218.8	157	179.8	162.6	108.8	95.5	98.6	117.1	72.2	161	106.9
"201836_s_at"	84.9	122.4	92.3	94.2	48.7	104.4	88.5	85.9	93.3	89.3	99.2	89.2	88.9	85.1	69.6	35.2	106.2	75.3	95.5	120.5	55.6	83.7	63.9	73.8	67.7	132.6	79.5	94.1	104	73.4
"201837_s_at"	238	230.2	153.4	179.1	116.2	118.7	131.5	159.3	132.8	114.4	146.3	164.7	150.5	133.2	205.1	180.2	181.3	139	138	158.8	165.4	172.2	176.7	180.3	114	135.2	131.8	138.3	162.2	111
"201838_s_at"	58.7	89.4	85.6	73.8	76.3	104.3	114.1	87.2	95.1	102.6	92.5	39.5	67	77.3	54.9	84	87.5	95	65.8	108.4	65.7	76	85	59.8	70.8	98.5	82.3	79.7	94.9	63.9
"201839_s_at"	26.9	22.3	17.7	20.2	3.5	4.7	1.8	5.3	6.6	6.3	25.6	10	30.3	2.3	12.7	4.4	3	5.3	11	33.3	13.6	21	5	17.2	10.6	11.5	5.5	47.5	2.9	33.3
"201840_at"	420.7	342.1	406.1	373.4	308	207.1	416.9	253	421.8	340	387.1	570.8	176.1	508.2	519	660.1	541.6	537.8	562.9	300.9	255.1	427	416.9	399.6	259.5	320.3	388.7	575.8	365.7	624.4
"201841_s_at"	2064.9	2094.2	2721.7	2296.3	1899.1	1195	1593.2	3223.1	1564	1621.9	1352.9	1906.2	1921.3	2012.3	1447.4	1743.8	1545.9	1749.2	2373.9	1994.2	1435.9	976.7	1192.9	965.9	1131.1	644.7	923.9	1242.1	734.7	1263.4
"201842_s_at"	6162.1	2785.6	5154.5	6026.3	3145.1	5304.1	4708.7	3190.8	2604.9	2484.3	3154.4	6095.1	5071.2	7103.9	7957.3	4810.8	5378.6	4229.2	4478.5	5333.4	2534	2259.9	1868.8	2821.5	2409.1	5097.5	1947	3190.7	1439.2	3444.8
"201843_s_at"	1238.6	961.4	1013.6	1364.4	793.4	1419.8	909.7	982.3	1152.3	479	1005.2	1590.8	1049.5	1645.9	2035.5	1087.2	1463.9	1464.2	1183.2	1204.9	603.5	411.7	633.2	649	715.8	1653.6	731.5	919.7	354.6	1231.4
"201844_s_at"	200.2	313	289.2	465.8	446.1	441.5	347.2	689.1	266.8	298.6	262	231.9	106.1	227.2	189.9	159.8	181.3	222.5	219.7	295.3	224.9	264.7	262.9	345.8	239.4	255.6	320	244.4	376.6	230.1
"201845_s_at"	222.1	285.1	207.1	285.4	407.4	364.6	195.6	531.3	199.7	150.3	295.3	167.5	160.8	152	179.5	153.7	185.9	216.6	222.6	113	197.5	230.9	251.2	233.2	195.6	250.7	251.7	224.1	231.7	204.5
"201846_s_at"	244.5	271.4	366.2	410.1	376	365.4	478.6	736.7	276.6	337.4	210.9	259.5	231.8	232.2	288.3	142.5	45.1	154.3	243.9	324	248.3	232.4	256.2	258.2	204.8	236.1	300.2	162	293.4	123.8
"201847_at"	1347.2	658	389.1	819	691.3	976.9	623.7	454.4	718.6	872.6	1342.1	2857	1085.1	1497.2	2904.7	1394.5	2494.2	2962.1	1516.2	1262.8	606.5	2261.7	1725.7	817	1483	1853.7	1554	1261.2	1934.7	1232.4
"201848_s_at"	71.4	168.1	105.6	93.6	183.9	104.5	299.3	202.4	197.1	120.8	49.5	67.8	62.1	58.7	51.3	68.7	106	83.1	75.8	112.1	46.9	54.3	104.1	67.6	90.9	64.4	104.1	61.9	78.1	80
"201849_at"	230	672.5	294.2	241.1	253.4	495	547.6	587.3	552.9	273.6	95.4	129.4	273.5	145.6	117	112.6	143	141.1	185.2	139.5	113.6	82.6	229.6	80.7	196.7	135	123.8	138.1	169.6	143.6
"201850_at"	278.8	367.7	267.2	241.1	80.8	74.7	167.3	124.4	398	180.1	525.3	832.9	573.2	467.5	529.7	809.1	905	1011.4	326.7	278.1	756.9	663	459	487.8	827.1	355.9	381.8	499.4	358.8	807.1
"201851_at"	129.7	265.9	205.3	362.8	341.8	129.6	251.8	355.9	255.4	242.9	235.1	293	141.9	257	192.3	217.9	193.6	209.4	171.8	218.5	148.1	108.8	189.2	171.4	69.2	43.7	99.1	145.2	168.8	182.6
"201852_x_at"	3483	1014.1	1908.9	1796.3	790.3	886.1	1382	5154.8	1295.4	1918.4	8451.9	6382.2	4046.6	10183.5	6760.9	5966	8389	6172.9	4007.6	5985.3	6825.6	5149.9	6683.5	7030.9	5940	5447	6703.7	6061.2	5984.8	5122.7
"201853_s_at"	199.8	183.4	235.2	270.9	233.2	236.4	190.5	287.6	285.8	227.8	277.7	209.4	230.8	207.9	159	204	258.8	264.8	307	307.9	243	235.5	290.4	318.9	226.1	244.8	254.1	252.2	349.7	287.9
"201854_s_at"	145.6	199.7	245.6	175.7	220.2	166.4	76.1	162.8	141	161	229.7	201.9	146.6	224.4	217.2	172.4	153.7	150.4	153.8	171.4	111.9	172.9	220.2	210.7	194.2	151.6	161.1	109.4	193	142.9
"201855_s_at"	165.1	147	100.1	143.5	76.4	165.5	65.9	57.3	141.8	90.4	131.6	109.8	126.2	137.5	155.7	144.3	157.5	173.5	122.9	119.6	124.9	162.5	89.1	129.8	143.7	197.8	119.4	156.5	93.2	108.1
"201856_s_at"	289.9	182.8	211	207.4	118.2	94.4	218.2	95.9	125.4	136.8	98.5	190.6	121.9	219	169.1	188.8	168.4	137.7	161.3	181.3	175.6	194.8	124	106.4	119.4	88.6	112.5	84.3	127.9	83.6
"201857_at"	692.6	602.3	587.2	709.7	441.6	1041.7	625.6	568.2	589.7	467	415.8	451.6	463.2	474.5	495.3	470.1	423.1	509.9	528.3	418.9	611.2	387.5	313.2	323.4	409.8	665.8	459	628.4	412.5	423.7
"201858_s_at"	1225.7	843.5	711.2	664	470.5	403.2	735.8	261.9	830.5	598.9	260.4	1101.3	123.7	408.9	1164.7	879.9	698.1	951.5	559	405.7	414	2483.1	2600.2	2299.3	1411.8	842.6	1171.6	1484.2	1449.9	2012.5
"201859_at"	1520.9	1038.3	712	1218.7	1161.5	1555.2	1167	907.9	1425.3	936.5	614.9	933.5	831.7	512.7	1241.3	997.4	1202.8	1715.9	743.3	513.1	2431.7	2253.2	1798.5	2339.8	1722.7	1888.2	2125.7	1949.6	1289.2	2302.1
"201860_s_at"	141.9	108.9	189.4	109.1	200.3	370.2	183.8	511.7	183.4	191.9	144.1	143.3	210.3	109.6	95.7	137.2	132.6	149.6	153.1	267.1	139.8	111.6	171.4	94.9	171.7	158.4	176.8	67.3	96.4	131
"201861_s_at"	151.3	225.5	197.8	214.7	344.5	334	164	755.8	211.8	206.8	407.6	243	125.2	139.6	152.6	196.6	130.9	178	177.5	233.3	225.8	277.3	568.5	278.7	423.4	359.9	375.2	424	285.7	264.9
"201862_s_at"	411.1	302.9	243.6	523.8	658.1	367.4	353.5	643.9	374.5	434.4	396.2	346.1	145.1	278.7	224.5	414.1	463.7	559.5	504.8	407.3	617.2	651.8	595.3	560.3	853.8	432.6	743.2	576.1	657.5	696.4
"201863_at"	418.2	366.5	350.8	270.4	312.9	240.1	298.7	250.2	277.6	290	309.3	378.6	551	393.2	290.3	433	256	262.5	286.7	308.2	507.3	406.9	337.9	329.6	308.1	228.4	303.8	290.1	297.3	292.4
"201864_at"	333	466.2	481.8	595	532.1	467.9	468.9	666	491.8	514.3	387.6	465	443.3	425.7	439.2	507.5	507.5	522.3	542.7	400.7	311.5	251.9	503.7	485.2	539.7	485	753.3	597.3	510.2	520.9
"201865_x_at"	505.3	709.2	675.5	866.4	746.5	834.6	687.4	736.6	537.3	563.4	950.1	888.2	585.9	909.9	738.8	1060.7	507.3	577.5	1012.9	727.9	468	653.5	723	680.9	541.9	701.3	686.7	411.6	873.7	469.3
"201866_s_at"	124	207.3	199.7	160.2	196.7	113.9	214.9	146.9	122.8	175.3	241.5	247.2	126.2	251.9	242.8	263.9	147	158.1	305.6	249	121.1	303.7	298.5	224.7	300.2	148.6	235.7	109.9	277.4	143.9
"201867_s_at"	43	99.8	124.5	123.2	132.8	90.7	126.6	128.7	134	120.1	130.2	92.8	84	60	64	54.7	45.7	79.6	81.2	143.7	99.6	62	113.8	80.8	164.6	113.3	111.4	118.5	93.2	103.5
"201868_s_at"	13.3	28	26.2	27.5	38.1	8.2	55.2	10.6	34	30.6	41.9	40.3	48.7	21.1	31.2	19.5	11.4	6.6	42	55.1	57.1	34.7	25.1	36.4	32.9	9.9	47.9	16.5	31	34.2
"201869_s_at"	8	19.1	15.7	11.7	11.5	4.3	10.4	10.6	8	11.5	30.1	12.8	8.4	17.6	11.9	36.7	30.5	11	27.9	25.1	39.1	7.9	17	16.3	12.1	10	12	10	16.5	10.4
"201870_at"	202.7	194.2	202.1	264.2	284.6	252.5	370.8	391.8	256.7	334.4	182.5	220.1	204.5	196.1	160	197.9	296.8	286.5	255.9	307.3	234.9	205	231.5	225.4	309.7	271.6	271.9	260.9	281.9	225.6
"201871_s_at"	320.1	390	414.7	342.2	327.3	230.1	340.5	340	331.7	399.5	339.3	240.3	361.1	269.9	222.8	263.8	272.9	282.8	264	307.2	262.5	295.5	253.1	249	266.1	202	213.7	233.7	218.6	237.3
"201872_s_at"	211.6	208.9	190.5	212.2	170.3	145	309.2	182	111.4	208	135.1	237.9	124.8	176.5	255.1	153.8	213.1	195.7	134.7	156.7	140.5	176.8	172.8	190.2	178.9	172.2	178	138	140.3	123.6
"201873_s_at"	140.6	150.2	139.2	282.6	194.1	140.8	280.2	143.5	152.8	147.6	148.9	178.8	130.7	131.7	180.5	88.6	167.1	163.7	122.8	95.3	137.1	152.2	127.7	232.2	169.2	177.2	175.2	222.3	145.6	138.4
"201874_at"	459.3	321.1	315.5	341.3	356.4	186.6	293.4	270.9	224.9	384.2	407.5	442.1	442.8	468	419.9	615.4	364.9	289.7	395.3	380.5	423.9	277.3	398.6	287.6	388.9	187.8	331.4	227.3	320.1	319.7
"201875_s_at"	291.1	155.8	182.1	208.5	317.1	203.8	317.2	348.8	261.8	284.4	381.6	320	374.2	240.6	436.2	323.6	282.3	344.6	230.3	213	442.8	273.1	246.3	215.3	331.2	223.6	318.1	319.3	204.7	276.3
"201876_at"	329	266.5	215.8	315.8	142.3	422.3	194.7	240.7	308.8	215	354.4	320.1	318.6	355	371.5	265.5	281.2	306	288.8	228.6	322.6	347.6	410.5	273	328.9	395.3	362	365.5	384.7	434.4
"201877_s_at"	317.7	186.9	236.7	228.2	306.2	386.8	137.2	171.9	282.2	197.1	312.3	358.9	490.7	341.7	422	328.1	369.7	337.2	454.6	373.6	436.1	507.2	314.7	352.7	377.9	459.5	296.8	308.2	363.3	285.5
"201878_at"	86.7	103.4	66	134.7	100.8	160.1	87.8	156.7	61.4	76.4	48.4	74	53.9	63.3	74.5	49.5	49.2	49.4	51.6	59.2	35.3	64.9	56.1	93.9	70.9	40.7	62.4	34.2	79.1	35.8
"201879_at"	142.8	240.2	341.1	350.6	380.4	195.6	207.6	236.7	206.7	272.6	170.8	255.4	137.8	142.5	223.3	166.7	144.5	160.8	270.2	318.9	101.6	183.3	185.6	213.8	242.2	150	237.8	165.3	262.6	153.7
"201880_at"	136.8	289.1	184.1	309.8	203.4	230.7	77.1	200.5	217.7	132.3	165.1	162	91.8	188.5	159.8	172.3	146.4	172.8	136.4	102.6	114.1	161.1	174.1	206.6	109.4	190.8	144.7	180.6	108.1	164.4
"201881_s_at"	132.5	202.4	124.8	105.7	234	168.2	154.8	284.9	107.6	135.5	73	125.9	74.9	125.7	95.9	109.1	97	95.8	87.4	110.5	80.1	120.6	132.3	86.2	154.8	94.5	108.8	92.6	95.5	109.7
"201882_x_at"	8.5	4.8	55.3	10	12.5	10.4	10.1	29.1	25.1	27.3	16.6	9.9	6.5	17.3	8.7	26.3	43.7	13.2	9.4	18.2	9.4	6.4	7.4	28.6	6.6	5.3	9.7	15.5	13.8	32.3
"201883_s_at"	46.9	92.5	120.6	77.3	97.2	93.7	149.6	211	85.6	178.8	62.3	118.8	56.5	78.9	47.9	104	174.7	157.3	106.1	204.9	140.8	79.2	248	199.3	154.6	76.2	187.2	104.2	146.2	93.2
"201884_at"	65.5	46.6	62.8	62.9	101.1	101.6	123.2	105	53.9	76.3	97.4	58.7	56.8	54.9	56	68.4	93.3	72.7	77	114.5	129.3	151.7	128.7	92.5	107	139.3	114.1	70	96.7	86.5
"201885_s_at"	1300.7	2219.6	1980.4	2268.9	2040.7	1944.4	1929.7	2250.9	2130.3	2237.8	1746.6	2096.6	2933.3	3021.2	2702.1	3361.9	1867.1	2118.3	2124.7	2190.8	1948.5	1137.9	1739	1520.5	1862.8	1378.7	1637.9	1783.7	1087.3	2137.9
"201886_at"	147.6	168.1	216.1	228.4	160.6	215	211.4	116.4	169.9	208.4	198.9	193.1	241.7	168.6	215.1	167	240.5	201.4	214.1	273.4	191.8	233.4	201.1	244.3	267	178.8	219.4	275	284	232.8
"201887_at"	529.1	508.6	340.3	411.5	572.7	366.1	472.6	367	448.1	509.5	575.8	415.3	306.1	545.2	411.9	840.8	593.6	394.5	477.5	350.1	414.2	543.1	590.3	691.1	522.6	580.3	477.9	611.8	678.8	497.1
"201888_s_at"	131.7	79.5	61.2	83.8	111.5	54.9	72.4	51.2	71.1	60.9	64.7	134.1	69.5	67.8	56.6	121.3	108.7	58.4	87.3	113.3	131.9	139.1	97.8	107.3	88.8	58.4	89.4	78.3	101.6	66.5
"201889_at"	448.5	402.4	221.1	405.8	361.2	491	365.8	317.3	367.5	300.5	383.2	404.7	449.5	515.3	459.9	551.1	497.4	425.3	442.2	369.2	338.4	413.3	376	338.2	569.8	575.7	429.1	431.5	309.1	435.5
"201890_at"	13.8	9.1	29.8	26	2.9	4.1	7.3	13.5	1.6	8.4	33.8	41.2	36	41.9	44	30.7	43.9	29.9	41.7	33.2	92.7	80.1	73.6	55.2	46.1	39.1	59.2	59.5	103.4	53.8
"201891_s_at"	8691.3	5178	6670.3	6092.3	4734.1	7129	6403.5	6118.1	4793.7	4302.8	6578.2	5120.1	8355.2	7335.7	6235.2	6233.6	7579.6	5495.8	3643.4	5890.6	9880	7831.2	5318.9	7587.2	6005.2	5785	5378.5	4886.8	4664.9	4732.9
"201892_s_at"	559	652.4	1175.5	1473.2	842.4	535.1	1105.6	882.5	751.1	704.7	609.8	766.9	471	652.3	610.4	421.8	597.3	542.6	899.9	661.2	310.6	359.8	489.5	454.2	364.8	678.1	367.6	628.5	486	490
"201893_x_at"	10863.7	7950.4	12066.3	6123.4	4877.9	6410.9	6985.7	6763.4	5284	4763	6196.5	5835.9	2242.8	9943.2	7275	9177.2	8387.8	4661.7	4287.1	5081.2	6027.1	5463.3	6124.2	5593.8	5384	4399.1	4664.7	4379.1	4802.6	4249.8
"201894_s_at"	336.9	295.5	273.5	433.1	199.8	484.1	334.2	216.2	216.8	275.3	578.6	493.3	338.2	519.8	664.4	438.9	599.2	446.9	394.6	191.4	407.1	344.2	554.2	748.7	643.7	506.6	537.5	462.7	433.2	546.7
"201895_at"	261.3	306.9	285.4	276.9	306.8	151.8	322.5	405.9	258.4	326.8	236.6	212.5	224.6	222	212.5	240.7	269	171.9	264.6	303.5	218.4	232.8	295.5	291.1	348.2	139.3	190.7	299.9	229.5	346.3
"201896_s_at"	47.1	51.2	81	72.1	58.2	67	52.3	54.9	49.3	110	68.6	75.5	62.7	78	58.9	66.3	56.2	57.1	85.4	111.9	80.8	92	94.5	83.5	63.2	90	79	70.2	103.2	64.9
"201897_s_at"	280.5	214.5	219.1	204.8	275.8	237.5	216.8	360	186.9	305.2	139.5	217.2	75.9	278.1	242.5	276.4	164.7	201.9	261.3	239.1	90.9	205.6	121.7	118.5	150.9	208.1	143.1	134.6	147.4	169.3
"201898_s_at"	260.7	243.6	161.7	224.1	335	347.6	283.4	319.4	235.2	302.1	169.9	298.9	335.7	186	214.4	247.8	286.6	261.3	233.4	239.9	336.5	320.7	250.6	179	293.9	222	304	278	278.5	315
"201899_s_at"	283.1	317.2	266.6	314.4	280.5	440.2	295.9	289.1	355.2	360.4	369.1	354.3	343.5	345.1	319.3	471.4	386.6	445.4	431.3	374.2	341.9	333.2	495.1	479.4	571.4	528.5	529.3	474.4	457.4	576.3
"201900_s_at"	506.8	382.8	511.2	525.5	301.3	299.2	334.7	359	471.5	607	709.2	813.6	912.8	431.2	1022.6	924.8	760.1	924.4	711	496.3	883.1	1005.3	757.2	726.1	759	744.3	589.9	855.6	744.9	1040.2
"201901_s_at"	301.3	356.8	559.1	569.3	466.5	468.6	403	513.4	505	658.2	520.3	424	264.2	368.7	520.1	279.9	285.5	343.2	418	478.6	399.4	420.5	340	303.1	439.1	534.8	393.4	389.6	416.4	448.1
"201902_s_at"	44.6	10.1	34	21.2	12.4	12.9	16.5	24.6	7.1	10.3	42.7	28.6	38.3	9.3	23.9	23.7	8.2	6.4	6.7	16.5	12.2	9.2	13.9	13.5	12.6	4.8	10.8	11.9	12.6	7.7
"201903_at"	123.5	183.5	195.5	307.6	222.7	70.2	234.2	179.1	375.8	379.8	268.1	314.8	257.3	284.2	294.6	218.5	355	386.2	325	212.4	204.1	115.5	278.5	352.3	321.6	131.2	279.9	514.9	319	448
"201904_s_at"	12.5	41.8	24.6	13.3	43.2	16.2	8.3	16.8	41.6	135.1	105.2	108.7	61.2	52.4	27.2	39.7	20.4	36.8	76.3	23.5	37.2	22	94.9	11.9	9.3	16.8	18.3	17.8	42.7	13.6
"201905_s_at"	30.4	30.2	12.7	17.4	5.3	6.7	4.9	7.1	3.5	7.8	14.4	36.8	20.2	21.8	13.2	9.3	7.4	3.5	7.7	12.7	6.3	9.7	11.3	9.8	5.4	7.1	4.7	4	8.3	3.1
"201906_s_at"	117.4	140.5	119.3	120.4	96.7	81	49.9	114.3	161.2	154.6	246.5	139.9	102.1	218.6	130	150.6	181.4	96.3	171.6	146	94.2	87.3	150.1	96.9	68.1	67.3	107.4	110.8	137.9	99
"201907_x_at"	2.8	7	5.9	10.6	10.7	8.2	7.1	9.8	5.8	11.4	47.7	9.1	6.3	14.2	6.5	7.9	12.1	5.8	5.7	16.2	6.4	5.4	9.5	54.3	7.6	7.4	10.2	11.1	14.8	24.7
"201908_at"	108.8	150.1	177.5	229.2	391.9	245.5	195.6	291.8	241.7	322.4	286.1	194.4	156.3	174.7	163.1	186	354.7	333.5	304.2	267.9	98	167.2	266.2	218.1	228.6	174.8	444.7	267.7	339.4	206.9
"201909_at"	28.7	2260.2	47.9	1599.2	1820.8	1967.8	89.2	1607.5	1597	1408.2	70.8	50	599.3	36.7	18.7	18.6	90.8	1694.8	62.3	66.8	49.9	45.8	1354.8	43.9	24.8	19.7	15.2	72.9	1547.6	26.3
"201910_at"	139.9	111.5	187.9	182.5	213	94.3	57.6	141.4	148	178.1	244.3	139.7	109	191.8	142.2	236.4	276.7	237.8	196.5	219.2	117	151.3	204.6	156.5	215.3	219.8	362	191.6	312.8	192.4
"201911_s_at"	108.3	135.4	104.6	124.9	116.6	85.9	84.8	85.9	111.3	75.8	200.2	166.7	153	130.8	144.4	138.8	133.5	140	118.6	98.3	133.6	103.1	205.1	98.1	85.8	98	145.1	118.4	159.5	100.4
"201912_s_at"	133.3	208.6	175.2	149.9	156.7	158.2	281.5	309.6	188.3	287.6	189.6	159.8	164	152.6	164.2	157.1	204.3	173.1	225.8	177.7	131.9	129.6	180.2	161.8	186.6	153.9	211.7	144.1	177.6	149.1
"201913_s_at"	242.4	203.8	226.8	224	252.6	176	269.7	200.9	198.4	229.3	162.4	236.2	267.7	213	154.4	234.5	140.3	186.4	217.7	249	202.5	174	246.7	220.7	211.5	180.9	192.4	254.2	197	218.8
"201914_s_at"	150.6	222.1	160.7	130.2	204	210.7	145.4	164.1	134.8	178.2	189.6	163.2	175.1	162.9	195.1	192.1	123.9	163.9	144.4	205.6	123.4	108.8	152.5	116.9	150	159.7	135.6	94.1	158.1	100.5
"201915_at"	60.6	76.3	86.5	66.1	77.8	63.7	46.8	73.3	63.3	64.6	54.1	48.3	37.6	69.3	64.4	27.9	56.1	55.1	76.5	91.7	28.7	62.5	58	56.3	60.5	78.1	70.3	55.6	55.6	58.3
"201916_s_at"	228.2	467.6	405	545.9	544.3	486.5	328.3	324.7	350.3	381.4	494.7	471.7	298.2	479.6	491.7	557	433.8	419.1	408.6	430.7	212.2	300.5	398.8	457.3	403.2	463.3	376.2	252.8	332.9	344.5
"201917_s_at"	188.1	368.5	473.4	379.6	279	421.2	257.9	332.3	389.3	326	301.5	198.3	200.3	205.2	242.3	82	79.8	98.6	168.2	298.4	222.5	146	195.1	214.4	102.8	157.2	144.8	149.8	220.9	137.9
"201918_at"	157.1	229	580	454.9	293.1	278.2	210	324.2	262	275.1	246.2	192.6	201.2	225.4	210.2	154.6	113.4	171.5	155	270.6	140.6	126.4	184.7	188.7	172.2	165	226.1	168.7	208.6	140
"201919_at"	415.6	806.8	831.2	623.9	650.7	751.3	697.9	683.3	689.6	599.8	527.1	541.4	374.8	487.7	573.3	605.6	523.7	546.3	536.4	571.1	347.5	352.6	474.6	477.3	538.7	632.9	640.1	668.3	456.5	439.7
"201920_at"	171.6	197.7	215.1	254.6	305.1	378.6	214.5	333.8	150.3	132.8	694.1	277.2	202.6	222.5	354.7	167	727.2	411.1	276.5	123.8	194.5	287.9	371	325.5	269.4	250.4	402.5	205.3	498.7	274.2
"201921_at"	1318.9	641.4	381.2	709.5	785.3	974	921.4	403.9	647.9	613.3	611.2	477.3	892.7	543.7	384.5	578.7	667.2	917.3	390	461.4	1193.4	886.6	804.8	688.3	1138.3	1111.1	1020.4	756.4	720.9	979.4
"201922_at"	1327.8	1490.1	1064.1	732.5	763.3	1232.3	930.3	617.3	858.7	822	939.3	941.8	996.4	991.1	994.3	1109.5	769.5	774.1	796.8	989.4	867.4	795.3	719.2	574.3	452.6	927.5	609.1	594.5	721	506.5
"201923_at"	869	471.3	467.4	723.1	438	527.8	697.3	565	519.8	539.5	1033.7	1238.9	1260.5	1206.1	1387.7	820.9	1075.6	1495.1	840.8	610.7	1557.3	835.2	983.5	1169.4	1765.1	1728.8	1077.1	1514	1135.2	1789.5
"201924_at"	2379.7	2838.4	2627.3	1519.6	1027.1	1825.4	444	696.5	1465.9	1510.6	1094	478.5	704.3	786.3	652.5	948.5	795.1	757.4	659.8	480.8	543	737.7	777.2	788.7	906.9	1285.8	614.4	508.7	660.2	728.6
"201925_s_at"	190.3	535.6	182.4	336.7	478.7	402.2	271.5	449.1	552.4	145.8	215	284.9	235.7	351.1	371.7	366.6	527.1	411	515.1	321.5	593.1	481.5	367.2	518.4	670.2	884.2	425.1	411.7	95.6	778.9
"201926_s_at"	382	441.4	413.6	428.8	362.8	387.3	305.5	317.3	406.9	339.2	427.1	810.3	528.8	1145.1	1114.1	1033.4	1123	878.1	913.5	592.2	806.7	1085.1	498.3	1001.2	767.7	751.4	417	559.4	248.3	672.6
"201927_s_at"	54.1	40.9	39.2	45.5	104.6	16	118.2	41.9	69	53	63.6	38.6	42	46.5	13.7	59.6	21.2	26	46.1	59.7	50.1	46.7	62.3	33.1	19	9.3	26.5	26.2	46.9	22.6
"201928_at"	118	93.6	137	110.8	204.3	171.4	170.7	112.8	140.3	126.5	146.6	63.1	106.7	112.1	46.2	90.3	106.1	73.5	96.5	115.5	127.9	110.9	115.7	120.9	68.1	128	93.3	122.5	106.1	92.3
"201929_s_at"	81.5	85.9	98	85.8	248.1	110.9	195.1	80.1	92.4	124.4	145.7	70.4	77.6	143.6	59.5	115.1	117.5	92.2	118.2	128.7	66.2	81.5	84.1	102.2	92.4	110.7	127.5	87.7	126	111.5
"201930_at"	315.1	183.2	193	206.2	180.1	230.7	256.4	248.5	212.4	145.1	313.7	217.4	234.1	289.3	322.6	235.5	288.2	204.8	210.8	173.1	299.8	358.7	214.3	279.9	219.8	318.6	221.4	276.8	202.3	208.9
"201931_at"	445.7	260.2	155.1	208.6	121.6	205.6	161.8	134.6	213.8	205.2	235.8	268.3	500.8	253.1	254.3	331	203.6	225.7	221.3	200.3	409.9	408.1	279.8	220.5	234.6	207.4	162.1	157.6	193	284.7
"201932_at"	105.1	114.1	134.4	164	150.5	119.1	158.4	184.7	154.3	198.2	90.1	152.8	195.3	96	94.9	86.4	197.7	151.3	143.2	158.1	102.2	95.2	100.7	96.7	190.3	71.3	168.1	144.3	158.1	169.7
"201933_at"	112.7	85.8	135.3	160.4	101.7	54.1	72.2	96.6	108.5	87.5	147	126.3	154.3	70.1	155.6	166.4	140.5	116	78.4	138.6	127.9	127.8	145.1	150	126.2	24.3	138.2	163.1	136	125.3
"201934_at"	980.5	676	583.2	675	814.2	1310.5	698.9	696.4	812.8	607.9	550.3	650.6	1554.5	736.2	669.3	466.9	715.3	617.4	721.9	604.1	1125.8	953.9	519.9	693.2	627.7	763.1	845	910.9	658.7	642.6
"201935_s_at"	260.7	190	328.6	329.5	163.8	176.3	132.8	166.3	126.4	197.5	265.8	188.1	71	292.3	255.2	244.6	185.2	114.9	209.1	212.1	122.2	320.1	244.9	318.1	156	125.7	155.9	161	219.9	132.9
"201936_s_at"	138.4	103.6	112.7	138.8	82.9	128.6	62.5	56.2	103.8	89.4	184.7	91.9	137.4	150.5	123.6	40.6	91.5	81.8	72	45.5	173.7	184.9	95.3	143.7	83.2	187.9	94.6	235.1	120.1	141.8
"201937_s_at"	86.9	135.1	95.8	146.6	181.4	68.1	197	105.7	145.7	189	78.6	115.5	118	96.2	132.5	149.4	129.7	144.7	152.5	133.8	98.1	66.4	155.3	133.8	179.1	84.8	149.5	181.9	132.3	196.5
"201938_at"	442	598.7	351.2	923.7	923.7	1247	670.8	830.6	1296.1	1284.2	1339	952.2	781.5	1164.7	1033.9	1307.4	1619.1	1049.4	925.5	827.4	678.8	446.9	1107.5	958.5	970.8	1571.7	1469.5	1315.4	949.8	1493.2
"201939_at"	152.8	54	114.9	75.2	130.8	221.1	150	227.8	115.9	97.5	108.9	47.2	32.2	118.3	24.2	37.4	64	23.7	61.9	62.2	92	144.8	213.6	197.7	85.9	49.5	122.4	64.2	75.8	65.6
"201940_at"	68.2	86.9	47.4	55.6	97	101	131.9	47.6	62.2	32.5	64.8	95.4	32.2	129.7	83.4	50.1	153.3	118.3	119.8	97.9	50.4	70.3	129.5	92	102.2	129.1	92.6	84.5	145.8	75.4
"201941_at"	175.6	143.1	194.7	173	217.5	229.8	218.6	114.1	134	177.2	184.8	216.2	143	301.5	228.1	226.9	191.5	139.4	202.2	331.8	167.2	196	291.7	335.5	285	310.4	216.9	237.6	202.2	199.7
"201942_s_at"	30.3	28.5	33.1	21.3	11.6	4.5	63.3	2.2	3.8	5	10.4	56.8	9.5	46.9	64.7	54	22	12.3	10.1	3.2	37.1	56.6	68.1	19.5	23.6	2.6	16.5	12.8	24	3.6
"201943_s_at"	45.1	68.5	21.1	48.9	55.1	38.3	85.9	34.9	35.8	38.4	90.3	98	21.4	112.7	74.3	98.7	79.4	89.4	77.4	35.1	37.2	54.2	133.1	93.1	73.1	81.4	118.9	54.7	85.1	68.9
"201944_at"	1647.8	1153	1064.6	1047.8	817.7	945.6	904.5	706.9	1277.7	1072.5	1240.1	1461.1	1241.4	1544.6	1777.1	1415.6	1763.7	2085.4	1098.5	1030.1	1729.1	1715.7	1480.3	1326.3	1390.9	1522.2	1312.9	1498.6	1561	1694
"201945_at"	67	106.1	180.1	151.5	198.2	111.7	115.5	250.7	257.6	134.1	82.7	103.7	102.1	76.1	72.8	58.7	175.8	106	106.9	181.1	45.7	63.2	84.8	93.5	138.6	92	155.5	116.3	137.8	112.3
"201946_s_at"	600.1	153.1	122.9	160.6	222.8	136.8	448.7	135.2	121.2	219.5	164.5	234.4	14.9	158.1	193.9	155.5	188.3	222.6	192.7	218.8	53.7	286.5	179.4	188.3	221.2	118.5	201.2	80.8	208.9	130.4
"201947_s_at"	1028.6	326.3	356.6	588.7	590.1	496.6	902.8	592.4	398.2	516	393.2	383.7	236.2	390.9	434	351.7	373.2	395.7	347.5	264.6	194.7	566.1	395.5	438.8	390.3	551.5	433.4	578.2	369.3	434.1
"201948_at"	153.2	112	59.4	109.7	90.9	105.1	164.6	111.7	70.3	86.1	116.9	88.1	153.3	71.3	67	99.8	76.2	78.4	71	63.3	185.9	138.9	112.7	113.7	72.5	94.8	86.3	82.7	75.4	107.9
"201949_x_at"	401.3	390.5	280.1	530.2	605	317.4	589.8	519.6	630.6	572.3	910	540.7	795.5	398.1	550.7	606.1	756	970.1	615	787.4	937.6	708.7	691.2	722.9	1000.7	600.7	895.1	724.1	733.8	763.3
"201950_x_at"	442.8	497.4	394	557.7	690.9	351.5	620.7	557.3	500.2	539.4	1005.9	1226.6	901.1	1059.3	913.3	811.1	1199.8	1147.2	1096.6	969.6	883.7	750.8	1166.9	841.3	1112.6	407.1	1105.5	746.2	941.5	866.4
"201951_at"	31.6	39.8	88.3	32.2	31.5	20.9	3.6	13.5	41.9	46.8	60.5	70.6	54.2	28.9	71.7	43.5	63.8	71.2	50.5	39.8	99.9	64.6	42	74.8	83.2	75.1	63.2	36.8	100	64.1
"201952_at"	194.6	239.3	219.5	195	174.1	174.6	166.7	198	155.4	159.6	192.8	243.1	217.2	235.7	264.6	182	220	234.7	212	197.4	223	219.9	246.9	300.2	224.5	299.2	321.1	327	306.3	241
"201953_at"	311.6	304.7	300.7	377.6	368.7	216	442.7	435.6	402	380.7	372.5	449.5	560.6	378.1	405	466.3	364.4	508.1	448.1	479.2	495.5	384.8	310.2	498.3	466.6	403.1	338.6	514.8	307.2	566.2
"201954_at"	657.9	484.9	418.8	672.4	667	491.2	955.5	603.7	821.1	770.2	914.9	1100.2	1766.4	1230.6	1310.2	1145.3	1226.5	1645.2	1378.5	1195.3	1476.5	1672.9	1202.2	1621.9	1466.8	1352.5	1297.4	2065.3	1481.3	1873
"201955_at"	614.1	352	270.5	237.5	294.8	381.1	281	263.6	330.1	277.7	378.8	410.7	627.5	362.1	418.6	408.4	261	390.3	269.9	189.5	510.8	513.4	371.9	438.2	355.3	565.3	338.1	391.9	339.5	366.7
"201956_s_at"	159.1	184.2	314.3	179.2	207.1	229.6	225.6	129.6	167.6	250.5	307.3	199.3	126.8	273.5	204.5	321.4	219	249.3	320.3	315.3	160.4	258.3	301.9	223.9	163.8	374.9	267.2	217.9	380.8	284.7
"201957_at"	100.6	133.7	151.9	122	248.4	186.1	173.8	356.7	154.1	217.5	220.2	130.3	71.7	199.9	112.8	145.9	141	138.5	190.7	232.8	43.4	121.2	219.9	128.1	132.8	171.7	147.9	168.6	173.2	106
"201958_s_at"	1.8	2.6	3.9	3.5	2.3	3.3	6.6	3.9	2.4	4.6	6.4	3.9	2.9	9.2	2.7	3.3	3.2	3.3	2.7	5.2	1.9	2.8	3.1	3.5	2.9	2.8	2	2.2	3.8	2.3
"201959_s_at"	386.6	347.7	448.6	466.6	525.9	565.3	373	405.6	430.1	318.2	352.2	246.8	151.9	324.9	262.5	192	169.2	309.9	314.7	250.1	100	272.7	315.4	407.8	528.2	487.7	487.4	392.4	387	344.5
"201960_s_at"	650.1	586.5	721.6	681	799.3	667.3	320.4	432.3	746.8	384.4	546.6	325	258	516.8	272.5	334.4	207.6	280.1	292.4	316.2	392.8	542.6	444.3	590.8	522.7	676.2	241.4	539.9	377.4	404.3
"201961_s_at"	28.9	44.8	33.9	21.6	30	10.8	46.8	15.6	51.9	9	20.2	18.7	21	43.8	12.6	54.3	45.5	57.8	12.1	9.3	28.4	58.3	15.8	16.3	91.2	41.6	23.4	77.3	12	67.1
"201962_s_at"	18.8	40.9	5.2	34.8	78.6	15.5	3.9	6.4	39.6	29.9	61.4	43.4	30.8	43.8	11.5	52.9	4.8	4.2	43.8	4.5	12.5	45.1	46.9	54.6	4.6	17.1	4.6	12.3	8.3	27.6
"201963_at"	1701.4	596.2	538.5	1020.2	517.6	310.2	536.3	223.8	684.1	1095.4	239.4	300.9	1049.1	385.5	505.1	360.3	403.5	416.5	257	241.5	652.2	421.6	590.6	489	408.9	335.9	526.1	484.7	831	419.1
"201964_at"	236.7	136.6	138.5	171.7	137.1	295.2	193.6	191.9	189.7	193.6	213.9	211.1	151.5	272.2	186.8	244	302	273.5	215.7	249.4	155.5	294.7	129.2	284.9	338	286.4	332.9	283.6	315.7	254.2
"201965_s_at"	164.6	170.7	115	132	174.3	183.2	149.7	119.7	131.8	161	143.8	165.8	163.6	127.1	116.9	70.3	105.6	124.8	96.6	155.1	207.8	154.9	108.3	151.6	136.1	104.9	164.1	144.8	162.6	101
"201966_at"	525.2	464.2	488	629.8	379.6	392.4	535.9	472.3	525.1	399.5	239.7	428.9	387.6	422.6	432.5	375.7	315.6	421.8	403.1	407	309.8	435.7	363.2	450.6	373.3	437	394.7	335.3	466.4	312.2
"201967_at"	205.3	211.4	289.4	234.4	148	184.4	157.6	180.7	222.7	252.3	259.5	104.3	97.4	184.1	129.6	100	151.9	157	153.6	212.2	130.4	213.1	238.9	263.8	129.4	177.7	179.5	166.9	241	182.7
"201968_s_at"	459.2	547.7	698.7	647.5	739.3	624.5	679.4	579	604.5	622.1	620.8	567	583.3	732.2	612.5	714.9	577.5	555.9	549.7	492	484.7	385.7	765	509.6	682.7	505.2	552.5	692.4	530.5	788.5
"201969_at"	73.1	96.7	85.6	107.7	108.7	111.5	110.8	71.9	121.5	148.2	90.3	93.5	72.2	74.8	77.4	66.1	77.7	53.5	76.9	130.7	94	115.6	83.6	112.3	67.2	89.7	74.5	90.4	108.7	81
"201970_s_at"	423.4	253	146.6	209.3	313.2	153	179.6	161.2	237.3	216.1	123.7	140.5	132.7	184.5	114.3	110	112.2	100.9	102.1	80.5	207.2	252.4	142.3	197.2	110.4	137	122.4	111.4	138.3	83.9
"201971_s_at"	175.4	90.7	75.1	117.6	65.4	20.5	92.4	33	69.7	169.1	140.2	197	166.9	104.9	187.6	105.8	87.5	128.3	125.7	141.8	188.1	165.3	140.1	152.5	136.3	58	89.2	63.5	167.6	62
"201972_at"	1155.9	402.1	415.9	503.9	479.1	761.2	416.1	339.3	570	453.8	650.2	612	1288.9	721.1	743.8	551.4	770.8	843.2	607.6	479.7	826.9	844.8	722.1	945.2	931.4	1365.3	885.4	735.2	805.4	1008.2
"201973_s_at"	796.7	653.7	629.6	688.2	573	799.8	675.1	514.3	590.2	624.4	875	652.2	956.2	583.9	666.1	777.7	718.6	605.9	633	595	990.4	1019.5	668.6	840.5	594.6	716.7	718.2	808	668.5	718.8
"201974_s_at"	44.1	95.8	108.1	52.1	80.1	76.3	93.6	93.4	52.7	122.4	112.1	69	91.4	43.1	50	95	83.8	57.3	94.2	177.7	56.9	55.2	57.9	58	87	75.7	66.5	65.6	94.5	63.1
"201975_at"	294	445.9	239.4	328.9	478.2	439.7	564.5	514.9	516	210.3	174.9	163.8	261.3	190	174.8	255.9	207.3	242.7	188.3	174.5	301.4	242.2	346.4	235.2	282.2	298.5	237.6	331	177.7	444.5
"201976_s_at"	247.5	351.9	276.6	282.8	172.1	178	199.8	170.5	292.9	75.4	201.9	113.6	140.6	178.3	163.9	131.6	103.3	98.6	90.5	167.1	157.6	81.3	126.1	148.8	129.9	170.8	186.7	123.9	122.3	104.3
"201977_s_at"	61.5	64.8	71	58	62.3	69.4	111	74.5	77.5	79.4	56.4	70.8	64.6	56.4	83	32.8	88.5	84.9	72.5	90.6	67	66.4	76.5	56.1	84.2	64.6	103.2	79.7	106.5	80.1
"201978_s_at"	186.6	82	179.6	95.9	85.6	122.8	39.7	149.5	170.4	44.4	46.7	57.2	194.1	124.1	82.6	43.1	64	73.3	43.2	66.8	149.4	45.4	63.1	70.8	94.4	52.8	116	69.6	45.8	72.2
"201979_s_at"	68.9	98.5	62.5	97.9	57	25.7	94.1	22.2	114.4	97.3	66.4	120.2	14.9	59.2	65.1	78.4	88	50.8	67.3	34.6	45	27.9	110.1	64.9	39.5	11.1	38.8	53.1	60.8	37.3
"201980_s_at"	507.9	245.2	183.9	483.9	206.7	318.9	298.6	183.5	274.7	303.7	339.3	254.4	182.7	280.6	292.8	253	238.2	206.9	317.7	265.4	510.3	406.5	313.2	261.7	310.5	326	268	256.4	265	288.9
"201981_at"	16.7	36.6	44.7	25.7	14.9	22.9	25.2	25.5	17.9	40.3	29.6	60.6	29.3	19.3	19.6	16.7	32	20.2	28	46.5	20.7	19.6	11.5	28	20	36	20.1	22.3	25.5	15.7
"201982_s_at"	15.8	8.6	31.7	10.6	7.2	10.2	11.3	15.2	5.4	7.2	64.6	37.1	6.4	4.5	17.9	52.8	8.1	18	19.2	20.3	3.4	13.1	50.8	20.4	7.2	14.6	12.1	9.7	16	5.9
"201983_s_at"	205.6	817.4	1111.9	1044.2	748	925.6	436.8	732.6	931.7	712.4	424.3	370.9	435.8	641.5	397.1	173.5	57	161.2	275.7	520.2	181	155.7	198.2	173.8	154.4	162.8	266.7	247.7	278.7	215
"201984_s_at"	160.9	408.9	349.1	253.3	212.2	448.6	231	290	279.3	233.8	134.8	168.2	165.3	136.8	143.1	164.5	113.8	125.2	238.5	249.7	90.8	132.6	95.2	96.8	77.6	189.1	130.7	52.9	150.8	77.8
"201985_at"	225	153.7	133.1	164.1	137.9	159.1	124.6	107.1	146.3	164.8	147.3	244.7	169.7	163.6	213.4	245.1	177.5	203.5	270.1	190.6	263.1	170.7	201.2	165.3	247.6	241.7	193.6	151.4	192.9	196.5
"201986_at"	112.6	260.7	264.8	249.1	324.8	322	264.3	259.7	208.1	287	275.4	274.3	127.8	225.7	206.1	179.4	168.5	192.6	282.2	323.8	120.9	223.8	173.7	215.6	259.4	254.6	285.1	200.7	310.7	203.6
"201987_at"	162.9	316.5	296.3	261.7	353.7	547.4	234.8	299.7	344.1	224.1	325.7	270.8	176.4	258.1	250.2	246.8	234.2	328.8	304.3	275.8	112.4	106.1	245.7	295.4	429.7	553.7	350.8	368.3	313.8	326
"201988_s_at"	348.5	300.9	258.1	133.7	196.1	232.2	217	127.2	266.6	262.9	237.8	499.5	415.5	299.1	411.2	403.4	344.6	408.5	376.8	424.3	513.5	666.4	396.7	281.6	430.3	287.8	393.2	208.3	458.6	269.4
"201989_s_at"	604	685.9	670.8	351.8	277	609.2	244	343.6	653.7	333.2	530.3	845.1	936.5	505.6	731.3	938.7	522.5	838.2	505.6	522.4	1012.2	1098.6	586.4	767.9	642.4	998.7	660.7	500.8	642.2	680
"201990_s_at"	291.2	251.4	237.1	172.1	188	330.5	147.2	169.5	307.2	229.8	245.5	389	412.7	239.2	376.1	350.9	318.9	421.4	298.5	234.6	476.8	676.8	324.9	383.5	433.1	453.3	415.4	372.3	437.2	392.4
"201991_s_at"	586.3	565.4	480.2	587.1	640.8	935.9	454.2	604.2	603.1	510.4	697.8	682.8	735.5	687.7	754.9	685.9	360.8	628.1	590.5	536.5	1069	891.8	685	685.7	629.1	942.1	777.3	679.4	621.9	776.5
"201992_s_at"	153.6	102.9	117.3	83.2	88.3	80.8	100.7	46.1	74.6	69.8	80.2	145.6	114.6	119.8	137.9	169.7	146.2	95.6	93.7	97.7	104.5	149	86	90.2	124	92.5	120.2	104.1	88.2	108.6
"201993_x_at"	1216.9	1098.8	471.5	996	843.9	1027.8	888.9	1010.9	813.5	693.7	598	581.4	821	588.5	555.1	573.6	648.2	536.2	411.7	502.2	707.3	788.8	621	567.8	493.2	692.5	434	499.3	560.5	477.3
"201994_at"	3084.6	1767.7	1816.2	2518.7	1956.4	2955.5	2139.6	2480.6	1695	1474	1836.5	1606.4	1227.5	1812.7	1879	1667.7	1643.9	1857.8	1480.8	1128	1448	1526.8	1525.1	1568.9	1787.4	2231.3	1731.9	2300.3	1343	1770.7
"201995_at"	146.2	129.1	214.2	204.3	214	235	151.8	295.3	181.5	161.5	323.5	265.5	322.4	262.3	214.7	151	240.8	287.5	361.2	427.4	331.3	311.9	168.1	424	293.3	287.4	257.2	396.5	244	194.8
"201996_s_at"	103.7	161.2	381.3	299.1	265.7	443.3	155.7	250.2	253.5	389.5	130.3	84	106.5	96.9	95.5	58.5	26.9	68	71.6	145.3	126.8	110.5	82.1	134.1	164.1	193	135.9	123.3	94.8	94
"201997_s_at"	437.4	561.3	721.1	551.2	628.5	810	599.2	508.2	535.1	412.4	333.6	264.6	279.6	285.3	234.1	267.9	380.3	373.9	375.8	331.1	213	285.9	232.9	294.3	396.8	410.7	432	452.8	292.5	304
"201998_at"	171	168.9	163.5	208.9	308.9	149.2	257.8	101.5	194	271.5	186.4	185.8	225	251.8	347.8	324.3	302.8	310.6	357.7	361.7	528.1	664.2	460.9	625.7	973.3	688.9	375.4	641.2	686.5	499
"201999_s_at"	602.5	663.7	430.1	615.4	572.5	642.8	543.6	691.2	544	610.8	662	514.8	482.9	608	527.4	568.2	547.9	586.2	584	516	406	603.7	762.1	875.6	906	868.1	703.6	751.1	609.8	1036.2
"202000_at"	247.9	191.4	191.9	180.3	162.2	177.2	215.2	118.9	159.2	171.5	196.1	253.8	282.5	199.5	145.3	192.6	201.8	170.8	196.6	204.2	149.5	189.7	176.6	138	160.8	269.8	175.1	164.3	172.3	183.1
"202001_s_at"	864.6	455.5	301.5	326.6	287.8	484.9	387.9	299.5	230.7	284.5	404.2	463.4	897.9	398.8	278.3	394.3	295.4	321.2	265.3	239.1	707.4	441.3	404.2	312	303	635.1	213.2	364	300.4	433.4
"202002_at"	33.3	24.8	36.2	10.9	31.6	22.2	19.2	11.7	31.5	28.9	10	9.9	35.3	6.4	32.4	12.8	46.8	24.3	23.3	23.1	74.7	34.2	26.7	26.4	11.9	27.7	17.7	35.6	30.6	31.8
"202003_s_at"	221.8	198.5	163.1	152.9	134.5	318	137.1	237.8	219.8	188	149.2	186.1	267.3	204.5	250.5	220.9	253.5	217.6	231.2	172.1	170.3	211.4	237.5	173.6	184.2	301.4	87.4	258.2	222	133.2
"202004_x_at"	618.4	367.6	407.6	418.4	349.2	245.5	467.5	335.7	477.6	406.1	352.6	565.8	675.7	491.1	568.4	507.9	425.9	558.3	462.7	484.9	670.8	550.6	421.1	391.6	448.7	401.3	380.6	393.2	404.2	520.9
"202005_at"	41.8	35.7	24.1	44.8	78.8	30.9	71.1	75.1	111	64.2	68.2	91.9	72.7	51.9	85.5	94.6	143.9	136.3	94.6	114.5	61.4	55.5	82.7	72.6	164.4	101.1	112	173	188.9	128.5
"202006_at"	333.6	443.9	388.1	364.1	486.1	566.6	509.3	347.1	382.8	332.7	372.9	336.8	371.6	372.8	367.5	404.8	450.6	395.9	429.1	263.4	353.8	407.1	388.6	356.9	409.3	523.8	470.2	364.9	301.1	429.2
"202007_at"	301.4	224.3	415.2	285.4	254.2	908.7	250	308.6	693	343.4	182.1	98	241.4	219	209.8	97.7	99.5	109.4	161	220.5	60.8	63.2	239.3	120.9	104.7	117.2	438	132.8	258.6	68.2
"202008_s_at"	196.4	119.2	179.8	108.5	180.1	223.9	181.5	153.6	300.2	156.7	89.3	71.7	59.5	94.5	108.4	97.1	104.9	85.8	119.1	193.2	46.7	55	87.4	96.6	137.4	71.4	238.3	101.8	135.5	81.8
"202009_at"	76.4	88.1	119.6	94.6	90	56.3	81.3	77.9	105.9	101.2	148.9	135	159.4	126.5	113.6	217.4	212.5	213.2	198	163.6	127.9	116.7	163.3	115.2	188.8	95.2	146.1	191.5	173.7	204.7
"202010_s_at"	145.5	205.7	208	239.9	258.5	242.2	213.7	266.6	166	173.7	144.9	157.4	69.2	140.9	181.3	180.8	224.8	212.3	157.6	143.2	67.8	142.6	207.9	192.1	118.4	172	127.4	145.6	227.2	184
"202011_at"	518.7	527.6	567	515.6	636.6	769.3	488.3	495.3	624.4	576.2	659.3	345.8	401	611.6	384.8	405.2	412.8	351.2	406.9	397.4	439	251.7	541.8	435.9	365.5	590.3	448.9	337.3	369.6	330.1
"202012_s_at"	371.9	198.9	274.7	316.7	195.2	195.9	228.2	203.9	245.9	268.3	238.5	277.6	130.1	413.6	372.6	316.3	367	313.4	322.3	337.1	143.9	206.3	182.4	249.6	181.5	311.2	206.7	236.6	265.1	286.2
"202013_s_at"	215.8	187.7	172.7	183.6	70	147.8	114.9	155.6	142.5	136.4	221.5	215.1	171.1	223.9	258.8	211	161.8	185	244.4	224.4	174.1	122.8	124.8	132.2	130.2	212.4	136.8	125	154.3	145.6
"202014_at"	568.1	597.2	1263.9	1248.1	1944.9	500.1	1704.9	763.9	521.8	497	187.1	167.6	212.4	282.6	102.2	162.8	93.2	129.4	87.1	81.3	120.5	210.3	342.3	140.4	78.9	31.3	116.4	97.9	86.4	93.4
"202015_x_at"	16.9	8.7	35.3	4.8	9.1	8.4	18.8	16.1	5.8	12.2	27.6	21.6	17.3	19.9	15.2	15.7	13.8	5.7	6.6	27.9	19.5	25.3	1.5	10.4	14.6	0.6	5.6	12.5	8.2	3.4
"202016_at"	89.3	54.9	93.7	166.9	208.2	111.1	131.8	194.5	45.9	175.8	1334.1	518.6	798.5	1070.5	600.8	1049.6	501.5	601.8	560.4	903.8	134.3	125.7	419.5	120.3	57.9	498.6	306.9	147.5	122.4	208
"202017_at"	215.6	877.4	636.1	487.8	705.5	365.7	432.4	820.7	1387.4	1002.7	932.7	817.2	815	1118.9	735.1	796.9	1146.5	2249.6	732.8	759.9	261.7	211.2	392.1	408.8	769.5	421.1	969	746.5	332.2	1138.5
"202018_s_at"	3.9	7.2	4.1	8.1	13.7	7.6	18.8	10.4	6.5	7.6	8.6	7	6.3	5.2	5.2	4.9	5.7	4.8	3.7	6.8	9.1	7.7	5.5	4.6	6	5.1	5.7	8.1	3.5	2.9
"202019_s_at"	180.1	134.2	113.9	79.9	85.1	80.9	114.9	90.3	104.1	167.1	85.1	185.2	107.6	102.4	118.7	156.1	103.4	127.7	131	189.6	101.2	117.5	137.7	95.6	118.2	119	104.1	47.5	133.1	80.4
"202020_s_at"	232.4	223.4	299.2	294.2	236.4	368.4	161.9	186.5	259.1	262.4	199.7	256	234.3	309.9	427.4	318.3	288.9	215.1	228.4	259.9	149.2	282.1	205.1	229.1	157.2	309.1	196.5	140.1	197.7	149.8
"202021_x_at"	3523.9	4904.1	9877.9	5892.2	5291.5	5749.4	6037.8	5953.5	3996.1	3456	2021.1	2465.6	2335.2	3461.4	2645.9	2350.8	2284.6	2257.6	2346	1931.7	1630.8	3396.2	2626.5	2170.5	1417.5	2341	1976.2	2164.7	1899.1	1860
"202022_at"	94.1	125.6	162.5	202	248.7	132	323.4	281	177.7	218.6	135.3	142.3	157.6	150.4	149.5	136.1	206.9	178.2	197.7	176.3	142.9	154	122.7	117.2	188.2	203.2	162.9	188.4	155.8	134.7
"202023_at"	112.4	32.5	48.4	100.8	165.9	78.9	202.1	112.7	120.5	47.3	28.5	43.6	106.4	82	39.4	40.1	60.5	18	58.1	70.5	74.6	100.7	76.8	55.8	60	36.9	98.8	81.7	84.5	60.4
"202024_at"	214.7	265.3	175	268.7	161.5	104.2	155.8	123	211	256.6	230.9	263.7	270.4	206.4	238.2	295.8	182.7	197.5	221.1	282.4	207.3	197.8	190.2	110.1	189.3	133.4	207.3	171.8	165.4	198.1
"202025_x_at"	226.8	164.5	242.6	170.9	132.5	149	210.1	139.6	169.4	216.5	217.8	246.7	212.7	206.6	219	235.1	197.4	225	205.2	263.1	308.7	248.7	180	228.3	218.7	234.3	184.2	203.4	230.3	177.2
"202026_at"	856.9	323.5	356.1	334.9	364.9	495.7	576.8	223.5	371	323.6	264.7	397.6	359.2	283.5	472.2	383.2	388.1	550.5	348.1	371.8	451	491.9	286.9	252.5	394.8	390.5	405.1	322.1	290.7	354.1
"202027_at"	132.2	109	84.5	79.8	160.1	189.8	127.6	198.1	111.5	136.2	116.9	110	194.7	114.9	138.1	122.1	160.1	164.2	175.5	126.1	261.8	136.1	159.5	211.3	236.7	138.1	133	222	195.9	268.1
"202028_s_at"	854	662	721.7	467.9	290.2	806.2	281.4	541.4	344	320.9	707.5	513.4	935.2	460.8	425.7	406.6	244.6	241.2	254.3	402.8	962.8	520.4	497.5	576.4	310	454.1	398	402.8	343.2	333.8
"202029_x_at"	7558.9	4828	6073.9	4606.9	4112.5	4714.5	5591.9	4348.5	3279.2	3095	4450.9	4348.5	6882.1	5770.2	4837.4	6438.5	4560	3545.5	3231.6	3758.9	7022.9	4944.9	3708.9	5034.4	3261.1	4509.5	3645.9	4380.3	3533.8	3325.5
"202030_at"	41	92.1	106.4	117.2	110.2	68.9	132.4	140.4	139.1	109.5	130	113.5	110	104.6	134.7	93.4	152.1	149.5	112	168.1	90.1	85.8	170.8	127.7	185.5	103.4	241.5	251	166.5	221.2
"202031_s_at"	173.8	293	302.7	237.6	264.9	235.8	150.2	217.7	411.3	247.7	274.8	227.8	364.2	207.9	222.2	206.1	201.8	235.2	202	208.4	220	202.2	278.2	204	194.5	253	228.8	201.3	232.5	195.4
"202032_s_at"	172.3	143.6	229.3	157.5	213	165.4	135.5	139.8	152.2	206.1	182.1	171	205	180.8	195.6	196.2	162.1	118.1	169.8	196.2	176.3	215.9	161.1	163.9	147.5	169.8	134.8	138.5	177.4	92.1
"202033_s_at"	121.9	416.7	438.1	325.6	463.1	350.6	211.2	223.7	296.4	209	183.8	239.8	85.2	194.1	221.9	284.6	199.2	155.8	206.4	206.2	120.2	115.4	223.9	215.8	163.2	150.4	213.2	101.9	246.7	133.3
"202034_x_at"	113.2	146	98.6	93.9	137.7	152.3	64.8	104.7	113.6	66.6	72.5	46.4	98	37.4	65	64.7	67.1	53.6	56.5	45.5	90.9	61.2	69.2	74.4	45.5	73.2	45.3	97.4	44.1	52.1
"202035_s_at"	56.1	120.1	105.5	51.4	169	73	163.5	265.8	365.3	140.9	173	69.1	86.1	82.3	168.3	36.4	32.4	183.6	33.2	115.3	37.2	29.5	34	28	51.5	35.4	48.1	49.6	32.4	117.3
"202036_s_at"	293.9	451.9	733.9	341.8	506.8	311.8	390.5	624	740.1	584.3	537.6	323.7	381.9	666.5	967.6	432.7	159.3	461.6	302.7	696	136.1	73.3	109.4	131.7	127.2	145.5	129.3	122.1	205.9	192.5
"202037_s_at"	712	916.2	1059.1	596.5	780.4	803.2	778.9	905.5	1361.3	717.7	871.5	517.4	436.7	1155.2	1261.4	1167.4	847.3	1313.5	783.3	984.8	152.4	124.6	178	272.3	219.5	415	344.8	255.6	292	491.8
"202038_at"	292.3	535.1	402.7	443.6	366.9	451.3	321	260	426.7	371.3	536.3	467.8	251	375.9	514.5	417.1	439.2	478.5	456.5	370.3	246.8	314.5	395.2	414.8	267.5	525.3	390.6	328.3	417.4	349.4
"202039_at"	60	115.5	122.5	169.6	239.6	99.1	113.9	229.5	131.5	165.4	171	116.2	143.2	139.4	108.9	175.9	173.2	163.8	192.2	199.3	102.7	118.6	149.6	213.7	167.2	86	202.8	164.4	247.1	197.6
"202040_s_at"	149.9	264.8	302.9	231.1	276.3	316.4	132.1	175.1	218.1	216.6	304.1	173.9	184.3	201.4	203.9	149.8	97	112.8	143.1	214.2	202.8	274.2	216.3	301.3	246	181.2	302.6	226.2	291.7	161
"202041_s_at"	207.2	218	244.2	331.6	264.5	204.4	337.5	265.6	314.1	302.6	319.8	343.3	427.1	326.8	348.2	318.3	400.1	410.4	379.2	330.9	345.6	253.4	304.2	256.3	379.1	319.5	413.9	538.9	350.6	554.9
"202042_at"	202.4	165.3	275.1	254.6	235.7	151.9	243.2	242.1	168.1	202.7	231.9	143.7	196.3	222.8	138.8	201	209.8	193.4	226.6	158	168.2	136.4	171	163.9	248.7	169.5	203.9	184.2	202.3	221
"202043_s_at"	229.3	147.6	164.2	214.4	122.2	279.3	161.3	229.4	237	159.6	167.1	185.9	233.5	96.6	193.4	134.4	149.9	235.8	177.8	177.4	209.4	148.2	132.3	126.9	198.3	231.4	239.5	247.7	155.8	204.4
"202044_at"	11.7	43.7	15.1	8.3	11.1	4.9	13.4	11.7	10.5	16.7	5.7	34.7	45.5	11	14.5	25.3	5.1	8.4	9.5	12.4	8.8	8.3	10.3	4.5	11.4	6.1	6	11.5	20.5	6.8
"202045_s_at"	59.7	67.5	105.7	68.5	118.1	64.7	88.3	95.6	57.1	74.4	93.7	82.2	73.6	73.3	84	94.7	52.9	86.4	92.1	107.1	72.4	46.9	76.9	62.6	90.6	56.1	53.9	78	96.4	62.6
"202046_s_at"	22.4	52	32	34.1	54.8	41	55.8	56.2	53.8	86.1	34	77.6	68.5	43.8	75.2	63.1	35.5	56.6	51.1	66.8	46.9	47.9	63.5	29.2	43.4	30.6	60.1	25.4	54.3	52.6
"202047_s_at"	110.4	196.6	243.6	319.8	373.8	179.5	188.6	280.6	279.4	229.8	412.2	637.3	338	364.9	333.9	332	314.5	398.5	535.2	540.3	269.4	210.7	357.2	291.4	306.2	240.4	407	434.7	330.7	434.5
"202048_s_at"	71.7	98.1	39.6	239.7	34.6	15.3	18.5	49.7	84.8	31.5	241	201.7	293.5	239.4	172.9	283.9	192.2	124	299.4	150.6	239.1	180.3	170.3	233.1	21.5	28.3	64.7	103.8	210.4	170.4
"202049_s_at"	78.4	59.3	49.8	54.5	67.3	77.8	64.2	49.2	58.2	77.1	123.3	74	85.3	101.1	102.7	93.4	102.2	97.8	117.5	91.9	78.2	110.8	84.9	84.9	87.5	111.9	93	81	95.4	72.6
"202050_s_at"	98.1	91.5	106.9	57.1	181.9	71.8	103.9	155.1	104.4	115.7	127.4	141.3	84.9	142	147.1	122.3	145.3	163.1	161	162.1	95.5	124.9	104.1	128.3	140.5	165.3	165.4	135.5	131.2	93
"202051_s_at"	129	115.1	140.8	122.1	104.8	168.4	98.3	86.6	116.2	149.4	267.1	203.8	128.6	192.2	208.1	249.1	168.3	144.1	160.1	162.1	104.8	171.2	186.8	176.9	157	248.6	159	161.1	145.3	147.7
"202052_s_at"	139.6	80.8	73.1	124.8	123.4	173.7	386.9	156.6	66.8	128.3	124.4	125.7	86.9	104.4	71.3	77.3	97	87.5	112.8	162.6	146.7	152.2	234.7	240.9	84.6	130	198.3	103.7	114.2	86.5
"202053_s_at"	270.7	221.8	265.8	134.8	234	287.1	163.2	134.1	153	316.2	224.8	462.2	509	409.3	420.9	566.7	301.9	310.8	595	489.7	249.5	293.7	182.7	157.2	280.4	285.5	183.8	163	242.1	227
"202054_s_at"	406.5	253.1	329.3	222.8	199.1	246.2	65.3	164.3	272.8	221.3	383.4	312	503.5	390.9	460.6	533.4	308.3	338.7	411.7	331.2	293.8	267.8	199.9	147.9	252.7	412.6	245.9	192.5	248.6	275.2
"202055_at"	121	147.1	150	123.7	135.6	132.6	151.8	124.8	133.9	140.3	115.8	128.3	101.9	145	141.5	93.5	121.8	134	109.2	118.1	102.1	115.3	124.2	116.6	123.8	159	118.9	131.5	122.6	117
"202056_at"	119.9	103.7	81.9	117.5	77.2	85	72	70.1	59.9	116.4	96	111.2	70.2	124.9	109.7	116.7	62.5	57.5	85.3	71.2	46.8	69.5	113.8	119.8	92.2	109.3	80.6	138.3	79.2	74.3
"202057_at"	59	52.4	37.7	35	45.6	29.5	38.5	6.5	28.7	26.2	40.3	54.7	54.3	49.5	45.9	82.5	49.9	55.8	55.1	31.5	46.2	58.1	54.5	67.1	32.4	48.6	31.7	37.9	34.3	25.9
"202058_s_at"	81.1	93.7	63.4	68.4	82.5	66.4	105.6	81.2	46.6	103.7	71.1	92.8	70.8	66.8	91.5	84	73.2	92.5	79.7	101.8	76.1	96.3	79.1	55.3	86.1	57.7	90.4	68.7	101.3	61.8
"202059_s_at"	91.2	106.9	126.9	141.8	199.2	179.1	178.8	206.8	140	301.7	154.2	135.8	121	142.5	116.3	153.8	156.2	197.2	213.2	261.1	121.1	122.9	173.1	178.3	229.1	160.2	170.9	166.7	265.1	160.4
"202060_at"	265.6	208.5	276.7	246.6	308.6	353.3	177.7	166.3	274.1	177.6	258.8	290.1	342	240.3	280.5	231.3	217.4	235.5	271	220.9	310.5	304.7	201.6	246	189.9	308	222.3	206.9	204	249.1
"202061_s_at"	428.6	458.9	490.8	461.7	474.2	466	251.9	297.6	352.5	373.6	607.4	579.7	397.5	667	601.3	601.6	584.4	490.4	432.8	421.7	446	440.3	560.2	944.4	875	878.2	491.7	559.6	571.4	619.3
"202062_s_at"	154.4	77.9	86	64.7	55.5	27.8	34.3	62.6	63.1	38.8	106.1	152.9	280.7	96.3	146	61.7	26.9	56.3	84.5	156.1	384.7	146.5	149.8	208.2	140.1	80	65.6	89.5	208.4	78.2
"202063_s_at"	42.9	36.7	38.5	26.5	39.7	35.2	36.6	31.1	28.5	56.7	54.9	35.8	42.7	43.9	48.9	15.3	21.6	49.4	50.2	13.1	52.5	56.9	48.9	76.1	59	58	31.1	42.4	62.3	51.5
"202064_s_at"	121.1	66.6	53.8	42.8	14	31	17.1	17	12.5	61.6	34.1	140.9	91.6	62.2	89.6	84.2	27.3	44.4	68.2	72.4	132.8	114.7	74.9	121.2	98.2	80.5	47.3	49	79.8	79
"202065_s_at"	104.3	70.8	82.6	58.6	80	31.7	48.7	61.5	68.6	49.9	77.9	74.8	113.9	93.4	75.1	62	62.7	46.8	40.3	66.1	90.6	94.7	65.4	85.6	45.9	22	40.7	22.7	62.6	34.1
"202066_at"	368.7	304.7	186.4	264.8	229.6	234	169	240.1	252.1	234.9	249.7	168.9	350.7	220.1	238.8	265.3	261.3	160	170.4	160.9	294.3	280.6	204.8	229.3	153.1	270.3	232.4	209.1	190.8	211.9
"202067_s_at"	32.5	66.9	9.1	65.8	209.7	9.5	65.9	201.3	5.6	7.9	5.8	6.2	5.3	5.4	5.5	3.3	3.4	5.3	5.8	7.4	5.3	3.2	5.2	7.3	6.4	3.7	7.4	4.6	6.1	5.1
"202068_s_at"	299.1	382.9	148	825.7	1277	629.4	867.2	1304.8	149.3	276	137.4	90.7	109.4	116.9	57.3	122.7	147.5	118.1	145.2	92.8	149.5	74.1	103.8	99.8	134.5	123.1	139.3	103	99.3	197.2
"202069_s_at"	277.5	177	86.7	138.3	169.1	101.2	243.3	95.3	110.3	149.4	62	117.2	89.9	109.7	185.1	114.4	115.6	156.6	113.1	83	199	164.6	102.3	107.9	68	96.9	74.4	107.6	81.7	120.7
"202070_s_at"	215.6	155.7	118.2	206.8	208.7	113.9	210.3	120.7	147.2	154	94.6	87.8	72	82.5	92.3	111.5	123.5	90.2	71.2	111.1	140.5	179.4	131.2	189.8	111.4	133.1	100.9	144.8	100.3	144.1
"202071_at"	452.6	1491.6	918.6	2267.5	557.9	251	1777.5	899.3	1033.9	497.5	328.3	300.1	358.8	221.1	227	209.3	298.9	230.7	423.5	375.4	346.1	230.7	223.8	367.4	204.8	146.3	233.9	249.5	148.4	273.7
"202072_at"	63.5	7	147.9	257.6	98.4	86.9	97.3	163	94.7	35	70.5	65.5	22.9	77.1	98.7	43.8	31.6	33.8	33.6	12.5	69.5	22.4	97.1	93.2	126.2	95.7	134	24.7	27	159.3
"202073_at"	100	256.7	101.6	235.1	220.8	464.1	238.5	179.9	433	243.8	252.8	205.5	218.9	188.2	161.1	308.4	133.2	337.5	290.1	330.3	257.1	228.1	311.7	238.3	441	329.6	301.7	163	260.2	381.2
"202074_s_at"	253.8	396.3	354.6	405.7	439.1	429.8	440.1	438.1	490.1	517.1	356.9	258.2	296.7	446.3	212.2	463.8	337.3	251.7	396.9	365	337.4	457.6	401.7	508.8	588.2	444.7	325.2	285.7	347.2	505.8
"202075_s_at"	940.3	2218	1738.3	1275.5	1687	1351.5	1801.8	2902.5	2594.9	1531.6	2273.1	2087.2	1686.5	1469	1652.3	1474.9	3830.8	3924.8	1966.1	1973.2	1499.8	1017.9	3065.6	1960.3	3531.9	1694.4	3802.5	3751	3975.9	3205.5
"202076_at"	518.1	530.7	636.1	514.6	258.1	777.9	262.1	555.2	407.3	236.8	405	524.5	524.1	599	512.2	395.6	310.4	375.3	425.9	305.7	544.9	539.9	394.9	454.1	362.9	601.6	394.6	498.1	342.5	474.7
"202077_at"	824.4	665.7	367	652.9	563.2	609.6	674.8	542.5	571.1	727.5	627.4	703.8	1122	687.5	591.6	739.1	608.1	653.1	561.7	618.3	863.9	613.8	812	667.5	584.7	864.5	453.3	665.5	523	950
"202078_at"	100.8	198.6	123.3	136.4	172	160.6	222.2	162.5	140.1	166.2	118.6	125.1	133.5	104	140.5	161.4	128.1	142.6	200.8	153.9	139.3	166.8	145.6	121.9	139.7	145.3	151.7	132.6	145.8	136
"202079_s_at"	62.6	57.2	74.3	70	79.4	68.7	60.6	90.8	83.2	76	83.1	85.9	87.7	34.5	72.3	97.4	127.1	116.7	116	91.6	71.4	158.7	118.1	100.2	124.3	95.4	128	94.7	99.4	58.7
"202080_s_at"	159.2	134.9	171.9	206.2	183.7	253.2	108.9	142	183.7	100.4	209.1	202.2	260.6	261.2	183.2	258.1	199.3	229.8	243.8	130.9	157.7	248.6	201.7	163.9	246.7	324.4	326	189.7	174.8	151.6
"202081_at"	2929.6	2082.3	5456	4880.1	4792.7	3188.8	6437.5	4333.1	3693.3	3223.8	1276.1	1396.5	1794.2	3837.2	1763.6	1095	633.6	1013.5	1173.6	747.1	1350.6	1902.3	2131.8	1241.9	506.6	753.1	585.4	1156.7	567.3	600.4
"202082_s_at"	63.1	91.9	204	135.8	176.7	147.7	146.1	146.2	144.7	209.4	131.8	102.5	145.8	110.6	126.6	60.1	32.9	56.1	117.9	173.5	150.1	136.1	193.4	263.3	152.8	102	119.8	116.1	275.8	126.7
"202083_s_at"	82.4	49.5	80.6	58.8	69.3	39.4	34.5	54.8	56.4	40.8	47.7	36.9	71.8	32.6	35.4	19.1	14.7	19.8	19.4	24	123.9	74.7	92.4	95.3	54.5	32	18.9	47.5	74.3	45.2
"202084_s_at"	368.4	307.7	537.7	541.1	661.6	550.7	545.7	446	514	474.5	356.7	586	371.9	437.3	333	342.2	281.2	350.6	397.5	349.6	310.1	250.6	544.8	556.8	552.1	391.8	491	385	623	413.5
"202085_at"	110.7	75.1	85	60.2	139.3	119.2	92.1	133.7	131.3	151.7	69	53	94.1	117.7	43.5	47.1	25.4	27.8	68.7	57.8	130.4	108.7	106	63.5	32.9	44.2	105.8	59.5	46.8	58.4
"202086_at"	92.7	98.5	151	107.6	75.7	104.7	82	198.9	95.5	119.3	131.4	152.4	108.8	233.7	101	287.1	134.7	136.5	89.4	119.3	535.3	192.8	176.2	270.9	215.3	131.5	195.4	126.8	150.4	250.9
"202087_s_at"	1944.5	584.8	503.7	840.4	784.3	653.4	1221.1	1176.8	513.2	488.3	571.6	849.6	1144.9	609	809.1	865.9	1233.3	898.3	637.2	617.1	1691.6	1405.6	1499.9	1559.2	866.4	944.4	994.8	1291.3	1118.9	1494
"202088_at"	725.6	504.8	421.6	422.9	393.2	715.9	255.5	253.9	538	481.9	475	646.7	561.8	783.1	521.7	574.3	622.4	626	565.5	425	649.3	476.1	473.3	503.4	550.5	756	522.2	514.5	356.4	558.3
"202089_s_at"	278.2	196.9	178.7	158.1	140.7	128	115.1	91.2	151.3	195.5	141.1	287.5	192.5	263.6	288.9	280.1	306.5	220.7	229.9	180.5	262.9	247.8	204.3	179.3	222.7	156.7	197	130.5	170	144.4
"202090_s_at"	793.7	506.4	402.7	494.2	634.1	473.4	642.5	477.9	576.8	428.9	579.8	611.7	1238.8	587.8	591.6	784.1	789.7	815.1	840.8	593.8	950.9	740.8	700.3	745.2	577.3	935.8	785.1	851.3	853	1049.1
"202091_at"	56.8	32.1	19.8	33.4	35.2	20.5	23.8	47.5	7.7	36.1	42	56	72.2	37.4	28.7	46.1	12.3	24.2	23	42.5	47.7	44.6	38.1	41	36.9	35.7	14.7	11.4	27.2	18.9
"202092_s_at"	371.9	318.8	325.5	225.7	415	422.2	354.2	377.4	338.5	416	331.5	496.3	445.5	491.6	428.9	507.8	460.4	393.7	453.7	438.8	446.2	472.1	324.5	301.5	441.9	319.3	503.5	425.6	460	431.4
"202093_s_at"	99	163.3	167.7	147.1	140.2	75.3	118.8	139.4	143.2	134.6	142.8	55.9	127.9	114	99.1	97.7	119.9	76.2	123.6	133.7	87.5	64.4	82.2	161.5	78.6	93.8	67.6	94.3	92.8	71.7
"202094_at"	10.7	36.2	7.8	8.7	6.9	13.3	28.5	17.9	10.4	52.3	10.8	12.4	12.2	12.5	11.5	11	16	17.4	12.3	50.2	14.7	19.6	38.5	43.4	12.7	7.1	10.7	11.7	48.9	5.7
"202095_s_at"	6.2	25.7	7.4	4.5	3.2	3.7	8.9	8.4	4.2	4	25.1	9.7	9.7	43.2	2.9	6.9	6.9	4.3	14.3	5.6	59.7	45.2	35.6	22.6	3.2	7.9	5.2	3.6	29.8	6.4
"202096_s_at"	568.9	614.8	534.3	565.9	628.2	232.2	651.3	467.4	660	783.4	522.8	1043.2	1001.2	903.7	845.4	1086.2	1071.8	1155.6	953.4	677.6	704.9	813.5	610.1	445	793.6	369.1	558.1	711.9	724.3	1095.8
"202097_at"	310	400.8	363.1	343.4	576.5	524.5	420.4	445.3	388.2	332.5	233.3	270.8	171.5	254.9	282.3	272.4	189.4	209.2	281.8	171	163.8	231.9	276.1	341.6	240.5	291.8	322.4	257.9	238.4	228.5
"202098_s_at"	109.5	143.9	114.6	164.6	177.2	129.9	154.7	208.3	179	215.9	244.3	242.9	237.5	221	180.5	231.5	242.8	241.9	310	338.4	206.9	206.5	244.4	226.5	245.3	240.7	318.2	305.7	281.2	260.6
"202099_s_at"	52.3	35.9	26.9	19.1	33.4	21.8	19.4	39.8	53.3	36.3	29.3	19.5	19.2	45.7	22.6	66.7	29.5	15.4	27.2	36.1	27.8	21.3	24.2	58.8	26.5	27.4	27.6	22.1	28.1	25.8
"202100_at"	495.3	494.1	428.6	405.5	322.6	310.9	368.1	302.9	323.9	349.5	376.8	438.8	354	562.5	360.6	743.4	384.7	311	340.7	402.3	483.3	596.1	447	480.3	336.6	438	362.8	360.5	380.9	426
"202101_s_at"	204	139.3	159.3	99.2	159.3	112.7	174.7	92.6	113.6	175.9	126.6	151.3	198.7	126.9	123	202.6	164.2	162	177.2	148.7	220.6	191.6	153	124.9	138.6	149.3	183.5	100.9	260.1	143.7
"202102_s_at"	210.4	503.8	355.8	553	1419.3	601.9	910.2	1678.7	910.7	898.9	565.3	314.7	247.9	234.8	201.9	206.9	101.5	564.4	383.5	462.1	175.6	136.5	493.2	319.8	718.9	407.5	774.8	781.9	493.5	642.3
"202103_at"	103.8	104.7	80	111.4	63.8	58.6	147.9	141.2	102.1	138	71.8	81.8	82.5	54.3	80.4	90.3	89.2	97.9	96.9	109	87.4	64.9	104.7	76.9	74.4	63.4	103.8	110.2	109.9	96.4
"202104_s_at"	79.3	114.6	89.4	107.2	260.7	62.7	81.2	79.7	249.3	254	196.6	108.8	207.9	85.1	93.9	108.5	176.5	190.4	219.3	188.5	83.8	96.8	143.1	171.7	239	39.1	263.2	201.4	152	223.8
"202105_at"	435.5	563.8	374.8	253.8	378.3	507.3	251.9	417.6	441.2	274.5	283.7	264.9	104.3	400.7	291.6	365.1	373.9	317.4	297.7	286.2	245.8	309.7	240	220.5	349.2	510.2	281	329.4	293.8	312.9
"202106_at"	152.7	136.9	190.8	165.3	216.3	117.7	161.4	226	187.6	161.3	224.2	154.8	235.9	195.2	126.5	184.6	249.8	262.5	273.2	173.2	153.6	130.7	141.2	174.2	234.7	180.4	217.3	141.9	192.7	240.8
"202107_s_at"	68.1	41.5	67.9	67.3	68	53	33.5	92.7	83.7	134.5	85.9	83	82.9	63	70.2	87.4	101.2	92.9	133.2	144.4	113.8	131.5	125.7	89.4	102	93.5	125.4	90	127.2	101.7
"202108_at"	423.9	413.7	242.2	198.1	379.5	398.5	400.2	226.3	533	537.8	361.9	307	494.5	331.5	400.7	858.2	337.5	580	475.3	248	400.4	449.5	535.6	339.1	716.4	559	584.4	604	426.5	688.2
"202109_at"	118	219.1	200.3	271.2	401.3	177.9	289.1	361.2	260.3	317	308.1	164	189.8	199.6	144.3	183.9	177.8	216.9	229.7	233.4	104.9	151.3	226.8	206.7	268.8	158.6	283.4	255.2	209	267.8
"202110_at"	472.1	615.6	318.1	582.5	340.4	639.2	640.1	410.6	402.1	402.5	656.6	613.8	468.4	556.8	473.3	939.4	506.1	587.1	459.5	338.4	425.2	622	720.9	775.6	393.4	741.9	469.9	744.6	642.5	962.2
"202111_at"	30.3	23.6	40	57	18.7	12.8	18.2	15.9	69.4	10.5	57.4	40.3	40.6	51.5	20.3	13.5	106.6	66.7	36	11.7	13	4.8	15.1	8.7	59.6	8.8	28.1	52.8	11	42.1
"202112_at"	232.9	328.1	673	470	1290.1	410.9	1555.6	1100.9	729.9	760	597.9	654.5	457.4	817.8	381.9	610.3	700.8	677.9	638.5	1177.5	569.6	283.2	918.7	728	490.2	678.4	672.7	1174.4	859.8	772.3
"202113_s_at"	728.8	414.6	347.9	292.5	338.4	407.7	232	158.2	343.1	244	279.2	601.6	189.8	507.1	645.9	620.9	397.6	711.1	433	310.7	248.3	656.9	464.9	450	479.1	476.8	434.1	343	378.7	364
"202114_at"	442.3	460	293.6	298.4	316.7	578.5	148.4	131.5	266.5	240.2	429.4	465	412	359.8	564.8	526.9	268.1	363	268.9	232.1	316.7	432.9	333.7	499.7	391.3	585.1	465.9	340.2	236.8	528.5
"202115_s_at"	153.8	105.2	114.1	169.2	102.9	42.1	131.7	166.6	134.1	124.3	65.5	71.4	88.1	83.1	71.4	76.4	111	76.6	67.6	60.7	97.7	59.8	69.1	56.4	98	53.8	88.5	112.9	57.3	104
"202116_at"	270.6	226	216	122	24.7	92.9	21.3	33	163.6	102.1	192.9	170.8	242	204.4	215.1	236.3	98.6	45.8	146.8	48.1	226.8	212	149.1	133.8	21.4	57.2	19.7	57	123.3	58.3
"202117_at"	774.5	871.5	1241.9	1037.6	1476.6	1061.6	1015.4	2066.1	1345	1184.4	1322.7	1456.7	1862.7	1267.5	1050.5	1104.7	1306.2	1111.8	1363.5	1878.3	818.3	794.5	1264	893.4	997.7	951.8	1326.3	1291	1306.3	1001.3
"202118_s_at"	282.4	270.6	362.8	158.3	212.4	138.4	186.5	208.6	208.1	162	232.7	237.1	165.4	211.4	272.3	237.5	177.6	111.9	252.9	195.3	219.4	336.8	205.1	226	115.5	167.5	196.9	54.3	255.7	178.8
"202119_s_at"	513	457.2	496.6	411.7	331.7	473.7	271.7	334.5	407.6	382	456.5	514.1	289.4	598.8	491.5	504.9	431.2	368.1	478.1	354.1	308	442.2	298.7	411.1	333	465.1	352.2	328.4	320.7	428.8
"202120_x_at"	427.1	338.3	280.2	513.4	156.1	125.4	199.7	237.6	349.5	455.1	415.3	319.7	454.3	457.9	377.4	476.2	480.8	479.6	412.7	586.3	330.8	292	465.3	483.8	541.7	247.4	371.6	489.5	473.5	572.7
"202121_s_at"	641.5	378.6	450.3	507.2	278.7	286.8	432.2	319.1	385	310	379.5	429.5	757.3	499.3	455	596	360	305.5	392.7	322.5	579.9	481.2	396.7	421.2	334.4	333.4	271.8	336.4	325.6	389.3
"202122_s_at"	233.7	482.3	213.5	426.6	439.7	295.6	424.2	400	591.6	369.4	392.4	592.4	536.1	351.5	326.2	219.3	347	663.7	465.4	409.3	314.3	280.2	411.1	330.1	598	530.2	534.7	683	333	661.3
"202123_s_at"	262.5	606.6	701	756	705.5	364.1	878.7	1110	1077	449.5	344.3	400.6	333.1	343.1	488.3	399.5	686.3	446.9	425.4	448.5	266.7	259.9	395.3	455.2	314.4	327.4	457.2	443.8	407.3	490.6
"202124_s_at"	127.7	302.9	280.1	228	280.7	176.4	242.2	213	190.1	328.7	273.8	194.2	152.4	254.1	356.5	59.4	62.6	70.8	119.9	154.4	118.9	163.9	195.5	125.6	164.6	114.5	185.1	101.1	192.9	140.6
"202125_s_at"	650.2	427.3	343.1	248.3	308.3	243.1	285.9	250.5	251	335.7	551.7	313.8	130.9	359.5	303.6	485.6	313.8	290.5	356.4	281.2	161.3	356.1	316.4	268.3	231.2	349.9	270.8	307.1	303.4	233.2
"202126_at"	398.3	268.4	214.9	253.2	221.4	334.3	179.3	166.1	199.7	193.1	252	225.9	215.6	263.8	239	268.4	224.8	207.2	191	138	338.7	344.4	224.6	341.1	131.8	346.1	224.2	229	145	214.1
"202127_at"	70.5	74.8	70.4	158.3	159.8	159.9	101.5	166.3	114.2	123.4	117.6	81.5	81.4	68.9	104.1	78.3	156.1	157.6	125.2	149.5	69.7	89	86.8	103.2	121.8	123.6	170.4	103.4	168.5	110.8
"202128_at"	115.1	98.7	96.3	126.4	67.9	59.7	57.8	56.9	69.6	99.7	119.9	118.2	78.3	95.6	78.2	77.6	83.1	118.4	116.2	124.7	142.5	153.1	146.9	179.1	146.8	106.4	145.6	150.2	189.9	121.1
"202129_s_at"	232.1	268.2	158.7	168.8	170.1	68.1	107.7	92.7	142	92.1	39.1	213.9	128.4	117.7	141.2	149.6	98.6	133.9	121.6	73.3	144.4	202.3	149.9	110.9	96.9	38.8	107	42.8	117.4	94.2
"202130_at"	666	864.1	600.5	633.8	646.4	892.5	493.4	684	629.5	332.2	391.4	514.6	470.6	476.3	435.5	415.4	306	606.3	405.7	304.3	538	657.1	573.3	454.6	456.1	644.1	516.9	507.2	388.6	603.8
"202131_s_at"	182.8	108.7	96.2	151.1	155	175.8	151	129.6	187.3	117.9	120.6	116.7	110.1	93.4	121.7	110.1	133.1	229	127	92	98.7	216.3	120.3	103.5	165.9	97.5	170.8	62	107.4	222.3
"202132_at"	105	94.7	68.5	69.1	106.8	108.9	119.9	118.9	83.5	98.6	194.1	104.4	68.2	131.8	110.5	149.6	129.4	95.8	111.6	158.2	73.3	76.2	93.6	69.5	71.9	64.6	97.2	59.5	84.6	62.2
"202133_at"	261.5	372.6	334.2	338	436.9	622.7	433.6	494.3	374.8	187.6	640.8	369.3	272	557.7	455.5	588	510.6	395.8	398.4	338.4	258.3	162.6	338.8	285.7	202.7	524.1	372.7	322.9	234.4	320.9
"202134_s_at"	58.7	12.6	42	17.9	79.5	55.8	238.1	29	26.4	32.1	74	82.4	60.1	34	48	86.6	20.6	61	64.4	49	57.1	10.6	73.9	13.2	26.6	11	49.4	40.8	14.5	15
"202135_s_at"	133.4	203.2	266.6	143	262.9	166.9	281.6	270.1	292.2	335.3	274.2	252.4	185.1	244.2	215.9	233.6	293.6	270.5	278	321	159.8	219.5	248.9	263.7	262.6	199.3	341.7	140.1	311.1	255
"202136_at"	580.7	697.7	852.1	651.9	678.7	1003.5	604	720.9	751.6	721.2	677.1	641.2	735.4	713.1	710.9	654.7	569.9	491.4	529.9	615.7	484.9	431.4	509.2	552.8	556.3	744.9	573.6	590.1	556.8	464.9
"202137_s_at"	169.9	120.1	120.9	95.7	126.7	125.9	138.8	55.7	91.5	129.5	99.7	157.5	97.2	96.4	75.7	108.7	154.6	95.5	111.8	175.1	83.7	70.2	99.3	94.8	117.4	64.9	92.6	39.5	126	41
"202138_x_at"	367.2	217.6	196.9	304.7	235.9	215.5	381.3	195.4	184.9	224.1	254	304.7	318.6	252.2	249.9	285.9	275.4	296.6	265.6	262.2	351.7	314.3	282.4	255	222.5	294	258.5	266.4	193.9	258.8
"202139_at"	71.7	99.5	144.1	98.2	96.8	59.6	95.5	102	178.8	139.1	200.5	200.7	172.7	244.8	212.3	166.5	228.4	274.1	312.3	275.8	118.2	120.4	138.3	122.8	137.4	108.8	178.8	176.9	150.1	190.1
"202140_s_at"	78.4	160.7	211.7	141.5	189	85.9	182.2	215.7	150	149.7	145.3	124.2	182.4	157.1	138.7	182.8	149.3	151.5	136.5	183.5	103.1	128.1	144.9	143.1	57.5	52.2	149.8	94.7	159.9	145.8
"202141_s_at"	966.9	709.1	623.3	731.2	375.4	907.6	524.8	453.5	619.6	591.3	566.9	478.6	826.2	474.1	465.1	449.7	483.2	492	490.7	428.8	663.8	421.7	417.3	366.9	373.3	605	506.1	461	448.9	428.3
"202142_at"	384.7	417.4	543.6	420.5	380.9	587	581.9	369.1	457.1	600.9	297.4	323	293.7	291.1	425.3	250.9	423.3	331.3	471.6	440.4	188.2	216.1	332.6	236.7	310.1	333.7	440.5	281.7	444.1	283.7
"202143_s_at"	280.6	200.4	206.4	155.7	243.7	168.2	252.8	133.8	180.2	189.1	125.1	217.1	219	152.6	251.3	149.8	320.6	323.8	209.8	225.6	154.6	171.7	199.4	105.1	157.6	165	345	185.7	274.1	141.3
"202144_s_at"	327.3	324	259.2	261.1	188.6	299.5	316.9	173.1	234.9	301	293.8	250.3	224.3	331	257.1	296.9	269.6	256.4	321	298.2	190.7	264.2	314.8	263	337.6	375.9	224.2	297	342.2	288.6
"202145_at"	106.7	98.5	110.3	117.8	82	15.9	95.3	135.6	142.3	139.5	172.4	115.1	91.3	182.1	98.1	196.2	180.4	185.5	162	124	319.2	154.7	127.9	263.9	342.8	93.7	235.6	350.3	87.6	252.5
"202146_at"	249.3	314.3	272.5	149.9	260.2	448	215.6	219.2	168.9	114.4	99.2	49.9	152.5	97.5	71.3	90.7	79.8	63.5	71.1	69.2	140.6	193.1	103.4	84.1	45.8	114.7	64.5	88.7	69.2	65
"202147_s_at"	230.1	275.3	191.3	177.7	278.3	277.7	153.4	178.1	95.4	113.6	53.9	49.7	101.6	63.7	59.9	79.1	72	29.2	69.5	52.4	91.9	107.1	61.8	30.7	10.1	29.7	31.4	25.4	65	12.8
"202148_s_at"	70.2	32.3	121	188.2	91.3	92.9	121.9	137.2	76	159.2	224.4	129.5	98.3	136.6	118.2	123.4	114	102.7	143.3	187.7	101.8	85.2	177	103.2	153.9	139.1	193	135.8	178.8	188.5
"202149_at"	150	84.5	202	136.9	227.5	277.5	179.8	85.6	306.9	204.5	77.7	49.7	65.2	80.7	46	108.7	63.9	54.4	84.2	38.9	140.2	99.4	100.1	157.2	106.4	99.3	139.8	105.8	133.8	100.6
"202150_s_at"	183.4	105.8	162.4	138.7	276.8	210.6	299.2	149.8	214.2	249.7	54.6	70.4	59.5	88.6	50.2	80.4	69.6	38.9	83.8	91.3	107.6	84.4	114.7	96.4	72.8	6.6	115.7	62.2	103.8	59.8
"202151_s_at"	128.4	134	99.6	103.9	104.4	24.6	123.6	24.9	148.9	145.4	107.6	143	155.7	114.8	122	139.3	138.4	190.9	181.9	196.9	130	114.6	143.2	113.1	153.9	92.1	169.2	153	168.3	193.5
"202152_x_at"	70.1	136.1	119.4	212.9	210.1	198.2	124.4	146.1	424.2	375.7	203.8	125.9	244.2	249.8	31.9	196.4	401.2	307.7	291	203.8	102.4	80.9	180.3	225	522.8	303.8	345.6	608	334	410.7
"202153_s_at"	84.8	31	106	127.6	126.8	169.6	177.9	44.7	149	126.2	174.5	122.6	143	72.9	119.7	20	144.9	176.1	132.2	32.3	121.2	125.1	266.1	195.1	398.1	200.5	331.5	323.1	266.4	341.9
"202154_x_at"	235.1	153.1	251.9	402.6	521.8	250.1	458.4	911.7	183.4	222.8	283.4	246.5	454.1	401.5	216.6	413.3	336.9	268.8	226.7	144.8	323.6	229.2	292.3	321.2	275.9	178.4	329.9	373.6	129.9	387.1
"202155_s_at"	177.6	155.2	230.4	189.4	199	183	214.6	181.7	225.6	196.2	180.2	182.7	215.9	181.3	161.4	152.8	212.2	172.2	196.7	171.7	181.1	241.3	171.5	210.1	203.1	185.1	195.1	238.3	222.5	200.5
"202156_s_at"	275.7	390.5	219.3	247.8	174.9	301.7	113.8	146.8	442.2	278	142.2	161.7	99.7	91.7	98.4	185.7	149.2	207.1	142.3	189.3	179.2	210.3	230.5	202.6	289.3	123.6	372.2	206	263	143.6
"202157_s_at"	1237.8	1525.2	1444	1087.8	962.6	1723.6	640	779.4	1613.7	1220	966.1	617.5	735.7	1182.6	844.4	1615.3	701.3	1097.9	748.3	862.3	1052.1	1555.3	1264.9	1296	956.6	1175.7	1497.8	1100.6	1308	778.2
"202158_s_at"	160.9	285.9	162.3	160.1	112.1	299.4	72.9	94.8	345.9	233.2	108.9	56.4	107	117.5	85.2	146.9	136.5	179.8	117.6	155.3	122.4	158.3	164	145.3	157.5	116.5	254.9	192.9	121.1	96.4
"202159_at"	149	131.6	111.7	129.4	83.7	44.2	161	92.3	126.3	130	141	119.9	132.6	109.9	88	135	142.5	158.6	158.7	151.7	121.9	126.7	115.2	133	134.2	93.6	102.1	226.1	159.5	145.9
"202160_at"	310.6	348.6	334.8	227.8	388	582.8	213.3	372.2	351.9	300.9	335	217.1	326.6	191.5	248.1	229.2	239.1	250	290.5	289.7	215.8	224.6	197.5	252.9	225.8	371.6	318.3	202.8	274.1	217.9
"202161_at"	51.8	90.3	116.9	86	107.4	44.8	79.9	104.2	194.9	108.8	177.2	104.5	87.9	83	83.2	62.9	200.8	153.5	100.7	82.4	45.2	50	106	64.6	78	16.4	170.1	113.8	88.2	149.9
"202162_s_at"	463.3	660.1	143.8	263.2	188.3	142.1	281.9	186.9	191.3	212.1	52.9	61	123.1	91.4	140.2	133.2	164.8	93	96.1	110.7	180.1	203.1	135.7	70.8	143.4	101.2	146.5	76.6	110.6	101.9
"202163_s_at"	269.8	380	155.5	259.3	119.4	160.9	97	52.3	176.6	120.1	55.1	75.2	108.5	79.2	80.4	94.3	116.2	64.2	71.1	45.8	139.1	139.2	51	84.6	57.4	116.4	83.5	81.4	78.8	78.7
"202164_s_at"	674.7	873.9	353.8	505.1	379	351.3	406.9	227.1	479.6	472.4	187.3	261	199.3	214.6	241.8	287.1	272.2	250.7	278.9	256.7	361.5	329.2	212	201.9	237.9	203.4	227.8	151.6	280.9	210.2
"202165_at"	56.7	130.8	167.2	95.5	142.3	250.9	128.3	99.7	133.4	76.1	80	111	68.6	98.6	101.9	102.1	123.7	121	84.8	99.4	84.5	80.8	120.3	99	87.2	104.1	120.4	86	79.7	126.5
"202166_s_at"	226.6	258.6	174.2	117.3	159.5	258	212.8	105	202.9	141.4	112.4	206.1	260.5	142.8	180.8	214.2	195	247.7	153.9	126.4	274.6	353.7	237.4	182.2	255.4	228.8	217.4	188.3	150.3	251.2
"202167_s_at"	158.5	125.6	117.4	99.3	175.3	131.3	121.4	130.4	120.8	210.4	108.8	151.3	195.8	99	124.4	125	163.4	144.9	169.6	184.1	118.2	140.5	174.1	167.9	195.7	120.3	274.1	185.6	228.7	159.8
"202168_at"	149.3	359.6	275.6	522.3	329.4	448.3	445.5	343.4	300.8	318.5	322.9	230.1	166.2	224.9	234.5	257.2	245.6	183.4	189.1	186.5	223.6	351.2	265.9	204.7	257.5	247.7	247	230.8	215.2	233.4
"202169_s_at"	340.7	375.7	323.7	258.2	291.8	459.6	315.8	171.8	407	262.8	236.9	334.6	296.6	272.7	315.4	314.4	279.2	373.8	326.5	207.4	374	280.9	270.7	270.3	315	475.4	358.3	342.4	282	363.7
"202170_s_at"	139.1	141.4	138.1	94.6	100.5	128.4	108.2	89.1	99.6	104.9	79.8	128.5	130	91.9	97.4	85.2	73.2	79	82.3	101	120.2	127.8	104.8	118.7	87.3	78.6	65.9	71.7	162.2	73.9
"202171_at"	184.3	244.7	263.9	265.5	335.1	430.6	197.5	252.8	260.1	232.9	204.7	201.3	103.1	223.2	266.3	240.5	142.4	157.3	216.2	172.4	141.2	150.5	209.2	172.7	122.2	182.9	156.1	136.8	161.4	143.6
"202172_at"	239.7	254.7	236.9	205	361	333.7	207.9	176.9	289.4	212.7	223.7	178	151.8	235.3	215.6	261.7	175.6	249.7	286.8	203.1	177.1	213.5	175.2	199	210.7	231.2	262.8	163.6	189	175
"202173_s_at"	95.2	152.8	180.9	227.6	280.7	422.1	130.2	160.7	205	163.5	136.1	135.8	95.4	82.2	157.6	126	54.9	105	180.9	127	73.7	100.5	159.7	137.3	136.7	202.8	160.8	124.2	130.7	132.1
"202174_s_at"	182.8	272.7	212.6	267.6	180.8	246.6	170.3	289.9	206.5	231.9	263.1	287.5	192.5	304.5	352.6	267.9	232.9	152.5	205.6	223.3	136.7	206.9	220.9	263.2	159.2	311.7	235.9	218	133.4	208.8
"202175_at"	72.4	91.6	135.8	166.8	132.6	99.2	205.6	227	134.2	219.7	153.6	150.3	116.6	154.5	164.6	171.7	294.8	202.3	216.2	241.4	91.5	70	165.2	158.6	186.9	116.8	288.9	208.2	220.1	196.2
"202176_at"	90.1	103.7	96.8	71.9	149.7	89.3	89.8	77.8	112.7	79.8	83.1	94.5	193.1	100.3	99.4	71.6	130.3	125.2	133.3	106.6	109.6	128.1	100.6	101.8	102.6	67.5	94.6	101.3	153.3	72.5
"202177_at"	132.6	163.1	128	96.9	330.4	232.2	439.4	400.2	353.5	316.2	174.3	201.9	166.7	305.7	163.4	343.8	213.1	293.2	236.2	373.9	200.2	114.6	304.5	323.4	490.1	187	666.6	422.5	497.9	530.6
"202178_at"	5	7.9	17.7	4.2	5.3	2.8	3.5	7.2	4.3	7.4	25.3	6.7	9.1	6	6.5	7.6	6.6	4.3	8.3	16.5	18.4	10.8	7.5	20.2	3.2	5.5	4.6	18.7	9.7	13.3
"202179_at"	106.1	114.8	27	130.3	99.9	84.1	130.5	18.4	102.6	123.3	152.9	104.8	15.2	101.5	102.2	117.3	122.3	106.4	127.6	160.2	53.7	59.6	106.9	96.6	72.4	90.9	138.3	135.6	100.5	107.2
"202180_s_at"	262.2	268.9	327.1	293.4	286.7	153.4	439.5	396.5	311.8	379	416.8	439.9	363.7	394.1	293.7	302.1	467.8	290.7	322.9	362.6	436.5	258.6	375.8	448.4	355	206.1	298	401.2	293.9	448.3
"202181_at"	307.7	285.7	229	408.6	327.8	197.5	330.9	400.9	224.2	278.1	392	297.8	189	222.6	221.6	250.1	389.1	355.9	312.8	234.9	338	409.5	410.9	419.5	360.1	331.1	385.3	285.7	443.1	366.1
"202182_at"	59.2	165.6	196.8	273.2	177.1	167.4	217.1	339.1	186.3	230.5	203.4	127.2	108	168.6	120.7	121.5	222.9	185	210.4	246	100.7	104.6	166.3	109	148.9	152.8	188.7	200.5	228.8	165.1
"202183_s_at"	56.6	89.9	81.1	73.8	51.3	57.4	41.4	55.4	53.1	74.9	61.6	73.2	114.5	61.2	70.2	78.4	90.4	74.9	85.7	121.5	79.8	70.1	79.2	83.8	58	51.5	53.7	62.7	59.6	56
"202184_s_at"	390.6	186.3	211.6	214.4	114.4	265.1	154.8	101	198.6	177.8	201.7	237.3	288	223.1	245.3	217.4	197.5	194.9	228.2	189.6	235.4	259.3	224.1	214.1	137.3	282.5	171.7	174.4	179.8	193.7
"202185_at"	228.5	406.3	392.8	419.9	393.3	255.4	489.1	443.7	537.4	570.4	464.3	456	275.5	372.8	343.4	395.1	540.2	664.7	608	620.3	261.6	203.3	534	316	600.8	348.4	638.5	780.9	703.4	660.5
"202186_x_at"	1.6	1.4	5.3	3.4	1.9	3	2.1	3.6	1.7	2.9	4.3	2.7	2	3.8	2.4	2.8	1.7	1.7	1.3	2.6	3.9	2.5	3.5	5.6	2.5	3.4	3	2.1	2.4	2.2
"202187_s_at"	166.8	237.3	307	295.7	263.6	272.2	283.4	209.6	275.2	267.6	245.8	174.4	167.8	232.3	214	251.9	224.6	240.4	277.7	315.6	60.4	112.2	223.4	248	299	216.4	290.3	229.4	310.9	190.9
"202188_at"	89.7	9	16.9	55.3	9.7	10.6	70.5	12.8	13.2	23.9	21.9	45.6	50.7	103.2	27.7	69.7	23.5	8.2	13.1	10.7	82.7	59.2	71.9	94.1	11.7	15.4	21.2	26.5	7.3	69.3
"202189_x_at"	744.8	744.8	618.8	1065.4	1150.8	524.4	633.6	904.5	676.9	714.2	491.8	618.7	606.9	535.8	580.7	557.5	824.2	496.2	652.8	455.2	611.8	565.6	569.3	704.4	551.3	447.5	452	556	623.2	559.3
"202190_at"	71.5	40.9	20.9	27.3	19.9	4.7	19.8	8.3	23.4	28.2	49.8	49.5	126.3	20	35.6	77.6	46	34.1	34.5	17	80.1	61	47.8	46	40.7	11.2	27.4	14.7	35	9.8
"202191_s_at"	130.7	180.9	371	383.6	190.3	537.4	126.2	249.2	172	209.4	339.4	269.9	157.7	395.7	390.6	130.2	31.4	116	167.4	187.1	238.9	396.7	534.6	407.7	282.1	267.1	314.7	226	313.4	164.1
"202192_s_at"	226.2	186.5	343.3	372.5	443.4	640.7	290.8	441.4	255.3	239.4	422.4	337.4	319.7	455.2	339.3	472.3	435.1	298.5	279.3	318.5	452.3	441.4	498.7	384.5	443.8	499.2	530	412	407.7	317.8
"202193_at"	50.2	29.8	34.4	35.3	34.9	20.7	67.1	53.8	25.1	24.4	49.2	35.2	50.4	39.4	28.5	42.2	30.2	33.1	31.3	33.8	29.4	47	67.4	62.6	38.7	43.5	50	30	42	49
"202194_at"	550.5	745.8	556.7	464.3	680.7	1092.3	547.8	721.9	507.5	465.5	312.9	271.1	506.2	380.8	444.3	420.4	508.8	606.7	419	403.7	375.7	434.6	434	437.8	674.7	715.5	518	528.8	525.1	637.8
"202195_s_at"	197.3	171.8	73.7	72.2	94.9	90.1	106.1	54.3	87.9	68.7	57.7	109.7	147.9	72.5	106.7	97.7	74.8	94	66.6	79.5	167.1	103.4	96.6	96	118.2	77.9	68.5	91.4	93.6	104.3
"202196_s_at"	59.6	239.9	25.4	16.7	138.6	103.7	137.7	162.2	207.9	202.3	117.3	46	31.8	159.9	77.5	206.2	149.8	65.5	55.8	54.7	161.6	86.4	118	173.5	167.8	20.8	149.5	93.4	27.7	325.6
"202197_at"	180.6	239.7	214	219.3	360.3	359.6	197	273.1	320.8	230.4	205.6	269.8	196	186.6	171.2	231	202.8	260.1	241.4	246.9	180	197	219.8	218.2	226.8	244.5	235.5	199.8	248.2	198.3
"202198_s_at"	22.1	27.9	39.2	28.1	38.6	44.1	57.1	13.2	55	51.6	39.6	70.8	44.9	49.4	32.8	50.2	30.4	51	38.8	65.3	36.6	47.8	65.8	50.3	42	50	43.9	41.5	43.5	45
"202199_s_at"	110	96.4	123.9	85.7	134.5	131.7	187.6	164.2	95	145.7	112.7	118.7	76.3	78.2	86.1	109.1	153.8	135.1	146.4	176.7	149.6	148.7	142.4	117.3	193.7	149.1	169.7	118.3	127.6	136.2
"202200_s_at"	183.9	111.5	105.1	144.6	106.9	105.9	113.2	95.7	119.8	149.2	142.7	97.6	115	121.2	99.1	114.2	99.5	102.9	123.9	137.1	168.7	165.2	146.4	129.8	156.1	205.4	168	122.7	139.1	126.5
"202201_at"	269.6	361	227.5	149.9	178.1	283.9	212	152.6	317.8	324.1	177.9	268.4	473.6	219.4	202.6	359	173.4	370.5	199.9	227.8	140.4	210.1	411	141.8	227.4	128.3	300.8	266.8	524.2	360.9
"202202_s_at"	347.1	141.8	252.8	235.9	165.8	318.1	114.4	318.8	171.7	151.8	492.2	516.1	963.4	706.1	558.4	487.6	392	392.4	717.9	596	623.5	465.9	394.7	490.2	329	616	462.1	402.9	355.8	395.9
"202203_s_at"	121.7	34.1	106.8	152.9	66.6	133.5	80.1	120.7	106.2	68.7	90.2	59.3	30.7	145.3	314.3	129.1	289.2	34.9	228.8	93.2	144.4	57	43.5	68.4	154.6	185.7	209	215	240.6	41.4
"202204_s_at"	104.8	94.9	32	81.1	134.9	85.4	110.9	85.9	96.9	101.4	94.4	73.1	149.9	114.3	147	144.5	204.4	90.7	173.7	146.5	124.5	72.6	96	115.7	131.4	70.1	147.7	137.2	226.2	96.9
"202205_at"	137.9	130.6	117.6	117.6	176.9	135.2	218.2	129.9	128.1	277.5	258.8	137.2	296.9	115.9	141	167.4	214	244.1	221.7	271.4	284	202.4	143	202	237.8	242.6	273.1	212.4	219	265.5
"202206_at"	206.5	261.7	274.8	318.5	233.8	277.6	262.6	209.3	323.2	272.7	266.9	114.7	73.9	118.2	123.8	131.7	158.3	211.3	112.4	120.3	122.1	506.6	451.5	343.9	329.5	138.4	557.8	192.9	464.4	229.6
"202207_at"	248.2	311.2	351.4	605.8	289.1	272.1	275.8	267.2	373	391.9	264.9	138.4	95.7	150.7	135.8	95.8	136.2	284.8	98.9	127.1	307	987.2	619.5	603.5	507.5	227.3	677.9	378.9	657.2	541.1
"202208_s_at"	102.5	130.6	60.7	156.9	123	37.6	127.6	119.1	176.2	180.3	89.8	67.5	49.2	21.8	41	4.8	57.3	96.7	43.2	32	169.7	175.9	214	182.4	142.9	46.1	249.8	147.2	283.9	174.8
"202209_at"	129.8	215.3	234.6	283.9	184.7	311.9	226.8	237.8	220.3	228.2	306.8	222.9	150.7	415.6	342.4	328.4	395.8	312.3	319.2	281.9	170.2	195.9	191.9	326.6	296.5	474.4	218.8	308.9	267.6	345.6
"202210_x_at"	105.4	33.2	106.6	69.7	57.1	12.1	102.8	102.9	57.4	89.7	179.8	43.5	117.6	75.2	50.5	73	65.8	84.1	36.5	37.3	108.6	114.1	56.2	72.5	100.4	135.3	178.2	108.5	84.7	63.6
"202211_at"	378.9	271.7	247.2	240.9	213.9	331	309.8	269	287.8	274.6	275	254.9	431	168.6	271	204.2	201.4	215.4	164.6	163.6	500.3	314.6	299	174.8	276.8	236.7	223.1	244.9	201.5	254.2
"202212_at"	220.1	131.4	68.7	154.2	143.3	28.2	189.7	124.5	119.5	116.1	82.2	96.9	153.5	64	85.8	87.7	66.3	66.2	52.1	9	114.7	70.6	38.8	100.2	95.9	30.1	57.7	116.2	52.6	67.3
"202213_s_at"	61.8	233.8	98.2	79.2	105.9	117.6	56.6	112	182.9	124.8	157.1	193.1	65.5	100.1	268.1	176.8	185.9	159.4	230.7	230.9	52.8	79.2	99.1	142.4	156.2	125	166.1	73.1	178.6	115.5
"202214_s_at"	70.1	280.7	360.4	252.7	102.8	168.6	96	99.1	206.9	150.1	212.8	297.3	103.7	347.9	391	243.6	283.7	301.5	391.9	324.5	11.4	100.5	214.6	328.7	304	328.7	264.2	162.7	323.5	180.7
"202215_s_at"	100.9	113.7	134.1	121.2	103.5	150.1	129.1	107.9	160.9	154.5	130.9	112.1	102	120.6	119.1	89.3	177.6	177	172.2	164	104	144.9	112.9	137.7	127.3	161	166.1	128.3	145.9	164.1
"202216_x_at"	152.4	135.4	204.8	136.8	128	77.4	155.4	123.6	153.1	139.6	139.1	178.1	171.8	156	154.6	155.4	177.8	122.6	194.5	163.9	168.9	157.9	131.8	180.1	140.4	75.6	132.3	123.5	163.4	142.8
"202217_at"	320.8	371.5	442.1	389.2	210	228.7	278.2	374.4	297.4	425.2	382.1	465.5	445	441.2	384	453	319.6	372	622.8	463.5	307.7	275	362.5	427.7	293.2	461.4	296.9	483.4	481.9	420.5
"202218_s_at"	41.3	32.4	62.4	148	99.8	36.8	102.4	61.6	53.5	109.1	52.9	25.7	66	52.4	47	53	70.7	48.8	30.3	18.2	40.8	35.2	60.7	51.1	61.8	60.1	65.2	49.6	34.4	40.9
"202219_at"	57.8	65.8	133.2	267.7	268.1	48.3	102.6	200.6	129.7	112.2	31.3	31.5	10.1	66.2	24.1	21.3	70.8	50.5	15.4	14.9	3.4	3.6	59.4	19.5	13.7	6.4	55.7	52.2	61	22.7
"202220_at"	229.4	241.9	280.1	260.7	210.6	291.5	247.6	182.2	259.9	330.9	203.2	250.9	283.6	237.1	236.5	245.7	302.8	337.9	340.1	317	182.8	155.7	210	279.3	283.2	376.4	349.6	315.6	376.4	251.7
"202221_s_at"	42	112.6	39.1	78.3	171.6	165	58.3	72.8	122.5	116.6	70	63.2	49.3	62.6	51.7	37.7	123.9	98.9	114.1	99.1	47.2	45.9	56.5	81.8	113.1	62.4	154.4	134.7	77.4	88.8
"202222_s_at"	47.1	45.8	28.1	46.6	57.3	29.2	39.1	85.7	40.1	127.1	5.8	18.7	53.2	37.4	47.4	27.1	59.1	18.8	26.4	42.9	21.7	18.2	638.7	24.4	30.8	21.4	34.6	39.8	23.6	30.8
"202223_at"	193	98.4	205.9	214.1	52.4	153.5	106.5	109.3	149.3	177.4	157.7	212.7	95	327	330.1	166.8	253.5	131.5	224.6	171.3	116.3	267.2	115.5	301.9	138.3	151.1	104.2	145.8	130.2	170.9
"202224_at"	177.6	204.4	223.1	172.6	227.4	100.1	198.8	148.3	181.7	247.4	331.9	272.8	301.6	202.8	159.3	217.7	194.5	258.8	266.2	342.9	260.8	179.6	285	218.7	221.9	210	253	160.1	267.2	222.8
"202225_at"	198.8	189.9	215.6	168.5	228.2	170.5	158.7	118.8	206.8	195.2	173.1	256.5	249.1	255.3	202.3	262.3	253.1	159.1	206.8	205.1	314.5	234.4	204.5	202.3	142.3	157.5	185.9	157.6	150	221.5
"202226_s_at"	145.2	151.2	85.6	86.4	211.8	90.9	223.4	32.6	151.3	190.8	160.6	257.7	217.2	174	117	203.1	189	205.7	263	243.6	191.9	120	215.8	44.6	148.9	28.2	196.9	123	157.2	144.6
"202227_s_at"	326.5	270.2	336.5	179.1	224.3	310.8	178.3	147.3	275.3	300.2	341.2	210.1	228.4	229.6	188.5	234.8	230.9	206	221.2	247.6	186.8	219	219.8	267.5	191.1	318	197.2	248.4	225.1	217.7
"202228_s_at"	1914.4	1417.6	1143.9	1340.7	1053.3	2261.2	997.2	904.9	1874.4	1168.3	1470.9	1587.1	2252.2	1739.1	2113.5	2035.9	1930.8	2081.3	1598.1	1801.9	2051.7	1533.8	1357.7	1275.3	1679.3	2796	1594.9	1861.5	1000.9	2019.1
"202229_s_at"	92.2	54.7	70.1	73.8	13.5	22.4	59.2	18.8	33.9	57.3	21.8	80.1	48.7	55.2	37.7	18.2	23.8	34.7	30	108.8	29.6	31.1	43.2	43.3	52.8	17.4	57.3	32.2	59.8	24.7
"202230_s_at"	237	200.3	176.1	232.3	351.3	199	225.4	204.1	281.4	320.3	181.1	134	308.9	143.4	193.8	98.7	233.3	212.1	250.8	279.6	177.1	180.5	152.2	231.6	251.9	186.5	230.9	229.8	252.1	223.5
"202231_at"	1004.9	610.6	533.7	490.1	637.1	832.5	761.1	593.7	544	434.8	457.1	368	909.3	410.8	530.9	375.6	446.9	486.9	397.4	369.7	852	813	457	512	366.9	701.3	476.3	578.3	362.4	446.8
"202232_s_at"	509.6	439.9	368.3	286.4	438.3	540.9	530.7	329.4	457.9	323.8	277.1	271.2	254.1	244.4	333.2	338.2	320.6	361.3	358.6	271.1	344.9	489.7	322.4	334.4	316	419.5	380.9	406.6	316.7	346.9
"202233_s_at"	559.7	708.2	556.9	532.7	394	499.2	614.7	509.1	611.5	528.2	748.1	735.3	424.1	742.6	599.8	774.7	548	613.3	597.2	566.6	384.9	638.4	693.3	738.3	704.6	745.5	511.3	921.5	746.7	728.8
"202234_s_at"	106.3	64.5	57.4	125.7	102	75.7	112.8	133	52.2	71.7	78.6	76.3	112.7	84.1	66.4	62.5	109.1	109.4	73.7	93.2	102.6	62.7	100.8	52.1	81.7	126.1	90.8	94.3	80	106.3
"202235_at"	25.6	10.7	5.9	22.4	18.5	12.1	8.8	41.1	5.2	4.7	15.5	13.2	4.5	9.7	18.1	20.3	26.5	24.3	8.2	28.6	18.5	12.9	18.4	3.5	3.6	6.4	5.3	23.1	30.9	25.1
"202236_s_at"	216.9	111	102.2	236.6	213.4	74.8	271.4	344.5	81.5	140.7	146.2	216.1	152.8	180.6	178.3	145.8	240.8	220.4	152.8	158.3	150.9	125	219.8	111.5	127.5	97	167.4	160.6	200.1	185.7
"202237_at"	7587.9	4754.5	4285.4	5722.3	3666.3	2715.2	5481.6	4865.4	3457.2	2636.9	2475.8	1050.6	2997.1	1575.9	1697.7	1997	2409.8	2034.8	728	422	3892.8	818	1565.1	3128.6	1580.7	2083.7	1686.9	1966.2	1437.9	2582.4
"202238_s_at"	7525.4	4068.4	3992.5	4568.2	3022.3	1014	4464.3	3433.8	2776	2228.2	1497.7	885.7	2372.1	1400.5	1352.3	1570.8	2003.6	1583.8	546.4	305.3	3047.1	546	996.1	2117.9	1242.8	1141.8	1092.3	1569.9	1019.8	1986.9
"202239_at"	311	306.2	271.1	301.8	245.1	326.4	288.4	280	467.7	395.2	476.9	395.6	168.2	483	472.7	428.8	442.5	517.4	478.2	465.7	405.2	573.1	502.8	515.8	515.2	518.9	509.4	496.8	601.2	490.4
"202240_at"	33.2	14.3	57.4	12.1	53.2	35.5	68.4	28	20.3	33.5	57.8	34.7	25.7	43.4	52.7	34.3	43.5	10.6	29.3	39.8	44.9	37.6	23.2	33.8	45.9	15.9	45.1	37.1	44.3	50.6
"202241_at"	492.2	649.1	953.5	828.2	1718.9	1705.6	968.6	1830.3	531.9	404.2	431.2	271.9	313.2	366.3	337.4	357.4	362	528.2	337.4	237.8	194.1	743.9	519.2	580.9	535.1	553	272.1	352	416.4	650.1
"202242_at"	400.5	265.7	371.6	335.8	506.4	1055.8	697.3	480	617.4	720.3	208.4	687.2	912.5	331.2	567.3	320.5	459.3	463	706.6	905.2	259	343.8	305.4	175.5	138	436.3	248.4	303.5	231	230.7
"202243_s_at"	809.4	449.1	447.1	385.7	399.5	166.8	477.8	348.4	462.7	426.7	415.3	498.3	864	530.8	418.5	579.8	494.6	449.2	546.8	422.8	924.4	705.5	405.2	579.9	418.7	267.3	423	517.9	405.4	641.6
"202244_at"	1099	823.8	846.5	890.4	940.7	701.1	801	708.3	764.6	770.8	746.7	735.1	1460	839.8	794	803.3	879.1	809.2	760.2	809.8	1307.8	1001.3	779.5	875.8	661.8	808.3	698.7	953.2	808.8	815.2
"202245_at"	98.8	183.4	280.1	267	280.4	251.5	204.6	286.1	330.2	328.1	199.4	229.1	302.9	204.6	171.9	222.9	305.1	260.3	305.8	328.8	182.5	145.7	285.2	179.5	370.1	285.9	260.6	305.2	359.8	318.2
"202246_s_at"	413.8	312.4	361.5	405.3	335.3	239.4	577.2	218.2	381.8	555.1	360.9	325.4	421.5	401.9	332.3	429.5	341.4	408.4	423	401.2	272	284.2	323.7	372.8	325	330.7	388	406.9	377.7	369.6
"202247_s_at"	33.4	58.1	83.4	54.9	69.7	32	71.1	75.1	76.6	88.1	59.7	49.3	44.6	65.6	46.7	51.9	66	43	60.4	72.4	50.1	48.4	59.8	82.7	46.4	20.1	72.4	52.7	53.4	55.3
"202248_at"	30.1	26.5	44.7	51.3	52.9	25.5	85.5	36.4	65.2	78.7	50.3	79.9	49.5	58.6	40	59	64.7	42.3	65.5	69.8	76.1	43.3	71.3	58.6	74.3	26.6	78.6	95.6	56.4	85.5
"202249_s_at"	75.3	112.7	94.9	54.5	125.4	90.6	51.5	59.8	125.7	150.4	87.4	83	99.7	83.8	90.1	90.4	73.1	93.7	71.8	74.6	55.6	93.1	96	101.5	42.7	29.1	151.5	39.4	71	102.3
"202250_s_at"	55.8	98.4	176.6	123.7	107.7	95.1	81.5	74.8	104.3	146	152.8	83.7	117	97.1	84.8	110.9	120.1	90.2	140.7	156.1	65	103.9	142.4	168.1	93	98.9	100	93.3	156	70.6
"202251_at"	133.5	86.9	112	125	120.5	90.8	75.3	78.6	72.9	123.1	63.5	56.7	13.3	65	44.5	33.2	89.8	60.9	79.2	81.3	42.8	65.9	41.4	72.3	76.9	39.9	86.6	49.2	80.3	69.9
"202252_at"	1033.3	934.7	1035.4	780.9	673.2	1268.2	1295.6	1167.4	978.3	694	1429.1	864	996.8	1191.5	935	1142	690.8	642.4	838.5	794.1	1170.2	1051.4	907.6	1153.6	636.7	1058.7	686.9	1134.8	827.3	1100.7
"202253_s_at"	54.9	76.2	99	101.1	175.8	16.1	109.2	120.7	157.6	113.5	74.3	128.1	83.6	58.3	74.4	73.1	88.4	95.6	94.1	100.9	73.6	72.1	110.6	92.9	128.3	7.8	105.6	128.3	150.9	100.4
"202254_at"	44.5	11.8	135.6	103.6	27	159.9	19.3	26.3	73	22.4	68	128.1	196.6	64	84.4	63.1	141.5	143.3	207.3	113.7	26.3	34.8	10.7	68.9	24.4	105.1	20.1	46	20.2	45.1
"202255_s_at"	39.8	59.7	187.2	172.7	146.1	128.3	11.8	61.1	118.1	57.2	177.9	166.1	153.9	125	144.4	45.5	110.2	141	200.8	114.9	73.2	88.9	36.9	152.7	69.9	137.5	66.8	159.4	72.8	79.1
"202256_at"	70.7	95.6	137.7	88.8	97.1	66.1	52.2	94	93.2	97.8	68.6	73.6	110.9	99	20.9	153.4	131.6	98.4	87.1	120.2	43.3	71.8	105	95.4	89	53.8	72.6	116	86.1	74
"202257_s_at"	124.1	110.6	100.7	154.7	37.1	18.6	43.2	15.7	122.6	24.5	43.9	118.7	111.8	113.8	173.2	60.2	20.6	58.8	99.7	52.2	112.2	86	86.3	91	93.9	22.6	30.4	116.1	93.3	76.4
"202258_s_at"	278.5	443.3	560.4	334.4	507.2	624.4	393.3	434.3	547.9	397.2	368	389.7	295.4	389.9	403.9	253	353.9	286.8	210.3	311.1	214.7	197.7	356.2	285.7	348.1	486.9	274.5	385.9	482.3	274.4
"202259_s_at"	86.4	204.4	204.1	160.2	136.9	212.4	154.6	113.7	222.8	168.1	143.5	153.7	90.1	136.7	126.5	117.9	142.4	136.8	128.1	186.7	110.9	92.8	100.5	140.4	196.5	167.7	127.2	105.2	147.7	83.9
"202260_s_at"	160	276.1	335.9	317.2	228.6	304.3	273.4	371.5	300.6	296.4	130.3	209.1	314.4	196.9	227.1	250.2	179.1	150.1	329	245.9	205.3	129.9	153.8	150.9	105.2	154.4	170.4	153.1	154.2	154.4
"202261_at"	262.7	250.9	242.2	252.9	262.1	222.5	275	272.9	346.3	331.4	264.7	273.5	458.8	279.7	277.9	309.9	296.3	330.1	303.5	271.9	229.8	245	261.4	240.4	330.4	217.9	325.2	280.3	283.2	289.2
"202262_x_at"	286.5	341.3	351.2	280.5	324.1	238.1	156.5	303.7	286.4	336.1	357.8	340.1	503	587	326.4	536.2	384.3	400.8	461	431.7	395.4	239.8	349.9	231.3	290.3	166.9	318.4	287.2	352.2	370.7
"202263_at"	557	583.2	486	448.4	307.7	367.3	212.6	297.4	555.5	389.9	365.8	500.8	740.8	604.8	641.7	728.9	522.3	487	588.6	507	339.8	335.9	473.3	299.3	271.1	373.7	202.6	347.7	466.4	481.7
"202264_s_at"	95.3	130.9	106.1	150.7	167.9	87.5	205.2	145.9	118.4	216.1	102.3	93.9	96.1	114.3	89.2	73.7	139.3	95	51.9	130.1	101	93.6	100.8	125.4	178.2	86.9	121.6	159	147	133.3
"202265_at"	441.6	393.6	304.3	278	247.3	453.3	231.3	133.3	375.5	215.5	274.3	258.5	382.5	195.7	308.8	208.3	341.5	199.1	275.1	248.1	276.5	274.4	179.7	216.1	227	389.8	239.9	218.7	299.6	249.4
"202266_at"	579.7	420.6	345.2	219.4	290.6	435.6	184	149.6	420.8	281.8	234.2	317.1	507.8	327.4	285.7	337.5	280.8	331.9	237.9	258.1	536	460.2	408.3	337.8	333.4	437.6	317	289.3	392.9	313.2
"202267_at"	59	86.1	18	60.9	44.7	53.1	55.9	77.5	42.8	26.8	94.5	46.9	74.3	81.6	14.5	59.7	38.6	40	32	89	67.9	41.6	40.1	43	36.5	47.2	54.2	55.2	62.2	28.7
"202268_s_at"	361	352.8	447.9	369.2	393.3	388.3	302.3	154.1	256.3	246.2	303.8	289.5	431.6	259.9	316.1	380.2	222.2	284.3	280	252.6	290.3	476	286.1	266.5	200.2	247	200.4	185.1	182.1	179.7
"202269_x_at"	162	78	290.7	216.1	276	339.2	358.9	243.4	121.1	191.5	225.6	118.2	206.8	228.1	234.3	282.2	137.7	109.1	114	106.1	1591	663.9	675.9	1486.7	1359.3	437.8	404.2	392.6	317.3	759.6
"202270_at"	67.5	35.3	58.3	48.1	100.3	142.3	147.4	59.3	39.2	78.5	62.8	36.9	93.8	70.9	48.2	86.5	75	74.5	70.5	55	663.8	265.8	288.7	475.8	602.6	217.5	296	177.6	135.8	422.8
"202271_at"	185.3	218.7	214	154.2	274	329.2	160.4	183.9	258	166.9	141.8	151.1	100.7	201.4	180.8	176.4	273.1	237	241.9	140.6	86.6	128.8	122.4	150.1	203.9	301	203.6	223.9	205.7	204
"202272_s_at"	160.8	237.6	180.4	97.8	136.5	190.7	119.2	117.1	135.6	152.6	124.4	155.7	160.1	136.4	209.1	122	102.4	135.6	154.8	148.4	106.2	235.9	108.4	93.3	129.5	161.9	155.7	117.6	128.4	128.2
"202273_at"	228.1	258.9	474.7	467.1	442.9	256	279.9	572.3	622.8	399.9	1016.7	432.5	471.2	875.4	331	541.3	613	342.7	530.3	446.9	249.7	181.8	615.9	351.5	393	185.1	902.5	434	632.5	385.3
"202274_at"	67	155.1	111.5	97.3	81	221.4	83.1	188.2	136.8	219	73.9	75.2	99.8	123.9	86.7	56.9	83.9	86.2	121.4	96.2	64.1	83.9	182.3	66.5	76.8	54.5	107.5	106.6	95.5	42.8
"202275_at"	27	51.8	101.2	104	86.3	61.7	145.7	118.1	160.1	151.6	26.2	80.4	91.8	38.5	69.1	28.1	101.3	86.4	105.7	106.2	93	46.5	70.7	70.8	81.7	80.9	112.8	105.7	123.8	169.2
"202276_at"	424.4	415.1	332	491.8	459.9	313.7	504	349.7	514	321	433.7	368.1	280.8	401.8	357.8	357.3	488.3	339.1	415	305.2	201.3	354.8	327.2	428.3	264.5	291.6	271.1	318.9	348.3	373.9
"202277_at"	892.3	618.8	513.9	644.5	550.7	791.2	496.5	371.1	599.1	422.1	496.9	572.7	802.3	522.7	667.4	698	592.5	654.5	651.1	419.2	952.9	659.4	524.9	562.3	499.9	836.2	540.9	616.4	514.5	611.1
"202278_s_at"	257.3	78.7	58.1	62.2	94.4	64.5	118.2	51.8	33.5	50.2	62.2	110.2	222	93.8	164.1	148.6	134.9	84.9	94	49.5	201.8	125.9	87.3	72.7	104.5	60.9	39.9	26.4	113.1	29.4
"202279_at"	132.6	205	173.6	169.2	149.9	198.7	161.3	147.7	172.9	143.7	150.2	166.1	145.7	128.7	150.5	178.8	139.2	162	179.8	115.8	150.6	191.4	178.4	178.7	168.9	212.6	153.3	153.2	128.2	183.4
"202280_at"	6.5	3.9	10.8	8	6.1	2.9	6.3	5.5	2.9	5.7	3.4	6.9	4.5	4.2	5.7	24.6	4.8	6.4	4.2	9.8	7.7	4.3	5.3	2.7	3.9	6.8	4.4	3.4	5.3	3.7
"202281_at"	13.9	111.6	76.2	131.8	167.6	98.1	92.9	310.2	187.8	203.1	121.7	57.8	70.7	76	46.8	65.4	133.8	165.9	150.9	31.8	22.1	20.8	161.4	184.9	177.2	122.9	192	165.7	171.3	187.7
"202282_at"	653.3	425.9	317	599.4	240.6	210	294.4	335.5	295.4	331.7	399.8	329.9	543.1	368.9	338	468.8	338.9	221.5	352.1	258.2	585.1	337.6	268.8	334.6	279.5	369.1	209.8	228.9	290.1	317.7
"202283_at"	1756.2	1367.5	3020	1292.6	1304.1	1584.7	2299.8	1804.9	1988.5	1743	2579	1643.5	2585.2	2612.9	3205.2	2139.7	1572.4	2331.9	1585.3	1864.8	2019.8	1592.9	2506.6	1848	1441.8	1376	2160.7	2027.2	2220.7	1796.7
"202284_s_at"	388.4	1360.7	1155.9	1811	1709.5	1510	1533.7	2490.8	1019.9	701.3	204.8	179.5	174.3	260.4	285.5	145.4	365.8	347.5	272.6	191.9	216.2	245.7	298.8	238.7	346.1	211.5	344.6	273.9	453.3	357.4
"202285_s_at"	3	6.1	18.8	6.6	14.2	8.3	10.4	27.7	5	14.5	10.6	12.8	24.1	19	19.9	7.2	10.1	20.3	17.9	36.8	9.1	15.8	12.7	14.4	4.4	6.3	6.7	13.4	16.7	3.1
"202286_s_at"	31.2	29.2	34.5	56.4	110.5	126.5	83.9	106.1	62.8	61.8	36.5	44.9	9.2	21	6.5	34.2	36.8	30.2	38.5	41.6	34.6	45.7	69.2	40	35.7	21.9	32.2	29.2	42.6	22.9
"202287_s_at"	7.5	20.2	40.8	29.8	5.9	8.9	34.4	5.8	12.3	20	28.9	21.8	21.3	3.7	3	13.3	4.6	6	23.1	29.5	5	13.3	6.3	4.7	8.1	5.2	3.8	2.2	37.4	5.7
"202288_at"	44.5	48.7	55.6	60.6	47.8	33.1	36.7	37.8	61.8	69.3	82.2	46	42.2	45.2	50	50.4	44.3	22.3	36.7	92.6	75.1	70.2	52.1	52	37.1	42.1	37	28.3	52	33.5
"202289_s_at"	230.1	154.9	209.2	197.3	224.6	257.9	107.1	285.7	160.5	117.6	151.1	96.5	335.9	157.7	125	149.7	136.3	65.8	149.6	212.9	158.6	87.6	88.7	99	86.7	178.6	103.2	82.9	79.1	88.5
"202290_at"	279.4	167.2	288.1	247.2	173.6	45.1	179.7	158.6	176.4	130.5	268.7	188	394.8	157.9	258.4	131.8	168.6	144.2	180.9	220.5	221.7	145	189.4	153.7	95	71.3	157.6	194.7	149.4	95.7
"202291_s_at"	1043.6	5834	6579.7	3108.1	2644.4	4676.9	2079.8	2943.1	4926	2980.7	3522.3	4194.4	1089.1	5364.9	6490.1	5402	6410.4	5260.2	2658.5	4163.3	219.9	886	1901.8	903.8	2736.5	3468.4	1906.5	1840.2	2322	2489.9
"202292_x_at"	233.2	214.7	282.7	267.1	382.7	313.9	394.1	355.8	297.9	349.7	403	398.3	309	247.7	259.3	226.3	426.6	309.4	344.5	419.3	330.8	311.6	364.1	310.2	363.4	329.1	412.4	416.6	427.8	322.2
"202293_at"	258.9	160.8	146.4	130.3	254.7	251.9	160.7	118.5	145	158.1	148.7	160	180.1	121.5	140	138.8	76	104.5	186.7	123.7	173.4	159.9	126.2	98.3	112.5	94.8	119.6	106.1	109.2	93.3
"202294_at"	441.2	203.2	321.9	290.2	250.4	220.5	187	226.1	169.1	258.9	242.1	223.5	291.8	268.4	306.2	371.1	160.2	183.3	230.2	265.9	285.1	224.6	169.3	238.1	229.6	229.6	208.8	139.1	213.2	142.3
"202295_s_at"	746.8	807.3	324.7	571.8	395.5	697.3	424.2	379.1	1067.5	449.1	980.5	698.8	1138.8	1027.7	831.7	726.4	860.7	892.8	772.9	486.7	1783.6	1243.5	1050.2	1484.5	2391.9	1220.4	1167.8	1984.9	1222.2	1601.8
"202296_s_at"	350.8	239.7	291.4	284.7	507.1	278.3	487.6	368.8	396.5	431.1	265.4	404.5	528.7	352.2	458.6	406.9	530.5	505.4	510.2	478.9	402.7	529	360.7	434.6	410.8	458.2	465.6	493.5	450.4	484.9
"202297_s_at"	401.8	234.6	203.3	224.1	149.3	166.8	208.2	156.9	293.8	230.4	298.3	219.4	342.7	257.7	256.1	254	282.5	280.8	262.1	208.3	392.9	280.9	270.5	269.4	270.8	274.4	308.7	293.1	246.7	314.2
"202298_at"	986.6	824.9	495.1	435.1	256	262.3	557.8	380.1	573.3	443	604.7	1035.4	779.2	775.2	838.4	948.1	782.4	984	642.9	402.8	637.6	859.9	765.2	631.1	739.9	707.2	652.7	913.6	533.5	1469
"202299_s_at"	842.4	748.7	288.1	506.2	336.6	454.9	568.5	456.4	453.6	457.1	446.7	413.1	402.5	393.3	333.5	585.1	416.1	327	422.3	359.6	530.5	473.2	443.1	373.9	533.7	622	388.8	566.9	363	445.3
"202300_at"	1127.4	802.2	648.3	656.5	396.3	461.9	637.5	453.1	617.8	558.5	494.7	701.1	467.8	531	511.6	1017	504.7	502.6	616.6	454.5	475	757.9	607.7	473.9	479.6	541.4	363	554.6	470.5	653.8
"202301_s_at"	224.4	260.6	267.9	181	247.2	216.8	208.3	131.7	162.9	217.9	185.7	211.3	106.1	113.9	140.7	200.9	188.4	150.9	166.5	220.1	99.2	204.8	158.5	150.7	112.6	146.8	123	110.3	161.7	100.4
"202302_s_at"	529.9	791.2	739	648.5	869.5	1047.4	646.4	616	638.6	549.4	470	381	275.6	441.9	475.8	455.4	453.3	408.7	443.3	480.9	313.8	471.6	380.9	386.5	299.6	381.7	443.8	317.6	499.2	420.4
"202303_x_at"	71.2	95	48.3	61.1	39.3	42.2	77.6	16.6	66.7	75.4	66.9	111.8	76.9	134	130.1	87.2	82.3	98.8	95.4	97.9	92.4	102.5	89	136.8	119.1	89.4	84.5	61.3	94.6	46.3
"202304_at"	250.4	272.4	242.9	133.8	130	190.1	113.1	166.9	185.8	265.5	265.7	380.2	241.2	228.2	527	316.7	190.9	300.4	267.6	319.4	274.3	238.2	243.8	363.2	296.7	378.2	242.6	195.7	423.7	206.8
"202305_s_at"	296.6	318.3	281.4	407.7	382.8	342.3	369.6	358.8	373	493.3	527.2	516.8	304.9	524.3	174	308.1	205.5	243.3	266.9	605.2	472.9	561.9	387.7	247.3	400.7	303.4	298.5	451.1	294.3	274.7
"202306_at"	1095.4	592.9	630.5	598.7	535.6	522.7	548.9	492.2	561.4	520.5	712.1	678.6	363.9	1041.2	639.1	965.7	589.5	643.1	670.6	617.4	590.8	723.7	852	794.8	578.2	660.3	639.2	528	582	804.5
"202307_s_at"	133.8	103.5	163.6	168.5	275.8	216.5	329.1	157.7	125.4	187.5	192	139	189.2	119.7	181.9	203.3	174.1	170.2	129.5	132.5	272	279.7	225.1	383.1	483.4	267.6	317.3	252.9	262.7	263.9
"202308_at"	96.8	170.9	244.2	297.1	426.1	202.2	197	454.8	250.8	447.2	191.5	191	98.3	106.7	148	114.5	254.2	300.2	254.6	167.1	79.8	62.2	208.4	125.8	137.4	165.6	174.2	188.1	171.6	199.2
"202309_at"	429.1	248.3	225.7	270.7	163.7	260.3	240.5	207.2	228.1	284	208.1	176.1	407.4	254.2	217.6	241.6	218.7	205.3	185.1	174.4	314.8	266.3	217.5	214.4	212.3	243.6	222.5	254.5	178.4	223
"202310_s_at"	489	160.3	264.4	363.7	214.1	195.5	288.8	4755	214.7	501	9555.4	2862.6	772	5949.2	1718.3	2330.9	4666	2734.7	2226.1	2870.6	3372.3	2249	7411.9	4015	3112.5	1727	6323.4	3541.9	4687.5	3042.5
"202311_s_at"	40.6	21.2	34.2	40.2	71.4	66.8	57.8	760	40.9	44.5	760.9	165.9	133.9	361.2	81.8	94.2	366.9	218.7	166.4	153.2	428.4	144.3	845.2	251.1	203.6	190.8	1738.9	437.5	667.7	238.9
"202312_s_at"	46.7	30.1	33.6	35.1	46.8	47.9	28.6	58.6	42.4	73.5	60	42.9	26	34	35.7	37.6	42.3	15.3	37	58.6	31.1	42.1	40.1	40.1	37.3	54.6	34	21.6	51.5	44.7
"202313_at"	174.9	359.8	399.5	345.5	453.1	467.8	456.6	406.7	351.4	436.9	260.2	215	131.4	279.7	208.9	227.1	239.4	301.9	263	260	107.6	217.5	276.1	239.5	323.4	293.8	325.6	266.9	304.1	269.8
"202314_at"	206.5	85	47.3	97.3	59.9	61.9	54.2	66.2	86.6	52	63.7	53.5	113.6	69.5	81.1	58.4	56.4	57.6	44.6	53.3	157.2	68	53.4	39.2	66.3	85	53.7	91.7	35.1	69.9
"202315_s_at"	143.9	169.7	213.2	213.3	361.4	111.7	409.2	428.4	159.6	180.4	98.4	170.2	182	157.8	185.9	146.7	221.6	172.3	260	273.7	171.5	154	114.3	198.1	176.8	142	162.9	229.3	181.8	154.5
"202316_x_at"	80.3	10.7	15	9.6	7.4	5.1	6.6	8.5	9.9	6.3	12.1	61.6	13.3	32	4.4	17.7	4.7	9.4	19.5	5.2	3.2	3.2	5.4	5	7.5	3.2	7.2	4.5	4.8	4.9
"202317_s_at"	124.9	193.2	230.3	179.4	219.3	270.7	174	169.7	190.9	227.7	336.4	260.6	248.6	301.5	221.2	204	236.3	244.9	289.7	312	178.7	286.4	213.5	217.4	187.2	247.7	213.3	190.7	289.7	200.8
"202318_s_at"	132.1	198.7	284.4	254.3	243.9	339.8	180.6	154.2	225.1	188.4	271.1	213.8	193.8	222.7	244.7	237.4	180	179.9	203.9	180.5	132.4	162.5	176.3	197.2	169	217	176.8	175.4	179.6	152.5
"202319_at"	27.7	24.5	70.3	59.9	17.3	69.4	63.1	27.8	65	83.1	56.5	31.6	33.7	50.1	58.3	67.1	47.2	49.7	87.5	59.7	60.5	38.7	41.8	37.2	67.4	67.5	60.5	42.2	85.3	58.5
"202320_at"	23	193.4	101.1	139.7	176	19.5	101.8	250.4	144.1	130.3	219.7	279.4	168.9	174.2	154.4	120.5	158.3	274.5	209.8	199	66.3	49.1	227.4	126.7	140.5	24.9	151.5	204.5	108.5	191.9
"202321_at"	62.7	77.7	67.8	53.8	17.5	59	60.5	17.7	56.3	91.5	102.4	69.9	78.5	100	73.4	108.5	95.2	76.5	77.6	73.8	105.2	73.4	53	89.6	91	119.3	67.3	82.1	47.8	59.4
"202322_s_at"	182.4	285.6	359.2	245.9	181.7	313.4	182	135	227.5	228.3	200.9	257.2	159.1	266.8	273.5	220	272	165.7	214.6	179.1	117	196.4	183.3	236.8	155.5	265.5	130.3	214.7	204.2	189.3
"202323_s_at"	190	129.2	103.7	149.7	120.6	369.2	97	218.3	61.1	130.3	99.9	112.9	193	110.3	135.9	93.5	56.4	101.3	100	129.3	106.6	59.9	94.8	75	26.7	78.8	96.7	72.2	124.1	53.6
"202324_s_at"	375.6	679.8	495.3	541.8	729.5	1018.6	349.9	593.6	505.4	361.2	443.2	458.6	358.5	440.6	425.4	393.5	246	293.5	253.2	223.2	236.4	192.5	366.1	327.4	317.4	441.6	246.2	314.2	198.1	316.5
"202325_s_at"	597.2	567.3	708.9	554	447.1	769.6	619.9	502	611.7	523.1	517.2	694.3	593	631.2	712.3	659.8	615.8	670	554.6	386.8	520.2	424	610.8	606.5	639.5	798.4	656.9	698.9	467.6	877.4
"202326_at"	14.2	48.3	101.8	52.4	33.2	3	15.5	29.7	63.8	58.9	86.3	73.7	43	79.4	77.6	93.6	110.9	56.1	98.7	95.3	38.1	50.4	73.7	64.9	61.9	53.2	65.9	92.9	89.5	65.7
"202327_s_at"	43.2	41.1	17.7	39	66.5	43.4	39.8	64.5	56.6	65.9	50.4	47.3	34.6	46.3	37.9	62.8	46.6	31.2	50.5	84.1	24.4	35	33.4	39.5	55.3	45.6	35.2	49.6	58.6	40
"202328_s_at"	37.3	87.6	134.4	133.8	171.9	92.2	53.6	233.2	155.2	75.6	144.9	103	109.4	142.7	53	78.9	170.9	152.5	130.7	146.9	65.2	60.9	120.9	72.8	101.7	54.3	195.6	156.7	120	94.3
"202329_at"	86.5	111.4	86	147.6	94.2	86.2	63.7	88.2	144.1	132.1	243.3	281.4	353.5	154.3	207.4	236.5	296.9	412.5	401.4	300.4	325.4	462.1	339.1	369.5	469.8	271	444.5	509.2	518.8	557.2
"202330_s_at"	70.2	101.7	77	54.7	43	95.8	34.3	48.5	161	123.9	73.4	26	49	78.1	66.8	103.3	48.5	48.9	74.3	71.9	86.6	66.6	67.4	79.7	60.9	77.5	55.5	81	53	66.8
"202331_at"	170.9	219.4	179.1	209.8	184.1	149.9	151.6	148.5	166.4	164.8	132	146.4	175.7	149.2	174.2	196.7	138.1	165.6	146.7	173.5	121.8	122	123.8	134.9	91	172.4	92.4	166.2	162.4	117.8
"202332_at"	50.1	154.3	121.2	54.6	140.9	91.6	217.8	273.5	126	84.4	144.7	90.6	89.4	59.6	52	57.6	112.4	63.5	100.4	85.5	62.9	54.6	107.2	73.1	61.3	80.1	66	58	77.8	60.2
"202333_s_at"	1175.6	722	578.5	383.6	507.4	703.3	391.3	330.4	444.3	410.1	370.9	410	969.4	435	345	493	432.9	363.6	397.9	367.5	736.4	594	425	342.2	239.1	422.1	321.8	321.4	307.8	397.8
"202334_s_at"	393.7	340.7	417.8	347.2	298.5	527.6	300.7	209.5	487.7	210	335.7	240.6	173.5	235.8	247	245	236.8	320.2	234.8	289.9	364.7	306.5	311.6	225.5	303.1	473.8	322.7	254.4	213.7	319.9
"202335_s_at"	29.3	14.7	18.4	29.6	32.5	24.9	26.3	24.5	37	13.8	24.8	17.6	23.7	49.3	24	50.3	4.2	30.7	24.7	28.5	34	30.1	20	40.9	22.1	47.8	17.4	27.6	22.2	24
"202336_s_at"	3121.8	2328	2382.1	1516.1	1294.8	2056.4	1078.4	1429.1	1860.2	1221.2	3764.9	3075.1	4074.8	3623.6	4252.3	3043.2	2754.9	2593.4	2698.2	2096.1	2171.5	2033.2	1164.2	1681.1	1698.5	3674	1263.5	1841.2	1106.3	1964.9
"202337_at"	136.9	107.5	78.4	149.7	132.4	88.8	127.9	153.6	99.5	132.3	114.4	86.3	149.8	111.4	80.2	159.5	142.5	107.2	127.8	150.8	129.4	126	91.4	128.3	98.6	93.7	114.3	151.2	131.8	104.5
"202338_at"	9.5	9.3	13	12.5	47.5	32	50.4	18.8	61	16.3	73.6	47.8	70.1	74.2	58.3	62.3	85.4	47.7	27.1	41.9	73.6	90.2	54	58.8	76.4	60.9	74.8	52.6	90.5	53.9
"202339_at"	3.5	25.7	55.1	9.2	5.7	5.5	5.7	8.6	12.5	7.2	9.4	22.4	6.3	5.6	4.6	3.9	8.5	6.3	4.4	5.8	5.9	4.3	10.4	7.1	9.4	4.2	15.1	21.5	8.7	8.8
"202340_x_at"	23.5	792.8	425.7	830.2	349.7	280.8	537.9	1641.9	428.2	372.1	98.8	55.1	76.4	157.1	55.5	57.2	82	108.5	74.8	103.6	41.1	81.1	70.5	77.3	26.6	33.8	78.6	116.9	62.9	99.4
"202341_s_at"	50.5	114.3	74	13.6	47	95.7	10.4	66.2	45	40.9	68	83.1	56.7	31.7	67.7	33.4	50.3	35.1	122.6	136.6	18.8	2.5	14.6	49.4	7.9	58.8	32.1	9.6	32.4	21.4
"202342_s_at"	111.9	164.8	116.9	96.1	95.6	151.3	24.3	56.7	95.6	64.7	84.2	98.9	50.7	126.9	227.5	94.4	116.4	53.8	216.6	173.5	28.5	57.9	43.2	47.1	26.2	154.5	42.9	25.1	31.7	52.3
"202343_x_at"	871	768.5	704	774.8	469.5	338.1	585.2	400.9	673.6	531	524.5	727.4	1601.9	974.8	773.5	850.8	757.5	731.7	891.8	656.5	1160.8	961.3	621.1	830	674.9	464	485.5	837.3	674.2	948.2
"202344_at"	22.1	111.5	82.9	97.7	117.8	25.4	103	122.6	118.2	73.7	44.5	63.8	20.4	44.2	60.1	61.4	123	67.7	70.3	74.7	36.7	34.6	63.7	62.8	61.5	26.5	82.8	118.6	66.1	103.9
"202345_s_at"	158.5	139.4	237.9	358.1	362.3	615.7	284.5	384.4	500	604.1	483	496.7	457.9	381.6	227.8	228.6	431.4	443.6	402.9	243.9	426.2	340.5	1308	276.7	223.1	392.4	840.6	662.4	1202.4	419.7
"202346_at"	168.9	162.1	103.5	142.3	115.1	244.5	155.4	80.9	151.1	130.4	93.3	170.7	141.2	76.7	129.5	130.9	119.3	177.9	144.9	108.2	148.4	148.4	126.8	112.3	157.8	182.3	163.1	142.6	127	154.5
"202347_s_at"	277.3	205.3	152.1	280.7	251.7	197.9	152.8	141	198.6	273.7	144.1	234.2	341.6	181.2	211.9	158.1	86.3	151.4	163.4	148.9	327.8	252	167.9	232.1	137.2	163.3	129.9	226	185.3	140
"202348_s_at"	203.6	175.5	129.1	137.2	187.4	97.4	195.7	104.8	189	182.6	142.2	135.2	253.6	161.7	135.1	164.2	114.5	147.7	143.9	140.2	265.7	167.4	196.3	188.6	220.2	123.7	180.3	163	129.6	175
"202349_at"	148.1	171.9	224.4	161.7	146.8	91.7	120.1	109	140.4	175	197.4	179.1	168.8	122.4	166.7	184.6	147.5	155.7	208.4	167.6	177.9	139.8	164.8	133.5	157.7	179.5	174.4	136.9	194.7	148.3
"202350_s_at"	249.6	295.9	99.4	64.3	161.1	186.6	74.5	146.4	114.8	171.8	227.7	136	274.2	433.8	220.6	500.3	248.3	106.3	225.9	236.8	199.1	200.3	196.9	125.5	78.4	168.9	202.1	178.2	87.2	177
"202351_at"	614.6	640.7	700.7	796.2	561.2	979.5	366.1	709.3	549	373.4	902	997.3	652.3	1247.1	1374	660.6	1129.5	709.4	846.9	715.1	570.7	477	476.4	604	793.7	993.6	640.5	675.4	502.1	706.7
"202352_s_at"	335.2	241.6	224.2	224.1	319.2	316.2	309.6	374.5	221.7	224.8	206.3	209.8	390	196.8	244.6	203.6	183.4	196.6	194.6	192.4	327.8	288.6	233.4	212.3	235.9	232.6	194	222	192.7	194.3
"202353_s_at"	183.8	133.2	172.9	228.4	285.6	221.4	179.7	171.8	198.5	247.5	178.1	174.8	185.7	118.4	178.5	215.3	292.9	196.1	235.1	239.4	192	145.9	180.2	192.3	192.6	246.2	173.3	206.3	172.1	156.2
"202354_s_at"	131.9	163.4	21.9	90.3	72.7	17.5	52.4	27.5	178.5	74.6	67	96.9	99.4	66.7	102.1	42.2	15.3	55.2	74.3	83.5	63	48.2	70.6	51.1	69.1	23.7	54.6	64.8	73.6	73.2
"202355_s_at"	171.6	227	197.7	148.6	133.3	65.3	78.3	126	164	130.6	125.4	143.8	121.4	136.7	142.6	91.7	104.3	70.5	122.2	121.6	118.8	107.3	90.8	91.9	89.6	58.1	72.8	95	132	58.6
"202356_s_at"	148.2	151.7	101.2	202.8	185	147.8	194.7	224.6	211.7	196.1	155.9	134.6	144.9	189.9	140.6	99.9	169	186.3	144.4	246.9	87.4	142.8	159.1	105	187	94.3	189.7	103.5	192.1	127.4
"202357_s_at"	838.6	244	334.8	602.9	197.9	199.2	1360	488.2	348.7	336.5	380.2	316.6	339.7	427.8	269.2	302.4	664.4	409	369.5	331.3	950.9	461.9	261.9	1036	1126.5	459.5	493.7	1044.3	571.9	1021.6
"202358_s_at"	109.8	61.2	69.1	52.4	19	24.9	31.7	23.6	69.7	53.8	28.8	99.2	22.7	46.8	86.3	45.5	111.7	93.4	72.5	45.2	24.7	81	107.9	111	76.3	90.4	72.1	88.6	134	43.5
"202359_s_at"	70.3	98.5	64.7	84.2	16.4	100.5	12.8	41.1	52.2	75.6	124.7	85	58.1	89.5	126.9	62.7	72.3	31.6	78.2	51.2	65.9	69.3	84.6	98.2	52.6	62.5	22.9	64.1	89.2	20.4
"202360_at"	246.7	249.3	302.8	313.8	468.1	430.9	308.9	316.6	372.4	230.4	309.9	247.7	332.7	230.6	201	256.9	298.8	257.2	258.1	245.9	269.9	275.2	301	327.9	310.4	395.4	427.7	354.9	362	302
"202361_at"	174.5	106.2	202.6	269.5	247.3	148.5	154.6	220.1	166.8	180.7	200.8	194.1	299.5	142.6	125.9	176.9	237.2	179.1	224.7	231	178	130.6	135.7	219.7	169.6	177.2	156.2	115.9	211.9	142.8
"202362_at"	747.4	779.5	555.9	530.1	714.9	744.8	607.4	313.9	803.8	724.6	593.3	480.7	670.9	534.8	646.1	815.7	431.8	960.7	531.2	485.2	519.1	640.8	684.1	560.8	720	695.6	743	543.8	785.6	848.7
"202363_at"	369.9	348.4	918.7	589	397.9	727.3	898.4	748.3	878.6	613.9	594.5	453.4	287.8	528.9	1093.1	338.9	582.3	375.9	412.9	375.8	132	251.2	410.2	226.2	148.4	361.9	231.8	295.8	237.2	235.7
"202364_at"	424.1	987.9	1047	838.4	692.2	1158.5	915.9	863.5	998.5	788.6	353	490.1	284.8	498	492.5	516.3	359	484.5	565.9	571.5	297.7	386.7	626.9	336.3	433.7	580.7	560.6	479.1	581.4	443.2
[truncated: 3,312,413 more chars]
