# Supplementary material for: Identification of key biomarkers and immune infiltration in the synovial tissue of osteoarthritis by bioinformatics analysis
Source: PeerJ. 2020 Jan 17;8:e8390. doi: 10.7717/peerj.8390 (PMC6970550; doi:10.7717/peerj.8390)
Supplement: Supplemental Information 7 [file peerj-08-8390-s007.gz › peerj-08-8390-s007]

!Series_title	"Identification of rheumatoid arthritis and osteoarthritis patients by transcriptome-based rule set generation [Jena]"
!Series_geo_accession	"GSE55457"
!Series_status	"Public on Mar 05 2014"
!Series_submission_date	"Feb 28 2014"
!Series_last_update_date	"Aug 10 2018"
!Series_pubmed_id	"24690414"
!Series_summary	"Discrimination of rheumatoid arthritis (RA) patients from patients with other inflammatory/degenerative joint diseases or healthy individuals purely on the basis of genes differentially expressed in high-throughput data has proven very difficult. Thus, the present study sought to achieve such discrimination by employing a novel unbiased approach using rule-based classifiers.  Three multi-center genome-wide transcriptomic data sets (Affymetrix HG- U133 A/B) from a total of 79 individuals, including 20 healthy controls (control group - CG), as well as 26 osteoarthritis (OA) and 33 RA patients, were used to infer rule- based classifiers to discriminate the disease groups. The rules were ranked with respect to Kiendl’s statistical relevance index, and the resulting rule set was optimized by pruning. The rule sets were inferred separately from data of one of three centers and applied to the two remaining centers for validation. All rules from the optimized rule sets of all centers were used to analyze their biological relevance applying the software Pathway Studio."
!Series_summary	"The optimized rule sets for the three centers contained a total of 29, 20, and 8 rules (including 10, 8, and 4 rules for ‘RA’), respectively. The mean sensitivity for the prediction of RA based on six center-to-center tests was 96% (range 90% to 100%), that for OA 86% (range 40% to 100%). The mean specificity for RA prediction was 94% (range 80% to 100%), that for OA 96% (range 83.3% to 100%). The average overall accuracy of the three different rule-based classifiers was 91% (range 80% to 100%). Unbiased analyses by Pathway Studio of the gene sets obtained by discrimination of RA from OA and CG with rule-based classifiers resulted in the identification of the pathogenetically and/or therapeutically relevant interferon-gamma and GM-CSF pathways.  First-time application of rule-based classifiers for the discrimination of RA resulted in high performance, with means for all assessment parameters close to or higher than 90%. In addition, this unbiased, new approach resulted in the identification not only of pathways known to be critical to RA, but also of novel molecules such as serine/threonine kinase 10."
!Series_overall_design	"Three multi-center genome-wide transcriptomic data sets (Affymetrix HG- U133 A/B) from a total of 79 individuals, including 20 healthy controls (control group - CG), as well as 26 osteoarthritis (OA) and 33 RA patients, were used to infer rule- based classifiers to discriminate the disease groups. The rules were ranked with respect to Kiendl’s statistical relevance index, and the resulting rule set was optimized by pruning. The rule sets were inferred separately from data of one of three centers and applied to the two remaining centers for validation. All rules from the optimized rule sets of all centers were used to analyze their biological relevance applying the software Pathway Studio."
!Series_type	"Expression profiling by array"
!Series_contributor	"Dirk,,Woetzel"
!Series_contributor	"Rene,,Huber"
!Series_contributor	"Peter,,Kupfer"
!Series_contributor	"Dirk,,Pohlers"
!Series_contributor	"Michael,,Pfaff"
!Series_contributor	"Dominik,,Driesch"
!Series_contributor	"Thomas,,Haeupl"
!Series_contributor	"Dirk,,Koczan"
!Series_contributor	"Peter,,Stiehl"
!Series_contributor	"Reinhard,,Guthke"
!Series_contributor	"Raimund,W,Kinne"
!Series_sample_id	"GSM1337304 GSM1337305 GSM1337306 GSM1337307 GSM1337308 GSM1337309 GSM1337310 GSM1337311 GSM1337312 GSM1337313 GSM1337314 GSM1337315 GSM1337316 GSM1337317 GSM1337318 GSM1337319 GSM1337320 GSM1337321 GSM1337322 GSM1337323 GSM1337324 GSM1337325 GSM1337326 GSM1337327 GSM1337328 GSM1337329 GSM1337330 GSM1337331 GSM1337332 GSM1337333 GSM1337334 GSM1337335 GSM1337336 "
!Series_contact_name	"Raimund,W,Kinne"
!Series_contact_email	"raimund.w.kinne@med.uni-jena.de"
!Series_contact_phone	"+49 36691 81228"
!Series_contact_laboratory	"Experimental Rheumatology Unit, Waldkrankenhaus Rudolf Elle"
!Series_contact_department	"Department of Orthopedics"
!Series_contact_institute	"Jena University Hospital"
!Series_contact_address	"Klosterlausnitzer Str. 81"
!Series_contact_city	"Eisenberg"
!Series_contact_zip/postal_code	"07607"
!Series_contact_country	"Germany"
!Series_supplementary_file	"ftp://ftp.ncbi.nlm.nih.gov/geo/series/GSE55nnn/GSE55457/suppl/GSE55457_RAW.tar"
!Series_platform_id	"GPL96"
!Series_platform_taxid	"9606"
!Series_sample_taxid	"9606"
!Series_relation	"Affiliated with: GSE55235"
!Series_relation	"BioProject: https://www.ncbi.nlm.nih.gov/bioproject/PRJNA240150"

!Sample_title	"Normal, synovial membrane patient EB_125 (U133A)"	"Normal, synovial membrane patient EB_184 (U133A)"	"Normal, synovial membrane patient EB_188 (U133A)"	"Normal, synovial membrane patient EB_228 (U133A)"	"Normal, synovial membrane patient J_19 (U133A)"	"Normal, synovial membrane patient NST_1 (U133A)"	"Normal, synovial membrane patient J_2 (U133A)"	"Normal, synovial membrane patient J_6 (U133A)"	"Normal, synovial membrane patient J_7 (U133A)"	"Normal, synovial membrane patient J_12 (U133A)"	"Rheumatoid arthritis, synovial membrane patient EB_20 (U133A)"	"Rheumatoid arthritis, synovial membrane patient EB_27 (U133A)"	"Rheumatoid arthritis, synovial membrane patient EB_30 (U133A)"	"Rheumatoid arthritis, synovial membrane patient EB_35 (U133A)"	"Rheumatoid arthritis, synovial membrane patient EB_40 (U133A)"	"Rheumatoid arthritis, synovial membrane patient EB_41 (U133A)"	"Rheumatoid arthritis, synovial membrane patient EB_56 (U133A)"	"Rheumatoid arthritis, synovial membrane patient EB_74 (U133A)"	"Rheumatoid arthritis, synovial membrane patient EB_108 (U133A)"	"Rheumatoid arthritis, synovial membrane patient EB_109 (U133A)"	"Rheumatoid arthritis, synovial membrane patient EB_110 (U133A)"	"Rheumatoid arthritis, synovial membrane patient EB_124 (U133A)"	"Rheumatoid arthritis, synovial membrane patient EB_141 (U133A)"	"Osteoarthritis, synovial membrane patient EB_21 (U133A)"	"Osteoarthritis, synovial membrane patient EB_24 (U133A)"	"Osteoarthritis, synovial membrane patient EB_54 (U133A)"	"Osteoarthritis, synovial membrane patient EB_90 (U133A)"	"Osteoarthritis, synovial membrane patient EB_94 (U133A)"	"Osteoarthritis, synovial membrane patient EB_97 (U133A)"	"Osteoarthritis, synovial membrane patient EB_99 (U133A)"	"Osteoarthritis, synovial membrane patient EB_100 (U133A)"	"Osteoarthritis, synovial membrane patient EB_104 (U133A)"	"Osteoarthritis, synovial membrane patient EB_140 (U133A)"
!Sample_geo_accession	"GSM1337304"	"GSM1337305"	"GSM1337306"	"GSM1337307"	"GSM1337308"	"GSM1337309"	"GSM1337310"	"GSM1337311"	"GSM1337312"	"GSM1337313"	"GSM1337314"	"GSM1337315"	"GSM1337316"	"GSM1337317"	"GSM1337318"	"GSM1337319"	"GSM1337320"	"GSM1337321"	"GSM1337322"	"GSM1337323"	"GSM1337324"	"GSM1337325"	"GSM1337326"	"GSM1337327"	"GSM1337328"	"GSM1337329"	"GSM1337330"	"GSM1337331"	"GSM1337332"	"GSM1337333"	"GSM1337334"	"GSM1337335"	"GSM1337336"
!Sample_status	"Public on Mar 05 2014"	"Public on Mar 05 2014"	"Public on Mar 05 2014"	"Public on Mar 05 2014"	"Public on Mar 05 2014"	"Public on Mar 05 2014"	"Public on Mar 05 2014"	"Public on Mar 05 2014"	"Public on Mar 05 2014"	"Public on Mar 05 2014"	"Public on Mar 05 2014"	"Public on Mar 05 2014"	"Public on Mar 05 2014"	"Public on Mar 05 2014"	"Public on Mar 05 2014"	"Public on Mar 05 2014"	"Public on Mar 05 2014"	"Public on Mar 05 2014"	"Public on Mar 05 2014"	"Public on Mar 05 2014"	"Public on Mar 05 2014"	"Public on Mar 05 2014"	"Public on Mar 05 2014"	"Public on Mar 05 2014"	"Public on Mar 05 2014"	"Public on Mar 05 2014"	"Public on Mar 05 2014"	"Public on Mar 05 2014"	"Public on Mar 05 2014"	"Public on Mar 05 2014"	"Public on Mar 05 2014"	"Public on Mar 05 2014"	"Public on Mar 05 2014"
!Sample_submission_date	"Feb 28 2014"	"Feb 28 2014"	"Feb 28 2014"	"Feb 28 2014"	"Feb 28 2014"	"Feb 28 2014"	"Feb 28 2014"	"Feb 28 2014"	"Feb 28 2014"	"Feb 28 2014"	"Feb 28 2014"	"Feb 28 2014"	"Feb 28 2014"	"Feb 28 2014"	"Feb 28 2014"	"Feb 28 2014"	"Feb 28 2014"	"Feb 28 2014"	"Feb 28 2014"	"Feb 28 2014"	"Feb 28 2014"	"Feb 28 2014"	"Feb 28 2014"	"Feb 28 2014"	"Feb 28 2014"	"Feb 28 2014"	"Feb 28 2014"	"Feb 28 2014"	"Feb 28 2014"	"Feb 28 2014"	"Feb 28 2014"	"Feb 28 2014"	"Feb 28 2014"
!Sample_last_update_date	"Mar 05 2014"	"Mar 05 2014"	"Mar 05 2014"	"Mar 05 2014"	"Mar 05 2014"	"Mar 05 2014"	"Mar 05 2014"	"Mar 05 2014"	"Mar 05 2014"	"Mar 05 2014"	"Mar 05 2014"	"Mar 05 2014"	"Mar 05 2014"	"Mar 05 2014"	"Mar 05 2014"	"Mar 05 2014"	"Mar 05 2014"	"Mar 05 2014"	"Mar 05 2014"	"Mar 05 2014"	"Mar 05 2014"	"Mar 05 2014"	"Mar 05 2014"	"Mar 05 2014"	"Mar 05 2014"	"Mar 05 2014"	"Mar 05 2014"	"Mar 05 2014"	"Mar 05 2014"	"Mar 05 2014"	"Mar 05 2014"	"Mar 05 2014"	"Mar 05 2014"
!Sample_type	"RNA"	"RNA"	"RNA"	"RNA"	"RNA"	"RNA"	"RNA"	"RNA"	"RNA"	"RNA"	"RNA"	"RNA"	"RNA"	"RNA"	"RNA"	"RNA"	"RNA"	"RNA"	"RNA"	"RNA"	"RNA"	"RNA"	"RNA"	"RNA"	"RNA"	"RNA"	"RNA"	"RNA"	"RNA"	"RNA"	"RNA"	"RNA"	"RNA"
!Sample_channel_count	"1"	"1"	"1"	"1"	"1"	"1"	"1"	"1"	"1"	"1"	"1"	"1"	"1"	"1"	"1"	"1"	"1"	"1"	"1"	"1"	"1"	"1"	"1"	"1"	"1"	"1"	"1"	"1"	"1"	"1"	"1"	"1"	"1"
!Sample_source_name_ch1	"synovial membrane patient EB_125 (normal controls)"	"synovial membrane patient EB_184 (normal controls)"	"synovial membrane patient EB_188 (normal controls)"	"synovial membrane patient EB_228 (normal controls)"	"synovial membrane patient J_19 (normal controls)"	"synovial membrane patient NST_1 (normal controls)"	"synovial membrane patient J_2 (normal controls)"	"synovial membrane patient J_6 (normal controls)"	"synovial membrane patient J_7 (normal controls)"	"synovial membrane patient J_12 (normal controls)"	"synovial membrane patient EB_20 (rheumatoid arthritis)"	"synovial membrane patient EB_27 (rheumatoid arthritis)"	"synovial membrane patient EB_30 (rheumatoid arthritis)"	"synovial membrane patient EB_35 (rheumatoid arthritis)"	"synovial membrane patient EB_40 (rheumatoid arthritis)"	"synovial membrane patient EB_41 (rheumatoid arthritis)"	"synovial membrane patient EB_56 (rheumatoid arthritis)"	"synovial membrane patient EB_74 (rheumatoid arthritis)"	"synovial membrane patient EB_108 (rheumatoid arthritis)"	"synovial membrane patient EB_109 (rheumatoid arthritis)"	"synovial membrane patient EB_110 (rheumatoid arthritis)"	"synovial membrane patient EB_124 (rheumatoid arthritis)"	"synovial membrane patient EB_141 (rheumatoid arthritis)"	"synovial membrane patient EB_21 (osteoarthrisits)"	"synovial membrane patient EB_24 (osteoarthrisits)"	"synovial membrane patient EB_54 (osteoarthrisits)"	"synovial membrane patient EB_90 (osteoarthrisits)"	"synovial membrane patient EB_94 (osteoarthrisits)"	"synovial membrane patient EB_97 (osteoarthrisits)"	"synovial membrane patient EB_99 (osteoarthrisits)"	"synovial membrane patient EB_100 (osteoarthrisits)"	"synovial membrane patient EB_104 (osteoarthrisits)"	"synovial membrane patient EB_140 (osteoarthrisits)"
!Sample_organism_ch1	"Homo sapiens"	"Homo sapiens"	"Homo sapiens"	"Homo sapiens"	"Homo sapiens"	"Homo sapiens"	"Homo sapiens"	"Homo sapiens"	"Homo sapiens"	"Homo sapiens"	"Homo sapiens"	"Homo sapiens"	"Homo sapiens"	"Homo sapiens"	"Homo sapiens"	"Homo sapiens"	"Homo sapiens"	"Homo sapiens"	"Homo sapiens"	"Homo sapiens"	"Homo sapiens"	"Homo sapiens"	"Homo sapiens"	"Homo sapiens"	"Homo sapiens"	"Homo sapiens"	"Homo sapiens"	"Homo sapiens"	"Homo sapiens"	"Homo sapiens"	"Homo sapiens"	"Homo sapiens"	"Homo sapiens"
!Sample_characteristics_ch1	"gender: male"	"gender: male"	"gender: female"	"gender: male"	"gender: male"	"gender: male"	"gender: female"	"gender: male"	"gender: male"	"gender: male"	"gender: male"	"gender: female"	"gender: female"	"gender: female"	"gender: female"	"gender: female"	"gender: female"	"gender: female"	"gender: female"	"gender: female"	"gender: male"	"gender: male"	"gender: female"	"gender: female"	"gender: female"	"gender: female"	"gender: female"	"gender: female"	"gender: male"	"gender: male"	"gender: female"	"gender: female"	"gender: female"
!Sample_characteristics_ch1	"age: 61"	"age: 64"	"age: 78"	"age: 65"	"age: 53"	"age: 68"	"age: 29"	"age: 17"	"age: 39"	"age: 36"	"age: 75"	"age: 79"	"age: 63"	"age: 66"	"age: 64"	"age: 63"	"age: 46"	"age: 71"	"age: 72"	"age: 2"	"age: 47"	"age: 59"	"age: 73"	"age: 77"	"age: 71"	"age: 76"	"age: 61"	"age: 75"	"age: 78"	"age: 69"	"age: 71"	"age: 80"	"age: 66"
!Sample_characteristics_ch1	"clinical status: normal control"	"clinical status: normal control"	"clinical status: normal control"	"clinical status: normal control"	"clinical status: normal control"	"clinical status: normal control"	"clinical status: normal control"	"clinical status: normal control"	"clinical status: normal control"	"clinical status: normal control"	"clinical status: rheumatoid arthritis"	"clinical status: rheumatoid arthritis"	"clinical status: rheumatoid arthritis"	"clinical status: rheumatoid arthritis"	"clinical status: rheumatoid arthritis"	"clinical status: rheumatoid arthritis"	"clinical status: rheumatoid arthritis"	"clinical status: rheumatoid arthritis"	"clinical status: rheumatoid arthritis"	"clinical status: rheumatoid arthritis"	"clinical status: rheumatoid arthritis"	"clinical status: rheumatoid arthritis"	"clinical status: rheumatoid arthritis"	"clinical status: osteoarthritis"	"clinical status: osteoarthritis"	"clinical status: osteoarthritis"	"clinical status: osteoarthritis"	"clinical status: osteoarthritis"	"clinical status: osteoarthritis"	"clinical status: osteoarthritis"	"clinical status: osteoarthritis"	"clinical status: osteoarthritis"	"clinical status: osteoarthritis"
!Sample_treatment_protocol_ch1	"none"	"none"	"none"	"none"	"none"	"none"	"none"	"none"	"none"	"none"	"NSARD, azulfidine, prednisolone"	"NSARD, prednisolone, MTX"	"NSARD, prednisolone, MTX"	"NSARD, azulfidine, prednisolone, MTX"	"NSARD, prednisolone, MTX"	"NSARD, azulfidine, prednisolone"	"prednisolone, MTX"	"NSARD"	"NSARD, prednisolone"	"none"	"NSARD, prednisolone"	"COX-2 inhibitor, prednisolone, quensyl"	"NSAID, prednisolone, Tilidin"	"none"	"NSARD"	"NSARD"	"none"	"NSARD"	"NSARD, prednisolone, MTX"	"NSARD"	"NSARD"	"NSARD"	"NSAID"
!Sample_molecule_ch1	"total RNA"	"total RNA"	"total RNA"	"total RNA"	"total RNA"	"total RNA"	"total RNA"	"total RNA"	"total RNA"	"total RNA"	"total RNA"	"total RNA"	"total RNA"	"total RNA"	"total RNA"	"total RNA"	"total RNA"	"total RNA"	"total RNA"	"total RNA"	"total RNA"	"total RNA"	"total RNA"	"total RNA"	"total RNA"	"total RNA"	"total RNA"	"total RNA"	"total RNA"	"total RNA"	"total RNA"	"total RNA"	"total RNA"
!Sample_extract_protocol_ch1	"according RNeasy Kit, Qiagen"	"according RNeasy Kit, Qiagen"	"according RNeasy Kit, Qiagen"	"according RNeasy Kit, Qiagen"	"according RNeasy Kit, Qiagen"	"according RNeasy Kit, Qiagen"	"according RNeasy Kit, Qiagen"	"according RNeasy Kit, Qiagen"	"according RNeasy Kit, Qiagen"	"according RNeasy Kit, Qiagen"	"according RNeasy Kit, Qiagen"	"according RNeasy Kit, Qiagen"	"according RNeasy Kit, Qiagen"	"according RNeasy Kit, Qiagen"	"according RNeasy Kit, Qiagen"	"according RNeasy Kit, Qiagen"	"according RNeasy Kit, Qiagen"	"according RNeasy Kit, Qiagen"	"according RNeasy Kit, Qiagen"	"according RNeasy Kit, Qiagen"	"according RNeasy Kit, Qiagen"	"according RNeasy Kit, Qiagen"	"according RNeasy Kit, Qiagen"	"according RNeasy Kit, Qiagen"	"according RNeasy Kit, Qiagen"	"according RNeasy Kit, Qiagen"	"according RNeasy Kit, Qiagen"	"according RNeasy Kit, Qiagen"	"according RNeasy Kit, Qiagen"	"according RNeasy Kit, Qiagen"	"according RNeasy Kit, Qiagen"	"according RNeasy Kit, Qiagen"	"according RNeasy Kit, Qiagen"
!Sample_label_ch1	"biotin"	"biotin"	"biotin"	"biotin"	"biotin"	"biotin"	"biotin"	"biotin"	"biotin"	"biotin"	"biotin"	"biotin"	"biotin"	"biotin"	"biotin"	"biotin"	"biotin"	"biotin"	"biotin"	"biotin"	"biotin"	"biotin"	"biotin"	"biotin"	"biotin"	"biotin"	"biotin"	"biotin"	"biotin"	"biotin"	"biotin"	"biotin"	"biotin"
!Sample_label_protocol_ch1	"according to supplier instructions, Affymetrix"	"according to supplier instructions, Affymetrix"	"according to supplier instructions, Affymetrix"	"according to supplier instructions, Affymetrix"	"according to supplier instructions, Affymetrix"	"according to supplier instructions, Affymetrix"	"according to supplier instructions, Affymetrix"	"according to supplier instructions, Affymetrix"	"according to supplier instructions, Affymetrix"	"according to supplier instructions, Affymetrix"	"according to supplier instructions, Affymetrix"	"according to supplier instructions, Affymetrix"	"according to supplier instructions, Affymetrix"	"according to supplier instructions, Affymetrix"	"according to supplier instructions, Affymetrix"	"according to supplier instructions, Affymetrix"	"according to supplier instructions, Affymetrix"	"according to supplier instructions, Affymetrix"	"according to supplier instructions, Affymetrix"	"according to supplier instructions, Affymetrix"	"according to supplier instructions, Affymetrix"	"according to supplier instructions, Affymetrix"	"according to supplier instructions, Affymetrix"	"according to supplier instructions, Affymetrix"	"according to supplier instructions, Affymetrix"	"according to supplier instructions, Affymetrix"	"according to supplier instructions, Affymetrix"	"according to supplier instructions, Affymetrix"	"according to supplier instructions, Affymetrix"	"according to supplier instructions, Affymetrix"	"according to supplier instructions, Affymetrix"	"according to supplier instructions, Affymetrix"	"according to supplier instructions, Affymetrix"
!Sample_taxid_ch1	"9606"	"9606"	"9606"	"9606"	"9606"	"9606"	"9606"	"9606"	"9606"	"9606"	"9606"	"9606"	"9606"	"9606"	"9606"	"9606"	"9606"	"9606"	"9606"	"9606"	"9606"	"9606"	"9606"	"9606"	"9606"	"9606"	"9606"	"9606"	"9606"	"9606"	"9606"	"9606"	"9606"
!Sample_hyb_protocol	"according to supplier instructions, Affymetrix"	"according to supplier instructions, Affymetrix"	"according to supplier instructions, Affymetrix"	"according to supplier instructions, Affymetrix"	"according to supplier instructions, Affymetrix"	"according to supplier instructions, Affymetrix"	"according to supplier instructions, Affymetrix"	"according to supplier instructions, Affymetrix"	"according to supplier instructions, Affymetrix"	"according to supplier instructions, Affymetrix"	"according to supplier instructions, Affymetrix"	"according to supplier instructions, Affymetrix"	"according to supplier instructions, Affymetrix"	"according to supplier instructions, Affymetrix"	"according to supplier instructions, Affymetrix"	"according to supplier instructions, Affymetrix"	"according to supplier instructions, Affymetrix"	"according to supplier instructions, Affymetrix"	"according to supplier instructions, Affymetrix"	"according to supplier instructions, Affymetrix"	"according to supplier instructions, Affymetrix"	"according to supplier instructions, Affymetrix"	"according to supplier instructions, Affymetrix"	"according to supplier instructions, Affymetrix"	"according to supplier instructions, Affymetrix"	"according to supplier instructions, Affymetrix"	"according to supplier instructions, Affymetrix"	"according to supplier instructions, Affymetrix"	"according to supplier instructions, Affymetrix"	"according to supplier instructions, Affymetrix"	"according to supplier instructions, Affymetrix"	"according to supplier instructions, Affymetrix"	"according to supplier instructions, Affymetrix"
!Sample_scan_protocol	"by laser scanning (Hewlett Packard gene scanner)"	"by laser scanning (Hewlett Packard gene scanner)"	"by laser scanning (Hewlett Packard gene scanner)"	"by laser scanning (Hewlett Packard gene scanner)"	"by laser scanning (Hewlett Packard gene scanner)"	"by laser scanning (Hewlett Packard gene scanner)"	"by laser scanning (Hewlett Packard gene scanner)"	"by laser scanning (Hewlett Packard gene scanner)"	"by laser scanning (Hewlett Packard gene scanner)"	"by laser scanning (Hewlett Packard gene scanner)"	"by laser scanning (Hewlett Packard gene scanner)"	"by laser scanning (Hewlett Packard gene scanner)"	"by laser scanning (Hewlett Packard gene scanner)"	"by laser scanning (Hewlett Packard gene scanner)"	"by laser scanning (Hewlett Packard gene scanner)"	"by laser scanning (Hewlett Packard gene scanner)"	"by laser scanning (Hewlett Packard gene scanner)"	"by laser scanning (Hewlett Packard gene scanner)"	"by laser scanning (Hewlett Packard gene scanner)"	"by laser scanning (Hewlett Packard gene scanner)"	"by laser scanning (Hewlett Packard gene scanner)"	"by laser scanning (Hewlett Packard gene scanner)"	"by laser scanning (Hewlett Packard gene scanner)"	"by laser scanning (Hewlett Packard gene scanner)"	"by laser scanning (Hewlett Packard gene scanner)"	"by laser scanning (Hewlett Packard gene scanner)"	"by laser scanning (Hewlett Packard gene scanner)"	"by laser scanning (Hewlett Packard gene scanner)"	"by laser scanning (Hewlett Packard gene scanner)"	"by laser scanning (Hewlett Packard gene scanner)"	"by laser scanning (Hewlett Packard gene scanner)"	"by laser scanning (Hewlett Packard gene scanner)"	"by laser scanning (Hewlett Packard gene scanner)"
!Sample_description	"see publication for details"	"see publication for details"	"see publication for details"	"see publication for details"	"see publication for details"	"see publication for details"	"see publication for details"	"see publication for details"	"see publication for details"	"see publication for details"	"see publication for details"	"see publication for details"	"see publication for details"	"see publication for details"	"see publication for details"	"see publication for details"	"see publication for details"	"see publication for details"	"see publication for details"	"see publication for details"	"see publication for details"	"see publication for details"	"see publication for details"	"see publication for details"	"see publication for details"	"see publication for details"	"see publication for details"	"see publication for details"	"see publication for details"	"see publication for details"	"see publication for details"	"see publication for details"	"see publication for details"
!Sample_description	"EB_125"	"EB_184"	"EB_188"	"EB_228"	"J_19"	"NST_1"	"J_2"	"J_6"	"J_7"	"J_12"	"EB_20"	"EB_27"	"EB_30"	"EB_35"	"EB_40"	"EB_41"	"EB_56"	"EB_74"	"EB_108"	"EB_109"	"EB_110"	"EB_124"	"EB_141"	"EB_21"	"EB_24"	"EB_54"	"EB_90"	"EB_94"	"EB_97"	"EB_99"	"EB_100"	"EB_104"	"EB_140"
!Sample_data_processing	"background corrected signal intensities were determined using the MAS 5.0 software (Affymetrix)"	"background corrected signal intensities were determined using the MAS 5.0 software (Affymetrix)"	"background corrected signal intensities were determined using the MAS 5.0 software (Affymetrix)"	"background corrected signal intensities were determined using the MAS 5.0 software (Affymetrix)"	"background corrected signal intensities were determined using the MAS 5.0 software (Affymetrix)"	"background corrected signal intensities were determined using the MAS 5.0 software (Affymetrix)"	"background corrected signal intensities were determined using the MAS 5.0 software (Affymetrix)"	"background corrected signal intensities were determined using the MAS 5.0 software (Affymetrix)"	"background corrected signal intensities were determined using the MAS 5.0 software (Affymetrix)"	"background corrected signal intensities were determined using the MAS 5.0 software (Affymetrix)"	"background corrected signal intensities were determined using the MAS 5.0 software (Affymetrix)"	"background corrected signal intensities were determined using the MAS 5.0 software (Affymetrix)"	"background corrected signal intensities were determined using the MAS 5.0 software (Affymetrix)"	"background corrected signal intensities were determined using the MAS 5.0 software (Affymetrix)"	"background corrected signal intensities were determined using the MAS 5.0 software (Affymetrix)"	"background corrected signal intensities were determined using the MAS 5.0 software (Affymetrix)"	"background corrected signal intensities were determined using the MAS 5.0 software (Affymetrix)"	"background corrected signal intensities were determined using the MAS 5.0 software (Affymetrix)"	"background corrected signal intensities were determined using the MAS 5.0 software (Affymetrix)"	"background corrected signal intensities were determined using the MAS 5.0 software (Affymetrix)"	"background corrected signal intensities were determined using the MAS 5.0 software (Affymetrix)"	"background corrected signal intensities were determined using the MAS 5.0 software (Affymetrix)"	"background corrected signal intensities were determined using the MAS 5.0 software (Affymetrix)"	"background corrected signal intensities were determined using the MAS 5.0 software (Affymetrix)"	"background corrected signal intensities were determined using the MAS 5.0 software (Affymetrix)"	"background corrected signal intensities were determined using the MAS 5.0 software (Affymetrix)"	"background corrected signal intensities were determined using the MAS 5.0 software (Affymetrix)"	"background corrected signal intensities were determined using the MAS 5.0 software (Affymetrix)"	"background corrected signal intensities were determined using the MAS 5.0 software (Affymetrix)"	"background corrected signal intensities were determined using the MAS 5.0 software (Affymetrix)"	"background corrected signal intensities were determined using the MAS 5.0 software (Affymetrix)"	"background corrected signal intensities were determined using the MAS 5.0 software (Affymetrix)"	"background corrected signal intensities were determined using the MAS 5.0 software (Affymetrix)"
!Sample_data_processing	"MAS5.0 signal intensity, ABS_CALL: presence/absence call, DETECTION P-VALUE: significance of 0-hypothesis (not expressed)"	"MAS5.0 signal intensity, ABS_CALL: presence/absence call, DETECTION P-VALUE: significance of 0-hypothesis (not expressed)"	"MAS5.0 signal intensity, ABS_CALL: presence/absence call, DETECTION P-VALUE: significance of 0-hypothesis (not expressed)"	"MAS5.0 signal intensity, ABS_CALL: presence/absence call, DETECTION P-VALUE: significance of 0-hypothesis (not expressed)"	"MAS5.0 signal intensity, ABS_CALL: presence/absence call, DETECTION P-VALUE: significance of 0-hypothesis (not expressed)"	"MAS5.0 signal intensity, ABS_CALL: presence/absence call, DETECTION P-VALUE: significance of 0-hypothesis (not expressed)"	"MAS5.0 signal intensity, ABS_CALL: presence/absence call, DETECTION P-VALUE: significance of 0-hypothesis (not expressed)"	"MAS5.0 signal intensity, ABS_CALL: presence/absence call, DETECTION P-VALUE: significance of 0-hypothesis (not expressed)"	"MAS5.0 signal intensity, ABS_CALL: presence/absence call, DETECTION P-VALUE: significance of 0-hypothesis (not expressed)"	"MAS5.0 signal intensity, ABS_CALL: presence/absence call, DETECTION P-VALUE: significance of 0-hypothesis (not expressed)"	"MAS5.0 signal intensity, ABS_CALL: presence/absence call, DETECTION P-VALUE: significance of 0-hypothesis (not expressed)"	"MAS5.0 signal intensity, ABS_CALL: presence/absence call, DETECTION P-VALUE: significance of 0-hypothesis (not expressed)"	"MAS5.0 signal intensity, ABS_CALL: presence/absence call, DETECTION P-VALUE: significance of 0-hypothesis (not expressed)"	"MAS5.0 signal intensity, ABS_CALL: presence/absence call, DETECTION P-VALUE: significance of 0-hypothesis (not expressed)"	"MAS5.0 signal intensity, ABS_CALL: presence/absence call, DETECTION P-VALUE: significance of 0-hypothesis (not expressed)"	"MAS5.0 signal intensity, ABS_CALL: presence/absence call, DETECTION P-VALUE: significance of 0-hypothesis (not expressed)"	"MAS5.0 signal intensity, ABS_CALL: presence/absence call, DETECTION P-VALUE: significance of 0-hypothesis (not expressed)"	"MAS5.0 signal intensity, ABS_CALL: presence/absence call, DETECTION P-VALUE: significance of 0-hypothesis (not expressed)"	"MAS5.0 signal intensity, ABS_CALL: presence/absence call, DETECTION P-VALUE: significance of 0-hypothesis (not expressed)"	"MAS5.0 signal intensity, ABS_CALL: presence/absence call, DETECTION P-VALUE: significance of 0-hypothesis (not expressed)"	"MAS5.0 signal intensity, ABS_CALL: presence/absence call, DETECTION P-VALUE: significance of 0-hypothesis (not expressed)"	"MAS5.0 signal intensity, ABS_CALL: presence/absence call, DETECTION P-VALUE: significance of 0-hypothesis (not expressed)"	"MAS5.0 signal intensity, ABS_CALL: presence/absence call, DETECTION P-VALUE: significance of 0-hypothesis (not expressed)"	"MAS5.0 signal intensity, ABS_CALL: presence/absence call, DETECTION P-VALUE: significance of 0-hypothesis (not expressed)"	"MAS5.0 signal intensity, ABS_CALL: presence/absence call, DETECTION P-VALUE: significance of 0-hypothesis (not expressed)"	"MAS5.0 signal intensity, ABS_CALL: presence/absence call, DETECTION P-VALUE: significance of 0-hypothesis (not expressed)"	"MAS5.0 signal intensity, ABS_CALL: presence/absence call, DETECTION P-VALUE: significance of 0-hypothesis (not expressed)"	"MAS5.0 signal intensity, ABS_CALL: presence/absence call, DETECTION P-VALUE: significance of 0-hypothesis (not expressed)"	"MAS5.0 signal intensity, ABS_CALL: presence/absence call, DETECTION P-VALUE: significance of 0-hypothesis (not expressed)"	"MAS5.0 signal intensity, ABS_CALL: presence/absence call, DETECTION P-VALUE: significance of 0-hypothesis (not expressed)"	"MAS5.0 signal intensity, ABS_CALL: presence/absence call, DETECTION P-VALUE: significance of 0-hypothesis (not expressed)"	"MAS5.0 signal intensity, ABS_CALL: presence/absence call, DETECTION P-VALUE: significance of 0-hypothesis (not expressed)"	"MAS5.0 signal intensity, ABS_CALL: presence/absence call, DETECTION P-VALUE: significance of 0-hypothesis (not expressed)"
!Sample_platform_id	"GPL96"	"GPL96"	"GPL96"	"GPL96"	"GPL96"	"GPL96"	"GPL96"	"GPL96"	"GPL96"	"GPL96"	"GPL96"	"GPL96"	"GPL96"	"GPL96"	"GPL96"	"GPL96"	"GPL96"	"GPL96"	"GPL96"	"GPL96"	"GPL96"	"GPL96"	"GPL96"	"GPL96"	"GPL96"	"GPL96"	"GPL96"	"GPL96"	"GPL96"	"GPL96"	"GPL96"	"GPL96"	"GPL96"
!Sample_contact_name	"Raimund,W,Kinne"	"Raimund,W,Kinne"	"Raimund,W,Kinne"	"Raimund,W,Kinne"	"Raimund,W,Kinne"	"Raimund,W,Kinne"	"Raimund,W,Kinne"	"Raimund,W,Kinne"	"Raimund,W,Kinne"	"Raimund,W,Kinne"	"Raimund,W,Kinne"	"Raimund,W,Kinne"	"Raimund,W,Kinne"	"Raimund,W,Kinne"	"Raimund,W,Kinne"	"Raimund,W,Kinne"	"Raimund,W,Kinne"	"Raimund,W,Kinne"	"Raimund,W,Kinne"	"Raimund,W,Kinne"	"Raimund,W,Kinne"	"Raimund,W,Kinne"	"Raimund,W,Kinne"	"Raimund,W,Kinne"	"Raimund,W,Kinne"	"Raimund,W,Kinne"	"Raimund,W,Kinne"	"Raimund,W,Kinne"	"Raimund,W,Kinne"	"Raimund,W,Kinne"	"Raimund,W,Kinne"	"Raimund,W,Kinne"	"Raimund,W,Kinne"
!Sample_contact_email	"raimund.w.kinne@med.uni-jena.de"	"raimund.w.kinne@med.uni-jena.de"	"raimund.w.kinne@med.uni-jena.de"	"raimund.w.kinne@med.uni-jena.de"	"raimund.w.kinne@med.uni-jena.de"	"raimund.w.kinne@med.uni-jena.de"	"raimund.w.kinne@med.uni-jena.de"	"raimund.w.kinne@med.uni-jena.de"	"raimund.w.kinne@med.uni-jena.de"	"raimund.w.kinne@med.uni-jena.de"	"raimund.w.kinne@med.uni-jena.de"	"raimund.w.kinne@med.uni-jena.de"	"raimund.w.kinne@med.uni-jena.de"	"raimund.w.kinne@med.uni-jena.de"	"raimund.w.kinne@med.uni-jena.de"	"raimund.w.kinne@med.uni-jena.de"	"raimund.w.kinne@med.uni-jena.de"	"raimund.w.kinne@med.uni-jena.de"	"raimund.w.kinne@med.uni-jena.de"	"raimund.w.kinne@med.uni-jena.de"	"raimund.w.kinne@med.uni-jena.de"	"raimund.w.kinne@med.uni-jena.de"	"raimund.w.kinne@med.uni-jena.de"	"raimund.w.kinne@med.uni-jena.de"	"raimund.w.kinne@med.uni-jena.de"	"raimund.w.kinne@med.uni-jena.de"	"raimund.w.kinne@med.uni-jena.de"	"raimund.w.kinne@med.uni-jena.de"	"raimund.w.kinne@med.uni-jena.de"	"raimund.w.kinne@med.uni-jena.de"	"raimund.w.kinne@med.uni-jena.de"	"raimund.w.kinne@med.uni-jena.de"	"raimund.w.kinne@med.uni-jena.de"
!Sample_contact_phone	"+49 36691 81228"	"+49 36691 81228"	"+49 36691 81228"	"+49 36691 81228"	"+49 36691 81228"	"+49 36691 81228"	"+49 36691 81228"	"+49 36691 81228"	"+49 36691 81228"	"+49 36691 81228"	"+49 36691 81228"	"+49 36691 81228"	"+49 36691 81228"	"+49 36691 81228"	"+49 36691 81228"	"+49 36691 81228"	"+49 36691 81228"	"+49 36691 81228"	"+49 36691 81228"	"+49 36691 81228"	"+49 36691 81228"	"+49 36691 81228"	"+49 36691 81228"	"+49 36691 81228"	"+49 36691 81228"	"+49 36691 81228"	"+49 36691 81228"	"+49 36691 81228"	"+49 36691 81228"	"+49 36691 81228"	"+49 36691 81228"	"+49 36691 81228"	"+49 36691 81228"
!Sample_contact_laboratory	"Experimental Rheumatology Unit, Waldkrankenhaus Rudolf Elle"	"Experimental Rheumatology Unit, Waldkrankenhaus Rudolf Elle"	"Experimental Rheumatology Unit, Waldkrankenhaus Rudolf Elle"	"Experimental Rheumatology Unit, Waldkrankenhaus Rudolf Elle"	"Experimental Rheumatology Unit, Waldkrankenhaus Rudolf Elle"	"Experimental Rheumatology Unit, Waldkrankenhaus Rudolf Elle"	"Experimental Rheumatology Unit, Waldkrankenhaus Rudolf Elle"	"Experimental Rheumatology Unit, Waldkrankenhaus Rudolf Elle"	"Experimental Rheumatology Unit, Waldkrankenhaus Rudolf Elle"	"Experimental Rheumatology Unit, Waldkrankenhaus Rudolf Elle"	"Experimental Rheumatology Unit, Waldkrankenhaus Rudolf Elle"	"Experimental Rheumatology Unit, Waldkrankenhaus Rudolf Elle"	"Experimental Rheumatology Unit, Waldkrankenhaus Rudolf Elle"	"Experimental Rheumatology Unit, Waldkrankenhaus Rudolf Elle"	"Experimental Rheumatology Unit, Waldkrankenhaus Rudolf Elle"	"Experimental Rheumatology Unit, Waldkrankenhaus Rudolf Elle"	"Experimental Rheumatology Unit, Waldkrankenhaus Rudolf Elle"	"Experimental Rheumatology Unit, Waldkrankenhaus Rudolf Elle"	"Experimental Rheumatology Unit, Waldkrankenhaus Rudolf Elle"	"Experimental Rheumatology Unit, Waldkrankenhaus Rudolf Elle"	"Experimental Rheumatology Unit, Waldkrankenhaus Rudolf Elle"	"Experimental Rheumatology Unit, Waldkrankenhaus Rudolf Elle"	"Experimental Rheumatology Unit, Waldkrankenhaus Rudolf Elle"	"Experimental Rheumatology Unit, Waldkrankenhaus Rudolf Elle"	"Experimental Rheumatology Unit, Waldkrankenhaus Rudolf Elle"	"Experimental Rheumatology Unit, Waldkrankenhaus Rudolf Elle"	"Experimental Rheumatology Unit, Waldkrankenhaus Rudolf Elle"	"Experimental Rheumatology Unit, Waldkrankenhaus Rudolf Elle"	"Experimental Rheumatology Unit, Waldkrankenhaus Rudolf Elle"	"Experimental Rheumatology Unit, Waldkrankenhaus Rudolf Elle"	"Experimental Rheumatology Unit, Waldkrankenhaus Rudolf Elle"	"Experimental Rheumatology Unit, Waldkrankenhaus Rudolf Elle"	"Experimental Rheumatology Unit, Waldkrankenhaus Rudolf Elle"
!Sample_contact_department	"Department of Orthopedics"	"Department of Orthopedics"	"Department of Orthopedics"	"Department of Orthopedics"	"Department of Orthopedics"	"Department of Orthopedics"	"Department of Orthopedics"	"Department of Orthopedics"	"Department of Orthopedics"	"Department of Orthopedics"	"Department of Orthopedics"	"Department of Orthopedics"	"Department of Orthopedics"	"Department of Orthopedics"	"Department of Orthopedics"	"Department of Orthopedics"	"Department of Orthopedics"	"Department of Orthopedics"	"Department of Orthopedics"	"Department of Orthopedics"	"Department of Orthopedics"	"Department of Orthopedics"	"Department of Orthopedics"	"Department of Orthopedics"	"Department of Orthopedics"	"Department of Orthopedics"	"Department of Orthopedics"	"Department of Orthopedics"	"Department of Orthopedics"	"Department of Orthopedics"	"Department of Orthopedics"	"Department of Orthopedics"	"Department of Orthopedics"
!Sample_contact_institute	"Jena University Hospital"	"Jena University Hospital"	"Jena University Hospital"	"Jena University Hospital"	"Jena University Hospital"	"Jena University Hospital"	"Jena University Hospital"	"Jena University Hospital"	"Jena University Hospital"	"Jena University Hospital"	"Jena University Hospital"	"Jena University Hospital"	"Jena University Hospital"	"Jena University Hospital"	"Jena University Hospital"	"Jena University Hospital"	"Jena University Hospital"	"Jena University Hospital"	"Jena University Hospital"	"Jena University Hospital"	"Jena University Hospital"	"Jena University Hospital"	"Jena University Hospital"	"Jena University Hospital"	"Jena University Hospital"	"Jena University Hospital"	"Jena University Hospital"	"Jena University Hospital"	"Jena University Hospital"	"Jena University Hospital"	"Jena University Hospital"	"Jena University Hospital"	"Jena University Hospital"
!Sample_contact_address	"Klosterlausnitzer Str. 81"	"Klosterlausnitzer Str. 81"	"Klosterlausnitzer Str. 81"	"Klosterlausnitzer Str. 81"	"Klosterlausnitzer Str. 81"	"Klosterlausnitzer Str. 81"	"Klosterlausnitzer Str. 81"	"Klosterlausnitzer Str. 81"	"Klosterlausnitzer Str. 81"	"Klosterlausnitzer Str. 81"	"Klosterlausnitzer Str. 81"	"Klosterlausnitzer Str. 81"	"Klosterlausnitzer Str. 81"	"Klosterlausnitzer Str. 81"	"Klosterlausnitzer Str. 81"	"Klosterlausnitzer Str. 81"	"Klosterlausnitzer Str. 81"	"Klosterlausnitzer Str. 81"	"Klosterlausnitzer Str. 81"	"Klosterlausnitzer Str. 81"	"Klosterlausnitzer Str. 81"	"Klosterlausnitzer Str. 81"	"Klosterlausnitzer Str. 81"	"Klosterlausnitzer Str. 81"	"Klosterlausnitzer Str. 81"	"Klosterlausnitzer Str. 81"	"Klosterlausnitzer Str. 81"	"Klosterlausnitzer Str. 81"	"Klosterlausnitzer Str. 81"	"Klosterlausnitzer Str. 81"	"Klosterlausnitzer Str. 81"	"Klosterlausnitzer Str. 81"	"Klosterlausnitzer Str. 81"
!Sample_contact_city	"Eisenberg"	"Eisenberg"	"Eisenberg"	"Eisenberg"	"Eisenberg"	"Eisenberg"	"Eisenberg"	"Eisenberg"	"Eisenberg"	"Eisenberg"	"Eisenberg"	"Eisenberg"	"Eisenberg"	"Eisenberg"	"Eisenberg"	"Eisenberg"	"Eisenberg"	"Eisenberg"	"Eisenberg"	"Eisenberg"	"Eisenberg"	"Eisenberg"	"Eisenberg"	"Eisenberg"	"Eisenberg"	"Eisenberg"	"Eisenberg"	"Eisenberg"	"Eisenberg"	"Eisenberg"	"Eisenberg"	"Eisenberg"	"Eisenberg"
!Sample_contact_zip/postal_code	"07607"	"07607"	"07607"	"07607"	"07607"	"07607"	"07607"	"07607"	"07607"	"07607"	"07607"	"07607"	"07607"	"07607"	"07607"	"07607"	"07607"	"07607"	"07607"	"07607"	"07607"	"07607"	"07607"	"07607"	"07607"	"07607"	"07607"	"07607"	"07607"	"07607"	"07607"	"07607"	"07607"
!Sample_contact_country	"Germany"	"Germany"	"Germany"	"Germany"	"Germany"	"Germany"	"Germany"	"Germany"	"Germany"	"Germany"	"Germany"	"Germany"	"Germany"	"Germany"	"Germany"	"Germany"	"Germany"	"Germany"	"Germany"	"Germany"	"Germany"	"Germany"	"Germany"	"Germany"	"Germany"	"Germany"	"Germany"	"Germany"	"Germany"	"Germany"	"Germany"	"Germany"	"Germany"
!Sample_supplementary_file	"ftp://ftp.ncbi.nlm.nih.gov/geo/samples/GSM1337nnn/GSM1337304/suppl/GSM1337304_EB_125.CEL.gz"	"ftp://ftp.ncbi.nlm.nih.gov/geo/samples/GSM1337nnn/GSM1337305/suppl/GSM1337305_EB_184.CEL.gz"	"ftp://ftp.ncbi.nlm.nih.gov/geo/samples/GSM1337nnn/GSM1337306/suppl/GSM1337306_EB_188.CEL.gz"	"ftp://ftp.ncbi.nlm.nih.gov/geo/samples/GSM1337nnn/GSM1337307/suppl/GSM1337307_EB_228.CEL.gz"	"ftp://ftp.ncbi.nlm.nih.gov/geo/samples/GSM1337nnn/GSM1337308/suppl/GSM1337308_J_19.CEL.gz"	"ftp://ftp.ncbi.nlm.nih.gov/geo/samples/GSM1337nnn/GSM1337309/suppl/GSM1337309_NST_1.CEL.gz"	"ftp://ftp.ncbi.nlm.nih.gov/geo/samples/GSM1337nnn/GSM1337310/suppl/GSM1337310_J_2.CEL.gz"	"ftp://ftp.ncbi.nlm.nih.gov/geo/samples/GSM1337nnn/GSM1337311/suppl/GSM1337311_J_6.CEL.gz"	"ftp://ftp.ncbi.nlm.nih.gov/geo/samples/GSM1337nnn/GSM1337312/suppl/GSM1337312_J_7.CEL.gz"	"ftp://ftp.ncbi.nlm.nih.gov/geo/samples/GSM1337nnn/GSM1337313/suppl/GSM1337313_J_12.CEL.gz"	"ftp://ftp.ncbi.nlm.nih.gov/geo/samples/GSM1337nnn/GSM1337314/suppl/GSM1337314_EB_20.CEL.gz"	"ftp://ftp.ncbi.nlm.nih.gov/geo/samples/GSM1337nnn/GSM1337315/suppl/GSM1337315_EB_27.CEL.gz"	"ftp://ftp.ncbi.nlm.nih.gov/geo/samples/GSM1337nnn/GSM1337316/suppl/GSM1337316_EB_30.CEL.gz"	"ftp://ftp.ncbi.nlm.nih.gov/geo/samples/GSM1337nnn/GSM1337317/suppl/GSM1337317_EB_35.CEL.gz"	"ftp://ftp.ncbi.nlm.nih.gov/geo/samples/GSM1337nnn/GSM1337318/suppl/GSM1337318_EB_40.CEL.gz"	"ftp://ftp.ncbi.nlm.nih.gov/geo/samples/GSM1337nnn/GSM1337319/suppl/GSM1337319_EB_41.CEL.gz"	"ftp://ftp.ncbi.nlm.nih.gov/geo/samples/GSM1337nnn/GSM1337320/suppl/GSM1337320_EB_56.CEL.gz"	"ftp://ftp.ncbi.nlm.nih.gov/geo/samples/GSM1337nnn/GSM1337321/suppl/GSM1337321_EB_74.CEL.gz"	"ftp://ftp.ncbi.nlm.nih.gov/geo/samples/GSM1337nnn/GSM1337322/suppl/GSM1337322_EB_108.CEL.gz"	"ftp://ftp.ncbi.nlm.nih.gov/geo/samples/GSM1337nnn/GSM1337323/suppl/GSM1337323_EB_109.CEL.gz"	"ftp://ftp.ncbi.nlm.nih.gov/geo/samples/GSM1337nnn/GSM1337324/suppl/GSM1337324_EB_110.CEL.gz"	"ftp://ftp.ncbi.nlm.nih.gov/geo/samples/GSM1337nnn/GSM1337325/suppl/GSM1337325_EB_124.CEL.gz"	"ftp://ftp.ncbi.nlm.nih.gov/geo/samples/GSM1337nnn/GSM1337326/suppl/GSM1337326_EB_141.CEL.gz"	"ftp://ftp.ncbi.nlm.nih.gov/geo/samples/GSM1337nnn/GSM1337327/suppl/GSM1337327_EB_21.CEL.gz"	"ftp://ftp.ncbi.nlm.nih.gov/geo/samples/GSM1337nnn/GSM1337328/suppl/GSM1337328_EB_24.CEL.gz"	"ftp://ftp.ncbi.nlm.nih.gov/geo/samples/GSM1337nnn/GSM1337329/suppl/GSM1337329_EB_54.CEL.gz"	"ftp://ftp.ncbi.nlm.nih.gov/geo/samples/GSM1337nnn/GSM1337330/suppl/GSM1337330_EB_90.CEL.gz"	"ftp://ftp.ncbi.nlm.nih.gov/geo/samples/GSM1337nnn/GSM1337331/suppl/GSM1337331_EB_94.CEL.gz"	"ftp://ftp.ncbi.nlm.nih.gov/geo/samples/GSM1337nnn/GSM1337332/suppl/GSM1337332_EB_97.CEL.gz"	"ftp://ftp.ncbi.nlm.nih.gov/geo/samples/GSM1337nnn/GSM1337333/suppl/GSM1337333_EB_99.CEL.gz"	"ftp://ftp.ncbi.nlm.nih.gov/geo/samples/GSM1337nnn/GSM1337334/suppl/GSM1337334_EB_100.CEL.gz"	"ftp://ftp.ncbi.nlm.nih.gov/geo/samples/GSM1337nnn/GSM1337335/suppl/GSM1337335_EB_104.CEL.gz"	"ftp://ftp.ncbi.nlm.nih.gov/geo/samples/GSM1337nnn/GSM1337336/suppl/GSM1337336_EB_140.CEL.gz"
!Sample_data_row_count	"22283"	"22283"	"22283"	"22283"	"22283"	"22283"	"22283"	"22283"	"22283"	"22283"	"22283"	"22283"	"22283"	"22283"	"22283"	"22283"	"22283"	"22283"	"22283"	"22283"	"22283"	"22283"	"22283"	"22283"	"22283"	"22283"	"22283"	"22283"	"22283"	"22283"	"22283"	"22283"	"22283"
!series_matrix_table_begin
"ID_REF"	"GSM1337304"	"GSM1337305"	"GSM1337306"	"GSM1337307"	"GSM1337308"	"GSM1337309"	"GSM1337310"	"GSM1337311"	"GSM1337312"	"GSM1337313"	"GSM1337314"	"GSM1337315"	"GSM1337316"	"GSM1337317"	"GSM1337318"	"GSM1337319"	"GSM1337320"	"GSM1337321"	"GSM1337322"	"GSM1337323"	"GSM1337324"	"GSM1337325"	"GSM1337326"	"GSM1337327"	"GSM1337328"	"GSM1337329"	"GSM1337330"	"GSM1337331"	"GSM1337332"	"GSM1337333"	"GSM1337334"	"GSM1337335"	"GSM1337336"
"1007_s_at"	455.2	380.9	1045.9	267.2	403.2	300.7	458.9	474.2	461.8	491	496.4	535.5	533.5	461.1	451.4	346.9	424.3	443.8	400	460.6	447.3	363.8	518.9	639.4	436.6	532.3	447.1	498.4	355	497	668.9	559.7	739
"1053_at"	130.5	164.6	179.7	230.9	172.6	111.1	155.1	199.1	128.1	158.9	159	138.8	285.5	124.2	188.9	244.5	247.3	259.6	112.7	128.4	100	186.7	86	200.7	194.9	166.4	255.9	279.4	245.6	389.2	287.1	172	100.8
"117_at"	385	607.4	216.3	432.9	416.1	175.7	301.2	446.7	473.6	449.5	216.5	294.5	397.5	374.3	157.8	204.7	236.4	279.6	744.1	328.5	489.9	697	681.6	218.8	231.7	409.1	163.4	185.9	261.3	237.2	217.1	230.7	632.3
"121_at"	696.6	1049.8	1069.1	1226.6	1107.5	937.9	891.7	841.3	1174.5	941.8	1028.1	1270.8	1502.4	1512.8	809.5	1181.4	958.2	931.9	559.8	1091	845.7	1295.6	1122.6	1518.3	1017.3	924	902.6	876.2	829.5	1102.1	1507.3	898.8	1213
"1255_g_at"	27.9	38	54.1	60.5	58.9	33.4	57.6	39.8	40.6	52.2	106.9	44	92.1	69.9	18.9	45.6	52.1	18.4	60.4	133.2	81.1	41.6	46.9	340.2	412.7	38.8	61.1	34.5	93.4	42.4	190.3	135.5	371.5
"1294_at"	651.7	722.1	531.1	247.6	318.1	286.8	641	827	907.1	679.5	688.9	539.3	625.2	704.9	370.6	641.1	785.4	767.9	763	794.3	639.3	584	706.4	536.7	521.9	541.2	698	576.8	432.2	609.8	472.9	590.3	766.4
"1316_at"	101	78.7	96.6	80.3	95.2	99.2	62.1	94.1	120.2	159.1	106.1	119.2	132.9	111	66.1	110.5	55.4	91.5	108.3	68.7	110.3	106.3	134.3	140.5	81	65.3	68.3	103.4	84.9	75	117.9	86.7	111.2
"1320_at"	85.6	13.6	35.6	34	15.2	98.4	80.9	55.4	102.5	14.3	57	34.2	20.9	86.7	44.9	49.3	8.2	15.4	5.7	15.8	47.3	28.7	42.1	22.5	74.8	14.7	53.9	56.2	37	19.6	70	54.7	68.8
"1405_i_at"	360.9	207.4	30.5	10	495.6	24.5	212	240.9	222.9	86.3	1450.1	241.8	1443.9	1157	201.4	1356.2	1251.8	2367.7	1453.1	1188.6	49	673.4	890.5	135	232.5	253	754	78.1	59.1	149	101.5	265.2	126.1
"1431_at"	86.5	58.5	20.9	58.3	36	53	42.3	91.1	80	74.4	63.2	63.9	48.5	47.3	24.5	36.8	43.7	51.8	76	38.8	58.7	57.6	64.9	55.6	30.8	42	41.7	41.1	33.4	25.1	60.2	25.9	73.8
"1438_at"	103.7	32.8	78.2	26.9	59.3	28	167.3	95.6	117.1	59.1	28.9	113.6	155.2	89.2	105.6	108.3	97.6	117.8	64.7	137.8	135.1	79.8	231.5	146.6	88.4	90.1	77.9	29.3	49.8	81.6	105.4	499.6	101.3
"1487_at"	599.2	576.3	470.5	785.6	655.8	692.3	508.2	491.1	459.1	529.5	836.3	475.7	547.1	599.3	398.5	624.1	351.5	467.7	400.4	622.6	490.9	558.1	574.1	623.9	557.7	362.2	524.3	450.7	560.7	475.2	684	439.9	351.9
"1494_f_at"	213.2	246.1	263.5	289.1	322.8	119.6	128	181.1	160.7	218	330	174	239.6	184	177.2	125.1	93.7	152.2	83.6	238.9	170.7	171.3	204.8	241.1	184.1	149.1	128	267.3	55.1	207.8	247.2	139.5	136.7
"1598_g_at"	2618.9	5368.1	5635.1	924.9	1766.4	4550.5	5259.7	4083.6	2993	4150.5	5780.3	3942.6	3660.6	3525	5239.3	4259.3	6594.8	4419.5	4284.2	3417.6	4678.8	3717.9	6091.1	3199.2	2862.6	6318	6053.7	5795.4	4586.8	4639.6	4004.8	6497	4081.4
"160020_at"	3172.4	1267	855.4	830	727	1037.3	2290.1	1478	1207.9	1270.8	1091.8	936	841.6	581.3	529.1	855.6	596.5	683.4	628.8	907.4	918.8	716.4	1655.6	895.1	627	742.7	572.5	434.3	635.3	507.3	977.8	1094	998.3
"1729_at"	714.2	691.1	349.5	237.5	426.3	650.3	821.2	714.6	800.5	917.1	785.1	687.4	621.4	787.7	638.1	743.8	959.7	884.3	949	723.2	655.2	803.3	758.9	719.4	973.5	676.6	919	744.7	685.7	994.8	561.4	622	710.3
"1773_at"	146.8	127.5	146.5	126.9	164.1	172.5	179.7	159.6	179.7	144.3	123.3	139.2	163.6	95.8	109.7	90.2	65.7	141.1	56.5	132.3	92.4	75.7	169.3	153	100.5	71.5	118.2	113.4	103.9	137	108.5	137.8	179.9
"177_at"	192.4	227.8	183.5	55.5	113	118.3	157.6	183.3	190.2	214.4	172.9	171.6	200.7	109.3	116.3	166.4	65	144.4	169.1	191.3	171	154.3	197.1	158.3	187	153.4	186.4	181.3	74.4	187.8	136.6	140.3	141.1
"179_at"	448.6	680.4	488.1	558.8	609	342.5	496.4	551.8	445.8	510.9	602.9	541.6	508.7	405.3	584.1	485.4	371.7	284.4	282.5	494.3	494	478.5	524.3	523.8	616.4	390.5	351.2	382.6	375.2	687.3	644.7	542.3	486.2
"1861_at"	238.8	262.2	266.3	110	181.7	243.3	235.6	217.4	266.5	270.1	204.4	225.3	263	167	196.8	226.6	218.1	228.4	176.3	258	196.3	189.2	227.4	282.8	195.2	235.8	268.3	310.4	210.4	363.6	270.6	275.4	200.9
"200000_s_at"	1267.8	1064.2	1456.3	1147.9	1284.5	1411.3	1584.8	1722.3	1611.9	1391.2	1229.3	1537.2	1233.3	1290.4	2163.2	1236.6	1833.1	1624	1100.9	1467.3	1348.7	1220.7	1347.3	1362.1	1465.8	1704.1	1224.5	1574.2	1504.7	932.1	1231.4	1558	1659.6
"200001_at"	4970	6995.7	4324.8	4047.5	4600.8	6678.2	6835.1	7659	6351.1	6565.7	5569.6	5640.5	4378.7	4699	5393.2	5395.6	4757.5	5831.1	4294.1	4686	6355.4	4894.2	6465.4	5675.5	5972.3	7449.5	5445.3	5731.8	6806.1	6660.3	5488.2	5372.4	7093.5
"200002_at"	10449.6	10370.8	16033	8213.1	7860.2	12057.2	8698.5	7631.9	6965.8	8513.5	8456.4	8585.9	9425.6	8948	8686.9	8173.9	12245.8	9794.3	8051.6	11134.5	7919.6	8677.8	6016.6	6511.1	7242.4	9776.3	12462.9	9940.8	8625.7	13031.2	7826	7681.8	7565.2
"200003_s_at"	15626.9	14149.5	16298.2	10753	11271.5	9608.8	11588.5	10325	9529.8	10668.8	10371.1	8992.3	12135.7	11689.5	9232.9	10510.9	15811.7	12427.5	10632.2	13440.7	9862.7	9950.3	8439.6	8348.1	9310.8	12104.5	14453.3	10848.3	9608.7	15063.8	9495	9916.5	9748.1
"200004_at"	7032.6	6218.6	5746.9	7330	7838.3	5478.1	5945.6	5847.9	6214.5	5980.9	5491	5488.8	6323.5	6763.7	4629.8	6032.9	5933.5	6209.9	6012.5	5798.8	6217.2	6340.7	5655.5	5069.5	5112.3	4923.4	5463.9	4961.5	5464.4	4376.3	5915.5	5763.9	5589.9
"200005_at"	3340.4	3839.4	4112	3830.7	2734.4	4483.4	4356.1	3750	3534.4	3768.5	3293.4	3589.6	3582.9	3714.5	3886.9	3556	4229	4823.7	3268.5	2754.2	3675	2452.3	3009.9	3162.2	3805.3	4882.1	5126.1	4565.8	4034.9	3955.9	3317.6	3507.8	3767.8
"200006_at"	6400.4	6026.3	8971.9	6420.6	6290.4	6168.7	5439.7	5063.2	5184.5	5050.3	7432	6861.2	7797.1	8292.1	6297.6	6373.2	8035.9	6791.8	6030.4	7033.7	7043	6566.7	4872.7	7357.6	6727.8	6179.5	9351.1	7649.5	7026.3	11645.7	6203.5	6444.4	5761.4
"200007_at"	6779.2	7655.7	8567	5943.6	6025.7	6514	7187.4	4804	4597.3	6208.1	5183.7	5774.8	5059.6	4430.1	5168.9	5040.5	5100.7	5169.6	5401.2	5364.3	5922.8	5241.3	5703.8	5177.6	5230.6	5803.2	7292.8	6097.7	4905.8	7654.6	5371.1	5321.8	5191.9
"200008_s_at"	2204	2056.2	2226.8	2307.4	2050.2	2839	2392.5	2005.2	1738.8	2761.6	2138.2	2585.6	1787.7	1713.2	3186	2730.5	2591.7	3510.2	2155.7	2836.9	2551.2	2550.4	2815.7	2387.4	2044.4	3458.5	2908.5	2388.3	3351.4	2514.5	2389.4	2901.6	2247.4
"200009_at"	6168.4	6977.7	6936.3	5889.7	5338.2	7542.9	7118	6352.1	5923	6776.4	7081.5	5605.2	6190.4	7196.8	5810.8	6308.8	7851.3	7225.9	6535.5	6110.9	6478.3	6206.6	6971.1	5887.1	6939.6	6908.8	6836.3	5746	6794.3	6040.4	5683.4	6127.8	6929.9
"200010_at"	10239.3	11602.4	14209.6	10781.3	8177.7	11100.4	9691.9	9819.2	9300.1	10375.9	9448.3	8347.8	8473	9686.6	8104	8613	11665.1	9044.3	8182.8	10805.5	8829.1	9394.2	7066.7	8137.4	7954.7	7976	10922.6	8920.6	6442.2	10965.1	7744.6	8577	9765.7
"200011_s_at"	2159.1	2432.4	1913.3	1880	1812.2	2160.5	2900.1	2192.6	2104.8	1938	2678.7	2603.7	2845.8	2996.7	2829.5	2540.5	2433.3	2481.8	1816	2037.9	2355.5	2457	1936.2	2466.2	2896.4	3400.8	1869.6	2247.4	2979.3	1972.7	3040.2	2522.9	2667.1
"200012_x_at"	12744.6	14949.3	19608.9	10382	10342.3	16041.3	12237.4	11964.4	12457	13061.4	9486.9	8998	9482.3	10401.3	9921.1	8853.7	13284.5	11196.9	8967.1	11419.3	9521.4	11374.9	9790.5	8051	10253.7	13277.9	13105	10098.3	9352.4	13861.3	9163	8395.6	12193.4
"200013_at"	9916.2	9617.5	15187.2	10370.7	9158.4	10114.4	8591.4	8476.9	7200.5	6725.8	6545	8023.3	8311	7499	8595.3	7330.4	10993.7	9205.7	7126.4	9758.5	7767.9	8228.4	5708.2	6416.6	8535	10246.7	12206.4	10679.7	7705.1	14053.6	8152.5	7505.4	9081.9
"200014_s_at"	1996.2	1771.2	2420.8	2681.3	2592.6	1109.8	1182.6	1134.8	1128.2	1128.9	1673.6	1623.3	1815.3	2015.3	1419.8	1490.7	1777.6	1557	1721.2	1546.4	1597.3	1393.2	1229.6	1356.3	1463.4	1114.2	2094.7	1234.2	1436.8	2223.7	1415	1519.4	1118
"200015_s_at"	4432.2	5387.6	4961.9	3200	4132.4	3685.8	4628.8	3222	3258.7	3372.3	5923.4	5718.4	5703.2	6411.2	5111.6	4326.8	4352.1	4186.5	3990.9	4379.5	5156.6	5214.7	3435.8	4701.9	5111	5063	3974.9	6142.3	4670.2	4101.5	4919.3	5653.2	3404.1
"200016_x_at"	11954.3	9810.3	13062.2	12249.8	10385.4	10508.4	8914.7	8917.5	8876.8	8848.6	7067.6	7355.8	8248.6	8838.8	7489.3	7645.1	9821	7475.8	7515.7	7634.4	8624.5	7102.7	8657	6783.5	7632.2	8072.3	9354.8	7176.5	7194.7	9817.9	7213.8	7454.4	8670.3
"200017_at"	10059.1	12562.5	16853.4	10368	10856.8	8167	6407.7	5862.4	6460.2	5588.3	8119	9018.4	10270.2	10503.7	8140	8431.8	9920	9195.6	7935.3	10548.9	9211.4	9681.9	6627.6	6850.9	7918.1	9152	11132.2	8770	8055.8	13067	8628.3	8082.3	7280.1
"200018_at"	16467.1	16438.2	18267	13931.9	13393	16161.5	14822	13579	14363	12805.5	10670.9	9512.9	11082.5	11415.6	9222.1	10280.5	12742.7	11570.3	10811.3	12593.4	11323.9	12371.6	11560.2	9093.5	9794.1	12509.6	12848.4	10773.1	10725.9	13688.3	11166.1	9473.8	13853.1
"200019_s_at"	8375.1	12837.9	13781.1	10161.1	8981.8	11587.7	9138.5	10235	9162.4	10494.2	10307.3	10558.9	11014.9	11066.4	9800	9416.7	14992.1	10918.6	9284.1	11408.2	8617.1	8766.8	7474.5	8871.6	9498.2	10545.7	15273.6	12779.5	9054	15279.3	10266	8487.8	10234.7
"200020_at"	2090.4	1892.1	1614.3	2148.7	1548.5	2349	1897	1645.8	1628.3	1933.6	2042.3	1982.8	2079.6	2805.9	2219.7	2028.2	2752.5	2383.5	2121.9	1870.6	2319.8	2095.9	2232.9	1594.4	2049.4	1552.1	1593.8	1815.1	2150.9	1301	1744.1	2066.4	1819.1
"200021_at"	15706.8	18955.1	10258.3	15721	14303.2	11088.1	15731	13641.2	14325.3	16116	13087.1	8379.9	11461.2	13423.1	9551.4	12223.4	12972.6	13796.7	12059.3	14517.9	12390	14118.8	15662.4	9967.1	10914.5	9678.8	9378.3	8094	11823.6	12739.3	12056.2	9805.4	15910.5
"200022_at"	6634.6	9126	13190.5	8770.5	7432.8	8785.8	8578.6	6877.5	6227.6	7537.2	8895.1	8385.4	10275	7805.7	8210.6	9010.2	11907.3	8953.3	7352.8	10806.9	6839.8	6870.9	4319.8	7670.9	7212.5	8955.9	13080.3	10750.9	6870.1	10625.7	9552	7737.4	7892
"200023_s_at"	4687.1	4295.2	6397	2817.6	3249.7	4349.1	4404.5	3957.3	3803.7	3863.9	3982	4593	4772.4	3230	3909.8	4478.7	4812	3745.9	4004.3	3721.2	3628.2	2940	2981.7	3522.1	3915	3916.3	5666.5	4961.3	3396.8	5535.8	3025.3	3951.6	3908.8
"200024_at"	9385.3	9132.5	13791.2	9031.4	7920.2	10349.3	5866.3	8554.9	7723.2	13636.8	3687.5	6337.3	5195.7	3660.7	6958.5	6041.2	8257.9	5878.3	5893.1	6136.3	6340.6	6719.7	7077	4350.6	5825.8	7590	10175.6	8031.8	7079.2	10944.3	5696.9	5702.8	8832
"200025_s_at"	13875.9	12892.4	17840.4	11446.3	10363.3	15093	12938.7	10754.9	11335.7	12766.1	9668.7	9278.4	10717.1	10724	10069.5	9274.3	11802.2	10592.8	9853	11899.3	9861.6	9853.7	9816.3	8446.9	9494.4	11230.5	12057.9	10041.5	10035.7	14135.5	9005.5	8585.3	10903.9
"200026_at"	17936.2	19621.4	23026.3	15477.3	12419.7	20883.5	16979.9	17277.8	17007.2	18389.3	11786.2	10893.4	11497.8	13969.9	10234.1	11270	16422	12866.1	13718.9	14736.3	14417.9	13515	12783.3	11035.3	12212.9	12958.4	15405.7	11980	10818.4	16336.2	10673.8	8788.1	17672.2
"200027_at"	3280.3	2899.4	3095.3	3383.1	4158.6	3571	3501.1	2414.9	2564.9	2643.1	4287.9	3824.7	4418.5	4782.6	3030.6	3415.7	3289.4	3525.2	3762.8	3477.2	3506.4	3697.5	2850.9	3932.6	3638.3	2724.3	3133.8	3166.9	3399.9	2769.5	3670.7	3250.8	3111.4
"200028_s_at"	2492	3055.9	2597.6	3533.1	3085.2	4166.9	3572.8	2838.6	2502.6	2725.3	4136.5	2817.3	3715.1	4085.4	3257.5	3216.1	4583.6	3650.2	3410.2	3392.3	3055.5	3817.7	2394.6	2859.5	3387.5	3342	3290.6	3087.9	3937.3	2809.1	1631.6	2839.6	3742.9
"200029_at"	15313.8	14196.3	16245.3	12750.1	10689.4	15201.5	16041.4	13242.2	13114.1	15174.5	9672.5	9004	10169.9	9758.3	9993.5	9383.8	13390.4	11576.8	10368.8	11535.8	10131.7	9307.3	12832.3	8692.3	10469.6	12074.5	14191.5	11099.6	10291.5	13658	9853.8	9166	12647.9
"200030_s_at"	6738.1	7579.8	8139.8	7774.8	6280.7	9641.7	9299.2	8569.4	8769.3	9877.6	6720	5846.1	5607.6	5971.4	7354.2	6781.5	8309.7	8004.7	6313.7	7262.7	7002.9	7570.8	7874.3	6131.7	7216.3	8449.9	7777	7261.1	8039.2	8661.3	6729.5	6465.3	9341.9
"200031_s_at"	17961.3	18378.9	20912.2	13705.4	13568.4	16329.4	13635.9	14628.4	14061.4	15760.2	11770.9	12133.4	12168.5	12191.8	11659.3	12021.8	16360.4	14442.4	11574.4	16021.8	12617.4	12963.3	11700.2	10221.7	12252.6	14304.3	16285	14064.5	12457.4	16897.2	13148.2	11714.7	14198.4
"200032_s_at"	17770	20681.8	23856.4	16476.6	14795.2	18053	14961.5	14441.3	14332.2	14877.9	11127.9	9692.1	12179.5	11166.1	10127.6	11676.3	13809.3	12650.3	12284.5	13775.8	12046.2	12606.1	12675.1	10153.8	10835.2	11759.5	14688	10837.4	10650.6	14750.4	9966.5	8881.5	14626.7
"200033_at"	7382.2	6633.2	6869.8	6768	8211	4601.7	4502.8	5684.2	6512.3	5129.1	3422.3	4223.9	5186.7	5241.3	3494.1	4584.4	5354.8	4200.9	6658.9	6290.1	6070.8	6825.7	4899.3	3903.1	3576.6	3855.6	4420	3170.4	3613	5093	4324.3	3869.1	5059
"200034_s_at"	9763.6	8983.5	11435.3	7907.8	7487.3	7767.6	7371.3	6895.5	6695.3	7571.7	5689.8	5636.8	7196.5	6189.6	6242.5	6688.8	8973.3	7369.4	7069.2	8048.5	6683.4	6361.4	5869.7	5198.5	5703.8	6707.1	9315.9	7079.2	5842.5	9292.4	6490.1	5994.6	6604.6
"200035_at"	1498.2	1093.7	1099.6	1191	991.4	1789.2	1789.2	2146.7	1974	2002.9	1488.4	1356.5	1611.6	1851.4	1563.1	1769.6	2405.9	1351.9	1394.5	1378.6	1558.4	1732.1	1795.9	1165.2	1766.1	1374.5	977.4	1032.6	1752.9	826.6	1230.2	1112	2117
"200036_s_at"	11254.4	10670.4	13694.1	8634.1	7315.6	10456.2	6619.3	7913	7066.1	9271.1	7867.9	7885.3	7447.1	6574.8	8087.3	9323.3	11566.6	10305.3	7907.3	9975	7016.5	7771.8	6208.7	8126.3	8236	10795.7	13234.5	10803.7	8736.5	11294.9	8290.9	8290.4	8175.5
"200037_s_at"	2869.7	2473.9	2691.5	2735.1	3125	2440.6	1720.1	1566.5	1985.4	1922	1653.4	2058	2527.4	2417.5	1693.8	2100	1832	1827.6	2366.3	1883.6	2552	2001.1	1969.2	1745.2	2065.2	1661	1942.6	1705.2	1786.3	2643.6	2054.6	1922.6	1933.1
"200038_s_at"	13203.6	11666.1	16772.5	10931.5	10321.8	12869.9	9962.1	9876.2	9504.8	11109.5	7732.7	8334.2	9138	8150.5	8121.9	8286.4	9511	8926.2	8564.7	10025.4	8928.2	8992.7	8518.9	7293.4	7899	10316.7	11397.7	9554.8	7726.8	13073.1	9051.5	8330	9556.6
"200039_s_at"	2177.6	1931.4	2303.4	2129.7	2400.1	1994	2429.7	2147.8	2183.2	2419.1	3762.9	2048.2	2754.3	3202.8	2332.1	2657.8	2495.5	2903.1	2268.2	2584	2016.1	2383.7	2479.3	2257.2	2777.1	2569.9	2668.4	2407.6	2950.8	3214.4	2112.2	2369.1	2218.2
"200040_at"	2608.4	2517.8	2945.7	1507.9	2034.7	2408	2928.9	2345.8	2167.3	2602.7	2972.3	2906.4	2783.1	3140.8	2722	2930.5	3492.4	3035.1	2389.8	2006.8	2595.1	2460.6	2490.6	2646.1	3040.4	2661.5	2269.6	2394.9	2856.7	1971.5	2629.3	2908	2622.6
"200041_s_at"	5050.7	3861.3	4105.1	4983.7	4326.8	3859.4	4314.8	5209.2	5098.9	4099.9	2884.4	2232.7	2934.5	3385.7	3380.5	2038.2	2548.6	2634.9	2607.7	3341.2	4325.2	2878.7	4309	2493.2	2770.4	2923.8	3251.8	3349.7	2764.6	3195.4	2705.3	2712.7	4521.5
"200042_at"	1178.9	1255.4	1196	1079.7	1171.6	1402.1	1060.6	1092.3	973.3	1062.6	1421.8	1386.4	1346.1	982.4	1422.7	1283.6	1545.7	1728.5	1119.6	1319.1	1236.2	932.9	1174.2	1456.6	1299.7	1883.4	1799.1	2031.8	1845.4	1837.3	1567.4	1986.9	1127.6
"200043_at"	4346.2	3979.6	5060.8	5237.9	5839.1	3321.6	3644.4	2967.7	2678.2	3064.7	4072.3	4007.4	4533.3	5108.5	3274.4	4028.8	3748.1	3025.1	3348.8	4458	4283.8	4418.7	2669.3	3517.3	3780.9	3740.4	3988.5	3601.2	4325.3	6661.5	4561.2	3846.9	3400.8
"200044_at"	1819.7	1630.5	1548.7	2287.6	1989.5	1314.8	1354.8	1498.4	1360.9	1432.2	1378.8	1294.7	1599.5	1522.9	1302	1701.4	2154.6	2099.9	2192.3	1800.6	1484.7	1798.7	1641.6	1342	1487.3	1573.2	2190.3	1579.2	1844.9	2490.7	1586.7	1642.7	1545.9
"200045_at"	1373.6	1394.6	1034.8	2457.9	1709.4	1792.3	1105	1197.9	1316.7	1467.3	2057.1	1658.9	1889.8	1787.7	1389.4	1545.8	1616.6	1682.8	1116.2	1285.9	1243	1421	1512.8	1846.2	1538	1185.9	1169.1	1465	1376	850	1326.2	1382.1	1096.5
"200046_at"	3311.1	3422.2	3877.5	2353.3	2887.7	3284.9	3266.7	3124	2819.8	3153.2	2913.3	3456.7	2765.3	3180.3	3601.7	3370.8	2802.1	3390.5	3081.6	3539.7	3772.1	2990.8	3642.3	2738.3	3654.4	3680	4482.5	4107.8	4514.7	6290.5	3818.9	3937.3	3431.3
"200047_s_at"	2012.3	1659.1	1799	2079.2	2373.4	1609	919.2	830.9	947	887.7	1591.3	1744.3	2147.4	2093.1	1126.6	1401	1173.4	1238.8	1723.9	1318.3	1666.2	1180.4	1060.6	1392	1381.5	1086.8	1365.1	1481.7	1043.7	1611.7	1586.2	1430.5	930.1
"200048_s_at"	3411.8	3131.3	3170.2	2298.8	3238.7	3048.5	2600.4	2285.1	2317.4	2302.4	3141	4141.8	4269.8	3962.9	3290.2	3555	4162.1	3371.5	3352.7	4590.7	3452.1	3987.7	2207	3319.4	3872.7	2747.8	5290.5	4022.3	3756.5	6666.8	3468	3735.9	2384.9
"200049_at"	499.8	635.7	499.2	419.2	453.6	488.4	514.6	535.8	498.9	468.3	746.9	824.6	736	630.1	896.7	548.3	534.5	556.7	649.1	552.3	767.9	470.8	422.5	732	721.2	632.9	497.9	614.6	488.2	418.9	692.1	719.9	588.2
"200050_at"	1036.8	1288.8	794.3	1182.6	1379.4	622.8	541.6	732.9	975	523.6	624.6	1018	972.2	873	696	1016.4	1080	997.3	1066	741.4	926.9	799.8	814.4	792.5	955.9	542.4	592.1	1049.1	684.8	583.2	754.3	832.5	548.7
"200051_at"	373.7	420	504.9	459.1	396.9	599.9	552.9	468.2	497.7	459.8	570.9	408	490.4	492.4	452	437.9	715.4	478.1	512.4	514.3	366.4	377.3	206.8	498.2	481.6	605.7	515.7	473.7	591.2	368.8	426	387.4	416.6
"200052_s_at"	1053	873.5	930	1896.7	1631.8	839.3	513.7	694.2	592.9	888.1	1019	1342.5	1290.1	1022.2	1114.8	1368.3	1441.4	1197.2	846.6	1200	1040.9	1147.2	843.6	1197.1	1073.4	1056.6	1590.8	1218.4	1475.9	1506.8	1410.8	1576.1	683.3
"200053_at"	1073	1309.9	1139.4	967.1	810.8	1508.7	1543.7	1160.5	1276.3	1145.6	1574.3	1181.8	1177.6	1384.9	1418.9	1206.5	1768.3	1545.8	953.8	1786.6	1127.7	1409.9	1371.8	1215.2	1601.8	1592.1	2015.1	1542.1	1380.8	2103.8	1734.1	1076.1	1167
"200054_at"	477.8	389.2	421.4	1369.9	1025.4	635.8	312	327.3	310.6	497.7	564.4	418.2	506.2	571	482.4	499.4	565.5	374.7	553.3	461.3	405.4	395.5	350.7	475.6	411.3	366.9	737.1	501.4	505.4	493.5	480.2	351.3	287.9
"200055_at"	2560.3	2043.6	2380	2408.8	1774.5	2590.8	2800.5	2007.5	1790.6	2225.1	2864.2	2181.5	2671.6	2439.5	2582.4	2597.2	3037.3	3153.8	2781.2	2712.7	1564.7	2226.1	2061.6	2714.1	2727.2	3032.9	4058.1	2892	3286	4109.7	2808	2763.1	2570
"200056_s_at"	359.1	427.2	548.4	476.9	634.1	289.4	156.7	231.8	167.3	174.9	324	469.3	489.5	488.4	427.8	328.6	393.5	388.6	446.8	331	435.2	426.7	223.9	403.6	420.1	308.1	669.6	533	366.5	991.6	535.4	399.1	283.3
"200057_s_at"	5047.6	5506	5168.1	4703.8	4308.1	6223.5	5021.7	6130.3	5913.2	5873.5	4862.7	4719	5146.7	5004	4914.4	5315.7	5719.4	5281.7	4953	5166.1	5482.2	4659.5	5098.4	4886.2	5124.3	4990	5163.6	5233.3	4353	4158.7	4453.4	4624.8	5615.7
"200058_s_at"	1694.1	1967.2	1502.9	1376.8	1355.3	2303.3	2073.4	1906.3	2437	1442.5	1720.2	1771.3	2010.3	2117.4	1784.8	1628.2	2241.1	1941.2	2057.1	1707.1	2002.4	1586.4	1635.3	1547.5	1684.1	2260	1499.3	1534.4	2170.5	1255.2	1698.1	1813.8	1864.5
"200059_s_at"	8112.4	9017.9	8917	9066.3	8221.8	7218.3	7339.3	8187.6	8425.9	8040.5	5826.4	6325.5	6533.6	7195.5	6562.2	7301.5	7040	7281.4	7767.9	7514.9	7890.4	8037.5	8596.7	5315.7	7060	7467.7	7809.5	5494.1	7232.6	9563.4	7457.4	5539.4	9102.1
"200060_s_at"	1858.6	1634	1671.2	2806.3	2436.6	1520.6	1279.4	1349.1	1292.7	1153.5	1933	1766.9	1936.3	2183.4	1701.1	1465.6	1662.5	1472.5	1452.1	1640.6	1628	1531.7	1186.5	1432.5	1582.4	1528.9	1400.4	1606.5	1660.5	1562	1830	1705.2	1194.5
"200061_s_at"	15184.2	15691.8	18550.2	12933.7	11097.3	17029.8	17824.2	14619.2	15366.9	17746.5	12022.3	9824.6	11476.1	13029.3	10479.6	11223.6	14187.2	11395.5	10749.4	14466.2	12196.2	13506.2	12200	9616.8	11711.3	13790	13717.1	10703.9	11319.7	13890.7	9820.6	9786.3	15698.3
"200062_s_at"	17125.7	21845.1	24621.2	16266.5	14468.1	21085.4	16979.5	17252.6	16474.3	18229.9	12657.7	11671.8	13266.4	12950.4	12174	12585.3	17135.9	14805.3	12869.9	16975.2	13440.2	13903.3	13186.4	10995.3	12879.6	15265.1	17587.2	14333.8	13023	18569.4	12767.1	10880.7	16859.3
"200063_s_at"	8725.6	6675.6	10413.1	10542.8	9688.6	7880.2	5780	6110.9	6407.1	5491.6	4156.8	4973.8	5739.2	5427.6	4373	5221.4	6697.9	5644.9	5941.7	5524.5	5860.6	4905.6	5526.1	4181.8	4146.2	5413.3	7035.1	5071.3	5085.8	6738.4	5360	5127.7	6386
"200064_at"	6581.2	4766.9	8901	14242.9	10575.5	9804.4	8073.1	7441.9	7986.7	7895.3	7822	6908	6490.8	7043.2	7945.5	6134.1	7686.2	6764.9	5803.6	7857.3	8526.2	5485.2	7426.6	6980	7404	8635.1	7080.9	7873	6863.1	7069.6	6530.8	7543.9	7169.9
"200065_s_at"	6147.3	6248.6	5193.7	7702.2	6901.1	6489.8	6576.8	6039.3	5949.1	5723.2	6824.4	5520.9	6297	6057.3	6888.6	6670.7	6311.9	6113.9	6342.7	5992.5	5753.6	5710.7	6346.5	5942.5	6422.7	5730.7	6615	5838.8	6835.9	6132.9	5796.2	5431.6	5945.4
"200066_at"	925.6	1483.1	1258.2	837.8	954.2	1382.1	1228.3	1123.6	1019.7	951.5	1093.3	1346.6	1381.9	1098.2	1323.6	1209	1595.1	1219.6	1082.3	1017	1065.2	902.4	1121.7	1039.5	895.8	1279.2	1243.8	1528.8	798.7	1148.9	1114	1185.1	1175.6
"200067_x_at"	3309.4	3044.9	4081.4	2132.9	3727.1	3715.7	2074.8	2947.5	2504.1	2910.7	4178.7	3621.4	3793.7	3573.6	3827.4	3410.7	3872.6	3510.6	3851.7	3503.2	3395.1	3537.5	2830.3	3978.5	3765.1	3414.1	4852	4864.4	3476.6	5155.7	4119.6	3973.6	3236.2
"200068_s_at"	6235.3	6396	7533.9	6532.1	7001.1	8975.4	7986.8	7098.9	7149	5818	5749	5773.6	5819.8	5985.7	6200.6	6419.7	7021.2	6965.2	6453.8	7160.4	6520.7	7357.9	6538.7	6307.4	7038	8419.3	5185.2	5442.4	7881	4744.5	6779.5	6909.2	8368.7
"200069_at"	417.6	286.3	378.1	616.2	560.3	440.7	305	292.1	310.1	393.3	434.9	656.2	640.8	594.5	641.8	423.4	397.3	391.1	541.6	489.1	547	534	381.2	394.8	588.3	339.1	359.9	548.5	331.2	262.4	384.7	401.7	378.3
"200070_at"	243.9	646	514	378.9	424.5	708.5	612.9	552.3	741.4	529.7	418.8	511.4	550.5	423.9	668.3	383.5	612.8	443.5	582.5	318.6	558.6	341.3	530.8	371.1	603	599.8	497.1	418.8	679.2	961.3	492.7	325.1	615.3
"200071_at"	1037.8	877.3	1098.6	1396.8	1419.2	954.4	620.2	598	596.1	577.8	698	1031.5	987.2	888.7	909.4	755.1	750.5	703.7	927	724.1	1037.1	848.4	626.6	771.4	820.8	554.9	825.7	967.8	659.2	754.1	831	926.8	690.5
"200072_s_at"	2024.4	2412.6	1564.6	3302.8	2571.1	1884.4	1678.2	1959.5	1798.6	1897.9	2232.7	1815.5	2168.6	2471.6	2388.2	2301.5	3734.9	2374.2	2057.2	2280.7	1881.1	1645.6	1912.7	1805.5	2245.4	2059.7	1717.3	1881.9	2498	1427	1983	2087.5	1887.4
"200073_s_at"	2623.3	2460.4	2065.4	2991.7	3018.3	839.9	1067.1	1007	925.2	1008.1	1078.4	1189.8	1681.4	1314.7	1110.9	1427.8	1856.3	1503.9	1553.6	1167.5	1306.1	1150.6	1208.1	1244.6	1112.2	1230.4	1766.6	1428.7	1378.8	1409.3	1236	1318	1065.7
"200074_s_at"	4550.8	5525.3	8039.9	5502.5	3688.2	6805.8	5663	5402.4	4695.3	5419.9	4169.2	5766.7	4570.5	4440	7118	4230.3	6986.5	5241	3667	5060.7	5573.5	4265.7	4043.4	4040.1	6070.1	6946.7	7562.9	7236.1	5338.2	8808	4629.2	5199.4	4996.8
"200075_s_at"	2701.1	2563.7	2295.6	1236.9	1933.8	2410.4	2920.1	1599.7	2022.3	1644.5	2455.3	2232.2	2163.3	2591.4	2319.4	2403.4	2003.1	2063.7	1942.4	1961.9	2334.5	2093.7	1295.2	2099.9	2564.6	3161	3330.3	2681.8	2934.7	5580	2130.1	2163.8	1453.3
"200076_s_at"	728	1187.2	767.4	843	705.9	1065.1	1380.7	1024.4	995.7	1252.6	1102.8	895.9	1058.5	852	1342.8	968.6	1385.3	1276.6	1035.3	992.5	887.8	1074.4	974.3	1177.8	1114.7	1584.6	1560	1342.8	1548.8	1383.8	1193.8	1254.2	1083.6
"200077_s_at"	9823.6	11727.7	10311.2	9668	8998.9	11277.5	10197.9	9835.7	10418.4	9590.2	8216.7	6424.2	7588.1	9035.2	6702.1	8460.3	9789.4	8738.2	8681.1	9774.3	8124.8	10414.5	10229.6	6896.3	7968.7	8498.2	9714.8	7179	8716.1	11595.7	8505.9	6734.3	11323.4
"200078_s_at"	1718.3	2220.4	1343.3	2769.5	1999.8	1880	1746.5	1815.5	1590.6	2199.6	2273.3	1596.7	2380.4	2644.5	1413.2	2592.3	2788.7	2615	2575.4	2637	2084	2815.4	1889.5	2355.2	2471.6	2174	3396.3	1874.9	3381.8	4155.1	2726.9	2034.1	2667.6
"200079_s_at"	2333.2	2309.7	2522.3	3915.6	3570.7	3080.4	2940.6	2505.3	2193.4	2487.9	4058.5	2470	3081.8	3153.1	3184.8	3317.6	3582.8	3575.8	2956	2848.2	2313	3039.8	2783.7	2574.9	2850.4	3528.7	3369.2	3602.1	3473.1	2760.9	2742.8	2778.7	2606.5
"200080_s_at"	7966.1	6633.5	6395.3	8677.3	6938.2	4663.7	5901	5686.5	5072.1	4656.3	3285.8	3937.8	5471.4	4678.4	2812.5	5450.1	5574.4	4340.8	5586.5	4035.9	4622.4	4609.2	5003	3520.9	3022.4	5441.7	6570.8	3377.2	5808.1	6269.8	4586.6	3892.8	4734.4
"200081_s_at"	14608.7	15943.8	18223	12741	10837.4	14886	12102.7	12844.7	12282.3	14489.6	8878.5	9449.4	10024.1	9692.8	10195.6	10688.1	14389.2	11619.8	9520.1	10774.4	9792.7	9507.8	11304.8	8144.5	9394.4	12933.9	14860.8	10799.6	10822.2	14578.9	9637.9	9416	11698.7
"200082_s_at"	10613.1	9174.1	12623.8	9791	7903.2	10451	9344.1	8029.1	5932.6	9205	5982.6	6393.2	6867.3	7176	7280.7	7906.9	10428.2	8005.6	7318	7935.5	7444.6	8090.1	7111.3	5079.8	6401.9	7406.4	10463.1	7575.3	6751.5	10795.1	5447.6	6357.3	6658.7
"200083_at"	1622.4	1682.9	1458.7	1211.1	1413.1	989.1	1837.1	1614.2	1580.9	1668.4	1543.4	1511.1	1962.8	1354.5	1517.9	1480.6	1538.7	1599.4	1191.6	1463.5	1236	1333.7	1375.9	1642.6	1500.3	1774	1232	1431.3	1586.7	1005.9	2074	1791.7	1637.7
"200084_at"	3094	3142.2	4319.7	2828.9	3355.2	3394.1	2809.6	2852.6	2737.1	2504.9	2610.4	3619.2	3804.6	3074.3	2706.7	3137.4	3307.7	3210.4	3369	2824.7	2985.6	2896.2	2609.5	2918	2897.6	3340.7	3896.2	3591.7	3398.1	4283	3661.9	3595.6	2578.1
"200085_s_at"	1849.6	2778.3	2423.1	1433.1	1780.7	2390.8	2227.5	2019.8	1880.4	1911.1	1715.1	1696	1990.9	2251.2	2091.1	2196.4	3032.5	2362.1	2323.7	2437.3	1956.1	2204.1	1556.2	1749.9	2395.9	2575.7	4446.2	3147.6	2895.8	5351.1	2262.3	2079.6	2092.8
"200086_s_at"	3427	3431.9	4718.7	2175.4	2396.4	3797.6	4035.9	3434.8	3141.5	2430.7	2984.2	2839.4	3390.9	3702.1	3067.2	3531.1	4395.1	3964.8	3169.9	3234.8	2905.6	3159.6	2769.3	2583.8	3106.2	3942.2	5408.6	3647	3661.1	5752.5	2881.6	2814.2	3206.7
"200087_s_at"	4238.3	4352.7	4817.8	4373.2	5005.3	3153.6	3606.6	2206.9	2533.9	2274.1	3574.5	3251.4	4009.7	3883	2999.3	3947.1	3778.5	3686.9	4957.3	3627.4	3330.8	4336.8	3556	3774.7	3062	3476.6	4202	3251.2	3964.4	4844.4	3998.1	3731.1	2526
"200088_x_at"	17218.3	18346.6	21905.8	13563.5	12425.8	17767.4	14970.3	13545.8	12983.4	15392.2	13598.6	11743.4	14076.9	13281.4	13386.3	13283.2	17568.5	14674.7	13189.7	17026.9	12505.9	13218.4	11571.1	12380.8	14372.1	18600.4	18846.6	14701.7	13021.1	17183	13796.2	12547.9	14937.7
"200089_s_at"	7275.3	6558.2	9106.3	6839.4	6342.1	6493.1	6063.2	5316.2	5264.2	5485.9	4412.9	5042.2	5819.8	5404.3	4852.1	5114.4	6781.1	5047.7	5117.8	4817.2	5363.3	4611.3	4664.1	4726.9	4911.4	5459.4	7970	5871.6	4835.5	7004.6	5077.8	4861.1	5145.4
"200090_at"	2668.3	2411.1	3684.4	2556.7	2768.8	2668.1	2737.2	2374.7	2447.6	2033.3	2399.3	2630.5	2945.6	2820.1	3063	2501	3035	2771.5	3906.4	2648.5	3064.9	2516.8	2087	2166	2796	2697.6	3598.9	3548.4	2773.9	4017.2	2613	2464.5	2490
"200091_s_at"	6929.5	7560.5	9067.2	5230.3	6114.6	4031.4	3323.5	3844	3799.8	3586	3810.7	4495.5	5301.9	4783	3515.8	4869.3	5056.7	4022.1	5006.9	4689.9	4377.8	3964.4	3307.4	3684.8	3672.3	3775.9	6777.2	4229.1	3943.8	7066.9	4230.5	4040.9	3757.8
"200092_s_at"	11514.4	12883.3	15573.9	8661.1	9348.4	8788.6	8293.5	6999	7258.9	6996.9	7652.3	7410	8916	8303.3	6931.3	7719.1	9723.3	7510.1	7644.9	8693.4	7748	7922.6	6574.5	6304.9	6833	9062.7	11117.7	8332	7144.4	12838.1	6869.3	7777	7579.2
"200093_s_at"	2216.3	2209.4	2457.3	1565.5	1722.5	1724.1	1265.5	1294.3	972.6	1482.1	1577.6	2021.7	1704.9	1977.9	1900.7	1858.4	2332.9	1828	1961.5	2056.2	1577.2	2036.9	1164.6	1414.2	1556.7	1506.8	2811.2	2470.8	1436.7	4026.2	1798.8	1526.3	1744.6
"200094_s_at"	9247	8148.9	13074	7415.6	6596.7	10113.4	11731.3	8846.7	8911.1	7834.1	6481.2	6298.7	6302	5609.1	6839.2	6561.6	6709.1	6332.4	6163.1	5401.5	6224.2	4574.3	6717.1	6272.7	5867	7642.2	8012.8	6589.7	5849.7	5825.2	5508.6	6251.2	8051.2
"200095_x_at"	21816.3	21874.8	29821.8	18096.1	17221.5	27831.9	22867.6	18199.6	17223.4	19157.6	16298	13847.3	16161.6	17328	16235	15257.1	20178.1	18042.3	15359.4	18737.7	15163.6	16521.5	15611.2	13771.8	17160	20973.2	21275.2	15038.8	16760.4	21168.8	15664.9	14625.3	18235.3
"200096_s_at"	3186.4	3611.8	3585.6	3559.2	3567.4	3099.9	2918.9	2702.6	2875.2	3029.9	3357.1	3727.8	3418.5	3682	2792.8	3740	3655.7	3613.3	3445.2	3317.9	3391.2	3726.1	3302.3	3574.1	3329.5	3269.6	5137.2	3466.3	3708.3	6888.2	3770.1	3591.7	3617.9
"200097_s_at"	3780.6	3754.3	4213.4	4714.4	5205.1	3236.8	2584.6	2593.8	2539.8	2292.9	2594	2538.4	2853.9	2611.1	1841	2945.7	2599.1	2609.5	2898.3	2419.3	2563.6	2829.8	2867.8	2200.3	2353.4	2404.5	2164.9	2349.5	2307.2	2665.1	2659.8	2538	2600.5
"200098_s_at"	2203.6	1683.3	1701	1801.2	1784.8	1861.6	1652.1	1891.2	2197.1	1473.4	1501.1	1648.7	1606.4	1846.6	1689.2	1361.4	1863	1525	2366.2	1895.1	2561.6	1813.7	1632.3	1371.3	1769.9	1969.7	1757.5	1402.1	2202.3	2019.2	1600.5	1490.3	1885.8
"200099_s_at"	16858.6	18546.4	22633.2	14635.6	13149.4	18171.4	12278.2	13317.7	13188.8	14827.5	10112.3	9844.1	11580.6	10179.9	9343.1	10994.7	13796.5	12790.9	11471	11503.3	10871.7	11544.5	11304.2	9446.6	9943.8	12167.9	14606.9	12238.7	10113.9	15436.3	10076.6	9766.6	12561.3
"200593_s_at"	1409.7	969.9	1267.1	2077.7	2186.4	1269.6	1096.3	1339.3	1401.6	1220.8	792.1	570.8	645.9	720.4	800.9	976.8	846.4	927.6	774	969.5	840.9	698	1267.1	725.3	794.6	1029.7	661.5	747.2	958.7	702.5	725.5	832.7	1112.1
"200594_x_at"	4519.7	3751	4584.6	6458.5	5432	6431.9	5863.1	5670.2	5459.7	5218.7	4761.9	3634.1	4514.2	4886.8	4672.2	5212.5	5648.1	4665.9	3680.7	4882.9	3815.1	3498.4	3876.4	5271.8	5089.4	5355.6	4226.3	3985.8	5424.7	2905.5	4435.5	4752.5	5790.1
"200595_s_at"	1818.8	1418.2	1898.4	2698.2	2516.5	1176.9	694.9	675.2	630.2	850.3	1105.2	1562.7	1486.4	1479	1053	1365	1171.8	1132.8	1047.9	1142.7	1302.8	1213.9	985.1	993.7	1004.3	833.9	825.2	1069.4	1013.7	693.7	1493.9	1234.1	700.2
"200596_s_at"	718.6	806.1	643.2	1158.1	1222.8	1712.7	1276.4	984.9	1102.2	1111.2	489.1	867.8	799.8	771.4	1047.8	1015.8	1030.7	1327	781.4	520.3	642.5	463.9	1073	732.7	680.1	849.5	508.9	593.9	1447.8	359	764.5	757.1	775.9
"200597_at"	519.8	550	558.9	673.1	611.6	424.3	264.2	286.9	304.6	306	395.3	471.6	474.9	455.8	439.9	370.4	520.1	441.7	434.8	528.5	394	399.7	255.2	469.1	445.1	365.6	261.4	457.1	442.2	288.8	413.6	463.7	294.2
"200598_s_at"	1221.6	1129.2	1259.2	1857.1	3017.5	1818.3	1727.1	1727.9	2372.7	2202.2	1196.1	903.2	873.6	564.6	378.8	2528.4	284.3	1531.6	918.5	403.6	319.1	944.7	2625.1	2392.2	1092.6	638.9	913.6	637	1545.1	1126.5	293.8	791.7	1593.5
"200599_s_at"	3846.9	4411.2	5869.2	5596.3	9686	4716.2	4317.4	5048.5	5165.7	5738.4	4659.8	3276.1	5582.4	5648.3	3489.3	5424.2	6580.1	5064.2	7180.8	7173.3	4474.8	9502	6720.4	4341.4	6409.9	4804.3	3880.1	2912.2	6035.4	4810.1	4642.6	4020.8	5945.5
"200600_at"	4825.1	4985.3	3772.7	7260.6	5805.7	3155.7	4596.5	4393.7	4250	4390.8	5549.9	4783.4	5161.9	5471.7	4394.2	5899.7	4709.3	4568.7	3716.7	4881.2	4944.1	4047.6	4744.5	5477.8	5061.7	4561.1	3615.5	3249.6	5339.9	3338.3	6066.9	4495.7	4700.6
"200601_at"	2091	2497.4	1108.6	2291.6	1229	2066.5	3324.3	2424.5	2560.4	1741.4	2896.6	2618.4	2040.4	2441.9	2074.9	1946.8	1647.6	1733.6	1925.4	1350.6	1452.3	885.8	1457.4	2175.7	1469.4	1912.3	1213.6	2257.3	1509.7	1496.2	1474.8	2286.6	1693.9
"200602_at"	2144.9	1828.4	1826.1	1507.6	2044.7	1451.1	1757.4	2068.5	1698.3	1162.6	1425.1	1971.1	1837.6	1958	1279.3	1727.2	1054.5	1147.4	1233.4	1318	2035.8	1021.9	866.6	1874.6	1833.5	1860.7	1099.9	1119.7	1489.5	1574.2	2078.4	1727.8	1246.4
"200603_at"	3719.8	3142.1	4219.7	2860.7	3899.3	1777.9	1431	1580.5	1746.9	1823.2	2155.3	2531	2881.1	2419.3	1586.5	2316.1	1500.4	1571.7	2118.3	2020.2	2569.9	2247.8	1987.2	2453.5	2073.7	1863.2	1508.6	1826.2	1802.1	2248.1	2900.5	2238.4	1696.7
"200604_s_at"	1020.1	493	729	814.5	862	1363	906	716.2	989.5	1337.3	797.8	540.7	652.5	404.9	392.7	1313.5	377.2	917.3	576.9	493.8	362.1	503.6	1615.1	1082.8	569.5	637.9	610.4	571.1	908.1	591.3	427.7	570	684.6
"200605_s_at"	4332	3483.1	4990.9	3472.3	3881.1	2966.1	2446.5	3186.8	2960.4	3062.4	2794.4	3040.5	2806	2546.1	3788.8	3817	3105.1	3011.1	2880.4	3094.3	3459.1	4420.8	3855.8	3120.7	3261.2	3205	2730	2423.3	3105.6	2988.9	2886.1	3098.4	3489.9
"200606_at"	87	128.5	264.6	125.8	144.7	54	155.2	112.8	129.2	141.1	134.4	261.8	134.9	162.7	383.1	108.5	164.5	174.1	145.3	219.2	107.6	106.7	123	107	149.7	147.2	121.4	199.4	84	175.4	98.3	81.6	109
"200607_s_at"	446.1	261.2	477.1	484.3	448.8	796.2	528.8	401.7	380.6	346.9	562.5	416.6	555.2	232.4	332.7	707.5	128.1	785.2	355.8	232.7	204.8	231.6	485.6	563.2	325.7	280.8	375.1	399.7	343	561	149.3	330.5	295.9
"200608_s_at"	1039.3	1076.9	1942.3	1012.7	1267.4	1019.5	645.8	613.1	657.5	617.6	619.2	979.3	1040.6	948.7	903.9	901.9	970.6	811.7	1076.9	727.5	1104.8	847	849.1	737	933.7	653.6	695.1	757.7	731	796.4	863.9	839.3	770.6
"200609_s_at"	2867.7	2607.6	1851.7	2930.6	2438.5	3033.8	3927.2	3014.7	3043.9	2509.8	3101.1	4145	4412.8	3796.2	3691.2	3113.4	3251.4	4085.3	2798.7	2620.4	2630.9	2928.8	3284.5	2337	3571.2	5252.5	2584.1	3466.9	5455.8	3328.9	2979.7	3820.4	2662.6
"200610_s_at"	4019.6	4818.7	5860.6	9739.1	10355.8	4823.5	4460.4	3349.3	3710.6	4445.6	3051.5	2975	3329.4	4492.9	4039.7	3412.9	3687.3	3242.9	3686.5	3357.2	3426.2	3609.3	3708.8	2907.9	3804.3	3672.7	3039.3	2515.1	4392	3201.2	3466.9	3378.1	4276.9
"200611_s_at"	2342.5	2133.5	961.4	3271.3	1497.9	1853.1	2476	2279.7	2296.7	3302.8	3080.3	2516.5	2373.2	2940.5	3037.5	3129.1	3299.9	3496.5	2355.4	2846.8	2502.8	2882.8	3281.6	2442.1	1944.6	2111.2	2509.5	2009.9	2763.5	1662.7	2485.2	2723.1	2555.2
"200612_s_at"	926.7	1157.7	1161.1	728.2	787.7	622.4	738.5	814.7	953.7	500.1	703.6	946.7	882.8	896.8	799.1	674.2	437.3	556.4	753.2	667.5	815.4	544.8	630	749.9	969.5	727.5	386.3	647	642.8	613.6	624.6	637.7	801.8
"200613_at"	2597.3	2380.1	2140.8	1548.6	1647.6	2342	2917.3	3254.6	3644.5	3387.3	2003.2	2411.1	2010.9	1879.8	2583.6	2619.6	2927	3303.4	2565.4	2344.3	3085.8	2564.6	3302.3	2596.5	2519.9	3474.3	3617.3	2788.6	4322	3019.6	2731.7	3440.7	3294.9
"200614_at"	6500.1	8327.1	6623.3	5572.1	5219	7469	9814.1	7892.1	8380.4	7637.7	7537.2	7478.3	8334.3	8812.3	6321.7	8255.4	7367.6	8123.9	7407.9	7156.6	8040.1	8040.4	7769.2	7540.1	8296.8	8713.2	6258.7	6571.6	8520.1	6007.6	8847.8	7577.1	8892.5
"200615_s_at"	885.4	558.2	881.8	696	790.4	453.2	598.5	491.4	540.9	747.9	874.1	626.3	1032.5	637.7	711.6	657.7	528.1	746.5	630.3	650.4	510.4	495.1	724.2	729.4	783.7	616.8	663.1	548.8	685	654	701.8	931	511.5
"200616_s_at"	539.7	510.5	548.2	562.8	489.7	806.3	1364.1	1051.2	1142.8	1017.1	534.7	311.4	654.1	418.6	337.1	541	526	689	652.8	510	313.1	497.1	984.1	577.5	438.9	537.4	568	366.6	918.2	642.5	457.2	340.1	1108.8
"200617_at"	1014.8	918.3	1183.8	1191.2	782.7	629.5	1147	996.8	993.6	1206.6	1347.3	975.6	1681.6	1241.8	953.8	886.6	1996.3	1323.8	1029.7	1249.6	800.9	1162.5	1056.5	1535.2	1669.8	1306.6	831.2	781.2	1496.5	673.1	1271.2	1380.4	1467.1
"200618_at"	2613.8	2789.2	1891.2	1295.6	935.8	1528.1	3569.4	3079.8	2786.3	2712	3312.5	2914.2	3758.8	4096.5	3093.8	2961.9	3078.5	3604.2	3002.8	2169.8	2314.7	2503.8	2529.4	2487.9	2707.5	2742.7	3114.9	2492.9	2974.9	2121	2943.4	2908.4	2970.2
"200619_at"	963.6	1337.2	1153.7	1304.4	1137.4	2400.5	2446.1	1906.6	1825.9	1554.3	1296.1	1192.1	898.6	1323.8	1921.6	1157.9	1808.7	1198.2	1110.6	965.3	1213.9	961.4	1576.9	1374.8	1858.4	2134.3	1274.8	1452.4	2063.7	923.7	1575.3	1374.6	2018.2
"200620_at"	3686.7	5754.7	6005.1	4026.9	3318.9	6073.8	5990.9	5585.2	5865.7	5948.7	5931.4	5085.4	4072.1	5210.3	5088.2	5706.5	5778.5	5399.4	5256.9	5939.9	5585	7000.4	4571.9	5414.1	6058.2	6283.1	6576.9	5574.2	6191.5	7390.5	6231.1	5895.3	6099.8
"200621_at"	1956.8	2651.2	2487.1	1477	1846.9	2311.4	3519.7	2776.2	2659	2221.8	2880.2	3081.1	1878.3	2506	3868.3	1834.6	1621.8	1832.5	2018.1	1787.8	2028	1731.4	2159.2	2853.1	2427.4	2454.9	2482.4	3774.9	2262.9	3209.8	2369.1	2679.4	2648
"200622_x_at"	692.5	1045.3	687.9	537.4	345.5	412.6	1456.6	793.9	686.1	1610.1	756.9	618.6	961.1	822.6	683	819.5	923.4	924.7	808	816.7	572.3	1213.3	854.7	1072.2	1295.7	909.1	1754	777.9	1012.9	1861	1198.9	580.1	1483.4
"200623_s_at"	1185.5	1142.3	734.4	481.8	430	894	3059.5	1637.9	1299.8	1848.7	1542.8	989.3	1719.4	1391	1542.5	1620.8	1946.8	1772.9	1608.1	1329	1316.8	1183.2	1181	1776.4	2076.9	2503.7	1698.1	1115.3	1894.9	997.8	2025.7	1885.3	1706.2
"200624_s_at"	2153.7	1159.4	1999.8	2192.7	2970.3	2515.1	1534.3	1615.4	1676.9	1596.2	1968.9	2782.9	2379.3	2100.8	2442.7	2696.5	2864.6	2446.5	1912.7	2282.3	2491	2368.2	1675.8	2310.1	2347	2707.2	2159.9	2190.1	2374.9	2537.6	3003	2991.1	1918
"200625_s_at"	3817	5038.3	2847.4	4752.5	3567.3	5648.5	6454.2	4876.2	5040.9	5305.4	4727	3487.1	4092.4	5205.2	4112.3	4338.3	5004.9	4780.9	5052.5	3141.2	4516.9	4102.9	6410.9	3730.9	3834.1	4615.7	3690.6	3046.1	5135.7	3813.7	3906.7	3730.4	6333
"200626_s_at"	3060.2	2889.1	3201.3	3164.6	3442.4	2479.3	1435.3	1614.8	1720.1	1529.4	2129.3	3150.1	2861	3044.5	2277.5	2170.4	2624.5	2377.3	2439.3	2257.9	2898	1929.6	1704.5	1826.5	2105	2200.2	2181.3	2636	2235.8	2236	2980.4	2959.4	2095.1
"200627_at"	3780.2	4359.2	6195	5443	5472.4	4840.4	3979.8	3693.7	3563.5	3046.3	3366.8	3887.8	3862	4567.7	4189.2	4302	4361.9	4036.6	4714.1	4265.3	4241.3	4254.8	3720.6	3431.3	3929.2	3888.5	4200.5	4411.9	3854	4767.8	4508.5	3635.9	3798.8
"200628_s_at"	796.2	653.6	777.5	2046.3	5217.5	703.9	721.4	907.4	1016.7	1425.2	2454.4	1244.5	781.7	2376.1	801.9	1769.1	1195.7	1264.7	791	1661.5	659.2	1560.3	1657	607.2	704.3	871.3	592.1	555.3	885.4	713.9	626.9	610	907
"200629_at"	1361.1	1250.2	775.4	3919.9	12148.3	831.4	1141.1	1362.5	1390.5	1702.5	7050.6	3086.3	2276.4	8913.7	1307.8	3085.9	2272.1	3947.9	2212.1	2899.5	1059.5	2451.9	2654.1	1324.6	1278.9	1693.1	1094.6	1095.9	1557.2	1242.4	1499.7	1062.3	994
"200630_x_at"	5387	4092.3	4106.6	9412.2	6599	4597.5	4318.2	3640.5	4301.2	3950.6	4934.6	2952.2	4677.1	4240.8	3066.6	3925.7	3370.5	3777.6	4695.5	3898.7	3051.1	2839.9	4020.1	3319.4	3439.4	3282.7	2811.4	3102.5	2933.7	2984.1	2428.6	2748.8	3720.7
"200631_s_at"	3560.9	3190.9	3327.5	5027	3894.5	3688.6	2567.9	2758.6	2546.9	2433.4	3074.5	3228	3529.3	3281.7	2749	3051.3	4337.7	3502.2	2714.6	2649.8	2841.3	2226.4	2203.5	2509.6	2367.2	3369.4	2842.1	3501.8	3051.9	1968	2872.8	3400.1	2545.2
"200632_s_at"	4072.2	3926.5	4836.1	6751.8	4267.3	2637.9	3215.4	2890.8	2821.6	4354.7	5561.2	4551.4	3422.5	5483.2	5748.6	4500.7	3750.6	2923	2611.4	4422.3	3756.4	5086.3	4569.5	3405.9	4880.2	3487.3	2837.5	4098.8	4780.1	1908.4	3328.6	2986.7	3645.6
"200633_at"	16187.9	19362.2	17542.4	12334.2	12522.9	11508.4	16979.2	15558.5	15151	16415.6	15044.1	10495	14016.9	13606.8	11370.7	13775	15215.3	14976.3	13359.4	18998.8	13774.9	14820	13349.9	12918.8	13039.8	13873.5	14468.3	13846.9	11655.1	16296.2	13828.6	12238.1	17145.3
"200634_at"	5149.5	4413.5	3290.3	6368.1	4594.6	3507.2	5901.3	4392	4424.6	4911.5	7658.7	5310	7018.5	9012.2	4994	3555.9	4864.7	5626.4	4250.1	3804.5	4654.7	4011.5	6368.5	4346.5	5728.2	4353.1	4765.6	5474.5	5794.6	6702.8	7011.4	5081.2	5412.1
"200635_s_at"	97.5	27.2	580.6	75.1	317.6	430.2	199.9	435.9	455.7	334.2	168.3	81.6	72.8	17.1	412.4	71.1	61.8	103	92.9	78.4	71.6	79.5	87.7	210.8	213.4	352.3	105.7	360	130.6	76.8	133.4	127.2	437.8
"200636_s_at"	229.1	344.6	2331.4	134.8	1050.2	530.8	357	412.8	556.6	346.9	510.1	648.1	309.6	364	1142.9	242.9	197.5	243.1	248.8	525.6	380.8	479.9	200.3	958.6	1005.2	821.9	493	1075	221.9	647.3	835.5	597.3	422.3
"200637_s_at"	74.2	124.6	447.8	87.7	315.5	354.3	230	370.9	317.5	283.3	173.9	112.1	90	57.4	253.1	94.2	47	106.7	87.5	158.2	67.2	95.2	123.6	232.8	169.4	274.3	170.6	319.9	107	109.6	134	201.4	312.5
"200638_s_at"	2692.3	1907.1	2414	3552.8	2689.3	1937.9	1785.8	2134.4	1991.8	2035.1	2751.9	2362.8	2508.9	3034.1	1898.8	3028.6	2901.1	3177.8	2477.7	2955.2	3010.5	3330.2	2908.8	2301.2	1621.1	3143.9	2654.5	2873.6	3435.7	2374.8	2899.4	3180.2	1856
"200639_s_at"	3896.2	3916.9	5535.1	6194.8	4576	3196.7	3995.5	3131.8	2928.3	2755.8	3368.7	3828.8	3752.5	5319.9	4191.3	4141	3662.8	3508	3972.4	3243	4517.4	4626	3627.1	2681.3	3558.3	3960.9	2897.6	3216.3	3818.9	3440.1	3650.6	3206.7	3085.6
"200640_at"	4776.5	4695.5	5174	6153.9	4811.9	6365.6	6958.4	5876	6344	5903.1	6385.6	5194.3	5471.3	7411.5	6406.5	6803.2	7867.2	7300.9	5651.6	6158.8	6728.7	7975.9	7108.1	5346.8	6200.9	6672.9	4794.6	5886.4	6922	4152.9	5843.2	5379.5	6497.5
"200641_s_at"	1551.5	1449	1215.2	2578.2	1829.5	2858	1626.8	2147.1	2464.8	2782.7	2499.2	1275	1396	1396.4	1338.6	2674.6	1792.6	2640.2	1199.8	1683.4	1650.4	2322.7	3464.1	1963.6	1112.4	2293.7	1883.5	2405.2	2583.3	1637.5	1345.9	2140.3	2293
"200642_at"	4402	6850	8062.7	4214.4	5760.1	6247.3	6243.8	6024.5	6029.8	6274.5	7513.4	6163.6	5843.4	7023.7	6554.2	6172.2	6828.9	5514.3	4645.4	6227.7	6568.1	6340.5	4417.4	5977	6652.3	6775.8	7273.5	6958.8	5837.6	10899.4	6667.1	5442.5	6159.4
"200643_at"	1578.3	1350	1351.1	1199.2	1490.5	1704.1	2056.8	1779.8	1740.6	1672.1	1402.9	1192.6	1237	1106.1	1528.7	1499.3	1246.7	1215.1	1623.1	1295	1631.6	1692.6	1829.2	1556	1534	2327.2	1318	1342.7	2559.4	842.2	1425.2	2116.3	1363.2
"200644_at"	2325.3	361.2	539	561.2	401.9	822.3	753.2	400.3	302.6	577.1	1013.4	657.3	1537	890.3	691.9	1237.4	1400.9	1242.7	718	1221.7	901.8	508.9	821	401.3	495.3	663.8	784.3	664.3	510.2	399	412.6	1252.1	348.5
"200645_at"	8404.9	9911.4	8500.4	5797	5120.5	11353.4	11191.2	10587.3	9149.7	9035.8	7887.9	7062.6	8170.7	8006	7151.1	7928	8953.1	8578.5	8956.6	8430.1	7730.4	8545.8	9235.7	7999.8	8076.2	9811.6	10025.1	8596.9	8408.6	10421.1	8507.9	7797.6	9995
"200646_s_at"	842.8	1077.8	677.2	598.4	596.9	1249.2	1307.9	2044.2	1560.2	1506.5	885.4	725	450.8	620.8	751.8	1052.9	650.1	1038.6	536.6	780.8	620.4	805.5	1329.4	1075	1048.9	1692.4	892.1	652.3	1732.1	448.7	1001.9	1149.5	1528
"200647_x_at"	2603.5	3470.6	2825.8	3292.7	6534.2	5644.6	5749.3	3107.4	3005.6	1875.3	1903.1	4190.8	4678.3	4002.7	4262	3948.8	2528	4122.4	4394.4	4000.2	3749	2735.4	1896.5	2222.4	3567.3	4846.2	4190.6	5673.1	4847.8	3853.6	3927	3226.2	3477.4
"200648_s_at"	1924.7	2013.3	7575	2389.3	9334.4	7001.9	1509.6	1851.5	2097.9	4224.6	1709.5	1078.4	835.9	1530.7	2075.5	3448.9	565.9	5083.4	2934.4	1064.3	1756.2	4386.4	6441.9	2353.1	2122	2580.6	2717.3	1259.3	6810.1	3465.4	1436.2	1403.1	4083.2
"200649_at"	2250.2	2879.4	1694	1758.7	1677.5	3144.2	5685.1	4858.2	4314.4	3743.8	3629.3	2465.4	2491.1	3221.4	2409.4	3275.6	2566.5	3343.5	2504.7	2601.8	2314.1	2934.7	3555.8	3714.2	3821.4	3856.6	2398.4	2076.5	4001.2	1561.8	3687.4	3030.5	4333.2
"200650_s_at"	10190.9	11822.5	9995.6	17949.9	14643.9	15568.3	10590.8	9194.7	9454.3	13725.7	11547.8	7119.5	9190.3	11369.7	9876.7	10173.8	8811.6	11117.6	11647.5	10868.9	10279.1	10398.2	14824	9187.9	11686.4	9484.4	8847.6	9461.7	12318.7	10370.7	9184.1	7889.2	12282.6
"200651_at"	9730.8	9306.4	12311.4	8928.2	6357.6	10790.1	9619.4	9167.7	8760.4	8996.3	7122.7	8751	8609.2	6991.6	8255.8	9007.2	11066	9087.9	7910.1	9093.9	7622.7	6983.6	7587.8	7382.6	8297.6	9276.5	11925.7	8846	8438.9	11975.1	8805.7	8446.9	10454.1
"200652_at"	4093.3	3204.9	3623.6	3014.2	3345.8	4440.5	4483.4	3863.9	3839.2	3472.6	3074	3083.9	3494.3	3054.5	2868	4432.8	4709.5	4602	4346	3978.5	3730.1	3318	3342.5	3706.5	3552.9	4140.4	6371.5	3735.8	3722.5	4586.1	4332.8	4305.1	3500.2
"200653_s_at"	2652.6	3563.2	2079.9	2375.9	1408.4	1572.1	3067.9	2202.5	2027.9	1455.9	2330.8	1985	2581.8	2427.8	2064.3	3238.7	3205.2	3331.4	3044.8	2307.2	2271.5	2444.1	3271.8	2216.8	1756.9	2150.2	2906.8	2093	3013.1	2295.6	2417.4	2023.2	1695.7
"200654_at"	6128.8	7328	4672.6	5179.6	5938.7	3119.7	9572.7	7739.3	8005	9315.4	10534.5	7129.3	9531.5	10179.4	7111.2	9579.6	9091	9041.7	7179.4	9032.9	6906.8	7786.4	9104.2	9348.6	10079.4	9146.4	8344.9	6600.6	9961.3	7289.3	10183.8	9256.1	8907.6
"200655_s_at"	2587.5	3207.8	3186.4	2627.4	2362.8	2030.7	3096.4	2509.8	2596.6	2500.2	3316.8	2961.5	2928.3	3281.4	2599.4	2550.7	2169.2	2474	3098.3	2322.9	3147	2582.6	3903.9	2624.4	2836.7	2098	2146.5	2735.5	2593.4	3654	2439.8	2648.7	2808.6
"200656_s_at"	2442.9	2924.8	1865.7	2440.5	2813.9	1562.4	1988.2	2367.7	2348.5	2693.7	2390.6	1837.6	2663.5	2338.8	2000.9	2882.9	2101	2923.2	1655.2	2171.3	2196.3	1847.2	3076.8	2581.5	2591.2	2936.4	2778.6	1464.6	2812.3	2107.6	2537.3	2792.2	2453.6
"200657_at"	5705.7	4704.2	3283.3	7213.4	6492.9	6771.2	4769.3	4835.7	5664.7	6844.2	4161.1	3770.2	3472.3	3758.9	4076.6	4896.9	6431.6	5806.4	4355.6	5198.5	5149.4	5362.1	6338.2	3385.4	3826.4	4774.2	6316.4	4198.2	6309.4	8143.8	4866.8	3911.6	6507.1
"200658_s_at"	546.6	800.1	847	798.7	871.5	651.8	539.8	587.2	551.9	615.5	553.2	551.7	596.1	569.1	561.5	432.9	653.9	728.4	449.1	642.7	528.1	519.6	523.1	589	520.2	537.1	863.2	931.1	832.8	1158.5	648	520.7	536.9
"200659_s_at"	311.3	454.5	384.1	657.7	598.2	664.9	513.6	642.3	606.4	374.1	491.1	290.1	270.5	329.5	432.9	427	485.6	404.6	495.9	540	351.3	413.7	383.8	469.5	465.1	497.9	622.3	727.7	612.5	685.6	358.3	343.8	561.3
"200660_at"	4169.9	6285.4	3598.9	9893.7	5734.7	3143.6	7194.6	5276.3	4945.8	5242.3	8728	3881.1	5248.6	7492	5697	5589.8	5170.8	6817.8	7320.1	7155.4	6327.3	8742.4	7178.1	6371.5	6971.2	4871.7	5612.6	4658.7	7798.7	8387.6	7896.1	5070.6	7220.3
"200661_at"	1971.8	2433.3	983.4	1229.6	1257.8	946.2	3555.6	3310.5	3277.2	3046.5	2407.7	2667.7	2034	2235.9	1948.9	2222.3	2015.6	2456	2140.3	2055.9	1838.4	1373.5	2084.4	3274	3791	2331.9	2334.6	1807	2798.9	2238.8	3534.2	2968.4	2969.2
"200662_s_at"	1916.9	2027.9	2345.8	3021.6	2445.1	1975.4	1680.7	1601.2	1621.2	1294.5	1351.6	2220	1903.7	1653.6	2046.8	1643.4	2173	1851.4	1181.8	1563.2	1961.4	1721.8	1367.5	1676	1743.2	2281	1482.8	1740.5	1929.3	1561.9	2379.8	2172.4	1738.2
"200663_at"	13975.3	24324.6	14435.9	12710.7	10559.6	14955.2	19325.3	13837	14636.6	15410.5	14598.5	9194.1	11601.5	11622	10390.6	11653.8	12196.6	13340.6	10333.6	12609.9	11223.5	12602.7	12261.5	11245.9	12742.4	14673	13279.4	10746.4	12782	14335.3	11747.6	10979.5	15410.7
"200664_s_at"	612.2	601.8	868.1	764.6	1221.3	1069.8	804.4	1823.1	2377	1004.7	567.2	716.3	517.3	443	720	662.4	645.5	907.7	520.8	893	1113	904.3	886.9	673.7	486.8	907.9	885.4	907.5	732.4	698	594.8	848.7	778
"200665_s_at"	12165	6753.9	5641.5	3200.7	4811.3	4878.8	11816	9036.2	8822.8	5636.3	4910.9	5333.2	8901	5348	4171.4	8785.2	6664	7984.2	8095	7686.8	8979.3	4816.5	10251.2	5620.5	5932.3	6076.5	7878.6	4815.3	6612.9	4819.9	6114	8463.2	6125.6
"200666_s_at"	911	945.9	1463.6	1296.8	1591.6	1777	1435.2	2049.4	2462.9	1364.7	994.4	1681.5	1363	1002.8	1432.2	1391.8	1165.4	1481.1	1162.3	1299.1	2012.7	1727.6	1437.2	1306.9	1137.6	1231.7	1386.1	1715.7	1140.7	1473.4	1275.8	1434.4	1250.9
"200667_at"	2054.4	1991.4	2711.1	3568.9	2573.9	2717.8	1653	1673.5	1600.6	2335.2	1817.4	2280.7	2077	2468.3	2431.3	1971.1	2772.4	2223.2	2181	1777.3	2008.7	2526.3	1879.5	1719.6	2107.6	1678.5	2170.9	2679.4	1891.4	2390.4	1838.8	1695.6	1920.2
"200668_s_at"	4686.9	3791.3	4973.2	7465.3	5454.4	4822.8	3112.2	3960.1	3615.8	4702.6	3209.9	3294.3	3527.1	4216.8	4058.5	4404.3	4407.6	3963.1	4274.5	3801.9	4175.8	4769.8	5055.3	3401.9	3658.4	3729.2	4135.9	3476.1	4349.8	4918.1	3111.6	3334.3	4020.1
"200669_s_at"	2160.2	1852.5	2243.7	3611.7	2829.7	2075.2	1214.5	1648.3	1664.6	2059.5	1343.9	1560.1	1457	1271.7	2036.7	2245.4	2091.7	2722.3	2090.2	2246.9	1820.4	2459.1	2161	1566.2	1350.1	2139.9	2436.9	2200.7	2503.9	2665.5	1777.4	1918	1629.3
"200670_at"	1616.7	952.8	1463.6	2670.6	3225.9	722.4	493.3	841.2	730.1	984.7	1376.5	1115.5	3103.3	1851.7	1045.5	3659.6	4701.5	2545.2	4216.3	6130.7	884.5	6650.8	1224.9	1178.1	1073.3	1101.9	2899.4	1339.4	1497.8	1992.5	1690.2	1612.2	872.1
"200671_s_at"	164.6	105.2	306	53.2	323.4	458.4	349	247.1	276	311.8	32.4	24.1	17.1	2.7	103.5	14.2	11.1	12.8	4.5	13.4	3.7	11.3	207.6	6.8	3.4	3.4	4.1	187.8	4.9	50.9	5.4	3.8	141.7
"200672_x_at"	602.8	392.3	604.3	477.7	718.9	1037.2	839.2	843.9	631.3	404.4	553.8	622.5	618.2	258.1	1084.1	503	286.4	445.8	421.3	594.9	648.6	552.8	537.6	608.3	476.5	1094.6	348.2	1069.4	613.9	496.7	542.2	709.5	498.1
"200673_at"	7900.1	9849	9400.7	5859.9	7174	7167.7	7123.9	6432	6840.6	6158.2	5601.6	6535.5	5579.8	7805.1	4963.5	6962.6	5486.7	4752.3	5654.8	6011.1	6432.2	5887.1	6330.2	5413.1	6120.9	7280.3	6477.6	6116.4	6549.6	8275.8	6995.1	5710.5	6376.1
"200674_s_at"	16514.2	17831.8	22295.9	14683.3	12334.4	18966.5	17661.4	14542.1	13989.4	15807.5	13141.1	10056.7	12283.3	11076.5	11980.3	11467.5	16999.8	13426.3	13141.6	16938.2	11626.3	12038.1	10546.1	11254	12521.3	15462.8	16632.5	14128.1	12559.9	14849.8	11950.3	11450.5	14125.5
"200675_at"	7752.8	12785	10131.1	6256.6	8104.5	9278.5	11446	11254.4	11577.2	10346.5	8159.7	8037.3	8181.4	8210.5	7262.9	8094	9716.9	8243.9	7280.8	8252.9	7932.8	8230.2	8969.6	8352.5	8369.1	10146.8	9167.5	8030.6	8686.8	9497.1	9273.2	7922.7	11050.2
"200676_s_at"	232.6	348.1	382.6	231.9	254	313.4	484.6	384.8	426.1	238.5	394.7	470.6	479	445.5	548.5	361	280.7	341.6	279.9	434.9	372.3	401.5	344	424.3	446.4	311.9	256.7	431.1	301.7	277.3	397.2	442.9	350.2
"200677_at"	4916.1	4975.6	3309.3	3771.7	3267.1	3855.4	5318	4696	4675.2	4976.3	4730.6	5490.5	5057.7	5974.5	5681.1	5385.9	4664.8	6098.8	5465.8	4775.1	5653	6224.5	6669.8	4254.5	5073.6	4933.5	4606.4	4832.7	5917	4860.7	4966.2	5506.2	5597
"200678_x_at"	4217.4	6910.4	2408.4	3412.5	3137.1	4568.4	8813.3	7202.9	7805.8	6438.1	4599.4	4538.1	4581.9	5413.9	3497.1	6229.3	5409	7264.5	5593.3	6014.1	4702.6	7315.5	5915.4	5494.6	6928.8	6978.1	5221.9	3448.7	7896.8	5763.1	9169.2	5345.4	8747.5
"200679_x_at"	1666.8	1912.5	1775.2	1319.7	1517.7	2677.4	2345	2254.3	2349.4	1852.8	1519.7	1496.5	1420.1	1518.6	1657	1992.6	1681	1943	1929.2	1465.2	1317	1365.4	1773.5	1540.9	1023	1527.6	1899.4	1754.6	1526.4	1848	1060.9	1364.2	1595.4
"200680_x_at"	10227.7	9973.7	7122.7	7737	7959.1	10336.1	9294.8	8716.3	9681.9	9899.6	8094.1	7010.1	8678.1	8414.3	7209.7	8855.8	9492.6	7584.3	8053.3	8860	7914.3	8665.4	8642.7	7712.6	6793.2	6549.1	9005.4	7103	7225.5	7996.5	6895.3	7202.3	8754.6
"200681_at"	1873.6	1912.5	2772.2	1704.4	1819.8	3283.7	2877.7	2489.2	2564.9	2477.7	2305.5	2271.5	2070.1	2171.8	2710.5	2646.2	2806.5	2781.1	2317.9	2183.5	2207.8	2430.3	2672	2356.5	2313.7	3039.7	3561.2	3110.9	2861.1	3207.4	2213.9	2686.1	2151.5
"200682_s_at"	2404.5	2179.1	1993.1	2821.9	2868.9	2197.6	2735.2	2970.1	1883.9	2855.7	2243.9	1714.2	2386.7	2248.2	1965.2	2545.9	2470.7	2745.9	2118.5	2101.2	1823.6	2285.4	3228.6	2044.3	2061.5	2118.1	2660.1	2283	3864.1	3568.1	1820.2	1923.2	3036.2
"200683_s_at"	1012.9	945.3	1062.7	1235.6	942.6	1149.6	1256.4	1019.6	992.2	864.6	1328.5	1334.5	1217.6	1250.6	1230.2	1376.1	812.6	1323.4	869.5	946.4	1222.3	841.9	1031.5	1404.3	962.9	987.2	1186.1	1092.3	942.4	758.7	1071.4	1242.2	1090.8
"200684_s_at"	450	590.9	555.3	641.1	468.4	624	665	653.8	676.8	603.1	685.9	696.5	676.5	776.3	1138.6	743.9	470.8	578.4	410.9	522.3	626.6	647	722.4	659.7	672.9	814.2	451.9	637.4	638.1	421.6	500.5	716.2	633
"200685_at"	316.6	125.1	407.9	288.8	369.8	140	63.7	65.8	85.4	113.1	167.6	206.8	219.2	272.8	181.9	117.3	96.9	99.6	241.9	117.1	324.7	167.7	111.1	154.2	190.9	81.9	134.6	191.7	84.3	125.1	112	132.3	127.7
"200686_s_at"	2138.1	1685.9	2334.6	1755.6	2062.6	1100	570.8	779.2	947	757.4	948.3	1178.4	1503.6	1815.5	1010.8	820.1	662.4	734.2	1338.6	1126.3	2176.6	1664.6	794.2	920.4	1043.4	682.9	763.2	909.7	598.4	1046.8	810	867.7	864.7
"200687_s_at"	668.7	603.3	744.6	837.3	686.4	524.6	601.1	599.2	589.5	497.7	595.3	669.7	678.2	705.3	908	507.4	700.7	648	522	544.4	554.2	411	562.4	601.6	779.6	676.7	570.2	584.3	665.6	447.3	743.6	725.8	473.6
"200688_at"	258.5	147.1	192.7	244.9	250.4	130.1	177.1	142.8	187.4	259.5	179.2	167	245.8	174.3	196.1	146	160.8	162.5	172	192.9	142.7	120.3	174.1	189.9	177.6	202.8	190.4	206.2	155.3	128.4	178.4	145.2	141.7
"200689_x_at"	16202.3	17240.2	18262	12893.8	9285.9	15320.3	15852.1	15502.9	15555.1	17466.4	9554.1	9459.8	10718.9	11988.5	11630	11151.7	16306.3	11014.1	10323.5	11979.3	12020.3	11276.4	14076.3	8916.8	14693.8	13123.6	13196.4	10556.8	10617.9	14103	8930.6	9333.8	15772.4
"200690_at"	223	260.5	325.4	716.3	579.3	307.2	152.4	144.2	154.7	215.7	307	314.9	304.2	262.7	294.2	190.9	214.7	291.5	250.8	312.9	276.8	363	250.4	382.2	327.8	201.4	242.1	287.1	176.7	261.2	237.9	288.5	229.9
"200691_s_at"	1773.9	1362.8	1880.8	4145.1	3358.1	2052.1	1547.8	1282.6	1224.6	1459.5	1756.8	1345.3	1473.9	1507	1436.6	1719.5	1663.1	1644.8	1693.8	1685.5	1387.7	1601.3	1430.8	1896.1	2132.3	1501.7	1340.7	1530.8	2112.9	995.9	1842.3	1742	1736.8
"200692_s_at"	752.5	804.1	587.7	2577.3	1394.8	827	514	592.5	513.1	596.9	615.2	473.4	527.2	537.5	610.3	644.8	760.7	637.8	526.6	755.7	549.4	799.6	651.3	718.4	675.5	593.7	561.3	500.1	730.5	620	662.4	644.5	619.5
"200693_at"	4503	5509.9	5020.9	5010.1	5003.9	4344	4256.7	4050	4700	4080.4	4945.7	7256.9	4053	5071.2	4537	5003.8	4495.3	3706.1	2982.4	4362.9	6523.1	5223.7	4177.3	4939.9	4137.4	4854.8	4871.7	4557	4330.6	6751	4723.9	5505.5	4178.3
"200694_s_at"	1840.9	1992.8	1966.8	2516.2	2488	3176.5	2417	2678.5	2710	2254.3	2190.3	2882.7	1848.8	2106.4	2276.9	1715.6	2243.8	1609.1	1154.5	1436.8	1949.8	1790.2	1671.9	2083.8	2721.2	2381.6	1669	1811.6	2180.1	1820.1	2112.5	2051.1	2641.6
"200695_at"	1226.4	903.9	805.2	1150	982.1	1306.6	1402.2	1456.6	1247.5	1358.7	1144	872.2	860.5	827.3	808.2	1002.5	1057.6	1023.9	944.7	1144	771.8	736.7	1271.5	1000.2	1093.8	1169.4	920.7	920.4	1128.7	776.2	1003	1012.5	1224.1
"200696_s_at"	3265.2	12763.3	19349.9	7161.2	12487.7	17131.6	11563.3	11756.6	10257.9	6553.4	11288.1	10067.9	4845.5	4766	12228	5924.7	10542.8	8014.5	7246.3	6881.5	8238.2	6899.3	4191.1	10300.4	9035.6	11771.9	8947.4	13074.5	9221.1	9684.1	10461.7	7928.2	8678.6
"200697_at"	1383.5	1618.3	989.4	4423	2316.9	2065.1	2223.9	1428.3	1869.4	2350.2	2325.3	1690.9	1624.3	1937.7	1777.1	1902.1	1949	2117	1562.1	1908.8	1586.6	2396.3	2225	2196.4	2404.5	2116.1	1290.3	1337	3443.2	1295.6	1945.4	1598.2	2116.8
"200698_at"	2204.2	2676.2	2618.3	3455.3	3422.3	2089.2	2151.6	1688.8	1778.7	1993.7	2243.9	2249.2	2200	1941.1	2310	2204.6	1494.2	1698.1	1630.2	2106.4	2791.7	2309.2	2494.9	2586.5	2696.3	2800.4	1670.2	1886.7	3436	1995.3	2890.8	3123.9	2181.9
"200699_at"	2007.4	3036.7	2491.6	2255	2489.2	3197	4197.2	2660.6	2886.9	3026.9	3968.5	3311.6	2779.6	3415	3147.2	3243.6	2136	2601.1	2264.1	2660.9	3890.4	2602.8	3217.9	3210.7	3857.5	3720.3	2769.4	3306.3	4836.4	2359.7	3834.1	4051.7	3580
"200700_s_at"	2741.4	1889.6	2188.7	3566.1	2914.7	2369.6	4023.8	2876.8	2909.1	3383.5	3350.1	2759.3	3034.2	1931.8	2775.5	4431.6	3741.7	3256.8	3579.8	3490.5	2387	3264.4	4116.4	3376.2	3674.1	3783.1	3141.4	2284.3	5208.8	2905	3041.3	4341.8	4221.6
"200701_at"	7459.6	12475.2	6031.3	5070.9	5098.1	8183.5	11066.9	10417.8	9997.3	11336.5	6680.3	7350	7564.3	8060.3	6880.6	8356.3	9809	10559.5	9549.6	7276	7799.8	9387.3	9796.3	7185.9	8383.3	8406.5	10075.5	7280.8	9120.6	10663.7	9711.6	6558	12338.7
"200702_s_at"	546.8	501.3	295.5	394.7	641.8	1154.4	1078.7	1115	1296.3	696.6	314.9	456.3	280.8	623.3	545.4	335.5	316.4	437.6	423.6	152.2	234.9	222.7	612.4	421.7	410.8	305	313.4	335.2	533.3	475.9	247	140.3	692
"200703_at"	4707.1	2568.6	4855.3	4009.2	5566.5	3364.2	4064.7	3566.2	4042	3809.4	5003.6	4771.8	5577.7	5485.3	4708.4	3834.9	3820.7	3253.3	4309.8	5299	5162	4744.2	3939.8	5008.6	5464.7	4217.4	4695.9	3908.1	3717.7	7855.5	5118.4	4867.3	4123.6
"200704_at"	4141.5	3290.4	2649.7	7234.2	3753.9	2109.2	2582.5	2946.3	2853.7	3897.8	3372.4	2390.6	3141.7	3474.4	2492.4	2798.3	3710.6	4810.1	4391.6	3431	1520.6	4361.9	4683.6	2700.1	2354.5	2653.8	2891.6	2996.8	2863.1	2731.5	2944.6	2319.5	3006.4
"200705_s_at"	8441.4	9813	12784.3	8115.9	7982.2	7508.9	4289.5	5126.6	4956.2	6855.9	5290.3	5882	8031.5	5540.6	5662.4	6037.7	9887.7	7227.1	6669.4	8773.4	5107.3	6107.1	4296.3	5463.7	6265.5	7167.5	11763.7	7825.7	5842.5	9947	6209.5	5827.9	5139.5
"200706_s_at"	3046.7	2010.6	1699.5	5160	3490	1368.6	2346	2085.1	2235	3421.1	2746.4	1921.5	2608.8	2843.1	2301.4	2910.9	3354.7	3799.1	2851	3196.9	1602.4	4817.7	3960.5	1745.3	2594.9	2232.1	2297.3	2021.2	2438.6	2498	2938.5	2059	2713.8
"200707_at"	744.7	686.4	884.6	499.7	478.9	1284.7	1335.5	1875.2	1555.7	1418.9	744.4	583.1	821.8	590.5	876.6	1165.1	1571.8	1113.8	998	667.7	616.4	562.7	1317.7	766.8	971.1	1752.2	1510.5	882.8	1228.1	498.9	925	898.1	1723.5
"200708_at"	923.7	787	763.1	733	952.8	978	1076.1	941.6	748.6	1017.8	1467.1	1377.3	1353.9	1450.6	1027	1015.9	1158.8	1258	1272	1060.4	887.5	1062	1041.9	1285.5	1064.8	1339	1129.5	914.3	1167.4	811.3	1075.9	1044.8	883
"200709_at"	5062.9	2995.1	3092.6	3558.8	4181	2527.3	4279.3	2637.3	2533.3	2727.6	4526.4	3815.4	4494.1	4141.2	3652.6	4159.4	4071.1	4174.4	3585.9	4618.2	4231.9	3972.1	3074.2	3789.2	3577.5	4000.3	3942.9	3946.6	4249.3	3991.3	4272.7	4381.1	2885
"200710_at"	1765.2	2154.3	3053.5	1994.4	2274.3	3136.4	2373	3343.5	3470.1	3855.4	1990.1	1459.8	1715.5	1988.4	3306.5	1259.5	2306.7	2060.1	3138.3	2545.6	2559.3	2157.2	1633.6	2739.1	2526.8	2322.1	3047.9	3707.6	2835.5	2168.8	2219	2287.8	3135.4
"200711_s_at"	1551.7	1800.7	1680.8	2223.9	1950.5	1654	1733.5	1849.7	1820	1448.9	1865.4	2277.9	1758.4	1832.3	2384.4	1410.2	1738.8	1807.4	1468.3	1673.9	1587	1433.2	1230.7	2276.4	2348.5	1917.7	2113.1	2881.6	1821	2869.2	2356	2130.3	1643.6
"200712_s_at"	615.3	540.8	464.7	833.7	797	627.2	447.5	545.4	490.8	682.1	698	604.6	513.6	483.6	684.8	746.1	634	836.5	462.7	756.2	587	722.1	910.8	530.6	459.4	575.1	604.9	654.9	867.5	738.9	692.9	655.2	487.6
"200713_s_at"	2802.4	2826.7	2267.7	3695.3	3078	2803.1	3087.9	2812.2	2637.4	3399	2790.2	2637.8	3305	3044.6	2883.4	3021.1	3455.5	3831.1	3463.6	2967.5	2627.4	3234.2	3567.8	2586.5	3153.4	3133.4	2890.1	2827.6	3971.9	2831.8	2762.8	2783.3	3215
"200714_x_at"	3879.2	5311.1	3937.8	3681.3	3275.7	5583.1	7366.3	6016.3	5963.1	5444.5	4789	4119.9	4060.5	4011.3	4191.4	4117.1	3493.1	4800.4	3487.5	4336.9	4253	3693.2	4919.3	5141.3	5573.8	7284.4	3359.2	4222.8	6256.8	2512.3	6396.1	4894.9	5893.6
"200715_x_at"	10059.9	10061.6	12162.6	7387.1	6268.6	12469.1	11482.6	9924.9	9453	11532.4	10138.8	9213.3	11261.5	9591	8817.9	10875.4	14257.9	11467.6	7783.1	9679.9	7800.2	7246.3	6929.7	8310.8	10157.8	11177.6	13725.2	10504.1	9841.3	12801.8	9061.9	8745.6	9918.5
"200716_x_at"	23147.1	27287.2	27774.9	19824.2	16574.2	22949.8	20630.5	19332.7	18310.3	21360.3	17495.6	13317.8	16056.5	16566.7	16168.4	15977.5	22849.9	17463.5	15493.7	21503.6	16450.3	15808.9	16558	13657.2	17475.1	18290	19040.9	15303.9	15116.7	19001	14901.9	13881.6	19441.5
"200717_x_at"	21051.3	20120.6	27190.5	19052.3	18818.6	22042.1	17086.8	15297	17016.2	16242.8	12926.8	12088.2	13987.3	14339.9	12602	13062.5	16716.9	14359.2	15500.4	19032.9	15115.4	16423.7	13041.7	11463.5	12859.4	16878.3	16964	12828.8	13419.5	17533.4	13460.1	12015.5	15493.7
"200718_s_at"	6345	7722.9	10331.7	7944.8	6827.9	7494.8	5668	6596.4	7026.5	6302.7	6224.5	5800.3	6475.2	5264.3	5391.1	5875.9	5598.1	5651.7	6141.1	5735	6875.7	5374.3	5995.2	7164.5	6026.8	5411.9	6783.5	6351.1	5336.3	9399.4	6320.1	6302.8	7868.7
"200719_at"	514.4	413.3	523.7	701.6	857.5	685.2	611.5	1058.7	1135.7	505.5	447	583.2	355	552.5	622.1	406.4	504.7	309.4	642.2	405.1	534.7	486.4	591.2	521.8	506	495.6	405.5	678.9	567.4	520.1	405.6	414.4	761.8
"200720_s_at"	790.6	738.5	714.1	789.8	711.2	837	854.9	876.9	1009.6	920.9	728.9	606.4	629.8	691.8	562.4	837.4	548.1	666.9	670.5	493.1	490.7	455	1050.5	728.7	667.8	514.5	699.6	618.5	793.5	713.4	559.6	586.5	1139.2
"200721_s_at"	1030.1	1173.3	824.1	810.6	804.3	1349	1666.6	1297	1430.7	1282	1348.2	1092.6	931.6	1257.3	1151.9	1258.5	970.7	1031.4	942.8	856.4	1070.9	907.2	1265.7	1376.2	1231.4	946.3	745.1	1027.9	1406.6	683.6	1075.2	1057.7	1333.7
"200722_s_at"	840.6	657.4	826.9	875.8	759	1257.5	808.4	566.8	633.9	728.3	720.8	1138.1	625.6	295.9	1002.5	1238.2	560.7	1277.3	471.9	599.5	636.5	566.2	1160.8	1033.5	543.7	1263.9	915.7	970	1246.9	738.4	561.3	1424.4	564.2
"200723_s_at"	2596.6	2081.2	2471.8	2444.7	2736.6	2186.3	2193.4	2217.8	1789.1	2510	2317.9	3053	2680.5	1830.8	2734.1	2682	2510.1	3512.3	2425.1	2394	2352.1	2275.6	2617.9	2502.9	1869.3	3057.3	2206.6	2859.8	2896.7	2082.6	2882.3	3280.8	2010.6
"200724_at"	163.8	187.5	109.4	224.8	189.3	220.3	152.7	229.4	197.9	231.2	112.5	189.1	253.9	127.3	132.7	222.8	136.9	225.9	194	236.9	83.3	123.9	233.3	159	172.9	132.8	91	98.8	138.1	171.4	214.5	149.4	185.4
"200725_x_at"	15456	19606.5	20423.6	11193.6	11141.6	18587.8	18246.5	15122	14485.4	16398.6	12766.6	10556.2	11726.8	11388.6	12086.7	11898.5	16010.4	15674.7	12269.8	16664.3	12048	13250.1	12059.6	11672.3	12418.4	16130.1	16982.2	14433.5	11835.8	15636.1	12438.2	11366.4	14343.8
"200726_at"	2331.9	2129	2753.9	2715.2	2918.2	3070.2	3576.3	3780.5	3956.8	2581.4	2840.6	3709.9	3460	4007.6	2663.1	3272.1	4454.7	2559.5	2501	2969.2	3873.8	2763.6	1759	3221	4144.1	3940	3853.4	2571.9	3755.9	4916.2	4688.8	2904.5	3798.2
"200727_s_at"	760	694	534.6	1003.8	829.3	666.1	855.7	645.6	771.6	795.4	780.1	259.6	585.5	525.7	297.2	796.7	345.2	612.7	807.2	496.7	312.7	498.3	1615.3	567.5	381.2	296.4	459.2	308.2	415.9	278.9	216	309.6	611.9
"200728_at"	3192.8	3127.4	2673.9	2740.4	3356.6	2685.8	2922.9	2719.4	3196.1	2391.8	2769.3	2606.2	3658.7	3215.9	2933.5	3193.6	3937.5	4034.9	2819.4	2980.5	3232.3	3809.4	3592.6	2431.5	2790.9	3036.9	1709.4	2532	3886.7	1774.7	3243.2	3168.7	2957.5
"200729_s_at"	1480.1	977.3	1359.8	1602.4	2228.5	900.4	996.1	806.1	1176.5	964.1	1567.6	1427	2099.2	1587	1440.4	1803.8	1557.2	2014.5	1568.5	1560.4	1540.2	1737.9	1596.2	1417.5	1242.3	1588.8	996.8	925.2	1885.7	1280	2009.3	1737.7	1170.6
"200730_s_at"	383.5	109.6	222.5	628.7	497.6	276.2	186.1	219.3	250.6	329	185.5	150.1	153.6	144.6	116.2	232	109.2	198.2	211	235.9	186.6	247.9	330.5	256.4	175.1	225.3	153.4	114.8	229.2	119.3	148.2	159.2	227.3
"200731_s_at"	821.4	358.6	405.5	1000.4	513.3	379.4	361.8	372.5	388	608.3	439	494.5	430.8	346.1	366.8	624.4	407.9	396.8	498.4	479.4	496.4	593.8	400	566.2	348.7	527.1	247.9	272.2	438.7	193.8	618.5	704.8	340.6
"200732_s_at"	1298.4	647.3	880.5	1679.6	951.9	1298	836.3	1014.1	999.5	1588.2	902.4	974.6	793.1	764.5	1102	1150.3	1190.2	640.8	678.8	808.6	1017	1094.7	829.6	1312	1051.5	1374.2	563.3	656.8	1217	396.2	1022.8	1178.8	936.7
"200733_s_at"	428.3	155.8	302.8	621.5	591.9	163.5	151.6	132.7	136.1	187.1	106.7	182.5	264.3	219.5	177.4	252.9	147.4	148	204.7	153	325.3	228.9	202.3	180.2	187.5	200.5	165.1	135.6	210	206.2	201.6	198.1	122.4
"200734_s_at"	1696.9	2134	1060.7	1372.1	1267.4	1730	2261.5	2218.2	1851.3	2463	2875.5	1317.9	1643.8	2421.7	1201.4	1256.7	1255.4	1853.9	1318.6	961	1122.8	1133.4	2396.1	1916.9	1883.7	1369.1	1650.4	1471.3	2092.2	1519.1	1353.2	1478.5	2293.9
"200735_x_at"	13386.3	16053.3	17467.2	11452.6	11169.5	15653.7	13698.5	12297.2	11212.8	10921.8	6983	8812.8	8626.1	7542.8	8821.5	8893	10345.1	11002.7	10679.6	10809.5	9735.7	8894.8	9098.3	8043.8	8830.1	12187.7	13613.4	11150.8	9779	12509.9	9746.2	8566.9	11395
"200736_s_at"	5247.7	7693.9	5129.7	2334.3	4189.1	7042.5	7589.2	5660.9	5401.6	7797.4	4933.2	4494.9	5174.2	5413	4493	5500.5	6072.6	7008	5548.9	4664.3	4441	6081.4	5399.5	5664.8	6773.3	6682.6	9370.6	4743.9	6508.1	11292.2	6124.2	4927.1	8841.3
"200737_at"	1002	1359.2	845	1618.4	2075.7	1160.2	896.6	1236.9	1033.9	1416.4	1088.3	872.1	715.1	1012.8	975.4	1391.8	1258.3	1355.3	1761.7	1173.4	1087.6	1398.1	2494	1172.6	1034.2	934.4	1088.5	907.9	1919.8	1443.2	1385.2	1016.2	1338.5
"200738_s_at"	4529.8	5338.5	4056.5	6315.9	6744.1	4955.7	3103.5	3934.7	4058.3	5429.6	4004.2	3397.4	3825.6	4929.9	4077.1	5170.7	5140.2	4652.3	5766	3961.8	4315.4	5233.7	7764.8	4063.3	4322	3900.3	4225.8	3287.1	5792.4	5232.1	4673.2	3430.8	5601.1
"200739_s_at"	754.5	759.2	576.9	526.1	613.6	1367.4	969.1	895.7	814.4	1218.8	891	788.3	587.8	689.3	1078.7	1290.1	989.9	1275.2	690.9	889.9	727	1160.4	1430.2	866.2	712.8	1446.5	1329.2	1001.5	2026.3	1256.1	818.9	943.8	926.8
"200740_s_at"	3385.7	4531.7	2602.6	2127	2714.2	3348.1	2764.7	2626.8	2543	3013.8	4453.1	3649.7	4241.9	4247.7	3145.1	3988.5	3757.4	3969.3	3284.2	3957.8	3147.2	3860.1	3403.2	3546.6	3844.2	3387.5	4062.5	3870	3692.5	5071.4	4499.3	3746.8	2971.4
"200741_s_at"	15884.9	19956.7	21188.7	13045.4	13614.1	17562.8	12231.1	13650.8	13378.6	14956.5	10300.8	10725	11948.8	13262.3	9203.9	12768.5	15135.2	12934.6	11926.7	14896.1	13882.3	13612.3	11657.5	9974.3	11995.3	12394.2	14132.6	11127.2	10772.1	16102.7	10804.5	11238.7	12998.3
"200742_s_at"	3581.9	5831.7	2760	2415.4	2775.7	3688.8	6523.1	6071.5	5841.8	7700.2	4579.2	5206.6	4069.3	4283.2	3474.5	4980.8	4149.1	6005.5	4409.4	3987	4197.1	5575.4	6674.5	5828.4	4673.6	5457	4115.4	3657.1	6057.5	3577.6	6278.6	5031.2	7205.5
"200743_s_at"	4157.5	6918.6	2297	2555.4	2624.1	2698.5	6075	6171.7	6132.7	7050	5943.1	5300	4951.7	5611.7	3360.2	5350.5	5031.5	6115.5	5082.5	4311.5	4553.7	5859.7	5774.4	5888.7	5696.2	6219.8	4214	3080.4	6683.8	3323.1	6336.7	5019.8	7330
"200744_s_at"	1242.1	935.1	860	1502.6	1004	1041.8	1118	1502.6	1416.3	1644.9	1192.7	773.6	922.6	914.1	828.8	1275.9	956.1	1480.9	1263.9	1106.4	844.2	1169.2	2196.9	1006	914.9	916.1	1054.8	828.9	1204.7	1059.5	812.5	920.5	1641.2
"200745_s_at"	2358.8	2310.4	1858.7	2534.3	1802	3006.2	3199.6	2956.5	3213.2	2704.7	2741	2018.3	1547	1680.6	2671.5	2715.6	1340.1	2111.8	1624	1816.2	2172.2	1920.4	3499.5	2084.6	1901	2295.8	1517.4	2124.5	2770.7	1949.2	1586.2	2181.8	2993.5
"200746_s_at"	3650.9	3517.2	2735.5	3217	2709.4	3100.4	4364.8	2941.5	2907.7	2776.6	4346.2	3769.5	4140.8	4058.9	3154.7	3679.4	3605.7	3681.9	3908.5	3495.5	3818.5	3646.2	3502	3362.8	3113.1	3014.1	3404.4	3813.7	3160.7	2829	4237.1	4084.8	3332.8
"200747_s_at"	776.1	928.2	807.1	271.6	251.8	728.3	1502.2	1580.7	1430.4	1121.3	729.3	893.5	573	599.2	900.1	429.6	717.4	547.7	747.5	561.6	1081.7	396.2	894.5	831.8	814	1009.5	610	775.6	680.5	406.1	735.2	843.5	1243
"200748_s_at"	11243.7	15671.6	12385.8	17796.3	13010.1	12744	15677.5	16068.2	15123	24871.3	15630.1	8881.7	9831.3	13493.6	12522.1	13857.6	13862	17184.7	14290.4	11933.3	13520	18254.4	15839.4	10861.7	12746.4	10643.8	12644.4	10695.9	16008.7	16380.6	12392	8163.3	20103.8
"200749_at"	1392.3	1162.4	1391.5	5126.9	3565.4	1102.8	518.6	555	568.8	681	915.8	1092.4	1117.5	1289.9	1253.8	852.8	1076	769.2	828.3	709.6	940.4	879	620	1037.9	1293	697.3	843.9	1276.4	1097.2	1240.9	1053.7	899.2	692.6
"200750_s_at"	3343.8	2138.4	1953.6	8210	5468.2	2818.1	2269.9	2200.3	2110.8	2786.1	2767.3	2355.7	2698.5	3244	2444.7	2896.5	3095.4	2829.6	2091.5	2646.2	2147.2	2515.7	2464.1	2174.1	2002.7	2168.1	3700.3	2187.2	3221.1	3520.2	2450.5	2585.3	2122.4
"200751_s_at"	886.3	885	1336.3	1290.9	1133.3	423.9	582.4	681.8	743.2	675.2	504.8	658.3	625.5	559.4	647.2	759.1	669.5	706.8	578.7	792.7	683.7	740.6	657.6	433.1	459.8	547.8	876	582	683.4	1055.6	566.2	744.8	608.8
"200752_s_at"	590.6	567	359	339.4	325.6	604.5	960.9	923.4	589.7	503.9	568.9	441.1	431.9	462.7	449.3	739.4	682.3	523.7	428.6	587.5	475.6	506.8	596.2	508.5	570	700.2	495.4	422.4	722.4	288.7	342.1	496.4	522.5
"200753_x_at"	699.3	446.5	502	1780.9	1414.3	650	352.8	436.7	534.2	642.4	803.1	663.4	673.5	655.9	585.1	686.4	830.3	848.1	627.2	799.3	776	905	650.5	621.6	612.8	519	734.4	569.1	1016.1	806.5	615.8	766.7	427.1
"200754_x_at"	5133.6	3869.3	2568.1	13067	8778.1	6085.5	4054.3	5523.4	5521.6	7282	4371.6	3419	4008.2	4979.5	3553.7	4081.4	7225.8	6141.9	5746.9	5050.3	4907.2	6025.6	6916	3994.1	5116	4547.5	4820.1	4001.7	5861.6	3862.6	4326.2	3770.1	6772.2
"200755_s_at"	806.7	989.8	624.9	1056.4	1240.2	1530.2	1736.3	1146.7	1281.7	1752.9	1353.2	1510.6	1134.7	973.9	1679.3	1841.7	746.4	1341.6	1415.7	754.7	1447.7	1418.6	2338.4	1707.4	1466.9	1599	771.5	774.8	2933.6	699.1	1531.6	1724.2	1554
"200756_x_at"	495.7	512.4	339.9	668.4	730.6	1152.7	1287.1	811	945.1	1705.6	825.5	780.3	398.1	416.3	740.8	724.3	343.5	683.9	560	459.2	694.4	746.4	1587.7	891.8	531.7	614.5	360.6	386.8	1241	482.6	696.9	918.7	1134
"200757_s_at"	2963.8	2611.9	2267.5	2701.5	3049.5	3008.2	3450.8	2704.4	2775.4	3509.1	3221.3	3452.7	2224.8	2364.4	2948.3	3115.1	1913	2354.4	3084.1	2842.2	3733.7	2635	3567.4	3141.8	2517.5	3269	1859.5	2205.6	4242	1422.5	3297.3	4394.8	3354.1
"200758_s_at"	1463	3398	2226.6	1395.7	1002.4	5129.7	3622.8	3348	2692.9	2882.9	2866	2831.3	1761.7	2001	3228.4	2353.8	2436.7	2114.8	1623.2	1619.5	2735.3	1836	2518.8	3082.5	2865.6	3469.4	2238.5	2678.1	2564	1468.4	2554.6	2786	2791.8
"200759_x_at"	2893.1	5807.8	3759.6	2530.9	2318.6	6726.4	4936.3	4062.4	4333	3963.4	4804.6	4321.4	3157.3	3268.6	4036.6	2874.4	3490.5	3066.9	2666.2	2867.2	3935.7	2937.4	3525.8	4539.2	4795.5	4604.8	2880.4	4950.1	3536.4	2137	4425.7	3788.8	4436.8
"200760_s_at"	1671.2	3019.4	2548.5	1203.1	1393.2	4324.9	3589	3803.5	3957	3445.5	4676.5	4713	2365.5	2591.3	4987.1	4327.3	4524.7	5566.3	2533.7	3374.9	3539.7	3628.2	3717.1	4533.8	3749.9	5406.9	5447	6427.1	4235.5	5854.2	4437.6	4456.9	3891.3
"200761_s_at"	4722.6	8415.7	7885.9	3479.8	4262.4	6746.3	8257.2	5895.4	6464.9	6577.1	6576.8	7417	7252.4	8925.7	6669.2	6723.9	6299.4	6446.5	5680.5	6538	8108.3	6496.3	6677.5	6309.1	7961.2	7188	7525.6	7396.7	5797.4	9144.8	6478	6503.7	7743.2
"200762_at"	5696	7871.7	6336.4	2742.3	4915.1	4053.8	4963.9	5758.5	5883.3	4153.9	4925	4845.8	5242.6	5752.9	5329.4	4659.6	3986.6	4870.2	4308.2	3051.9	6437.9	4204.9	5608.7	4311.8	5675	6275.1	3650.9	5049	5421.1	4371.7	6277.6	5268.5	6216.5
"200763_s_at"	15242.1	14453	17304.9	12136.6	11624.1	15870.2	15101.3	13968.5	13922	16343.3	10259.8	9588.2	10168.1	11812.2	10166.1	10661.7	13727.7	10715.8	9428.2	12303.3	10427.4	11657.2	11758.9	8900.3	9971.7	11406.8	12277.3	9570.5	11194.8	13871.8	8785	8855.5	13780.4
"200764_s_at"	1249	1311.3	1089	1234.1	1195.9	1350.4	1511.5	1772.1	1973.9	1424.2	1232.1	1792.6	1219.3	1301.9	2001.8	1421.6	1102.8	1438.3	1204.4	1153	1514.7	1322.3	1919.5	1615.7	1511.5	1547.3	856.3	1445.2	1675.1	1109.5	1421.2	1725.4	1824
"200765_x_at"	2384.3	3007.3	2216	2329.6	2444.1	2330.9	2899	2794.5	2785.4	2396.2	2941.2	3708.3	2805.1	3506.6	3833.9	2875.8	2925.4	2256	2396.1	2198.2	3343.2	2693.5	2821.8	2985	3658.8	2838	1853	2925.1	2969	2154.6	2814.6	3247	3080.5
"200766_at"	2026.4	1599.1	857.3	818.6	663.1	938.6	3909.1	2704.9	2435.1	3371.8	1359	1635.7	1184.6	1838.5	1410.1	1435.7	1382.2	1598.1	2292.6	1148.1	1353.9	1796.7	1723.6	2937.9	2496.5	1738.9	1682.7	815.4	2485.5	1294.5	3078.2	1845.2	1930.5
"200767_s_at"	481.9	385.2	370.4	515.4	647.6	576	606	540.4	624	623.6	370.8	406.4	332	331.5	288.8	398.7	228.1	352	252.3	231.5	325.9	277.4	680	391.8	271.6	220.2	228	324.1	323.3	250.8	375.5	376.4	544.8
"200768_s_at"	4425.9	2039.4	2280.1	4293	3608.1	2720.2	1515.8	2894.4	2851	5731.5	1360.5	1546.7	2057.9	2187.8	1319.4	1585.9	1793.2	1498.8	2237	1678.6	2125.2	2147.3	1634.5	1291.1	1776	1769.5	1554.8	1285.7	1550.7	1328.3	1630.8	1484.9	1762.4
"200769_s_at"	728.6	348.5	391.6	1140.4	788.9	767.3	404.8	679.5	615.2	2885.4	395.6	379.3	347.4	216.9	296.9	504.5	291.3	412.6	294.7	378.7	204.4	456.5	800.3	482.1	292.2	458.7	350.3	386.5	426.7	338.7	272.2	441.1	639
"200770_s_at"	1547.7	941.8	1919.7	542.1	550.8	1374.2	1621.1	1124.5	1267.7	1551.5	859.8	1377.4	1380.7	869.9	1158.6	1077.6	758.5	826.4	806.8	884.4	1022.3	803.6	1063.3	887.5	963	1026.7	636.6	1114.5	987	392	960.5	1249.5	933.4
"200771_at"	5010.6	3972.1	5973.4	2169	2586.9	3694	5200.6	4090.6	3872.1	4071	3501.3	3524.7	4766.5	2903.6	4207.8	2902.3	2387.7	3374.5	3557.1	3973.1	5258.2	2999.3	3512.3	3590.1	3584.6	3883.8	2010.9	3610.5	2961.5	2109.7	3252.3	5057.9	2668.5
"200772_x_at"	8015.9	8171.7	6513.4	8664.5	8160.4	10145.4	12576	9492.1	10052.9	8691	9347.5	6982	6722.9	10608	9792.6	7632.2	10871.4	8509.3	7175.1	5921	6762.4	4637	8547.8	6141.7	5755.8	6837.2	7759.2	6042.5	8205.2	7170.4	5532.1	5321.3	6900.1
"200773_x_at"	7656.3	7416.6	9738.4	9320.1	9334	8448.1	8471.5	8032.5	8043.9	6565.6	3840.4	4187.7	4648.2	5119.1	5184.6	6249.3	6372.9	5677.2	5877	5153.6	5973.2	5287.6	7653.4	4103.9	4284.1	5804.9	5902.5	4163.8	5508.1	6405.9	4261.9	4232.6	6765.3
"200774_at"	4117.4	3288.1	3936.1	4283.5	5340.7	3338.6	3706.9	2941.6	3670.8	3267.3	3359.9	3251.2	3930.5	3925.5	3328.9	3408	3109.8	3286.7	3367.2	4658.7	3614.7	3696.9	3525.3	2988.1	3479.5	3331.7	2412.3	2784.3	3349.5	2370.4	3237.3	3327.8	3219.3
"200775_s_at"	5626.7	6568	6225.6	8152.7	4858.8	4954.6	5309.9	4626.8	4364.5	3624.6	5243.1	3341.7	4048.9	4181.3	3225.7	5586.9	4712.6	4255.8	5152.9	4767.3	3589.5	4170.5	4990.6	3584.5	4481.4	4581.2	4591.4	3494.6	4211.3	3445.7	3750.2	3360.6	4816
"200776_s_at"	1201.9	2146.4	2068.5	3314.8	2649.9	3296.8	845.2	893.3	1127.2	1914.2	1920.5	1270	1201.9	1346.6	1225.8	1941.4	1168	1693.8	917.5	947.9	1027.2	1589.4	1154.8	1612.3	946.6	1650.6	1156	993.8	1951.7	1172	1249.3	1462.5	1069.1
"200777_s_at"	2387.9	4501.7	4470.2	5013.6	4577.2	5438	1894.4	2070.2	1920.7	3714	4079.4	2388.2	2886.1	3998.7	2095.7	2939.2	2488.6	2294.6	1910.3	2100.1	2888.8	3218.4	1888.1	3088.5	2649.9	2720.3	1651.6	2075.1	3321.3	1972.5	2762.3	2509.2	2463.6
"200778_s_at"	2713.7	2518.5	2273.6	2538.3	2524.1	3387.5	2903.3	2051.1	2493.8	3089.5	2368.7	2831.1	2071.9	1661.1	2844.5	2986.8	1865.2	3383.5	1817.6	2227.1	3109.6	2961.8	3098.7	2751	2517.2	4147.4	2429.8	3116.2	3629	3042.4	2259.8	3715.9	2252.1
"200779_at"	5098	5525.3	4289	10291	5375	8816.1	5883.1	6256.7	5940.7	5579.6	6514.6	5316.6	5336.7	4689	5812.7	4270.4	4472.2	4417.1	4724.6	5293.6	4936.9	4620.8	4152.6	5543.8	4413.1	3603.4	6222.2	5770.8	3589	4224.6	4908.1	4384.7	4030.1
"200780_x_at"	10596.6	9726.7	10168.9	7235.5	7904.8	9766.8	14242	12794.9	11571.3	12930.2	7048.3	6782.8	6698.6	7600.8	9881.4	8040	13679.3	9257.1	8360.8	10857.8	10024.8	10544.1	12062	8518.5	11071.8	11299.9	10202.5	7884.1	9362.5	7573.6	7457.7	8144.9	12339.1
"200781_s_at"	14521	15018.7	16789.3	10512.9	10511.1	17887.2	14836	14396.5	13925.9	17207.4	9288.9	9346	10241.1	10042.8	9332.3	10721.3	14699.4	11685.7	11022.9	14026.7	11415.4	12425.5	11631.3	7752	8489.4	13283.5	13245	10323.6	10403.7	13282.1	9706.9	8863.7	14503.8
"200782_at"	6115.9	7206	6874.2	7764.4	7129.9	6101.9	8781.3	5745.9	5576.8	6982.9	7169.6	7571.3	5935.2	6806.9	6515.3	5769.8	5268.2	5432.5	5946.4	5132	7812.1	5726.3	7300.2	5700.3	6113	6065.1	5889.4	6385.3	6259.9	6668.3	5920.4	6907.8	7130.7
"200783_s_at"	348.9	281.5	138	17.1	97.8	113.4	247.2	148.5	358.6	214.7	249.5	255.7	323.8	351	186.3	347.4	233.1	362.3	196.1	337.1	245.5	68.7	189.7	325.3	263.7	240.1	305	357	232.5	214.7	271.1	297.9	198.7
"200784_s_at"	1019.5	2396.3	1267	1043.4	1114.8	1174.7	2406.1	2948.2	3326.2	2452	1377.6	1010.3	755.5	989.1	1612.6	777.4	635.3	770.1	1144.3	756.8	1012.7	954	1526.5	1701.5	2056.6	1532.6	868.7	705.2	1419.9	305.5	1089.6	1182.6	2808.8
"200785_s_at"	2240.4	3859.3	2585.8	2073.4	2586.5	2036.7	3680.9	4429	4128.5	2819.3	1861.8	2133.5	1429.4	1543.2	2180.9	1407.8	1792.7	1076.7	2125.7	1345.3	2138.2	1304.3	2020.2	3374.4	3259	2434.2	1725.9	1472.2	2092.5	1027.7	2970.5	2302.2	4456.8
"200786_at"	1754.7	1719.9	2361.8	1797.4	1612.1	2537.1	2340.7	1754.5	1781.2	1702.8	2214.7	2140.7	2016.4	1669.5	2542.9	1928.7	2412.1	2100	1807.6	2080.5	1961.2	1669	1748.3	1793.2	1996.9	2502.9	2966.9	2574.7	2405.4	3674.3	2049.1	2209.3	1625.5
"200787_s_at"	1278	969.6	1253.3	3595.2	1864.1	965.6	1583.6	1046.4	1089.5	1128.7	1402.5	1285.7	1165.3	1134.4	1411.3	1341.3	1185.3	1379.2	1063.8	1527.9	1204	1604.2	1571.7	1306.4	1015.9	1312	969.8	1309.6	1406.6	1098.4	1142.5	1270.8	903.1
"200788_s_at"	3765.8	3163	3677	7284.5	4606	5227.2	7302.8	4618.8	4423.6	3732.9	5813.4	4503.6	4542	7340.8	6683.7	5145.1	6944.9	5950.1	4879.6	4547.1	4966.6	5264.4	5349.4	4803.5	6156.4	5724.6	4072.2	4073.2	6001.2	4992.3	4502.2	4962.3	5044.6
"200789_at"	750.2	577.9	1217.1	95.5	535.6	785.5	986.8	705.2	936.6	1135.3	846	829.9	854.3	668.7	1141.2	473.2	861.9	871.5	634.5	935.7	513.6	621.6	565	922.9	763.9	962.4	1213.6	1313.9	797	1098.4	850.7	780.1	959.5
"200790_at"	1227.6	933.7	1425.3	5395.5	2853.7	814.5	1050.2	1111.7	1258.5	1162.3	1502.6	1038.6	1558.2	1168.9	1863.7	1527.2	3191.1	1631	1268.8	2414.8	1025.6	1790.2	920.2	1673.4	1610.8	2063.9	2710.9	1733.4	1511.3	1909.1	1595.2	1047.7	1066.7
"200791_s_at"	3677.9	5566.4	4437.6	5508.2	3192.5	4072.7	4792.5	4536.6	4599.9	4321.5	4497.1	5307.9	3977.8	4957.6	4859.6	5129.3	5249.1	5224.6	5492.7	3537.7	5346.5	6980.9	5583.5	4493.2	4654.4	4667.5	2691.9	3803.5	5279	2618.4	3489.9	4507.2	5225.3
"200792_at"	3686.9	3995.2	3986.4	3800.1	4271.2	4696.2	4904.3	4051	4044.7	3463.4	4788.6	4008	4031.5	4212.5	4012.4	3633.7	4626.1	4419.1	3762	4295.5	3340.3	3239.1	3859.1	3655.7	3509.2	4104.5	5036	5790	3842.7	4268.2	4040.5	4073.2	4181.4
"200793_s_at"	500.6	538.5	1100.7	355.8	580.6	977	965.8	992.4	1021.9	1096.9	1003.8	814.8	518	773.3	1381.2	1058.4	1587.2	1470.2	1197.3	1298.4	1122.4	1474.5	1017.7	1358.9	1340	1039.8	1344.6	1837.4	1489.7	1048.3	845.5	1085.3	1060.9
"200794_x_at"	4173.3	5440.4	3972.6	4859	4255.7	6398	5103.5	5824	5473.6	5237.2	6467.1	4886.9	5136.2	6843.1	4861.6	6603.8	7109.6	6287	5221	5538.6	4928.7	6005.9	5636.3	4848.6	5463.1	6196.4	5793.8	5393.4	5604.9	6244.8	6300.1	5270.2	5852.1
"200795_at"	10206.2	12998.3	11944.3	13115.8	11481.8	12716.4	11868.6	13865.1	13901.2	7776.4	9366.3	9684	9244.8	9928.7	10591	9756.3	10125.7	8221.6	8641.5	10283.5	10948.7	7195.2	4914.7	10076.7	10129.4	11468.4	7579.6	9236.7	8299.1	10307.8	11080	8860.3	10699.3
"200796_s_at"	330	84.1	110.1	484.6	137.1	243.7	147	299.6	325.9	688.6	59.6	6.4	19.1	19.3	5.8	37.7	38.7	23.1	4.2	15.4	6	13.1	543.5	12.7	8	23.6	23.7	10.5	7.6	8.6	37.2	9.1	101.9
"200797_s_at"	11862.4	4534.6	5116.4	8520.8	7142.8	5556.3	4200.7	7985.2	10322.1	6995.7	5589.4	4740.5	5370.1	6997.1	4314.5	6171.5	3929.8	3659.5	5039.7	7976.5	5759.1	8250.4	7605.3	3651.5	3669.8	3003.3	3085	2448.5	3418.8	2347.5	3354.4	3873.2	3337.8
"200798_x_at"	5104	1379.7	1659.3	4791	3038.3	1506.9	1050.3	1999	2664.4	3009.5	1995.3	1464.2	1735.5	1917.3	1289.7	2319.7	857.9	2016.1	1806.7	2926	1752.5	3864.6	3169.4	1407.8	931.5	961.8	1312.3	893.3	1259.9	1271	1536.9	1512.6	1115.9
"200799_at"	3416.2	4735.2	5238.4	7204.7	6010.3	4358.4	3856.7	3424.9	4387.8	2583.1	3958	5388.7	5549.1	6001.4	4803.3	3960.6	3807.9	4226	7152.5	3424.2	7777.4	3378.8	3630.4	5201.3	3643	3343	4430.5	4988	2917.7	5003.6	4791.5	4499.6	3161.2
"200800_s_at"	812.5	1352.2	1746	1573.7	1905.5	1358.6	1095.2	1727.6	2156.1	1189.7	746.6	1367.1	1129.7	1156.2	1259.1	598.4	821.6	806.8	1539.3	1082.1	3286.3	941.6	1285.8	1157.3	1005.2	1073.2	885.1	1068.6	725.3	947.4	1011.3	937.4	1327.4
"200801_x_at"	26165.3	31519.6	22284.7	26906.3	21232.2	23629	32111.4	26418.3	27795.7	30252.5	18562.8	13766.7	17459.5	18391.2	16434.5	18046.1	21561.7	19310.7	18666.8	23222.5	19599	20553.7	27157	15507.8	18534.3	20664.1	18389.4	14586.5	18029.4	18020.4	15288.2	15246	28111.5
"200802_at"	1607.5	2142.3	2018.5	2748.5	1571.3	2801.4	2052.2	1934.6	2065.4	1654.4	2710	2643.5	2303.9	2156.3	2955	2446.3	2545.6	2343.7	1851.3	2067.1	2126.4	1901.3	1554.8	2679.6	2708.1	2946	2975.1	3191.1	2506.1	2756.4	2647.6	2550.6	1966.1
"200803_s_at"	3623.3	3725.3	3714.8	3611.3	3720.8	2873.3	2974.6	3181	3055	4961	4106.2	3218.8	3912.1	3229.1	2432	3658.7	3037.5	3879.5	3542.3	3966.5	2064.7	4078.7	4419.1	4223.7	2885.2	1980.9	4154.4	3537.9	3111.8	5191.2	3707.3	2951.4	4002.5
"200804_at"	4478.6	6887.7	5155.1	5438.1	4689.1	5558.9	5089.1	6222.9	6149.8	6101.9	5395.7	5107.4	5163.5	5360.3	5505.9	5294.4	4947.4	7440.5	4361.7	3710	3820.6	4983.9	5746.8	5632.4	5680	5558.7	6168.6	6657.9	5877.5	6366.6	5639.3	5377.5	6304.1
"200805_at"	515.7	834.7	583	406.2	797	531.4	522.5	711.5	683.1	725.8	666.9	579.1	646.8	529.8	661.6	627.3	836.7	741.7	672.2	691.5	556.4	783	779.8	759.8	993.4	751.8	910.7	632.2	781.3	1159.9	746.1	878.9	736.6
"200806_s_at"	1911.8	1277.7	2044.4	5743.9	4829.5	2468	1227.4	1386.6	1395.7	2241.6	1686.7	1599.6	1434.1	1011	2098.3	1681.8	1899.2	2250.2	947.5	2196.2	1310.8	1850.6	1437	1722.5	1525.7	2040.6	1884.9	1868.6	2383.6	1481.6	1736.5	2013	1366.9
"200807_s_at"	5696.5	4946.6	6928	12266.7	10273.5	5170.8	3469.5	3601.8	3661.9	4956.3	5027.3	4334.7	5403.5	5454.3	4309	3448.3	4430.6	3848.9	4307.4	4742.8	4198.5	4082.7	3922.7	5171.5	4619.6	3590	4432.6	4053.7	4299.3	4114.3	4050	3890	4024.8
"200808_s_at"	1440.6	963.6	698.7	1822.4	1017.7	1724.8	1698.7	1366.3	1387.6	1677.8	1028.6	824.5	910.9	977.8	1249.8	1415.4	1735.6	1592.8	1174.5	1292.5	1000.9	1698.3	1960.3	1087.9	1076.6	1338.3	1012.3	701.1	1919	605.6	1690.8	1458.5	1683.9
"200809_x_at"	18047.1	17925.2	22759.8	12831.9	12966.3	18066.9	15669.8	13252.8	13375.4	14895.8	13916	11172.3	14811.3	12420.2	12496.3	13426.4	16132.9	16094.7	14038.5	18214.2	11753.1	14892.6	10550.7	12983.4	13300.8	20213.8	19116.1	15764.4	14319.1	17870.6	14758.1	13149.8	14116.3
"200810_s_at"	2500.9	3094.7	3398.7	1467.8	1902	3684.6	3409.8	3454.2	3252.4	1906.2	1736	1580	2176.5	1470	2138.2	2010.9	4144.4	2332.8	1664	1651.7	1440.3	1682.1	1342.5	2018.3	2246.7	3669.8	3696	3219.8	2845.2	3785.3	2400.6	2499.6	2733.8
"200811_at"	2487.9	2921.4	3129.3	1726.9	2088.2	3465.2	2706.9	3603	3627.6	2606.7	1846.3	1727.4	2200.1	1388.3	3020.4	2223.4	3931.5	2519.5	1569.8	2170.7	1656.9	2204.3	1751.4	2583.6	2936.5	3366.8	3617.4	3002.7	3096.1	3929	2932.7	3275.7	3204.1
"200812_at"	1126.2	795.1	1323.3	2045.9	1395.7	1890.5	1543.2	962.9	1009.1	1183.2	1167.2	1315.8	1279.1	1392.4	1933	1179.3	1599.6	1290.1	996.2	1370.9	1060.2	828.2	1011.4	1181.7	1527.2	1390.1	1705.2	2008.2	1923.3	1683.2	964.8	1325.8	1111.6
"200813_s_at"	840.8	784.8	682.6	649.2	635	753.8	767.7	673.2	825.5	928.5	884	895.4	727.4	582.9	865.2	1052.2	679.5	1082.2	697.2	754	866.7	734	1041	939.3	678.3	990.9	607	814.2	925.4	324.2	832.5	982.3	824.6
"200814_at"	2866.6	3605.3	3356.6	3027.3	4780.5	2089.7	2184.3	2621.4	3034.3	2627.1	4456.6	2712.2	3267.6	4377.7	2225.5	3869.9	5943.1	5043.3	3179.2	3836.8	3716.4	2812.5	2951.7	2422.8	3020.1	3971.3	3960.5	4048.7	3351.1	5064.2	2787.9	2525.1	2546.8
"200815_s_at"	563.6	514.5	474.2	568	415.4	841.3	674.5	754.3	859.9	867.3	717.7	458.5	615.2	862.7	499.2	689	633.6	685	719.8	843.6	816.1	763.8	925.2	642.3	615.2	493.8	424.3	415.5	637.7	300.2	517.1	512.2	651.2
"200816_s_at"	1607.8	1760.4	1523.9	1089.9	1019	1349.2	1564.5	1137.7	1309.3	961.5	1666.6	1836.1	1599.6	1594.3	1733.4	1406.4	1451.7	1468.3	1439.9	1492.9	1735	1630	1278.2	1639	2016	1587.3	959.9	1533.1	1604.5	812.7	2139.1	2114.4	1615.5
"200817_x_at"	22064.2	24122.9	27018.2	21114.9	13825.1	20876.5	16734.1	17357.7	15156.6	21422.4	16018	13676.7	14808.7	16839.7	16207.3	16054.8	23746.8	15157.1	14306	16074.9	16046.6	15496	15810.8	14021.7	17545.2	16877.2	21170.1	15190.8	13665.2	19774.4	12094.9	12742	17554.2
"200818_at"	3326.7	4273.2	4843.9	2276.4	3084.4	4630.6	3909.6	3023.3	2726.3	3087.1	4096.3	4023.8	4094.7	3855.1	4411.5	3498.8	5477.9	5017.4	4120.5	4521.4	3583.6	4095.8	3077.5	3573	3814.4	4398.7	6873.4	5747.3	4520.8	7367.4	3908.4	3583	3941.4
"200819_s_at"	17166.3	20773.5	22178.8	15078.6	13301.5	20890.5	18488.6	16610.9	16439.7	18799.3	14247.5	11271.8	13068.5	13728.8	13520.5	12579.6	18473.5	14656	11804.4	17340.9	12836.1	14316.8	13568.6	11694.8	14190.4	16143	16649.6	13701.5	13641.1	17679.2	12640.1	11881.3	17214.1
"200820_at"	1057.7	1119	1602.2	2740.9	1805	2378.9	1123.1	1203.8	1275	1219.8	960.6	904.5	1023.3	706.4	1270.2	993.9	1371.7	1192.5	1059.3	1020.8	1063.9	937.1	1258.9	824	1083.7	1014.2	1846.6	1665.3	2105.7	1966	1189.5	1142	1071.1
"200821_at"	1074.4	1224.1	989.9	1010.4	1227.3	690.6	543.5	691.2	613.7	529.4	666.4	1163.7	1075.3	968.5	635.8	872.3	572.9	825.1	1056.6	472.6	1155.2	1399.2	787.8	827.9	781	518.4	434.6	670.2	904.9	593.4	964.7	980.9	633
"200822_x_at"	4983.9	4737.6	3880.8	6170.8	5502.3	4844	4316.9	4887.6	4470.5	5540.9	6949.3	3778.2	5236.5	5858.7	4920.4	5497.2	5678.8	5888.6	6790.2	5525.8	4559.3	5143.9	7678.2	5296.1	5559.2	5055.9	5568.2	4163.8	6621.6	5243.3	5091.4	4627.6	5160.1
"200823_x_at"	7424.3	6364	13051.4	5577.5	4950.7	8754.6	8154.9	5813.6	5288.6	7089.5	4907.2	7088.4	5986.1	4742.9	7465.1	6485.9	9471.9	6395.7	4972.1	6493.5	5202.6	5727	4682.8	5810.6	7628	8311.6	11131.4	8099.2	6237.2	10855.8	5863.4	6010.9	5553.6
"200824_at"	1509.6	1895.2	1870.7	1503.2	1349.5	1583.5	1994.9	1399.9	1286.1	1556.1	1579.4	1657.7	1447.7	1633.5	1746.7	1902	1861.6	1715.2	1914	1712.7	1547.7	1307.5	1247	1643.6	1644.6	1829.4	2350.4	2277.2	2206.8	2910.7	1667.8	1619	1429.5
"200825_s_at"	1178.7	829.5	1167.3	2595.5	3257.4	1931.3	2143.1	1618.5	1608.3	1513.7	1927.6	893.7	1693.6	1923	1313.9	1702.2	2217.3	1712.4	1762.6	2140.4	1481.6	2699.8	2025.8	2105.8	2253.5	1626.6	1237.5	982.9	2378.9	1203	1837.6	1625	1864.4
"200826_at"	4193.6	4279	5414.7	3072	3281.4	5145.1	3966.6	3243.6	3323.7	3769.7	4506.8	4323.8	4697.5	4442.6	4333.6	4827.1	6918.3	4928.4	4419.1	4277.8	3512.4	3615	2740.3	3770	4050.5	4587.7	8301.3	6326.2	4635.6	8817.4	4315.4	3939.7	3500.6
"200827_at"	619.7	631.8	437.9	470.2	350.1	561.6	1190.1	846	1003.8	1016.4	823.4	579.9	1042.1	852.7	476.2	675.2	563	792.8	719	661.7	730.4	586.7	924.5	891.2	1122.6	856.1	667.3	443.8	891.6	596	900.3	982	911.4
"200828_s_at"	2934.6	2363.4	1674.3	3725.3	3170.2	2211.7	2000.4	1952.1	2056.4	2125.5	2191.8	2209	2195.1	1680.9	1980.1	2689.4	2524	2869.4	2152.1	3168.2	2306.1	2728	2528.7	2307	2072.5	2396.4	2135.7	2635.7	3383.1	1848.4	2852.3	3367.7	2130.5
"200829_x_at"	1765.2	1461.7	1406.6	2531.1	3096	1738.3	1425.2	1107.6	1301.1	1146.7	1851.3	1808.4	2069.7	2103	1562.1	1767.7	1898.9	1696.6	1739.8	1903.8	2082	2115.5	1695.6	1682.3	1744.5	1391.7	1522.8	1505.1	1900.7	1624.6	1864.7	1741.1	1241.9
"200830_at"	1716.1	1685.2	1353.7	1505	1517.3	1849.8	2046.8	1590.7	1497.3	1684.1	1970.4	1379	1672.3	1883.5	1577.6	1746.1	1995.3	1808.1	1627.9	1672.8	1574.4	1466	1740.2	1610.1	1611.6	1601.9	1744.4	1857.3	2078.4	1468.4	1640.3	1656.7	1614.8
"200831_s_at"	115	131.7	3063.7	175	1841.5	611.8	440.5	637.4	493.2	466	457.2	249.2	90.8	209.3	1539.9	195.9	245.1	455.7	207.4	1324.8	114.6	894.2	426.2	592.4	334.1	1297.8	499.4	605.8	424.8	511.5	96.4	183.8	539.5
"200832_s_at"	344.9	724.9	3691.8	417.6	2876.8	875.7	787.1	1329.2	1317.2	757.6	599.1	850.1	317.5	738.1	1889.3	424.1	505	841.5	579	940.1	237.2	1313.5	742.6	912.4	689.4	1784.8	657.1	849.6	851.8	643.5	627.4	306.3	1227.3
"200833_s_at"	5077.6	4149.4	3970.3	4436.2	3976.1	3473.8	3229.9	3021.1	2741.6	2829.8	3408.9	3674	3638.4	4371.4	3440.4	4475.2	4322.6	3911.1	4200.2	3185.7	3852.4	4208.5	4369.5	3496	2908.2	3316.3	3861.2	4120.8	3659.6	3986.2	3465.5	3456	3480.9
"200834_s_at"	10459.5	10767.6	15722.2	8830.8	8835.3	11569.9	9242	9215.3	8318.4	9310.2	7835.9	8248.8	8839	9108.1	9106.4	7960.2	12585.1	9735.5	7933.8	9020.5	7889.4	7233.7	6109	6495.2	8328.7	9248.1	13690	10642.1	8025.4	13655.1	7796.7	6618.5	8964.8
"200835_s_at"	9.3	17.3	14	14	11.3	58.8	88.7	75.4	151.9	45.2	15.4	7.3	7.5	5.5	5.5	7.5	13.7	6	7.8	9.9	6.2	6.7	119.6	14.6	10.1	12.3	10.6	9.1	8.6	5.8	7.5	6.4	47.6
"200836_s_at"	715	614.4	554.7	852.3	659.2	665.8	756	1019.1	855.9	762.8	801.4	405	516.9	389.8	498	472.4	426.2	399	302.5	355.1	443.6	235.5	864.8	549.4	374	688.7	266.7	643.4	592.1	335.4	597.6	333.2	654.8
"200837_at"	1311.4	1951.1	2245.9	1080.8	1242.1	2546.3	2864.1	2008.4	1996.6	2142.9	2130.4	1822.6	1896.4	2095.4	2460.6	1531.4	1905.4	1918.4	1753.6	1578.7	1828.1	1839.2	1859.7	2084.8	2164.5	3051.9	2313.9	2072.6	2754.7	2583.4	2654.7	1823	2255.8
"200838_at"	8651	11237.8	3622.6	7813.5	7884.9	5083.7	9101.6	7259.6	7383.9	11721.7	6111.5	5075.7	6571.1	8076.9	4974	7132.6	7112.3	7296.2	9845.8	7023.6	6908.3	9668	9888.1	6874.3	6569	6625.4	6639.8	2671.6	8582.1	8956.5	7433.1	4748.7	9740.4
"200839_s_at"	10073.6	15174	6443.1	11803.8	8860.2	12654.7	19044.8	14405.2	15668.3	21217.9	11790.7	7666.7	9209.2	12568.6	7958.4	10936.3	11104.5	12810.5	13151.7	9797.8	9772.4	14140.5	15878.9	9263.4	10281	11078.7	10161.7	6347.6	13217.2	12188.9	10749.2	9112.6	17007
"200840_at"	3714	3532.5	4119.6	4934.6	4837.7	3636.6	3917	2734.2	3026.2	3015.8	5096.3	3564.6	3886.9	5260.5	3650.3	1319	2479.7	3128.3	1899.4	2168.2	3780.8	1736.3	3132.5	2877.2	3669.7	2894.1	3071.9	4520.1	3714.7	4832.5	3258.2	3420.7	3300.3
"200841_s_at"	71.3	79.2	107.8	111.8	113.1	225.4	191.7	82.2	165.2	173.6	19.8	11.1	23.9	12.7	8	8.8	5.9	6.8	76.1	16.1	27	33.7	299.1	63.2	15	19	6.8	9.5	47.5	43.1	8.5	10.8	110.5
"200842_s_at"	476.6	389.8	529.6	429.9	566.1	905.8	1283.7	918.7	1014.9	607.3	1108.4	648.8	820.4	1196	802.1	684.1	505.7	975.4	882.5	342.6	424	324.3	872.3	706.8	675.2	691.1	312.7	501.3	1078.5	429.9	450.8	380.9	830.9
"200843_s_at"	684.5	1012	883.9	741.2	813.2	931.3	937.4	930.7	986.3	986.2	1431.5	1249.6	1189.9	1267.1	1238.3	1040.8	1455.3	1318.8	1295.6	1395.7	1094.2	1024.7	804.1	1474.9	1489.4	1311.6	989.9	1132.1	1404	613.2	1479	1369	999.5
"200844_s_at"	2523.4	2086.1	5186.2	2467.2	3446.7	5305.8	2514.5	2769.7	2626.8	3204.7	2683.9	1691.7	1860.1	1919.6	3353.2	2423.4	2882.3	2644.4	2444.1	2599.7	1885.4	2752.1	1916.5	2480.8	2234.6	4125.3	3979.1	4227.8	4011.8	4197.2	1891.5	2424.9	2594.2
"200845_s_at"	2593.3	2354.6	4208.9	2567.6	4339.5	3085.6	1683	1957.5	2185.4	2181.2	1714.6	1704.8	1945.2	2066.4	2080.4	1526.4	1783.8	1415.3	1804.4	1401.3	2148.2	1715.7	1807.7	1836	1842.2	1741.9	2325.2	2418.3	1785	3046.1	1687.4	1576.2	2186.1
"200846_s_at"	969.9	719.7	576.1	919.5	687	1070.9	1119.7	1229.2	1080.5	974.3	1013.5	861.5	1020.8	1289.2	889.6	1519.9	1650.4	1618.8	1179.9	1436.4	867.9	1186.2	1084	921.8	1026	1452.9	1718.9	864.1	1736.4	1464.7	1047.2	1087.9	1328.5
"200847_s_at"	2399.9	3322.1	2921.6	1630.8	2522.8	1981.8	2179.6	1692.1	1584.9	1443.2	2181.2	2021.7	2692.3	2629.6	1820.3	2215.8	2505.9	2542.6	2513	2137.6	2154.4	2524.8	2042.2	1890.7	1956.9	1868.1	2806.1	2497.6	1656.2	2925	2131	2183.1	2172.1
"200848_at"	979.3	697.7	1149.4	781.4	1164.4	949.6	823.5	770.1	1042.5	784.6	770.7	928.8	566.1	617.6	1026.9	592.3	523.5	630.6	667.7	615.6	801.1	652.8	633	941.9	890.8	797.2	463.6	767.6	788	592.1	809.8	883	709.7
"200849_s_at"	1234.8	854.2	1330.9	755.7	1127.2	1353	1370.5	1055.5	1240.3	1079	1428.1	1622.7	1260.5	1322.1	1403.3	1095.9	856.5	912.4	1076	740.4	1240.8	878.2	911.7	1170.9	1218.9	885.1	723.2	1236.3	981.9	540.2	871.8	1248.8	1003.1
"200850_s_at"	2834.8	2325	2960.4	1962.1	2694.7	2398.1	2531.4	2055	2058	1976.5	2552.2	3083.6	2552.3	2522.5	2913.3	2289.6	2069.7	2249.1	2422.1	2289.1	2824.4	2322	2085.9	2660.6	2489.9	2463.6	1891.9	2821.8	2400.5	1968.1	2394.9	2764.9	1998.7
"200851_s_at"	2162.6	2895.2	2507.3	2359.1	2273.4	2426.8	2357.1	2355.3	2373.2	1957.9	2296.8	2501.7	2746.9	3232.3	2254.5	2634.5	2913.6	2698.7	2947.4	2119.2	3043.4	2556.8	2311.8	2227.8	2238.5	2421.8	2648.8	2414.7	2240.5	2781.8	2316.2	2498.8	2285.9
"200852_x_at"	1341.2	1532.5	1287.6	1693.5	1515.9	1785.2	1659.1	1374.2	1713	1758.9	1878.1	1349.1	1414.4	1535.1	1614.7	1759.9	1668	1662.5	1433.3	1536.6	1279.3	1598.8	1762.3	1537.4	1935.6	2070.8	1846.5	1787.3	2301	1471.8	1901.7	1677.9	2005.3
"200853_at"	2134.5	1729.8	1685.3	1254.1	1598.9	1443.7	872.8	882.4	857.4	1495.6	1118.1	1354.5	2236.2	1670.6	2116.4	1395.9	2304	1932.5	2277.9	2255.8	1594.7	2260.4	1056.5	963.9	1413.7	1532.9	2829.6	1297.9	1332.7	3224.3	2010	1691.7	1250
"200854_at"	649.8	778.6	769.2	419	449.5	745.8	753.3	707.6	738.1	603.2	788.4	998.5	993.1	785.6	975.4	937.7	997.6	1008.1	973.1	828.7	1005.4	851.4	676.6	870.5	845.4	842.5	713.7	664.8	697.7	444.2	765.5	1002.9	655.6
"200855_at"	230.9	226.3	272.6	253.6	169.7	192	175.4	232.7	198.2	232	257.1	380.9	226.2	235.6	334.3	246	267.1	329	301.9	258.2	366.8	256.9	245.1	274	228.4	225.3	169.5	223.7	160.3	98.7	208.2	312.9	174.9
"200856_x_at"	363.2	302.4	257.5	281.7	277.9	272.3	233.3	234.6	228.3	221.9	169.5	356.8	277.2	247.9	339.9	187.1	290.8	171.4	268.5	261.4	389	301.7	287.3	257.6	354.5	256.4	188.3	217.1	157.1	280.2	305.5	262.5	232.1
"200857_s_at"	576.7	619.7	691.3	446.4	461.2	480.2	473.8	511.4	473.2	523.5	542.1	616.8	478.2	472.9	610.8	423	472.4	520.1	485.1	634	586.7	477.8	484.7	648.5	522.8	483.1	303.2	461.7	402.7	386.8	596.3	560.3	511.7
"200858_s_at"	8882.1	8170	12453.6	6899	5900.7	8876	6884.3	7276.2	7320.5	8080.1	4282.3	5671.2	5315.2	4852.1	5806	5016.2	8879	5503.4	5486.3	4938.2	5175.1	4682.1	5664.1	5015.5	5886.6	7070	9921.7	6264.2	6133.1	10418.9	4739.4	4587.2	6326.2
"200859_x_at"	3229.1	4083.8	1707.3	2990.8	2601.5	2324.7	6842.2	4526.7	3971.3	4026.7	3261.5	2953	2495.4	2864.2	5403.1	3346	3974.5	4203.2	4871.3	3335.2	2943.6	4036.4	5551.6	2780.3	2309.4	4214.3	1998.8	2444.3	3735.2	1657.5	2951.4	3566.2	3448.6
"200860_s_at"	1675.3	1410.3	1518	1576.2	1404	1724.8	2283	1654.6	1813.8	1653.7	2209.9	1691	2121	2080.1	1845.8	1969.4	2706.4	2176.5	2228	2089.9	1737.6	1978.1	1685.8	2091.9	2091.4	2134	1475.5	1706.5	1892.4	963.2	1891.5	1723.4	1933.2
"200861_at"	549.5	616.6	454.6	828.4	571.9	571.5	748.4	664.1	599.5	434.8	661.7	567.8	644.9	395.7	587.5	662.3	885.4	626.3	608.6	882.1	701.1	721.3	589.1	685.5	730.2	727.2	510.9	676	674.6	430.6	906.6	691.3	740.6
"200862_at"	279.2	431.4	624.1	427.5	576.2	356.5	341.7	421.5	413.6	474	546.2	418.6	376.9	513.1	680.1	355.7	387	328	249	477.8	379.1	420.4	346.5	675.4	412.3	431.6	292.3	600.7	773.8	360.7	460.5	480	453.5
"200863_s_at"	2968.8	2674.4	2206.8	1856.5	1728.9	3675.6	3269.5	3097.8	3018.8	3601.6	3064.9	3250	2825.8	3183.6	3529.8	3830.1	3197.3	3501.9	3433.1	3467.1	3459.8	3142.9	3737.5	2816.1	2933.2	3653.8	3879.2	3434.9	4018	3889	2958.6	3282.6	3177.9
"200864_s_at"	537.9	615.9	748.1	472.6	568.1	389.3	470.4	308.4	305.6	213.9	441.3	735.5	652.6	483.2	540.9	545	384.5	453.3	588.7	500.8	646.7	455.5	269.7	565	474.8	537.4	387.3	684.6	531.4	600.6	761.6	628.9	266.1
"200865_at"	4.9	3	17.1	2.9	8.5	13.3	2.7	22.2	2.4	10.6	2.6	8.7	13.6	9.4	9.6	3.9	19.6	2.2	37.5	27.4	15.7	10.5	30.5	26.1	3.1	4.9	6.7	4.5	1.9	24.3	5	4.3	3.6
"200866_s_at"	7502.2	13236.5	6635.5	9417.7	7253.9	9583.5	9477.7	11719	12063.6	14106.7	6622.7	7191.4	5871.8	5882.3	6073.2	8681.2	9399.4	8959.9	8711.2	8178.5	8183.8	9304.3	8836.1	7701.3	8189.3	10328	8686.6	6256.4	9469.6	8532.2	9855.3	8223.1	13746.3
"200867_at"	612.4	665.7	495.2	468.5	529.9	389.7	506.8	521.5	441.2	458.8	566.6	743.4	647.5	687.5	505.1	523.3	679.3	741.1	564.4	544	619.1	553.3	582	506.2	525.6	581.5	632.9	624.9	565.7	739	638	538.7	633
"200868_s_at"	725.8	742.2	672.9	646.8	805.7	745.7	665.1	746.8	867.3	869.1	764.4	652.1	687.6	661.9	515	704.7	732.1	798.7	632.9	804.5	516.8	716.1	686.6	823.7	636.5	777.9	984.2	964.8	630.6	1598.9	641.2	649.8	684
"200869_at"	11021.3	8364	14102	6648.7	8516	9437.5	6882.3	7678.3	7221.3	9956	7703.3	8600.7	8573.5	7667.4	8967.3	8638.1	13211	10385.9	8936.1	13276.7	7967.9	7932	7098.8	7233.3	7727.2	9942.5	15370.8	11270.6	8148.8	13374.3	8521.3	8228.7	7638.6
"200870_at"	2619.8	2064.4	2392.4	4497	3467.2	2091	1573.9	1720.4	1650.4	2142.1	2224	2270.5	2258.8	1996.9	2269.1	2459.4	2768.8	2288.5	2326.1	2178.7	2375.9	2442	1833	2105.5	2393.2	2355.5	2563.8	2752.5	2697.6	2921.5	2430.9	2505.3	2087
"200871_s_at"	17575.9	24945.6	14779.6	16108.2	14947.3	16311.3	19725.3	17687.4	18589	20129.9	13778.9	10860.4	12690.7	14152.9	10340.8	13138.5	14996.7	13947	13888.3	13846.2	12639.4	14748.3	15030.7	12427.4	12749	14659.7	13991.7	10549	12673.2	13264.3	12126.5	10492.1	19046.1
"200872_at"	7254.5	12736.4	8549.9	17050.7	11311.3	11452.9	16510.1	14046.4	15471.1	17887.9	13112.2	9841.7	7075	13433.7	10666.5	11946.7	12068.2	10679.5	9198	11491.7	12828.7	14599.8	17529.9	10127.1	10626.3	14318.8	11202.5	9762	14777.2	16221.8	11698.5	8691.8	15159.9
"200873_s_at"	2194	1518.7	2287.3	3397.6	3516.8	2491.2	1982	1471.9	2468.6	1387	1910.6	2067.6	2414.6	2553.9	1957.3	1968.1	2413.4	2152.4	2080.3	2373.2	2301.6	2177.3	1718.1	1677.7	2133.8	3675	2232.6	1988.6	2556.3	2242.3	2000.1	1831.9	1790.9
"200874_s_at"	372.2	368.7	314.5	600.8	571.3	525.5	332.7	374.8	408.5	455.8	322	263.4	256.3	214.5	234.1	331.3	280.5	291.2	303.6	347.4	270.3	293.7	475.2	350.1	271.4	337.3	314.1	280.8	282.8	235.6	250.1	322.4	360
"200875_s_at"	1316.5	676.8	649.8	2294.9	1743.9	866.5	590.9	682	874.1	700.3	655.7	432.3	851.9	628.7	497.5	476.9	688	959.4	703.9	793.4	638.1	581.4	538	520.9	409.5	491.5	1080.9	701.6	528.1	647.4	481.3	559.3	568.9
"200876_s_at"	2221.5	3040.6	2745.5	3543.7	3390.7	5020.2	2945.7	2838.4	2954.1	2763.2	3032.3	3261.8	3028.8	3896.1	3609.7	3816	4242.6	4102.9	2800.7	3692.2	2983.6	3637.5	3052.7	3060.9	3960.1	3786.5	4839.4	3850.8	4562.5	6422.1	4046.6	3416.7	3097.5
"200877_at"	3307.7	2923.5	4799.3	5867.8	4601.7	5617.1	4155.6	3690.4	4173.2	4599.4	3907.1	5065.2	5184	5139.4	5569.8	4722	4564.7	5097.3	4331.7	5018.9	4352.3	4179.4	3609.3	4151.5	4283.3	5266.2	4973.8	4825.3	5188.4	5797.5	4224.3	4876.5	4666.4
"200878_at"	7835.1	4497.5	8642.8	3779.6	5100.6	3589.9	8496.6	3914.9	3458.2	5287	3733.6	4978.7	5133.5	4232.3	6780.1	4794.2	4519.9	4121.8	3615.9	5292.5	4719.6	5700.5	5455.9	3371.6	2964.1	5145.7	3012.7	4216.4	5228.3	2730.9	3234	4274.5	4260.2
"200879_s_at"	453.3	182	306.9	280.4	315	266.1	718.1	256.8	211.6	508.2	115.3	96.9	100.7	64.9	50.4	121.3	11	64.2	49.8	137.8	79.9	64.6	633.9	91.8	103	53.8	111	53	62.9	66.8	77	51.9	350.4
"200880_at"	1997.7	1543.9	2293.6	2706.5	4243.9	2275.1	1122.2	1859.9	2012.4	1245.7	1351.7	2313.3	1909.7	1665.5	1825.4	1868.7	1656.9	2018.9	1770.6	2140.1	1675.6	2202.3	1598.1	1289.8	1486.2	1639	1556.3	2357.9	1932.8	1883.4	2237.3	2036.1	1377
"200881_s_at"	1957.4	2077.3	2559.6	3557.9	4707.1	2551.6	1556.2	2393.1	2559.5	1981.1	2776.7	2533.6	2922.7	3736.9	2349.3	2872.6	2502.7	2611.2	2090.5	3641.8	2637.1	3485.5	2587.4	1774.3	2012.6	1911.5	2152.1	1836.4	2314.2	2609.3	1847.5	2521	1674.5
"200882_s_at"	1629.1	2156.7	2065.5	1607.8	1532.6	2301.2	1931.1	1669.6	1323.2	1187	1861.4	1853.1	1955.6	1910.2	2176.8	1501.6	2321.9	1559.7	1677.6	1418	1350.3	1021.8	1353.3	1414.9	1800.6	1809.8	2719.1	2987.6	1867.4	3236.4	1061.2	1468.4	1206.9
"200883_at"	1189	1358.6	1968.7	1009.1	1364.6	1060.6	751.9	1135.3	873.3	1052.5	1175.9	1487.9	1222.7	968.2	1599.1	1282.1	1529.2	1615.9	1082.6	1716.4	1212.6	1301.9	875.2	1356.5	1340	1266.5	2058.6	2056.3	1374.5	2336.9	1401.2	1454.7	953.4
"200884_at"	1091.2	245.2	369.1	276.4	232.3	292.2	509.4	308.6	158.6	159	218.2	500.3	73.7	134.6	699.6	177.8	85	171.4	271.8	487.8	256.3	114	250.5	353.2	272.6	288.6	511.7	359.7	223.9	203.4	387.5	395.1	252.9
"200885_at"	2461.8	1712.4	2250.5	2166.1	1874.8	3470.6	3426.5	3444.4	2292	3289.7	2524.5	3388.1	2409.7	2799.3	4345	3886.8	1641.9	2753.9	2350.3	2347.1	3810.4	2748.4	3985.8	1625.2	1961	3775.3	3784.4	2865.1	3865.9	4734.8	2207	3279.8	2962.9
"200886_s_at"	3262.3	3560.6	3106.4	4210.5	4056.2	3364.1	3607.7	3592.1	3101.3	4464.2	5949.3	3734.3	4440.4	4728.1	4376.1	5266.2	5333.2	5513.8	4588.2	4898.3	4110.4	4516.8	5354.2	4697.9	4768.6	4164.8	5164.9	4464.7	5865.2	5630.3	4682.7	4604.7	4635.4
"200887_s_at"	3485.2	2807.6	3484.9	1981	4765.5	2268.4	2814.5	2738.7	2854.1	2343.1	6236.5	4673.5	6338.2	7772.2	2698.4	6461.3	4949.8	6956.8	5382.5	6337.8	3707	5740.4	5251.4	2412.5	3036.5	3853	2357.2	2657.4	3098.7	5635.2	2848.8	3293.6	2370.1
"200888_s_at"	14094.1	14344.3	18501.2	10638.8	10688.5	11439.1	10929.7	11136.2	10006.7	12172.5	7812.4	7593	9100.4	8322.9	7952.1	7824.3	10701.2	8598.4	8429	10135.9	10229.6	9304.3	9109.1	7307.1	7451.9	9610.6	10996.9	8647.4	6841.1	11984.6	8515.8	8092.4	10426.8
"200889_s_at"	442.5	469.7	485.7	525.1	773	594.9	653.6	369.6	390.7	496.9	542.8	506.2	630	737.7	643.1	1122.9	688.3	950.8	864.8	558.1	574.3	954.8	973.8	947.2	825.5	679.7	656.2	529.7	1074.5	1063.2	409.3	986.5	637.7
"200890_s_at"	340.2	286.8	357.6	370.4	600.6	350	417.8	300.1	300.1	318.9	352.4	395.9	425.6	325.9	404.9	622.1	581.9	503.9	586.3	469.7	459.4	670.9	444.3	518.6	434.1	595.4	378	315.9	820.8	323.1	446.4	732.7	322
"200891_s_at"	3504.7	2691.5	4103.1	2422.7	4309.9	1820.2	1933.1	1518.6	1584.7	1504.5	2513.6	2589.2	3223.6	3247.5	2256.6	3124.4	2736.9	2605.6	3506.5	2033.3	2901.6	3115.1	2673	3009	2973.3	1705.9	1802.8	2111.5	2393.8	2546	2700	2833.7	2249.3
"200892_s_at"	1252.4	707	997.1	2286.5	2188.9	1116.6	756.9	1651.4	1578.7	1034.8	1012.6	887.6	1054	1092.6	1145.6	1200.2	1266.4	1060	1098	1246.1	1065.5	1116.8	1037.5	1073.7	956.4	991.6	1318.8	1139.2	1206	1146.1	1453.8	1129.6	971.9
"200893_at"	3474.6	2672.4	2555.1	5492.5	5297.7	2127.2	1833.7	2384.6	2360.6	2310.4	2534.1	2314	3299.7	3511.1	2477.7	2636.3	2760.2	2619.1	2756.5	2712	2515.5	2374.9	2375.9	2421.2	2871	2071.9	3222.8	2619	2439.5	2844.6	2434.9	2765.3	2228.5
"200894_s_at"	254.8	185.9	246.6	436.1	567.8	291.7	236.6	213.5	188.2	247.7	198.6	217.6	174.7	190.5	223	157.1	183.2	220.7	186.2	313.1	172	164.9	196.5	268.2	175.3	191	235	244	237.6	225.6	204.4	184.4	160.9
"200895_s_at"	693.5	598.6	1111.3	1066	1199.7	584.1	640.5	496.6	629.9	705.6	702.4	852.5	926.1	669.4	501.3	592.3	367.4	485.6	585.9	698.3	645.5	461.8	717.5	699.2	1112.6	374.6	527.6	717.3	446.8	677.9	589.7	620	819.9
"200896_x_at"	2423.2	2130.6	2313.8	2555.6	1940.7	4038.4	2676.9	2188	2213.5	2514.4	2758.6	1664.1	2553.2	2444.9	2216.3	2659.9	3100.8	2933.6	2323.4	2496.3	2512.7	2296.6	2448.1	2576.8	2347	2763.5	2227.4	1994.9	3054.2	1684.1	2382.3	2540	2636.1
"200897_s_at"	4223.6	3819.9	2782.1	675.1	1518.2	3562.4	4122.1	2570.5	2033.9	2436.5	3013.6	3881.4	2851.7	3675.1	4749.4	3310.7	2718.9	2665	2909.9	2496.4	5359.8	2555.5	3476.2	2652.2	2676.3	2570.2	1855	4168.1	1844.6	1824	2603	4552.2	2519.5
"200898_s_at"	685.6	598.4	824.6	425.8	458.4	575.8	619.6	1004.8	964.4	921.1	509.9	510.3	442.1	463.3	864.9	710.3	768.2	844	939.2	898.2	947.8	967.5	990.1	625.1	414.9	785.3	646.6	835.6	515.2	326	184.8	618.6	642.4
"200899_s_at"	1202.4	1532.2	2763.8	858.3	903.7	690.5	999.8	822.4	840.8	783.5	919.3	1129	1068.5	1348.1	1449.1	916.4	1439.1	925.6	1447.9	1185.4	1399	1518.4	882.5	1189.1	1081.6	1156.6	1083.6	1693.1	660.5	1107	1035.5	948.9	1147
"200900_s_at"	468.4	778.7	426.1	933	762.2	840.1	1050.7	1066.3	1099.5	1568.4	547	564.5	479.2	574.3	513	933.9	820.6	1434.5	756.3	824.8	453.8	1072.4	1339.5	589.4	508.2	1097.9	1206.7	498.2	1408.4	816.4	528.6	710.3	1128.1
"200901_s_at"	1445.1	1640.5	1130.7	2006	1775.8	1196.7	1855.6	1499.9	1526.8	1872.8	1573.8	1417.1	1472.3	1702.4	977.6	1612.4	2149.2	2168.5	2068.4	1424.6	1258.8	2037.4	1911.6	1604.5	1736.4	1525.4	1901.3	1349.7	2472	1549.6	1775	1490.1	2307.7
"200902_at"	1599.1	1840.5	1819.2	1482.2	2539	1055.2	1041.5	1071.4	954	1135.7	1542.6	1942.4	1810.4	1309.1	1119	2053.1	1735.7	1529.2	1837	1176.4	1697.7	1648.8	872.2	1756.3	1327.4	1622.9	2646.5	1888.2	2054.8	2838.3	2293.1	1893.5	929.3
"200903_s_at"	915.8	843.1	997.2	1105.5	1048.7	1013.8	981.8	806.3	749.2	1156.6	681.3	814.6	932.2	668.8	719.1	740	1033	985.1	1014.4	729.6	758.1	674.2	631.9	848.8	819.2	914.9	1357	1012.5	1038.1	1121.6	881.1	985.5	820.8
"200904_at"	1948.8	3289	2818.5	2671.4	4255.3	4134.8	4461	3373	3209.5	1989.7	5206	5067.8	4426.9	4087.1	4620.6	6851.5	7062.4	5170.5	4241.1	4207.5	2950.4	4243.7	2266.3	2857.9	2893.4	5034.6	4168.2	5013.2	3039.5	3930.7	3916.8	3480.7	2495.1
"200905_x_at"	7403.3	9268.5	6062.6	8995.1	10904.8	11492.2	12729.1	11269.6	11871.4	8595.6	12032.5	8269.4	9874.4	11007.6	8063.3	12262	12274.5	12085.8	9302.3	10481.6	6447	9592.1	10610.8	6515.7	6041.4	8790.4	9425	7960.6	7228.8	10215.8	6959.5	5879.8	9875.3
"200906_s_at"	227.8	140.9	73.9	64.1	81.5	545.3	574.2	218.7	219.6	264	223.6	289.7	139.4	167	273.4	390.5	81.5	162	103.4	56.6	174.3	84.5	389	279.3	84.3	122.4	140.5	354.3	147.5	134	106.1	287.5	258.6
"200907_s_at"	2173.5	1606.3	1053.2	316.7	590.7	2634.4	2840.1	1743	1432.5	1448.8	2198.2	2929.4	1624.2	2120.9	4217.5	2513.2	1765.8	1850	1312.8	1144.8	3765.5	1530	2399.9	1889.8	1517.2	1957.4	1275.9	3042.3	1544.9	923.6	2008.9	4027.2	1522.9
"200908_s_at"	56.9	102.1	158.8	120.9	97.7	158.5	137.9	16.6	113.3	49.4	32.8	133.7	138.8	74.3	13.3	62.2	23.9	50.3	84	98.5	65.9	120.2	29.9	35.9	72.8	68.7	31.3	43.6	22	193.5	64.2	63.7	80.3
"200909_s_at"	14336.9	12781.4	18623.5	10213.8	11677.9	11577.4	11208.1	9622.1	7889.7	10217.4	10333.5	8090.1	9995	8424.7	8913.1	9227.4	16339.5	10317.9	9010.3	13817.1	8049.1	8870.9	7659.1	8208.1	7246.8	12197.4	14450.7	11112.8	9523.7	12386.9	10572.8	9529.4	10390.7
"200910_at"	1886.9	1739.8	2024.6	2910.8	2908.8	1699.9	1723.4	1464.1	1086.2	1640.7	1856	1882.2	1962.6	2089.1	1998.4	1550.1	2178.7	1805.8	1777.5	2164.3	1904	1632.1	1497.5	1723.9	1798.6	1609.4	2039.5	1921.1	1962.8	1664.1	1858.3	1905.4	1612.4
"200911_s_at"	5484.1	4375.9	8400.5	2576.4	3861.7	7231.5	5787.7	4614.9	4184.4	4802.9	4978.5	4718.8	4168.9	4610.9	6620.4	4721.9	4039.1	4465	3682.1	4748.7	5815	5161.8	3865.2	4405	4600.6	5768.6	2886.3	5294.1	4151.1	2582.8	5008.1	4627.9	4226.2
"200912_s_at"	6950	5583.8	9828.6	6156.5	7155.2	5630.9	5220.6	7513.2	7953.9	7600.7	6376.4	7009.7	6560.3	6707.5	6252.6	4846.6	5891.7	5274.5	6580	7868.4	7469.7	6560.4	4917.8	6113.3	5494.1	5807.2	7173	7612.8	3633.6	8155.9	6253	6210.7	6459.3
"200913_at"	485.4	401	272.5	791	507.2	662.3	591.2	633.1	509.6	485.8	395.7	348.8	337.6	487.2	546.7	467.6	595.4	477.1	592.8	435	414.7	387.4	591.3	439	344.3	549.6	452.1	288.9	584.5	299.4	301.9	421.1	575.9
"200914_x_at"	675.8	677.4	699.9	1003.6	952.4	385.4	372	424.4	364.7	250.9	220.9	300.2	261.7	438.9	277.8	373.8	195.1	271.1	546.8	196.6	267.9	210.2	320.4	321.1	236.1	174.3	175.4	285.2	285	389.9	295.4	204	305.1
"200915_x_at"	3124.8	1989.3	3794.5	4035.1	4235.5	3230.3	1442.8	2096.1	2086.3	1868.1	1987	2898.2	2548.1	2665.3	2574.6	2250.5	1931.3	2012	2551.7	2086.2	2987.9	2644.3	1831.2	2002.9	2280.6	1815.6	1482.8	1961.5	1711.5	1880.3	2152.6	2316.9	1968.8
"200916_at"	6660.2	9241.7	3051.2	8974.4	6030.4	3963.9	4918.1	5000.9	6806.8	6092.5	6503.4	4977	4133	6740	5856.3	5469.2	5428.9	6511.1	3626.4	5466.2	6609.7	6442.1	9091.4	4320.5	4185.7	3297.5	4101.7	6007.7	5890.4	4091	4458.7	3371.6	5296.4
"200917_s_at"	244.2	182.1	122	363	242.2	393.5	348	427.9	440	507	3.8	36	11.5	20.3	20	21.9	30.3	20.3	47.9	14.9	19.8	22.8	495.9	30.3	24.5	69.2	75.1	12.3	23.5	15.7	14.3	11.1	391
"200918_s_at"	2310	1824.1	1495.1	3156.3	3143.2	3194.9	3455.4	2879.7	2679	2703.3	2654.4	2169.1	2441.3	2309.9	2192.7	2970.1	3155.8	3269.6	4225.6	2979.5	1958.5	3342	3084.2	2599.8	3157.8	2533.1	2531.9	2227	3299.6	1731.8	2730.1	2643.1	2842.3
"200919_at"	2338.2	1130.8	1140.6	3149.3	2663	2115.2	1457.6	947.3	851.4	1425.4	1383.4	1303.4	1526.5	1262.1	1410.6	1653.3	975.3	1063.1	1316.4	1212.7	1098	1109.4	1480.8	1067	1148.4	1338.1	1068.8	904.5	1583.1	1064.2	1401.6	1229.3	935.6
"200920_s_at"	2013.2	2825.1	2967.9	4899.9	4669.3	4002.6	2366.3	4695.1	5346.2	5165.7	4384.8	3332.2	4153.3	4048.3	3660.5	4292	5651.3	4755.5	4207	4446	2157.1	2366.2	2804.1	3862.2	3086.3	4252.8	4119.2	3552.6	4172.4	3521.9	3352.3	2438.2	3449.4
"200921_s_at"	3220.2	3755.2	4439.3	5521	5257.7	4630.8	2503.2	3967.4	4581.8	4746.9	3843.9	2845.5	3807.9	4356.1	3320.6	3185.4	4101.1	3194.2	3920.2	3589.7	2893.6	2946.2	2745	3630.9	3472.8	3591.2	3628	2884.1	3346.2	3504.4	3408.8	2657.9	3391.2
"200922_at"	685.5	551	545.1	441.9	540.6	582.1	1091.5	908.2	859.3	677.4	437.2	663.9	577.9	466.6	679.7	780.5	585.3	513.3	649.6	750.1	721.5	778.7	957.5	669.3	641.1	999.9	818	630.5	1079.8	606.7	814.8	924.6	959.9
"200923_at"	2499.3	1941.7	1930.8	1625.8	3779.4	2414.5	3021.5	5235.8	4939.7	2639	4986.6	3034.9	3869.4	3650.5	1464.9	3498.8	2772.5	4045.3	1797.2	3375	1595	1953.7	2489.6	2881.5	3189.1	5017.5	2431.5	1954.8	2337.9	3323	2412.2	4466	2674.3
"200924_s_at"	702.6	873	677	1147.9	931.2	1216.1	721.6	798.3	675.4	905.4	599	500.9	481.1	353.6	802.2	487.5	737.9	700.4	687.2	547.7	601.4	646.9	955.4	535.9	524.6	704.9	560.6	574.7	727.3	543	598	584.4	806.9
"200925_at"	4284.5	4298.3	5527.9	4166.7	4418.5	6124.1	7111.6	5305.4	4823.2	5469.1	5460.4	4235.2	3890.9	5636.7	5886.1	5074.2	7254.3	6795.3	5144.9	5940	3765.4	5239.7	5466.8	4300.6	6353.1	7337.5	9470.9	7707.5	7352.8	11180.7	6319.3	5276.1	5079.1
"200926_at"	23860.5	32758.4	30788.8	23006.7	19956.9	25835.2	25227	18354.3	20072.5	19844	15819	13121.2	16956.3	15719.8	13249.7	14756.3	21799.1	17599.3	18114.9	18473.4	17153.4	16628.7	15028.2	15199.4	14687	19883.6	19752.6	16543.5	15695.4	20202.2	14157	13967.8	20852.6
"200927_s_at"	811.9	873.6	867.7	891.6	930.5	952.2	999.1	1085.4	1058.9	1187.5	1022.1	1177.2	871.5	964.6	1383.2	1175.3	1279.6	1512.9	1202	1126	1439.8	1385.9	1433.8	1281.2	1121	1680.8	1152.9	1191.3	1803.2	874	1275.5	1388.7	1319.8
"200928_s_at"	85.4	60.9	76.5	63.8	82.9	40.7	48.3	23.1	28.5	59.1	92.2	59.3	61.3	61.1	45.3	44.2	49.8	39.4	65.2	64.4	51.3	80.2	49	63.9	35.7	53.1	46.4	46.6	53.1	62	91.3	78.1	23.3
"200929_at"	1248.6	1750.3	1496	1526.7	2068	2163.3	1310.3	1738.8	1789.4	2100.6	2232.6	2241.9	2042.9	2525.8	1932.4	2808.5	2993.1	2080.8	2348.9	2123.9	1905.7	3018.8	1878.9	2979.8	3125.1	2387.1	3180.9	1801.9	3388.4	4027.8	3572.9	2580.2	2255.2
"200930_s_at"	45.7	60.5	12.4	15.5	13.4	8.7	48.3	23.8	8.5	4.7	10.1	20.2	5.4	10.6	7.6	23.9	19.4	3.4	8.4	8.1	12.1	7.5	4.5	31	18.1	48.7	8.3	14.3	8.4	7.8	21.7	21.7	7.7
"200931_s_at"	5863.8	3155	3253.1	3443.1	3614.7	2704.7	6250	3011.7	3613.6	4340.8	3145.9	4742.7	4500.6	4085.9	5089.2	3094.7	2609.5	2592.7	2253.2	3900.5	4834.8	3304	3485.1	4062.9	3635.6	4559	2353.4	3893.6	3396.7	2250.6	4230.3	4778.2	3347.5
"200932_s_at"	1473.5	1662.7	1494.4	751.2	862	2674.9	2830.8	3099.9	2874.3	2807.2	1695.9	1610.4	1364.2	1669	2071	1829.5	2096.2	1845.9	1930.1	1299.3	2479	2133.4	2122.1	1792.9	2799	2889.4	2677.3	2129.2	2712.9	2027.3	1947.9	2175.1	2990.9
"200933_x_at"	17753.9	17873.5	18314.3	13113.1	12508	19454.2	19283.6	14450.5	13939.5	14658.3	12799.9	11179.8	13632.7	13144.1	11421.8	13443.8	15861	14508.7	13289	16536.8	12014.5	12236.9	13465.1	11514.7	14324.3	15586.4	15276.9	12666.5	11864.3	14986.5	12733.4	11480.7	16655.4
"200934_at"	1699.4	1819.9	2001.1	1983.6	2044.2	1638.9	1149.5	1240.9	1053.4	1491.8	1272.3	1982.5	2004	1782.7	1661.9	1957	2028.3	1811.1	2128.1	1570.7	1956	1719.9	1509.1	1569.3	1401.1	1292.5	1412.5	1780.9	1440	1587.3	1925.5	1658	1026.2
"200935_at"	327.8	249.9	242.2	263.4	571.7	353.8	1370.2	620.6	634.5	1013.9	562.5	240.6	284.9	373.7	473.1	712.2	541.5	721.5	404.4	441.7	480.7	408.7	984.7	471.5	512.4	969.8	400.7	296.8	1279.7	284.8	835.5	644.8	580
"200936_at"	12951.8	12272.7	19731.3	12373.2	9175	16740.5	11924.4	10376.2	9109.1	13601.4	9849.2	10008.6	10099.9	9274.3	12207.2	9693.7	14745.2	10936.5	10582.9	12484.8	8648.8	10069.5	8005.3	9875.9	10864.1	14273.5	16778.3	13008.6	12516.3	16437.7	11529.1	10223	9807.7
"200937_s_at"	7323.8	7996.8	11403.3	6520.5	5909.6	7388.6	6855.3	6044.9	5958.1	6730.8	5215.9	6159.2	6271.3	5924.6	6734.9	6361.1	8449.7	6108.3	5558.8	6907.1	6894.7	5983.4	4695.4	5474.4	5775.8	7310.6	9596.7	7214.1	5228.6	7733.9	6424	5903.7	5684.6
"200938_s_at"	11.4	3.7	5.4	5.4	13.9	11.9	13.7	11.7	8.2	30.2	4.4	2.7	41.2	3.1	3.1	9.2	10.2	4.1	9.8	5.1	4.8	7.8	51.1	32.2	8.2	12.8	3.1	2.8	5.3	10.9	5.2	7.9	9.9
"200939_s_at"	54.4	51.4	22.8	9.1	17	61.4	66.9	10.7	13.1	91.4	12.2	40.6	47.3	22.2	48.5	22.9	6.5	48	8	23.3	9.2	7.4	64.5	58.1	6	2	7.6	16.6	31.3	9.8	8	27	43.9
"200940_s_at"	1504	1858.9	1768.7	677.3	1128.7	1644.9	1262.9	2035.1	2051.8	1552.6	1271.8	2071.9	1317.8	1154.6	2837.2	1490.9	1618	1593.9	1569.8	1517.3	1554.9	1211.5	1189	1614.6	1355.2	1559.3	1100.6	1626.8	1115	861.9	1505	1461.9	1766.8
"200941_at"	1626.6	1454.7	1385.1	1305.4	1119.3	1963	1914.7	1654.5	1465.7	1367.3	1809.5	1738.9	1643.4	2127.7	1823.9	1362.3	1617.4	1515.4	1181.9	1360	1804.9	1601.4	1350.4	1659.5	1824.2	1629.8	1991.6	1868.5	1893.6	2848.9	1321.9	1723	1353.8
"200942_s_at"	1896.2	2252.8	1947.1	1941.5	1475.7	2038.3	1985.7	1739.6	1706.9	2076.3	1939.7	2342.2	1978.5	1792.6	2270.7	2344.5	2019.8	2270.1	1528.6	2816.8	2096.3	2447	1553.9	2315.9	2184	2599.8	2809.5	3156.7	2787.7	6193.6	2312.7	2312.7	1576.1
"200943_at"	4158.5	2129.6	2967.5	1099.5	2336.4	1943.9	2277.4	3353.2	3187	2303.9	3065.2	1618.7	2708.5	1806.5	1875.2	2153.6	1518.1	2491.5	3926.8	1324.9	4218.1	2492.2	2631.2	1054.8	2015.2	1456.2	1652.2	905	2138.3	4712.5	3360.7	1209	4178.4
"200944_s_at"	3893.6	3599.5	2339.3	1527.7	2445.3	1974.4	2976.3	3152.5	3218.9	2803.1	3137.8	2106.1	3903	3281.7	1987.2	3031.5	4662.5	3551.6	3658.2	3555.1	3122.2	2865.1	2761.7	2698.5	2905.3	3263.6	5219.1	3081.5	3372.9	4593	3146.1	3139.4	3345.6
"200945_s_at"	3998.8	3254.5	3830.1	3005.4	3711.1	2959.8	3601.9	3481.9	3541.2	2875.4	3335.4	3910.2	3708.6	3350.1	2695.7	3362.4	2865.7	2887.4	3742.3	3184.8	4585.3	3153.6	3830.5	3485.8	3357.3	3264.7	3106.2	3309.6	3184.3	2643.4	3750.1	4483.6	3387.5
"200946_x_at"	1276.8	1245.2	1180.2	1579.9	1410.3	1473.8	1693.6	1408	1323.1	1415.9	1703.2	1712.5	1072.9	1132.8	2021.2	2125.1	1593.4	1459	1181.7	1432.1	2391	2000.3	1600.9	1607.1	1243.5	2133.3	1674.7	2039	2015.7	1354.8	1611.2	2103.7	1363.6
"200947_s_at"	1356.4	1554.5	1328.1	1644.9	1392.7	1189.6	1394.8	1067	1396	1079.5	2138.6	1414	1358.6	1640.8	1879.3	971.7	1161.6	1116.4	903.3	1288.5	1982	1534.8	1259.1	1535.5	1556.4	1294.3	848.8	1586	1472	1363.9	1812.3	1479.1	1205
"200948_at"	1588.6	1256.4	1563.3	2009.3	1995.8	2561.1	2056.9	1901.5	1900.5	2022.8	1922.4	1404.9	1665	1651.6	1729.8	1617.5	1320.6	1663.7	1440.7	1258.1	1488.3	1385	1421	1901.8	1821.1	2616	1570.6	1660.2	2550.4	1329.4	2165.8	2274.2	1715.9
"200949_x_at"	13142.1	11809.5	19654.1	9567.4	11020.3	14982.4	12698.2	12653.9	12532.2	12221.5	8833	9332.8	10381.2	9928.2	10461.6	9524.3	13532.1	11680.7	10365.7	11774.9	9748.2	11061.9	9490.4	7899.8	9543.4	14052.1	13423.8	11300.6	10855.8	14575.2	9321.6	8176.7	12667.1
"200950_at"	1277.9	1134.5	1453.9	1071.6	923.7	1160.5	1747.8	1498.3	1325	1520.9	1403.4	1609.7	1425.6	848.1	2549.9	1431	1765.9	1310.7	1126.2	1382.3	945	1210.9	1101.1	1626.9	1621.1	2098.2	2401.2	2416.9	2126	2083.2	1679.7	1880.8	1757.9
"200951_s_at"	114.9	83	55.1	116.3	109.3	103.2	76.3	72.8	113.9	177	87.4	85.7	197.4	112.5	69.3	125.6	129.2	121.9	178.5	284.1	21	187.1	108.6	53.4	94.5	93.8	94.4	20.6	98.3	66.8	43.9	108.7	94.6
"200952_s_at"	92.2	111.3	96.9	202.1	178.8	245.5	68.6	130.3	104.1	219.9	77.5	122.2	135.8	100.8	92.2	96.3	81.6	69	76.8	85.1	104.8	63.3	220.3	123.6	127.2	73.1	22	83.1	83.6	97.8	74.5	20.3	102.4
"200953_s_at"	2306.2	2969.6	1631.1	2824.4	2194.5	2685.3	1857.2	2386.1	2406.6	2457.2	2472.2	3111.1	2377.6	2713.5	2059.8	2282.7	3025.8	2742.2	1768.5	2366.3	2031.2	2677.8	1503.1	4118.4	4398.4	3178.7	2237.8	1585.4	2498.8	1335.7	3538.6	3010	2316
"200954_at"	1223.3	1218.3	700.8	1416.2	1416.6	1246.8	1357.8	1223	1105.3	1135	1162.9	544.4	1183.1	983.5	1036.7	1396	1334.8	1472.6	1385.4	1241	942.7	1562.5	1428.6	1161.7	1236.8	1402.1	1260.8	979.5	1721.9	1197.5	1556.1	1193.2	1443.1
"200955_at"	839.8	899.6	782	1006.3	815.6	1047.7	855.9	905.7	875.7	1115.1	963.3	911.9	963.5	829.5	963.1	989.8	1122.3	1172.8	1054.8	989.5	844	772.1	959.2	1127.8	1009.4	862.2	973.1	989.3	1153.8	852.2	989.2	917.5	906.5
"200956_s_at"	501.3	507.9	392.9	706.3	501.5	735.3	483.3	563.5	441.1	542.8	464.3	573.8	392.4	363	696.1	477.4	409.9	548.7	210.1	543.1	412.8	271.9	600.9	389.7	402.2	548.2	396.2	479.1	577	292.3	431.1	541.1	518.3
"200957_s_at"	813.4	687.5	682.7	1164.7	855.5	1058.7	952.2	751.2	876.1	661.5	1052.9	796	823.1	899.9	1029.9	751.7	1198.8	826.9	803.4	641.5	814.5	440.7	560.5	836.6	839.2	892.8	711.7	865.9	979.7	446.5	724.1	765.7	760.5
"200958_s_at"	8348.8	8256.1	7104.3	7815.7	7003.8	5882.2	7009.6	5313.9	4937.3	6582.4	5102.8	5472.9	6076.2	5142.5	4645.8	6855.2	5127	5754.5	7250.1	4990.5	6363	6567.7	7846.6	4791.5	4597.4	4923.5	5765	4924.5	5339.6	5945.8	5755.9	5236.3	6475.3
"200959_at"	1491.9	1329.9	860.7	1705	1325.2	848.3	1250	1367.4	1301.6	1261.1	936.5	680.7	868.1	827.7	665.5	901.4	1247.5	1012.9	900.7	922.1	780.3	771.8	1399.3	1027.7	807.8	767.1	928.6	675	1055.6	684.5	904.8	882	1086.6
"200960_x_at"	5201	5019	4588.7	3393.5	4016.3	5461.4	5304.2	5400.1	5016.7	5661.6	4554.7	4193.1	4799.9	5403.6	4435.8	4939	5018.9	4996.1	4425.2	3831.4	4828.5	4600.9	4790.6	4079.1	4169	4693	6049.6	5096.8	5734.3	6041.3	4796.6	4509	5777.8
"200961_at"	751.4	1057.2	879.7	762.4	786	1312.2	1114.7	718.6	592.1	678.6	890.1	770	1016.8	779.1	683.6	694.2	842.7	760.9	653.2	666.3	726.1	747.7	929.3	689.4	829.2	739.6	880.4	786.2	966.9	1131.7	835.9	736	949.1
"200962_at"	422.6	245.6	1101.1	415.5	519.8	909.5	535.7	164.4	150.5	908.5	699.5	1502.2	874	341.3	659.7	501.9	372.4	490.1	776.4	312.7	855.8	274.7	736	649.4	878.1	583	949.7	1148.4	411.5	819.7	536.6	702.5	544.6
"200963_x_at"	18148.9	21953.6	24153.7	14253.7	13212.5	21811.3	17601.5	14413.9	13963.2	16320.2	14766.3	13066.1	13402	13025.2	13270.3	13540.2	19486.6	15811.2	14072.4	18084.7	12983.6	14328.7	10874.4	13106.4	12911.8	16671.2	19234.5	15692.7	13476.3	18232.9	14378.6	12249.6	13982
"200964_at"	2881.5	2758.9	2094.8	3840.6	2800.3	3013.9	3583.2	3478.3	3743.2	3418.3	4049	2519.2	2902.2	3043.5	2755	4079.3	3568	3647.6	3220.5	3222.1	2343.2	2458.5	4166.1	3734.1	2909	3209	2756.2	2990.8	3284.2	1820.8	2967.7	3054.7	3645.5
"200965_s_at"	2064.5	3994.9	4080.8	865.1	2254.2	4160.6	2529.3	2917.7	2183.5	1872.8	2396.5	4466.2	1054.1	1273.1	7840.9	1957.9	3044	1763.1	1705.5	1774.6	2909.4	1538.5	897.2	2020.6	817.9	3137.6	1406.2	5120.2	1546.3	963.1	1312.9	2330.3	1528.4
"200966_x_at"	5581.2	8257.7	6147.5	8171.3	6202.4	8405.1	7445.4	8505.4	8054.5	9075.1	7738.2	5858.7	5542.7	7915.6	7324.1	7775.5	7982.7	8157.4	7446.3	6573.8	5791.7	7639.1	10197	7388	9779	8465.6	6866.2	6108.4	9678	8211.1	8093.7	5965.8	9976.7
"200967_at"	3682.6	3479.1	3354.9	2635.5	3768.6	3290	4508.7	3102	3215.4	3218.8	2959.5	2348.1	3759.4	3581.3	2549.7	3661.3	2928.4	3353.5	3205.1	2681.7	3088.5	2838.7	3409.8	3026.7	3542.8	4053.7	4848.5	2930.2	4821.2	5679.1	2934.8	3564	3227.2
"200968_s_at"	3693.3	3804	2881.6	2797.4	3401	3660.8	5591	3557.2	3205.5	3803.9	3200.9	2224.1	3867.4	3550.9	2613.7	4000.5	3841.6	4179.2	3658.7	3906.6	2882.1	3444.1	3540.3	3127.2	3669.2	4322.9	5854.1	2682	4969.2	5156	3055	3773.9	3741
"200969_at"	1220.8	863.5	1112.4	1558.2	1584.2	1146.5	790.2	722	709.3	632.2	876.1	905.6	1216.1	1418.5	763.9	1007	1154.5	968.7	1354	684.5	812.6	1268.7	920.6	874.7	1014.4	812.3	1114.7	839.7	1083.2	1063.9	993.7	776.2	898.7
"200970_s_at"	1398.1	1376.1	2132.6	2658.4	2242	1327.4	1261.1	1143.7	1248.9	1498.8	1032.8	1447.4	1861.1	1453.3	1025	1386	1717.7	1373.5	2058.2	1325.3	1386.1	1801.2	1594.4	1659.2	1367	1362.7	1444.7	1574.1	1471.8	1878.8	1618.9	1336.6	1783.1
"200971_s_at"	3532.8	3236.1	3959.5	4294.5	4600.6	3349	3589.5	2941	2683.2	3532	2550.1	2722	3803.6	4032.2	2374.6	4122	3808.5	3613.4	4254.6	3346.8	2382.3	3507.7	3251.3	2920.9	2618.4	3089.2	4407.4	2428.5	3888	4472.1	2290.2	2766.3	2935.9
"200972_at"	2499	3413.1	5810.2	2626.8	3306.5	3631.8	3903.9	3221.4	3186.4	2100.2	3624	3572.7	3477.7	3898.5	3754.2	2460.2	3980.4	3185.3	2847	3629.7	3758.9	3483.3	2031.7	4236.7	4523.3	4588.1	4094.7	4384.8	3446	5426.9	4097.6	4195.5	3362.5
"200973_s_at"	1224.2	1447.8	2544.6	1123.4	1292.1	2221.4	2032.6	1946.7	1747.6	1477.6	1443.5	1797.7	1076.8	1200.2	1864.5	1757.4	2043.4	1916	1046.8	1873.6	1378.6	1779.5	1286.9	2200	1700.8	3185.8	2723.6	2554.6	2120.6	2791.7	2025.2	2568.8	2052.7
"200974_at"	4758	3908.8	2967.4	1148.2	1662.9	3224.9	8523.2	4713.3	3549.7	2484.6	4054.3	6473.6	4274.2	3234.5	9600.2	2829.2	3082.5	2887.2	3112	2829.6	4860.6	1657.6	1817.6	4254.1	2226	4075.3	3683.8	8071.9	1871.4	4112.5	2457.2	7846.4	3147
"200975_at"	2736.1	4112	1962.2	2867.9	2585.1	2897.6	4319.4	4304.5	4236.8	4535	3114.4	3307.8	3892.3	4036.6	2760.9	3575	4384.7	4802.1	4640.7	2990.6	3599.7	4682.9	4209.6	4138.6	4928.7	3956.5	4241	3119.9	4968.7	4191.7	5225.7	4081.6	4897.7
"200976_s_at"	2295.5	2564.7	2199	2181.3	2066.9	3758.1	3499.1	2325.1	2431.4	2383.3	3488.2	3029.5	3002.9	3349.9	2613.5	3075.9	2969.3	2890.2	2882.5	2666.3	2385.6	2757.5	2411.3	2905.2	2621.3	2524.6	2476.9	2983.1	2404.8	1883.4	2421.9	2555.9	2617.8
"200977_s_at"	1571	1674.7	1770.1	1368.5	1574.5	2130.9	1401.1	1181.3	1297.9	1114.8	1189.6	1572.4	1566.2	1787.1	1051.7	1558.8	1244.4	1312.5	1712.6	1012.2	1327.6	1398.3	1247.8	961.5	1121.4	1187.4	1235	1160	1222.5	1083.3	1233.7	1199.3	1434
"200978_at"	2988.1	3682.9	4242.5	1952.2	3105	3738.3	3936.6	2924.7	3068.2	4144.5	4125.3	3223.8	3675.2	4053.3	4854.1	3684.8	5305.5	4607.8	4154.8	4166	3498.6	5384.4	3037.1	4314.1	4543.4	4153.2	5489.1	5919.2	4429.2	5429.4	4303.5	4111.4	3667.7
"200979_at"	321.8	231.2	890.4	333.7	663.1	235.3	302	216.9	280.5	230.7	275.2	367	330.4	391.5	395.1	286.9	306.8	278.6	278.3	404.7	472.7	450.3	301.7	511.2	382.1	248.9	219.1	456.2	349.5	345.8	418.6	312.3	268.5
"200980_s_at"	1219.2	1264.5	1875.3	937.3	1080.3	1498	1125.7	1175.9	1183.2	1501.4	1251.5	865.7	1056.7	1156.4	1471.3	1217.5	1454.5	1458.9	1228.9	1513.1	1302.1	1359.7	1287.2	1443.6	1312	1600.7	1435.1	1795.4	1629.5	1310.4	1345.5	1206.4	1524.6
"200981_x_at"	11841.6	11438.6	11800.9	7807.7	8207.3	9929.7	15831.2	12388.3	11211.3	11270	7698.6	8100	8697.8	7193.4	8898.8	9564.8	13299.8	10234.1	9883.8	11286.8	9503.5	12062.9	10200.3	9520.3	10502.5	13235.5	10857.9	10031.7	10626.8	8213.5	8629.7	10173.4	11838.7
"200982_s_at"	2138.3	1630.8	3102.8	516.7	1259.1	1769.4	2257.4	2553.4	1701.1	1568.4	2106.7	1462	2205.6	1733.2	2038.8	2215.8	1932	2166.8	1495.2	2048.1	1458.9	1303.4	2311	1503.9	1470.2	1724.8	2105.6	2186.6	1126	1343.5	1186.9	2107.9	2009.1
"200983_x_at"	7120.1	7678.7	6164.2	10132.9	6562.8	4787.1	7905.6	4895.4	4383.4	7784.9	5468.4	7316.2	6175.1	4124.8	7000.9	6982.5	5353.7	8376.3	5217	6413.7	5835.4	6763	5887.3	6728.4	5880.6	8033.3	8032	7233.5	9033.8	8985	7895.1	8232.6	7401.9
"200984_s_at"	4317	5067.6	3842.3	7960.6	4490.4	3563.7	5080.9	3787	3050	5785.1	3305.3	5436.6	4456.8	3147.2	5797.4	4401.5	3568.7	4303.2	3003.9	3849.2	4388.4	3744.3	4271.1	4584.8	3678.5	4833.1	4790	4693.3	5810	6082.5	4589.6	5881.9	4379.8
"200985_s_at"	4270.7	5799.5	4307.8	8207.6	4738.1	4140.9	4685.3	3487.1	3121.8	4614.8	3204.8	5470.6	4507.8	3436.6	5187.7	4396.4	4198.1	4576.4	3415.7	4008.9	4327.8	3653.5	3826.8	4109.8	4166.6	3508.3	4675.1	4339.5	5045.7	5787	4728.2	5256	4909.7
"200986_at"	4542	8009.5	6311.4	3048.5	5093.4	8404.6	5935.5	6070.4	6135	7534.8	8317.3	6055.9	5643.1	4997.2	8074	6527.7	6096.6	5939.9	3901.3	5466.8	4563.4	5550.2	5640.1	6109.8	5580.6	7539.6	4687.9	6960.1	5735.1	4115.6	5978.7	5935	5612
"200987_x_at"	656.2	400.9	449.6	1373.8	988.4	519	456.1	538.4	504.5	616.9	571.1	406.3	564.6	373.9	434.7	529.4	343.7	495.5	283.9	514.3	393.7	419.5	646.5	634.5	460.6	344.3	510.8	451.4	578.6	546.4	299.7	526.8	585.8
"200988_s_at"	227.3	212.8	177.2	531.4	412.2	153.7	175.8	256.2	242.2	270.5	192	183.4	190.6	191	271.6	160.2	312.4	224.9	265.1	295.6	281.6	232.8	232.4	205.9	279.6	304.4	199.6	307.5	394.2	145.3	301.4	296.6	253.3
"200989_at"	8543.6	4081.2	3103.4	10739.2	8598.2	2694.2	3249.5	2995.5	2926.7	5694	4208	3329.4	5112.8	4779.3	2260.1	4320.6	3380.8	3734.5	4545.8	4538	3724.6	5307.4	4140.1	3235.5	3727.2	3547.7	2824.3	2101.4	4095.6	1941.9	3829.7	3723.5	3026.5
"200990_at"	1180.7	844.8	1018.6	1389.8	1078.1	1154.4	1250.3	1216	1130	1194.2	1247.4	1256.3	1348.3	1369.1	1773.1	1157.9	1829.7	1378.9	1093.7	1446.4	1233	1094	1001	1292	1328.9	1210.9	1288.3	1401.3	1297.1	931.1	1239.1	1339.6	1081.4
"200991_s_at"	482.8	664.3	687.7	541.1	609.7	1014.5	914.9	643.5	898.2	692.8	1129.8	588	999.1	844.6	896.4	1113.2	1320.4	1214.1	1005.3	1242.6	447.8	854	628.7	921.7	958	1166.4	1346.6	959.3	1333	1232.2	1116.1	934.8	983.6
"200992_at"	1523.6	1092.5	1681.1	5151.2	2651.5	1311.2	1335.6	1278.8	1185.6	1557.2	1000.9	1371.7	1050.8	1220	1513.9	1551.6	1036.6	1155.7	1132.1	1154.6	2062.7	1410.8	1464.5	1402.8	1638.7	1085.8	920.9	1127.6	1393.2	740.3	1079.7	1342.2	1370.7
"200993_at"	1523.5	1175.2	1745.3	4559.7	3292	1029.8	1113	851.9	818.4	1062	1097.6	1859.3	1291.4	1411.6	1317	1359	965	1107.7	1569.1	906.9	1648	1267.8	1019.3	1480.3	1528.5	1080.3	673	1240.5	1370.2	629.5	1812.2	1582.2	960
"200994_at"	1059	856.6	1271.9	3230.6	2006.5	617.9	659.8	558.4	630	669.8	802.5	1220.1	975.6	998.5	854	707	564.6	660.5	906.4	695.5	1092.2	901.3	779.5	1019.4	1245.7	626.4	453.4	718.3	587.3	373.4	906.7	968.6	637.5
"200995_at"	614.2	529.8	720.4	2202.5	1303.8	324.3	371.9	262	312.8	375.9	436.3	691.5	520.9	723.2	505.9	356	315.7	404.1	549.5	462.8	605.8	537.1	390.1	553.5	489.3	273.4	229.1	412.4	295	179.8	430.2	532.6	302
"200996_at"	2916.3	1716.4	1603	4313.3	2882.3	1748.5	2425.5	1681.7	1880.9	2599.6	2771.6	2219.6	3018.4	4048.8	2662	3581.1	3482.6	3614.1	3025.6	2779.5	2427	3585.2	3542.3	1851.5	2570	2200	2377.7	1581.7	3080.6	2784.3	1936.1	2353.7	2433.9
"200997_at"	1495	953.8	1167.1	1804.3	1553.7	1814.4	1459.8	1535.7	1260.5	1307.2	1852.9	1533.1	1838	1691.6	1684.7	1377.9	2357.3	2091.3	1393.2	1156	1488.9	1083.4	1270.4	1331.9	1530.1	1461.1	3031.2	2293.7	1818.6	2097.6	1282.5	1516.8	1139.4
"200998_s_at"	1235.9	1260	923.8	2274.4	1604	1560.6	1967.3	1701.5	2064.2	1546.8	2166.4	909.8	1731.3	1358.2	1113.3	1873.7	1385.6	1299.9	1260.2	1421.4	1117.6	1092.9	1818.7	2153.7	2044.3	1635.8	1418.2	1022.1	2831.3	1328.9	1724.9	1876.9	1676.8
"200999_s_at"	2845.1	3131.7	2294.4	3343.9	3266.5	2676.8	4316.6	2758.3	2842.3	1872.8	4587.2	1925.6	4245.7	3862.1	1991.2	3327.8	3250.7	3209.6	3525.7	3513	2714	2607.6	2612.7	3397.8	4232.5	3949.1	2567.9	1969.3	4637.5	1905.6	3604.4	3399.7	2306.1
"201000_at"	1449.1	2133.7	1575.9	1357.1	1695.6	2557	1968.2	2377.7	2059.9	2115.1	2072.8	1834.5	1869.2	1411.2	1544.8	2047.8	1862.1	2028.5	2165.6	2328.9	1705.2	1814.3	2056.9	2148.6	1983.3	1628.6	1906.7	1952.4	2188.8	1436.3	1776.2	2333.3	2057
"201001_s_at"	896.9	664.8	787.6	1167.5	836.4	638.2	656	543.6	562.7	523	545.4	485	700.2	553.6	609.5	752.2	594.1	677.1	625.4	647.5	558.3	736.3	603.5	535.3	455.3	813.5	857.5	585	878.4	703.9	489.4	743.7	560.6
"201002_s_at"	2062.9	1802.2	1866.3	2220.5	1724.9	2202.1	2058.3	2066.1	2090.4	2268.6	1884.6	1546	2002.4	1879.3	1951.4	1843.6	2419.6	1864.3	1629.9	1858.7	1703.2	2139.5	1688.4	1743.2	1915.8	2241.8	1701.1	1509.6	2095.1	1448.3	1824.6	1591	2210.1
"201003_x_at"	941.4	1189.5	1120.1	1116.6	1129.2	1383.3	1231.4	1635.3	1506.1	1120	1619	898.4	1566.6	1202.1	1169	1173.3	1562	1678.1	1645.6	1396.1	1229.6	1285	1227.5	1295	1338.4	2164.1	1660.4	1502.4	2191.3	1443	1802.1	1433.2	1658.1
"201004_at"	3238.6	3372.2	3912.2	2569.5	2676.9	3168.8	3664.1	3632.8	3385.5	3508.6	3378.1	2682.2	5289	4872.2	3121.7	6522.5	8044.5	5894.8	7925	9686.5	2700.8	9685.8	2845.6	4699.3	5684.7	5383.7	7354.1	3773.4	5119.2	8058	4545.5	3658.6	3927.5
"201005_at"	1644.6	6566.8	3626.7	4644.6	4240.7	5264.5	8394.1	6557.1	6369.6	7444.1	6031.8	7568.4	1821.3	3538.1	10493.4	6310.3	5248.3	4393.4	4142.8	3666.1	8200.2	6133.3	6877.3	7098.8	6580.1	5973.8	5176.8	9149.8	7672.8	4901.3	7973.5	5295.1	8639.3
"201006_at"	151.1	182.1	139.7	45.8	160	105.4	9.9	176.2	95.5	65.9	134.3	141.2	150.1	135.7	82.7	92.8	65.8	101.8	74.2	169	137.7	45.7	109.8	119.8	63.1	105.1	138.4	151	69.6	170.2	129.4	147.9	97.6
"201007_at"	2931.1	2336.5	3773.4	1335.1	2132.5	2831.6	3533.5	2972	3044.4	3791.6	3370.4	2791.1	3511.5	3128.8	3995.4	4191.6	3667.5	4038.4	3636.3	3486	3462.2	3226.6	3196.5	3432.8	3832.5	3810.1	4381.2	4402.7	3695.3	3640.4	3477.8	3701.2	3453.7
"201008_s_at"	1937.9	5022.4	9689.7	2588.9	4479.9	15021.6	3172.7	3369.5	4251.7	3161.5	819.8	992.9	790	732	3198.7	1434.1	486	1426.9	1548.1	306.6	335.5	440.5	5392	821.6	1071.7	644.2	907.4	1535	1403.9	3207.5	470.6	329.3	4919.6
"201009_s_at"	2838.1	8518.6	13995.9	3468.5	6947.1	22619	5637.1	4610.7	6063.5	4496.2	6170.5	6364.5	4423.8	4214.8	10547.2	8328.9	6156.8	8120.5	8374	3713.6	3250.3	4595.8	6576.4	5546.7	5372.9	7415	6975.2	11449	4865.2	6942.2	5584.4	4179.9	6963.8
"201010_s_at"	6725.9	13645.4	20172.4	6585.8	10406.8	21552.9	9508.6	7598.9	7661.8	7743.5	9828.4	9772.6	7665.3	8763.9	12852.8	10479.5	12494.8	10520.2	12978.5	7814.5	8060.5	9258	9065.1	8316.6	11085.9	10847.1	10188.7	12070.3	8567.2	9898.5	9515.6	7132.6	11462.2
"201011_at"	951.9	820.5	1252.6	1236.5	1441.5	1054.6	1147.2	951	965	985.3	1194.3	826.3	1026	1354.6	916.4	1264.1	1512.8	950.2	1350.3	1077.7	972.3	1440.6	1034.8	1210.6	1115.5	992.7	1015.7	734.6	1383.9	1053	900.4	955.9	1225.7
"201012_at"	6718.3	9931	8344	11496.6	8479.9	9180.4	9857.2	9418.5	8508.4	8686.1	8270.6	7302.5	5832.6	7881.4	7361.3	6935.6	6380.1	6177.2	6673.6	7466.3	9285.6	10802	8989	7200	6690.6	7558.5	7104.1	7821.3	8101.5	9506	8304.3	6821.6	7854.9
"201013_s_at"	854.1	558.4	613.5	2195.1	2175.7	980.9	573.9	463.1	622	749.7	915.6	669	997.4	924.4	747.2	720.2	753.8	731.9	781.2	844.2	776.7	784	742.3	805	1241	632.1	504	518.8	926.3	460.3	760.5	813.1	715.6
"201014_s_at"	385.5	373.7	314.2	1189.2	1129.7	564.8	317.1	328.6	291.1	485.8	402.9	275.5	455.1	347	208.9	360.3	371.4	420.3	376.5	300.5	247.5	298.4	541.4	338.1	397.3	291.6	387.4	281.9	497.9	304.9	282	303.3	394
"201015_s_at"	390.9	269.5	331.8	34	72	822.4	460.5	550.2	463.1	227.2	171.2	411.8	260.6	231.9	419.5	315.4	387.6	239.2	286.8	302.5	434.8	268.4	471.4	160.7	163.1	335.5	248.1	377.9	142	188.1	246.9	328.7	362.4
"201016_at"	512.1	236.2	817.6	1604.9	1318.1	371.1	226.1	118.7	179.1	140.5	249.1	563.2	590.1	442.6	431.1	413.2	267.1	293.2	281.6	263.7	315.1	293.3	279.8	446.5	360	320.6	394.8	466	276.6	814.6	514.2	474.4	184.8
"201017_at"	299.1	303.1	748.6	1020	1015.2	565.6	455	266.6	246.6	381.4	416.7	562.1	469	499.7	733.1	604.2	385.3	441	618.2	324.9	363.1	307.2	520.2	569.7	549.7	580.3	460.6	741.2	411.6	489.4	438.1	573.5	354.7
"201018_at"	583.1	403.2	1221.1	1367.8	982.3	1054.3	696	671.6	689	655.5	607.8	1295	904.1	851.3	1210.1	739.3	982	836	588.5	812.9	628.6	777.3	667.7	1012.5	888.2	776.7	680.5	1120	691.8	531.2	1091.9	878.3	766
"201019_s_at"	1145	958.7	1661.7	2626.2	2466	1322	1158.6	643.2	788.2	577.6	742.9	1289.1	1459.4	1325.3	1200.7	1008.1	716.9	832.8	1117.1	836.5	831.6	724.2	881.1	1084.8	1138.9	955	839.9	1061.5	787.6	1414.3	1051	843	841.6
"201020_at"	1132.8	1533.4	828.7	1580	1122.5	1477.8	1632.5	2011.7	2186.5	1299.6	2157.4	1750.8	1613.9	1649.3	2154	1584.6	1739.8	1760.4	1757.1	1623.4	1785	2498.8	1828.9	2163.2	2717.5	2751.1	1773.2	1621.1	2796	1902.6	2967.8	1724.5	2747.8
"201021_s_at"	3407	4052.1	3856.3	3010.9	3107.7	3552.7	3921.4	3045.6	2606.2	2635.1	4391.8	5520.3	3405.9	3046.7	4512.7	4447.7	2081	2768.8	2237.2	3218.7	4716	3679.4	2523.7	4986.5	3024.1	3034.7	3610.1	4883.4	2948.7	5475.6	3748.9	4945.2	3466.3
"201022_s_at"	5098	7452.9	7872.6	5466	6393	8678.5	9154	6523.4	6673.9	7493.1	6517.3	6965.4	4597.2	6083.7	7787.7	5258.7	3572.5	4453.7	4257.8	4505.6	7977.2	4970.2	5558.3	5627.5	5658.5	6814.2	5830.1	7773.6	6003.6	9023.8	6568.6	6071.9	7404.2
"201023_at"	1389.5	1871.5	2233.7	2317	2237.4	1688.1	1166.3	1228.6	1203.5	1367.2	1622.1	1772.6	1648.4	1639.3	2000.2	1572.8	2267.8	1688.5	1909	1357.2	1259.9	1365.4	1121.9	1675.9	1781.6	1748.3	2339.5	2588.2	1674.6	1993.8	2029.3	1541	1395.6
"201024_x_at"	1143.6	888.7	902.4	2328.7	1825.1	1288.7	1335.5	893.2	803.7	853.8	1089.5	1097.4	903.5	1472.8	1119.4	888.6	953.7	870.5	1176.8	571.8	591.7	789.2	963.1	822.1	1058.7	695.4	378.7	622.4	949.8	517.2	639.7	648.8	1503.4
"201025_at"	316.7	301.4	314.9	1011	652.1	183.5	251.1	157	221.6	313.8	329	327.7	344.5	354.4	271.1	304.6	280.8	229.4	276.3	301.8	326.8	334.3	365	391.4	327.9	213.5	161.4	237.4	329.6	151	343.3	354	271.8
"201026_at"	346.9	115.1	242.4	531.1	517.7	181.2	146.8	131.5	159.9	130.5	204.9	274.7	266.1	242.1	216.5	187.7	167.2	181.3	265.5	157.1	159.4	142.8	156.7	250.4	180.7	132	116.9	173	170.5	193.7	229.7	151.4	164.7
"201027_s_at"	556.6	638.9	740.2	1416.5	1115.9	876.4	739.9	832.9	586.5	681.3	640.7	613.1	594.8	665.4	883.6	473.2	577.6	880.3	491.1	631.5	598.6	441.1	940.7	461	703.2	508.6	231	705.1	712.3	196.5	790.6	682.7	957.8
"201028_s_at"	7913.1	7477.6	3094.7	4008.1	3439.9	5380.8	9747.5	8282.6	7384.3	7347.9	4906.5	4504.5	3293.8	3156.2	5738.4	6457.7	5459.5	4980.9	3231.5	3307	6733.5	4948	8431.7	4418.3	3810.1	6994.1	4959.7	4408.3	7902.9	7711.8	4649.2	5688.4	6996.3
"201029_s_at"	14899.2	14935.6	8246.4	6947	7779	8516	13933.5	12094.7	12179.2	9777.5	8563.7	8172.8	8220.4	7703.3	7865.6	9051.1	8168.6	8252.9	7415.3	7501.2	11717.3	9829.1	11272.6	8300.2	8453.4	9849	8892.4	8108	9749.1	12418.1	7893	8283.8	10475.8
"201030_x_at"	5897.3	3682.1	7789.2	3723.5	5326.9	7151.5	4688.9	3846.2	3688.9	4603	4497.2	3139.9	4730.4	3748.8	5007.2	4120.2	6329.9	5293.8	3546.3	5755.1	3823.6	4040.4	2764.4	4250.1	4359	5040.2	7178.5	6520.1	4157.3	5248.5	3408.2	4452.6	4215.4
"201031_s_at"	3434.1	2798.5	3548.2	4138.3	4205.6	1534.7	902.9	1574.2	1643.2	1519.5	1259.2	1791	1957.1	2616.4	1427.4	1400.7	1417.9	1026	1999.7	1769.1	2613.5	1825.7	2233	1405.8	1505	802.4	910	806.7	841.5	1779.9	1578.6	1264.1	1762.8
"201032_at"	1193.9	1593.4	2248.7	1060.3	1361.6	1426.1	1590.8	1391.3	1222.7	1136.6	2480.4	1772.3	2124.7	2269.2	1817.5	1466.4	1793.1	1640.3	1486.1	1637.3	1523.9	1402.8	1156.5	2533.8	1729.9	1344.1	1880	2298.8	1636.9	1531.2	1918.5	1733.6	1522.6
"201033_x_at"	24773	22115.3	26218.5	20998.2	18785.2	25048.5	21048.8	18800.1	19577.8	22565.7	17439.5	12686.4	15410.2	16438.4	14904.3	15441.1	19513.9	16745.5	15598.8	19906.4	15918.5	17434.4	17040.3	13601.7	16907.6	21155.3	17432.9	13847.5	16455.6	18667.7	14073.4	13507.4	20562.6
"201034_at"	3492	4232.1	5457.4	984.4	2163.5	3732.1	3131.7	3204.9	2925.5	3516.1	4368.5	5208.1	4612.6	4297.8	4553.4	3823.1	3874.2	3828.4	3739.7	3541.5	4947.8	2811.3	2511.4	4993.4	4262.5	4101	3774.9	5767	2213.4	3796.4	3997	4666.6	2485
"201035_s_at"	707.4	683.4	1745.6	274.9	848.6	754.1	603.5	819.5	771.7	756.7	708.3	575	608.1	528.4	801.1	552.6	606	489.3	481.5	790.9	595.5	735.6	331.4	902.2	621.1	913.6	753.9	1171	668.6	1146.8	766.7	678	669.2
"201036_s_at"	497.5	747.4	3212	203.1	984.7	523.5	407.5	513.3	434.2	618.7	501.4	604.7	476.3	537.2	1836.3	344.2	451.7	399.2	446	567.3	542.2	651.1	247.7	775.1	843.4	584.7	1054.6	2653.7	487.1	1377.9	667.2	532.6	694.5
"201037_at"	912	1763.8	736.6	3049.8	1785.1	2598.5	2139	1583	1772.8	2225	3511.5	3258.3	834.5	2901	2501	2216.5	1826.2	1765	953.7	1594.6	3278.3	1820	4568.3	1955.9	2225.1	1651.8	872.7	1825.7	2506.4	1596	2266.3	1972.6	2068.5
"201038_s_at"	623.9	623.8	674	412.5	487.2	363.6	362.7	400.1	412.4	290	451.2	381.4	551.5	352.2	436	339.3	501.4	457.6	551.6	343.9	358.9	347.7	296.8	405.5	423.7	466.1	435.2	495.9	372.2	434.8	484.4	363.7	368.6
"201039_s_at"	613.5	507.7	683.8	592.9	655.7	707.2	589.3	522.7	570	502.3	530.6	508.1	445.5	311.3	540.8	569.2	353.1	364.7	217	682.5	281.2	426.4	629.7	647.2	466.2	398.6	384.7	588.3	342.2	532.7	506.4	524.5	558.6
"201040_at"	2342.4	1967.9	1192	1688.9	1372.3	3746.5	5119.4	4295	4349.5	3648.1	1935	1563.2	1924.9	2002.4	2042.8	2814.4	2307.1	2794.8	1974.6	1806.2	1853.7	2459	4395.7	1598	2215.4	3423.3	2326.3	1663.8	3268.5	1616.8	1869.8	2294.8	4500.3
"201041_s_at"	13815.2	7264.8	16521.5	13351.9	16477.6	16482.2	3620.9	15579.7	16817.1	17525.2	4912.3	7480.4	4075.9	7413.2	6919.3	8402.8	2937.9	5403.8	8741	11944.7	10626.1	6536	16004.5	7541.6	9217.2	2316.1	6953.7	3930.7	5344.3	4454	5216.5	7404.6	4309.9
"201042_at"	1089.8	566.6	899.8	754.1	922.1	196.2	598.1	305.5	301.8	783.4	1117.2	657.2	820.4	628.7	828.5	818.5	949.9	828.8	940.9	1135.9	405.1	706.9	633.6	966.7	321.2	610.4	788.1	615.9	598.6	496.7	507	805.5	551.6
"201043_s_at"	86.5	140	107	63.7	69	163.2	218	236.1	104.6	111.1	112.2	59.6	26.5	80.5	65.2	88.1	78.4	45	49.1	107.2	45.6	47	121.2	81	97.9	81.8	163.9	89.5	43.6	83	76.5	121.7	234.2
"201044_x_at"	389.9	75.3	503.5	529	1065.6	1443.1	126.9	1126.1	1333.1	1142.1	29.6	77.3	21.1	7.7	4.1	152.8	6.3	21.7	28.8	10.7	7.8	5.8	986.2	134.7	19.2	9.9	25.2	6.8	5.1	21.7	13.6	14.8	90.6
"201045_s_at"	7.1	7	5.8	33.5	6.3	58.9	30	10.7	42.1	35.7	11.5	4.4	11.9	6	3.4	16.9	8.4	6.9	29	9.3	12.9	18.5	16.3	7.5	8.3	12.7	6	6.1	7.6	12.1	8.4	10.5	20.4
"201046_s_at"	1443.8	1327.5	1309.6	2165.3	1711.5	2734	1462.6	1870.7	1375.3	1636.1	1376.4	1280.8	1226	1597.4	2073	1263.5	1623.7	1435.5	1402.3	1444.7	1188.2	1575	1437.3	1880.6	1988.6	1491.4	1331.4	1667.1	2031.9	916.9	1115.9	1136.3	1514.8
"201047_x_at"	2415.4	2831.3	2593.7	1805.5	2252.9	2428.1	2433.5	1811.7	1973.6	1996.4	2836.9	3132.9	2751.2	2856.8	2838.6	3182.6	2865.5	2561.1	3185.4	2125.8	3006.3	3379.4	2564.5	2626	2530	3016.8	2424	2998.5	3124.5	2029.5	2807.7	3081.8	2119.4
"201048_x_at"	104.1	82.4	70.2	94.2	65.5	161.5	95.7	77.6	85.9	123.6	96.7	72.4	86.1	25.2	62	192.1	18.2	81	55.9	70.8	66.3	104.3	193.1	161.9	50.3	51.4	108	67.6	46.5	86.9	14	89.6	62.2
"201049_s_at"	21525.2	23355.8	25070.1	16951.9	13916.6	21882.8	22229.8	17958	17305.9	19256.7	14251.8	11769	13801.4	14058.8	13654.1	14127.9	18406.6	15084.7	14596.7	18205.8	14712.2	15074.8	14981.3	11676	13794.4	16729.2	16580.4	13854.1	13152.2	15889.7	11712.1	11710.6	19072.6
"201050_at"	1240.4	1800.3	1005.1	1139.9	1012.5	2346	3219.7	3465.2	2690.3	2556.1	1337.5	2405.8	1423.1	1390.7	1657	2282	2200.2	1481.2	2541.3	1497.4	1326.5	2660.5	1249.1	3162.7	2823.7	2719.3	2495.3	1104.3	3269.6	1728	4332.8	2480	2694.4
"201051_at"	1214.3	1286.2	2048.5	1096.2	871.2	1007.7	1112.5	1423.9	1231	1052	1366.7	1635.6	1583.7	1287.5	1800	1391.1	1692.7	1739.6	1350.8	1613.4	1576.6	1285.7	1089.3	1727.3	1823	1779.9	1531.1	2125.6	1324.9	2026.2	1610.4	1839.1	1264.6
"201052_s_at"	801.3	748	680.9	648.6	852.1	851	646.4	633.5	826.9	515.8	552	767.1	771.8	834.1	692.4	677.6	755.1	773.1	747.6	731.9	666.2	832.3	634.7	582.6	730.6	877.6	895.3	767.2	939.9	1010.5	724.4	723.6	626.4
"201053_s_at"	563.9	704.6	774.5	467	613.8	662.2	568.9	523.9	519.5	410.9	712.2	810.3	915	976.1	696.1	627	563.6	653.5	588.6	446	697.9	492.4	402.3	472.3	749.7	607.6	651.2	736.3	499.1	1070.9	546.5	550.6	510.8
"201054_at"	2692.8	1787.4	2955.4	3229.2	2821.4	1560.1	1607.8	1653.1	1549.7	1557.6	1278.4	2248.5	1742.2	1372.8	1903.5	1765	1906.6	1826.4	1600	1349.8	1763.9	1513.5	1510.6	2067.2	1894.2	2394	2065.5	2609.1	2027.9	2090.2	2059.3	2734.5	1847.9
"201055_s_at"	899.6	888.9	1047.7	1239.3	1287.3	608.9	563.1	562.1	707	569.6	503	625.4	465.4	491.1	468.3	545.3	463.5	420.1	481.2	570.9	535.1	283	522.8	509.5	760.6	566.1	544.8	462.6	602	431.6	435	576.7	626.2
"201056_at"	345.3	453.9	424.7	315.1	307.1	576	502.5	590.4	558.5	451.9	413	557	423.3	425.4	526.4	349.2	298.3	347.2	450.9	534.7	721.2	530.1	438	527.9	572	432.9	202.8	345.9	391.8	210.4	440.7	499.4	548
"201057_s_at"	1486.7	1325.5	1085.5	907.6	1100.3	1465	1221	1525.9	1570.4	1370	1507.8	1317.9	1298.8	1644.1	1391.4	1263	1512.6	1393.7	2466	1701.6	1834.5	1796.9	1319.4	1317.2	1523	1294.9	718.1	1081.8	1037	596.1	1045.8	1415.7	1545
"201058_s_at"	1862.5	1714.4	2204.4	464.2	1323	1745.8	4830.8	2182.1	1745.4	1682.6	1117	3497.1	1266.6	887	5693.6	1166	1115.7	1305	1140.3	1498	2202.4	815.9	1278.3	1533.2	1052.3	2288.7	2458.6	4796.2	967.4	2217.4	1362.5	3657.3	1238.7
"201059_at"	2749.5	3024.4	2093.8	1562.2	1675.1	1256.5	2144	1679.3	1684.5	1162.1	1804	2281.2	1973.7	1750.3	1860.4	1449.1	872	1042.7	1277.3	1682.1	2490.1	1288.4	1396.9	1289.6	1445.5	1191.6	938.4	1606.5	1339.7	1153.3	1733.6	2014.3	1479.3
"201060_x_at"	4405.1	3615	6260.5	4116.2	7478.4	3558.6	1803.5	2809.2	1897.6	1329.6	2460.7	3446.9	3687.1	2484.4	3687.7	2667.9	3318.6	2702.5	3956.8	2303.2	3770.5	3708.6	2424.4	2434.9	1951.9	3041.6	3761.8	2948.4	3072.1	2462.9	1490.1	3298	1721.8
"201061_s_at"	4809.4	5331.7	7983.8	3778.1	6460.1	6799.2	5227.8	4065.1	4058.1	4638.5	5844.4	4930	4857.2	5176.3	4976.7	4496.3	3773.5	4837.1	4644.8	4185.2	4695.4	4252.3	3694.8	3911.8	3785.5	4532.9	3787.9	5160.4	3901.9	3767	3910.8	4591.4	3472.2
"201062_at"	29.3	24.2	2.8	3.2	4.4	1.5	5.4	4.6	13.8	18.9	6	2.8	1.2	24.5	2.1	42	1.4	0.7	1.8	1.8	7.5	1.6	5	1.9	1.9	4.9	4.4	9.5	11.7	10.8	3.5	3.9	3.7
"201063_at"	2110.8	1412.9	1705.9	2304.1	2119.2	1160.4	1238.4	1101.4	1109.7	1438.9	1571.4	1275.1	2109.4	1935.1	1286.1	1747.2	1171.6	1443.2	1587.7	1446.1	1607.4	1305.5	1716.2	1152.6	1250.7	1225.5	1140.2	1026.8	1402.6	1112.3	1028.3	1771.3	929.8
"201064_s_at"	2000.3	2148.8	2683.4	2624.7	2400.5	2149.6	2307.6	2179.7	1928.3	2196.4	1390.2	2512.1	2123.9	1920.1	2736.9	2294.9	2698.3	2571.2	2333.5	2211.2	2184	2348	1514.1	2157	2399.2	2225.4	2490.7	2225.2	1926.6	1586.9	2210.3	1774.4	1784.2
"201065_s_at"	1607.8	1459.7	1848.7	1272.2	1470.4	2094.9	1622.1	2363.5	2411.6	2010.3	1154.6	2080	1391.7	1119.7	1242.4	1528.9	1306.2	1667.6	1347.9	1493.1	1925.9	1622.6	1811.5	1503.6	1361.9	2041.6	1335.2	1542.9	2139.8	1215.2	1653.2	2137.6	2334.2
"201066_at"	1006.6	886	1105.4	1207.2	1867.2	1786.4	652.9	610.4	699.1	1008.2	650.1	807.6	583.9	627.3	917.2	601.4	1086.1	1077.8	540.8	921.3	800.4	857.5	1074.6	840.1	710.4	1021.8	1770.8	1305.6	1154.7	1637	1006.5	941.7	1074.7
"201067_at"	602.1	663.9	533.2	968	786.6	1197.9	1172.3	997.2	980.7	870.8	1317	1182.6	1057.9	792.2	1126.4	961.2	1476.6	1013.7	635	990.2	961.1	1117.8	1111.7	1246.3	1666.2	1425	764.8	1153.9	1694.4	1033.2	906.4	939	1025.8
"201068_s_at"	2154.2	1941.8	2027.4	2571.4	3153.4	2684.3	2365.2	1913.5	2018.8	2263	1864.9	3035.4	2140.5	2194.2	2316.9	2265	2501.1	3047.2	2862.9	2657.7	2208.1	2806.7	2516.5	2145	2423.4	2999.6	2702	3079	3249.7	4258.4	3551.9	2866.3	2612.4
"201069_at"	15179	8245.6	7648	3259.7	3892.6	7046.3	13725.3	6981.6	6969.6	6650.1	9236.1	9379.2	7148.9	7051.5	4323.5	10184.5	9178.9	8398.4	5742.3	5715	9118.9	7454.5	12336	7386.4	6637.2	12224.7	8159.8	5584.2	5651.9	4866.9	8526.1	9090.7	6571.1
"201070_x_at"	751.1	630.6	604.4	736.7	784.1	1155.7	801.7	962	1377.2	976.1	340.3	384.4	478.8	550.9	389	320.4	205.6	459.5	770.7	443	303.2	302.2	1033.7	456.1	397.1	227.2	241.6	299.6	336	310.2	360.2	212.4	874.3
"201071_x_at"	6037.8	4521.4	4677.7	5086.1	5101.9	5390.6	4428.8	4887.8	5378.7	4749.3	4030.3	4320.6	4698.6	4874.4	4027.3	4655.7	5667.4	5354.2	6192.5	5885.9	6247.5	5525.2	4318	4431.6	4871.7	4765.4	3654.9	4131.3	4280.5	3235.8	4221.1	4242.4	4570
"201072_s_at"	186.4	188.3	203.5	234.6	259.7	246.6	228.2	253.8	251.2	250	131	102.9	131.5	130.1	121.7	115.1	117.8	93	91.8	157	156.4	123.1	289.3	119.7	47.4	35.3	90.5	99.6	108.9	127.4	69.9	96.5	214.6
"201073_s_at"	339.6	175.6	280.3	450	294.2	306.5	245.1	221.2	223.8	285.6	145	149.7	115	116.1	170.1	235.9	171.8	184.7	123.4	125.2	122.4	143.5	351.8	200.4	78.8	161.3	93.5	111.4	237.4	130.1	90.5	185.4	190.5
"201074_at"	890.9	603.9	675.4	771.9	850.4	589.4	511.2	518.2	519.6	341.4	573.7	701.3	981.4	708.6	581.3	679.3	869.4	689.3	803.9	694.3	721.1	519.5	507.9	619.8	716	597.7	472.6	536.3	549.5	231.5	630.6	883	537
"201075_s_at"	516	252.2	355.4	571.3	357.5	295.4	252.1	383.9	305.3	373.2	254.4	389.9	318.8	204	430.4	437.5	517.2	477.1	410.1	419.5	365.6	257.8	375.3	299.9	277.5	407.2	304.4	327.4	349.4	198.1	278.2	572.3	346.5
"201076_at"	549.7	746.6	720.5	1139.5	950.4	1264.1	1072.8	930.7	1004.1	924.7	878.6	740.7	711.9	765.2	784.7	722.7	1119.8	759.7	580.5	681.1	725.1	482.7	906.3	973.7	900.8	918.2	1060.5	1063.8	1032	967.5	888.5	875.8	894.1
"201077_s_at"	2166.3	2055.7	1875.5	4278.4	3405.8	2659.6	2540.4	2161.8	2022.3	2139.7	2632.3	2159.3	2399	2376.9	2266.8	2252.4	2932.6	2263.8	1978.9	2826.3	2320.1	2256	2013.6	2528.7	2363.2	2990.6	3304.3	2730.9	2945.2	3715.3	2404.3	2319	2331.1
"201078_at"	3187.5	3849.6	3462.9	3128.2	2791.3	2788.4	3265.1	3982.1	3901.8	3849.6	3632.1	3879.1	3019.9	3462.4	3716.3	4423.7	4460.2	3963.6	3580.2	4605.2	4138.6	5265.8	3092.3	3935.2	4184	3615.3	3570.9	3139.8	5107.4	3846.4	4391.3	4168.5	4453.9
"201079_at"	997.3	1182.3	611.6	824	1030.8	974.1	1776.4	1247.5	1104.1	1361.9	1881.2	1345.6	1900	2741.4	1236.4	1994.1	2802	2766.3	1527.4	1737.4	1294.4	2395.3	1989.7	1722.8	1674.4	1347.1	1984.8	1242.7	2136.8	2443.2	1838.3	1367.1	1846.7
"201080_at"	504.2	379.9	452.3	344.8	298	493.2	606.9	705	635.5	466.2	474.9	673.7	574.1	375.9	583.1	380.7	375.4	365.5	382.4	388.6	597.6	295.8	403.8	674.7	568.6	620.1	375	592.3	410.2	373.2	578.3	711.6	509.3
"201081_s_at"	204.7	230.3	255.1	170.4	263.5	236.3	174.6	191.5	246.5	303	164	111.6	361.8	158.4	111.4	51.9	73.7	158.6	120.8	307.5	175.2	96.4	212.8	257.6	156.3	247.9	195.7	277.2	145.2	215.3	230	150.4	158.9
"201082_s_at"	675	632.1	515.8	344.5	332.7	789.5	1097.7	1032.1	918.1	797.8	617.1	793.3	597.3	692.8	944.3	743.1	682.4	681.2	678.1	583.6	907.9	599.6	753.4	705.2	706.1	974.8	504.5	690	779.9	419.5	538.2	836.2	711.9
"201083_s_at"	98.4	69.9	92.6	178.6	148.1	122.8	51.7	81.1	125.7	84.3	88.5	79.8	121.2	113.3	89.1	105.7	99.9	107.6	123	50.9	122.3	89.9	84.2	143.6	136.6	100.7	96.9	72.5	77.6	92	45.9	90.4	61.1
"201084_s_at"	2979.2	3025.5	3385.8	3719.1	4004.1	2284.8	1890	2471	2459.2	1775.1	2962.1	2979.2	3696.8	3755.7	2959.4	2486.2	2722.9	2499	3343.8	3046.9	3872	2974.1	1663.9	2760	3480	2676.7	2013.1	2961.4	2203.9	1806.8	2676.5	3210.2	1967.1
"201085_s_at"	298.3	220.2	306	333.1	492.5	659.1	637.5	639.3	578.5	774.7	203.3	220.2	265.4	298.9	294.5	184.9	195.4	306	345.4	152.5	61.7	96.1	678.2	169.9	163.5	85.5	40.7	103.1	242.1	122	126.6	79.6	555.4
"201086_x_at"	2565.4	2032.5	2142.7	2804.5	2154.1	1601.6	1610.7	2339.8	2197.4	2304.5	2002.1	3662.3	3007.3	2880.6	2681.5	2671.4	3201.6	2719.1	3655.9	4230.7	3364	3595.3	2209.8	2975.7	2715.7	2882.3	2029.6	2249.4	2249.9	1931.7	2760	2875.9	2760.4
"201087_at"	929.4	866.3	578.1	1355.7	585.6	615	827.6	469.8	807.3	563.2	927.3	668.9	893.9	719.7	651.6	764	703.8	775.2	751.3	827.5	679.8	753	722.4	750.4	769.4	502.9	504.4	654.6	630.2	570.3	783.7	675.8	570.3
"201088_at"	1637.4	1303.1	903.7	1405	1357.7	672.2	373.8	643.3	805.6	655.2	840.6	829.7	1355.2	1511.5	680	635.7	431	752.1	1076.7	1077.9	1727.2	1200.3	777.1	630.1	874.9	407.1	574.1	401.5	578.3	947.7	615.8	605.9	984.6
"201089_at"	4193.8	3780.2	2351.3	5017.1	1956	3766	3666.4	3212.8	3009.2	4991	3880.4	2955	3246.8	3560.7	3070.6	3666.6	3848.6	4508.5	4065.3	2729.9	2907.7	4117	4711	3710.4	3624.6	3748.4	3326.3	1958.5	4879.6	2487.6	3219	2933	4450.3
"201090_x_at"	16763	19784.8	10440.3	19223.6	15968.4	13534.1	18961.5	13169.6	12616.9	17105.8	13269.9	9382.2	11067	12710.4	12641.8	11476.8	14997.5	13308.3	13588.3	15319.6	11153.8	14557.1	17182.2	10076	14099.3	15626.2	11821.5	9922.3	15106.5	14932.9	10388.2	10448.7	14054.6
"201091_s_at"	664.5	346.9	636.8	888	894.6	534.9	216.9	168.5	238.9	265.4	354.8	488.5	520.6	567.2	274	523.1	420.2	412.3	550.5	444	454	474.7	324.5	311.6	383.5	400.7	497.7	475.2	402.7	599	524.4	503.9	379.6
"201092_at"	1872.6	2101.2	1857.8	1410.1	1518.2	2071.8	1821.4	1710.3	1841.6	1711.3	1868.2	1912.2	2013.7	2011.9	2166.1	1773.3	2020.4	1844.9	1605.3	1745.1	1862.9	1564.9	1413.2	1790.1	2148.4	1932	1962.8	2383.3	1831.5	2190.6	1965.6	1939.2	1837.2
"201093_x_at"	749.1	987.6	748.6	352.8	681.9	1398.4	1019.6	830.5	918.7	774.7	990.6	1268.7	694.3	1299.5	1431	1004	959.3	1033.2	922.3	1064.1	837.7	816.8	998.9	680.7	839	847.7	869.9	870.7	919.4	922.6	747.4	938.1	941
"201094_at"	15555.4	16963	19670.8	13325.3	13693.8	14791.5	10859.1	11799.9	11498.9	11651.4	9364.5	9183.9	10895.4	11058.4	10065	10819	16373.7	12719.5	12832.7	14833.9	10611.2	12317	10663	8100.7	10187.4	14176.8	15107.3	11629.3	11057.9	15776.8	10049.7	9540.7	11848.7
"201095_at"	717	1031.2	791.5	730	704.7	1262.1	1150.2	1092.4	1038.7	1171.1	1397	1310.1	1243.7	1386.4	1577.8	1765.7	1315.4	1227.1	1016.4	1064.7	1280.6	1480.7	909.3	1722.7	2131.1	1654.3	1270.6	1110.2	2217	1502.3	1720	1665.4	1149.9
"201096_s_at"	2292.4	1493.4	1476.4	3834.1	3266.9	1438.4	1533.5	1530.3	1447.4	1601.8	2556.1	2211.7	1838.7	1827.8	2090.3	2325.7	1915.7	1916.9	1578.3	2022.8	2090.1	2173.6	2361.9	2242.1	1975.2	2264	2058.8	1891	3046	1943.9	2194.3	3344	1468.6
"201097_s_at"	5158.4	4210.8	4150.2	6004.9	6711.7	3099.2	3578.7	3134.5	3152.3	3538.7	4146.1	4340.9	4526.1	4892.5	3616.1	4488.3	4166.7	3330.2	3793.2	4157.2	4833.5	4418.9	4093.8	4058.3	4582.8	3526.4	4329.7	3284.9	4369.3	4453.3	4596.9	4624	3409.1
"201098_at"	1172.6	1226.9	1307.5	1298.2	1479.5	1233.7	1136.2	953.7	1038.3	822.6	1778.6	1364.8	2129.1	1714.8	1331.4	1515.5	1592.4	1607.4	1390.1	1653.2	1208	1599.5	1040.7	1605.2	1657	1280.4	1297.6	1642.9	1781.5	1360.7	1637.2	1803.9	1140.7
"201099_at"	713.2	781.9	890.3	626.4	884.3	949.8	772.1	977.6	899.5	885.6	762.1	982.3	1129.6	1277.8	863.2	880.2	1051.4	989.4	915.2	923.4	957	1056.1	861.2	964.3	889.4	846.1	642.2	775.1	876	622.6	861.9	946.4	1235.9
"201100_s_at"	1756.1	1318.1	2026.2	1593	1812.1	1499.9	2228.3	1687.4	1725.3	1667.1	1679.4	1931.2	2225.2	2532.9	2053.7	2034.4	2355.6	2066.7	1903	1681.6	2079.3	2062.8	1749.9	1826	2003.1	2172.4	1156.1	1168.8	2215.3	930.4	1246.6	1697.9	2437.5
"201101_s_at"	215.4	75.2	133.6	312.7	240.8	941.7	413.7	365.2	741.2	414.1	99.9	104.6	188.4	154.1	115.2	223	185.6	284.5	172.9	46.9	129	50.8	579	67.5	117.2	182.9	114	30.2	242.5	29.3	71.5	166.5	290.4
"201102_s_at"	701.3	678.3	440.9	548.2	491	619.2	657.6	755.6	704.5	937.2	509.2	469.7	426.3	467.5	502.7	581.8	696.9	718.1	699	568.9	575.9	576.5	1019.3	575	491.9	602.9	581.1	483.7	670	554.2	514	564.5	718.6
"201103_x_at"	6929.1	5937.9	4947.6	8121.4	4086.1	3493	5262.2	5919.9	5654.4	5375.1	3576.9	5022.8	4879.3	6016.6	4679.9	5048.7	5063.7	3892.2	6173.7	6996.2	6991.3	5707.1	4856.8	4461.1	5299.6	4646.9	3617.6	3874.4	3299.1	3851.2	4645	4358.5	6552.6
"201104_x_at"	4298.3	3072.2	2987.1	5449.4	2451	2490.7	2890.3	4314.2	5031.8	4543.8	2009.9	2801	2520.2	2101.2	3113.5	3318.4	3309.3	2759.5	4117.3	4877.2	4864.9	3933.9	4094.4	3060.4	2600.8	3889.8	2130.1	2545.5	2344.3	1740.8	2277.6	3180.7	5647.5
"201105_at"	10857.8	12801.2	10737.5	6713.6	9513.7	8268.6	14642.1	10410.4	10231.1	10848	8588.5	7661.7	8519.9	8928.5	10472.5	9954.9	8769.5	10492.1	10589.6	11608.2	12011	11262.1	13786.7	7616.9	9217.6	9695.1	12036.2	12145.6	11141.3	14528.4	10000.4	10059.3	10754.6
"201106_at"	3086.5	5444.9	7025.3	2083.8	3467.2	5575.7	5377	4945.5	4787.9	4271	2349.1	3016	2580.2	2983.5	4367.7	3509	4590.4	3166.1	3101.9	2644.9	2684.5	3721.5	3224.3	2621.6	5494.8	5055.7	5907.3	5604.2	3037.3	6091.7	2846.4	2159.8	4619.8
"201107_s_at"	33.8	13.9	13	16.2	15.4	13.8	14.8	8.4	19	14.2	8.5	12.4	8.2	14	5.9	5.3	9.7	4.9	20.5	11.8	8.7	18	17.3	21.2	12.8	9.3	37.7	9.3	10	11.4	10.4	9.5	9.7
"201108_s_at"	983.8	111.5	165.4	679.2	1427.2	301.9	566.5	211.5	195.4	252.9	355.8	336.9	289.9	205.8	727.7	332.3	114.1	352	530.3	193.2	292.1	211.6	568.7	181.3	117	218.7	173.8	311.3	168.6	129.4	190.6	558.3	251.9
"201109_s_at"	1259.1	141.3	112.3	1055.9	2508.4	133.1	288.7	150.1	111.8	201.8	316.6	324.9	206.9	111.4	440.3	210.9	65.3	309.8	485.2	119.9	194	201.9	275.8	42	66.3	154.8	165.7	177.8	141.1	19.7	83.4	607.8	138.9
"201110_s_at"	1372.8	118.1	194.1	1203.9	2331.3	70.4	126.9	36.9	71.7	111.4	138.5	225.1	151.3	79.1	197.7	112.5	44.8	107	534.5	61.9	112.3	114.8	110.8	33.2	39.5	57.4	54.5	77	73.7	50	44.7	330.7	62.4
"201111_at"	457.5	342.7	626.6	849	736	474.3	448	472.5	406.8	429.1	408.2	499.5	565.8	531.9	521.7	540.8	397.5	401.5	583.9	338.1	423.2	311.5	435.6	430.3	467	259.4	326.5	504.2	394.2	382.4	490	449.1	318.1
"201112_s_at"	1332.7	1211.4	1211.1	1840.5	1785.7	1175.6	1038.6	836.2	1123.1	1000.6	938.4	1237	1080.8	866.6	1355.6	876.1	926.7	1075.5	1147.2	734.1	1211.6	816.1	1149.3	1038.8	1250.3	1141.5	932.3	1336.7	1345.6	923.6	1126.9	1176.3	1011.3
"201113_at"	1448.9	1572.5	1377.9	1794.1	1465.8	2044.9	2012.5	1896.2	1928.3	2061	2147.9	2098.3	1988.9	2161.6	2090.1	2308.9	3017	2491.6	2451.9	2728.2	1681.2	1945.4	1681.9	2043	1669.7	2989.2	3175.1	2794.8	2488.6	2521.9	2425	2479.5	2005
"201114_x_at"	1990.9	2573.6	4379	3623.7	3661.5	6322.4	2340.7	2479.5	3113	4024.1	3626.2	3545.2	2653.8	3650.3	4270.4	2790.4	3468.8	3347.2	2510	4037.3	2054.6	3581	3445.4	3767.2	4156.8	3177.8	4666.4	4885.3	4237.3	6366.4	2987.3	1898.6	3714.6
"201115_at"	388.4	457.6	423.5	845.5	714.2	465.5	352.3	447	522.2	557.4	467.8	500.7	447.7	364.6	516.3	236.7	345.6	339	355.1	405.9	441.7	359.1	323.4	496.9	418.6	479	574.4	524	575.3	558.7	508	539.5	426.6
"201116_s_at"	359.8	309.2	868.1	388.5	1279.7	1172.8	983.5	1194.2	2190.5	795.6	969.2	593.8	514.8	319.2	2598.6	902.2	1121.3	397.9	560.9	666.1	818.5	521.1	359.3	2837.1	391	918.6	949.4	2158	1575.8	849.1	2529.4	1377.1	1404.1
"201117_s_at"	267.4	270.8	1107.8	237.4	1174	331.1	280.4	307.9	633.4	220.6	430.8	444.8	283	211	885.5	369.8	402	100.9	454.9	295.6	439.5	247.2	72	1201.3	226.4	249.3	333.6	848	476.9	580.8	782.2	589.5	585.4
"201118_at"	1184.7	1134.4	1562.8	1344.3	1418.7	1075.8	841.8	1204.9	1065.6	1725.2	1387.6	598.9	681.4	753.8	897.4	1112.5	870.3	1552	1156.9	1122.4	1069.1	1706.8	2054.3	951.3	850.7	1106.6	1124.5	937.6	1390.7	1134.2	1026.8	1122.2	974.1
"201119_s_at"	3479.6	3455.1	3642.6	3034.2	3365.3	3914.1	2857.6	3480.9	3717.6	4462.4	3038.2	2734.3	3227.8	3725.2	3592.2	3637.4	4508.9	4578.8	3630.6	3754.1	2992.9	3760.7	3741.1	3036.2	4017.7	4467.8	5590.5	4359.9	5219.6	7638.4	4078.7	3221.4	3895.4
"201120_s_at"	540.6	607	1483.5	539.7	583.7	1206.5	820.2	726.5	866.6	962	1211.2	1675.4	613.6	421.3	1787.4	1241	821.3	1150.2	458	686.7	702.9	686.5	823.1	1318.5	943.4	1776.6	1487.5	1724.6	1970.9	2026	1095	1649.3	691.9
"201121_s_at"	1949	1812.9	4289.4	1530.3	2326.5	2145.4	1853.4	1204.2	1337	1467.2	2190.4	2309.6	1772.7	1906.4	2269.1	1796.2	1235.6	1440.1	1532.6	1803.2	2127	2171.1	1651.4	1527.4	2101.6	2123.4	1864.4	2388.8	2289.2	2932.4	2052.5	2126.5	1832.5
"201122_x_at"	857	730.9	664.7	1754.9	1479.9	1075.9	462.7	920	927.7	597.9	621.7	644.4	930.8	362	347	976.5	399	596.6	988.1	1009.8	608.5	649.6	913.3	615.4	545.1	368	434.4	718.3	1174.5	680.4	489.4	392.4	485.1
"201123_s_at"	1309.7	751.6	704.4	4700.6	2832.7	2785	199.2	1840.4	1699.6	649.5	1183.5	1122.7	1039.2	217.4	270.1	1766.6	455.9	1201.2	1136.8	1558.2	721.5	894.1	1726	983.7	494.6	299.1	494.9	1484.5	2617.3	451.7	113	254.7	380.7
"201124_at"	562.2	852.4	751	532.2	448.5	529.5	951.4	588.4	583.9	492	738.5	1283.1	573.4	547.4	850.9	574.8	394.8	443.8	525.9	547.1	709.1	420.8	598	582.7	811.4	842.2	541.7	1024.8	488.6	774.9	658.8	883.5	504.3
"201125_s_at"	2370.1	4454.1	2337.5	2206.2	2077.3	2861.8	4680	3888.2	3737.4	3765.7	2975	4599.9	2677.8	2538.3	3600.1	2874.8	1816.7	2224.2	2548.3	1610.7	3888.2	2387.9	3216.8	3360.5	2974.3	3403.3	3201.5	3568.2	4001.4	4210.8	4309.9	4077.3	3862.6
"201126_s_at"	1089.8	2156.5	1323.7	1311.6	1524.4	2180.8	2201.8	1849.6	1633.8	2124.5	2087.4	1711	1506.4	1515.5	1904.2	1873.5	1782.2	2184.3	1881.5	1626.7	1421.3	1764.5	2030.9	1795.5	1743.8	1497.4	1571.1	1636.2	1955.9	1604.5	1958.5	1743	2196.1
"201127_s_at"	294.7	288.6	238.4	438.8	468.5	473.6	444.5	425.8	416.2	730.4	377.8	304	326.8	279	319.3	475.6	592.6	374.3	437	297.1	305.6	272.4	439.9	357.1	537.7	583.5	401	303.1	578.7	174.4	328	387.1	606.1
"201128_s_at"	2873.4	1550.6	2071.6	3137.5	3192.4	3571	3283.8	2262.5	2107.9	2583.5	1942.1	2467.2	2675	3446.1	2651.4	2905	2822.4	2917.3	2624.1	2847.3	3361.6	2434.6	3003.1	2641.2	2727.3	2101.4	2425.5	2476.9	2435.6	1873.3	2296.8	2738.1	2983.2
"201129_at"	1281.4	778.5	1226.4	2358.4	1612.4	474	702.4	991.1	1235.1	1043.5	1014.6	1127.4	1376.4	1351.4	1066.8	532.2	800.2	855.9	1154.6	869.9	776	834.1	834	1008	1118.3	784.7	1295.4	1285.7	692.1	1108.9	749.2	962.3	774.8
"201130_s_at"	33.6	41.4	24.6	43.3	9.5	7.4	15.6	9.7	3.9	42.8	31.5	33.9	17.7	33.8	26.3	20.7	31.6	22.7	21.4	1.9	6.5	26.5	11.1	35.3	38	46.3	45	39	23.4	28	27.9	2.4	20.8
"201131_s_at"	5.9	1.6	2.7	5.2	4.3	3.1	5.5	2.9	5.2	13.9	29.4	3.1	52.5	44.5	45.7	63.1	95.9	26.7	30.1	30.4	30.7	6.3	5.2	6.4	22.1	8.3	6.3	6.6	12.6	6.6	10.5	9.2	10.1
"201132_at"	854.6	993.6	930.7	1226.7	1224.3	736.6	485.5	419.7	444.4	498.1	815	766	888.5	816.5	671.8	532.6	514.3	587.8	594.3	424.1	752.9	617.4	592.4	831.4	737.4	684.7	511.6	743.6	760.3	836.6	999.8	886.6	435.5
"201133_s_at"	1237.9	1284	1640	785.5	1255.3	1677.4	1460.1	1315.2	1496.2	1084.2	1057.7	1317.7	1149.3	1120.6	1408.4	1576.5	1442.8	1569.7	1778.5	966.6	1243.2	1592.6	1395.3	1537.3	1605.1	2426.6	1021.4	1420.1	1878.2	894.2	1680.9	1698.6	1658.2
"201134_x_at"	5654.3	7088.5	8573.1	2933.1	4108.6	4641.4	3904.9	3663.1	3669.6	5054.7	3305.9	4476.3	4286.2	4852.4	4643.5	3785.9	4833.1	4735.9	4605.4	3532.3	4726.2	4224.9	3062.8	3395.1	4952.7	4408.8	7401.9	5613.2	4638.9	9141	4142.3	4089.3	5338
"201135_at"	1427.6	1674.9	4024.4	1414.7	2317.3	2538.3	2221.9	2248.1	2289.5	2594.8	2581.8	2090.2	2006.9	2287.9	2644.8	1855.4	2345.6	1869.2	1637.9	1895.8	1520.2	2095.1	1847.8	2463	2531.4	2896.3	2898.3	3448.6	2846.9	4112.3	2150.8	1912.4	2597.2
"201136_at"	778	1792	1087.8	2093.4	1177	1847	2117.4	1289.6	1367	1354.6	2105.8	2919.8	1376.7	1846.6	3348.4	2188.3	1970.9	1743.3	1997	1875.1	1973	2479.8	1756.4	1946.3	1817.4	1524.8	2072.5	2479.7	3142.2	1853.5	1930.6	1165.5	1673.1
"201137_s_at"	7372	6270.2	2322.7	6272.4	13426.8	3566.4	17341.8	7381.8	7423.9	5671.9	12265.7	8003.2	7365.3	7788.3	6477.3	12671.8	14925.4	8630.4	12498.3	7697.6	10613.3	8036.5	8478.5	8413.8	6509.1	5499.4	12147.6	6933.9	5457	12560.4	7840.6	5310.9	8743.2
"201138_s_at"	389.6	553.3	594.2	891.9	705.1	711.4	610	493.4	530.3	526.5	471.6	499.7	494.1	383.3	612.4	540.4	497	675.5	436.3	362.5	282.2	395.4	533.5	420.5	426.7	476.9	489.8	568.6	700.4	582.9	410.4	499.6	326.6
"201139_s_at"	602	699	755.3	755.6	848.5	299.6	350.8	341.3	333.7	440.8	346.5	555.4	558.6	386.9	364.1	338.7	329.7	248.7	243.2	412.5	574.9	355.7	388.2	427.7	391.7	274.9	250.4	225	388.3	542.3	624.9	248.6	453.6
"201140_s_at"	1841.8	1479	1255.4	1410.8	1483.3	2272.1	1935.6	2520.3	2257.7	2391.4	1699.3	1769.5	1474.4	1344.9	1729	2628.5	1704.7	2330.2	1359.4	2157.4	2323.9	2342.5	2471	1803.1	1801.9	1698	1775.7	1655.2	3283.1	2052.2	2556.3	1854.2	2396.1
"201141_at"	10290	16706.6	8304.5	8838.3	4425.9	9585.8	16025.9	13364.9	13529.9	14564.4	6900	10163.4	8047.7	8902.9	7507.4	10818.8	11264.4	10432.6	11270.8	8394.9	10496.2	11052.5	13010.3	9286.9	9917.9	9206.3	9450	7539.5	9979.1	9671.5	11074.3	9588.6	14490.8
"201142_at"	1277.6	822.1	1118.3	2983.3	2289.6	1263	867.5	756.2	885.9	808.6	1186.5	1157.6	1233.6	983.7	1192.6	940.2	744.1	675.9	749	976.6	1083	973	804.4	1434.7	1177.3	974.6	519.1	943	1154.5	468.1	1079.7	1116.6	872.9
"201143_s_at"	628.5	497.4	466.3	1198	1034.8	523.8	377.3	422.7	410.8	374.2	496.2	427.8	660.1	551.1	365	395.7	315.5	558.3	373.4	484.6	494.9	352.1	279.8	400.7	454.1	243.1	236.2	492.3	360.3	356.7	404	397.2	292.8
"201144_s_at"	1369.1	791.1	1338.5	2978.3	2794.1	1256.5	993.6	710.9	773.6	1077.9	1023.7	888.8	1546.8	1149.1	1134	1062.8	844.1	1117.7	1212.7	1226.5	863.4	1061.1	1290.9	809.3	725.2	810.3	1096.3	1204.3	1257.1	1427.6	758.1	1023.1	746
"201145_at"	1192.5	1450.3	1736.4	974.6	1641.2	1875.3	1450.5	1630.8	1463.2	1564.7	1955.4	1719.1	1614.5	1728.7	1653.7	1619.6	1967.6	1677.9	1849.4	2171	1281.9	2020.5	1245.6	1676.7	1658.9	2010.7	2800.2	2511.9	1912.8	2952.7	1923.7	1686.3	1559.2
"201146_at"	2450.8	1819.6	2220.1	2616.5	2826.2	1588.5	971.7	1934.2	1563.3	2308.7	2023.1	3271.8	2497.3	2433.9	2213.3	2242.9	1866	1970.3	2277	2048.1	2275	2532.2	1728.4	2579.6	2111.3	1855.2	2539	2469.5	1829.5	2786	3354.7	2865.5	1777.4
"201147_s_at"	911.9	3748.8	3118.2	3829.1	6614.5	5038.2	1885.4	2624.5	3238.9	4942.3	4541.7	2806.9	949.2	3627.5	3507.7	1817.3	646.4	1394.4	1536.5	1320.6	1363.6	1519.9	2022.2	3120.9	4639.4	2322.4	1668.8	2314.1	2376.5	2124.5	2609.2	1392	2151.7
"201148_s_at"	887.8	3749.6	3136.7	3773.3	6297.7	6620.6	2686.2	4354.3	4857.5	6347.9	3382.5	1619	827.2	2273.5	2227.2	1572	624.9	1297.9	1647.2	882.4	818.5	1079.5	2376.1	2162.7	3677.5	1762.6	1150	1424.1	2583.8	1336.3	1300.9	901.8	4225.1
"201149_s_at"	858.2	2848.9	3002.8	3565.3	7772.3	8212.3	1979	3231.2	4175.7	9153.8	3626.4	1884.6	538.6	1766.4	2685.7	2701.1	489.1	1513	851.6	1075.8	760.7	1257	2803.4	2145.8	3230.2	2594.9	1170.6	1868.7	2168.6	1208.5	1421.5	1064.2	3658.5
"201150_s_at"	4648	10662.1	11609.9	7502	11137.2	8120.4	6391.1	7429.6	7119.8	8097.5	7560.9	6028.2	4832.7	8680.6	5982.7	5932.9	3099.3	4445.3	5174.4	5110.8	5644.5	5942.1	4512.7	6603.3	7387.2	7510.2	5285.2	5386.4	5766.7	6269.2	6800.9	4940.5	6950.6
"201151_s_at"	369.3	281.4	551.9	211.4	425.6	636.5	346.3	179.2	316.2	197.1	228.9	587.5	326.6	243	684.1	520.6	280.6	506.1	357.3	204.5	408.4	400	575.6	351.7	274.6	474.3	202.2	396.5	448.3	276.5	358.1	564.4	244.1
"201152_s_at"	2045.2	2188.5	3014.5	1762.9	2035.8	3715.2	3160.6	2422.6	2723.4	2042.8	2211	2925.1	2919.1	4516.6	4258.3	2881.2	3275.1	3123.3	2804.5	2156.9	2893.6	3471.2	2564.5	2347.1	2174.2	2873.1	1549	2219.2	2950.4	1269.1	2270	2804.7	2245.8
"201153_s_at"	3253.5	2495.5	3812.1	1406.4	2112.9	2764.5	2070.7	1591.1	1573	1381.3	1978.4	2076	2587.8	2997	2440.4	2407.5	2703.6	1957.9	2540.7	1889.6	2544.5	2345.7	2048.3	1714.4	1835.3	1737.1	1419.8	1743.9	1714.4	1462.9	1889.6	1874.9	1730.5
"201154_x_at"	14622.1	13837.9	19189	13462.5	11370.8	15830	14820.9	12699.9	11610.1	13064.4	8725.1	10741.2	12047	10137.7	12902	11671.8	19070.9	14724.7	11993.4	14003.4	11222.3	11504.5	10291.9	8708.7	12963.2	15662.3	16257.6	12473.7	12337.2	12288.3	10998.8	11581.2	12007.4
"201155_s_at"	813.4	890.6	908.2	1160.5	1062.1	1335.2	1131.2	1156.7	1064.1	1201.5	1171	932.7	970.2	999	1347.7	912.1	1665.4	1304.7	851.4	1048.6	902.1	1109	1139.6	977.4	1059.1	995.9	804.9	1075.8	1324.6	479	1236.7	1130.7	1246.6
"201156_s_at"	969.7	830.4	709.8	824.3	918.6	1020.2	1250.3	1414.2	1296.4	1231.2	1097	763.9	886.9	675.6	960.1	1233.7	963.7	1404.4	786.1	1271.8	1040.4	1352.1	1450.2	1003.5	1004.6	1334	1155.1	1015.7	1904.8	1032.5	1652.2	1132.3	1367
"201157_s_at"	699.3	786.3	660.3	826	1002.8	631.1	669.4	542.1	642.9	740.8	746.3	626.1	679.6	880	758.4	628.2	712.8	791.5	730.4	717.4	678.6	799.7	849.1	674.2	634.3	567.7	810.1	663.8	759.7	721.4	632.7	694	656
"201158_at"	298.8	450.8	300.8	378.1	277.2	406.6	663.1	541.6	510.4	613.6	550.5	357.2	332.6	422.4	486.3	403.2	551.5	437.5	448.5	310.5	329.3	348.7	489.6	448.1	403.5	348.7	413.1	370.8	594.4	99.7	424.2	399.9	537.4
"201159_s_at"	245.1	228.5	228.1	276.4	155.1	198.1	197.5	260.1	159.5	168.4	193.2	188.4	146.5	144.6	234.1	194.5	155	132.6	69.4	185.1	186.6	107.8	278.6	145.1	126.2	176.6	109.4	157.5	164.8	136.1	173.4	196.6	313.8
"201160_s_at"	6271.6	4569.5	6569	7692.1	9866.1	4137.6	3000.7	3838.9	4008	3947.9	4586.3	4640.1	4799.9	4570.2	3468.1	3435.8	2194	2559.7	3915.5	4506.8	4508.1	4252.9	3220.5	3984	3335.7	3206.1	3465.9	3764.1	3233.1	4576.3	4183.1	3973	2889.8
"201161_s_at"	1940	1564.8	2814.5	5302.4	3850.6	2975.1	1419.4	3114.9	2908.3	3053.8	1543.5	1877.9	1282.5	970.4	3770.7	1827	981.8	1664.5	1344.6	1807.1	1439.1	2175	1970.4	2911.5	1238.1	2004.9	1755.8	2799.8	2243.7	1666.5	1297.9	1632	1750.9
"201162_at"	16241.8	9963.2	7085.5	3233.8	8061.9	8735.5	18891.5	9627.8	7660.9	13932.7	11949.5	10812.9	12441.1	9874.5	11422.9	12055.4	10981.6	12326.9	8344	11204.9	11687	6983.4	8774.1	6376	6350.6	10871.4	11278.5	10081.9	8700.5	10892	10013.4	12131.3	6030.1
"201163_s_at"	7641.6	6194.5	5734.1	2693.9	6256.8	2588.1	4988.2	3106.6	3372.6	3868.1	3087.8	3477.8	4461.9	4129.6	2915.6	4189.6	3023.5	2780.9	3731	3449.9	4773	2861.3	3702.8	2766.4	2683.1	2785.6	3635.9	2933.6	2216	5384	2615.5	3502.1	2385.1
"201164_s_at"	811	1009.9	795.9	803.7	1060.9	720	753.1	677.4	734.3	462.2	722.3	1109.2	739.9	707.7	1204.9	715.1	1223.6	850.5	923.4	638.8	863.2	569.2	761.4	780.5	969.5	1010.7	600.4	832.4	986.9	477.6	849.2	968.8	646.8
"201165_s_at"	1333	1296.9	1271.7	1480.8	1967.2	1344.3	1159.9	1197.6	1213.9	1046.1	1381.4	1855.8	1335.8	1349.6	1767.9	1185.7	1134.7	1416.2	1215.5	1263	1389	1166.7	1174	1593.7	1585.9	1270.8	741.4	1482.7	1226.3	905.4	1462.2	1562.1	1174.3
"201166_s_at"	2122.3	1963.4	2349.5	1885.6	2539.5	3432.6	2722.6	2295.6	2674.2	2221.7	1553.6	2442.3	2210.9	2510.6	2756.1	1759.8	2165.6	1876.3	2011.3	1700.7	2578.9	2377	2222.6	1634.7	2892.3	2747.4	1506.9	1796.5	2300.4	1495.1	1726.8	1942.1	2719.1
"201167_x_at"	330.2	197.9	161.1	634.2	382.2	617.9	924.4	863.5	577.9	951.7	240.9	129.2	153.6	137.3	157.3	263.4	196.5	235.3	143.3	153.8	121.3	153.9	1088.5	223.3	128.2	199.6	200.9	133.5	393.3	137.7	81	167.7	680.6
"201168_x_at"	1412.2	1310.1	736	2767.3	1881.4	2427.1	2699.5	2369.2	1997.5	2717.8	2591.4	1658.8	1835.8	2495.5	2510.5	2559.5	1678	2443.1	1629	1986.8	1665.4	2566.1	3033.4	1905.4	2413.7	2443.4	1434.5	1475.4	2832.8	1176.2	2326.3	2112.1	2488.3
"201169_s_at"	294.3	910.2	143.7	1320.2	904.2	308.3	441.2	1269.3	1511.5	2746.2	283.2	538.2	149.6	109	170.3	270.3	85.5	267.4	111.7	316.6	145.3	336.5	797.7	592	172.4	265.3	278.8	133.4	211.6	113.8	69.6	281	339.5
"201170_s_at"	2989.7	5602.8	951.1	5798.3	5879	1628.9	2516.2	5325.1	5370	6939.7	2159.5	3250.8	2135.4	2318.7	1545	2140.1	1896.6	1935.1	1843	3203	2274.1	3178.6	3653.9	3162.7	2616.2	2332	1518.1	1127	2549.7	807.3	2542.6	2272	2089.8
"201171_at"	71.5	84.6	139.7	73.2	105.5	112.3	69.8	76.4	74	73.3	85.3	89.8	106.9	79	80.3	116.1	105.6	73.6	111.8	57.3	92.8	65.5	76.3	95.3	66.4	102.5	145.9	107.1	52.5	252.6	64.2	75.5	61.3
"201172_x_at"	4829.3	5233	4424.7	4563.1	4396.7	5254.2	5275.9	4909	4772.8	5536.9	6034.9	5350.7	5317.4	5529.7	4578.6	6197.5	5912.4	5391.5	5336.5	5572.9	4895.9	5760.7	5508.5	5674.3	6415.8	5403.5	7340.8	5495.8	5725	7766.6	5988.7	5352.9	5976.5
"201173_x_at"	1156	1366.3	1284.3	1778.2	1508.1	1890.3	1622.7	1425.6	1267.7	1276.2	1147.1	1107.5	1162	1393.2	1627	1187.7	1364.4	1462.3	1226.7	1603.9	1211.7	1398.1	1202.8	1193.1	1306.3	1845.8	1548.8	1938.7	1997.5	1221.3	1471	1249.9	1460.2
"201174_s_at"	1354.4	1648.9	1923.8	1285.9	1379.1	1543.7	1283.5	1140.3	1216.2	1071.9	1540.4	1395.5	1488.8	1476.9	1427.6	1305.8	1546.6	1310.7	1112.6	1160.7	1439.9	1239.8	974.7	1475	1613.9	1095.2	1294.5	1486.1	1234	1204.5	1323.6	1305.2	959.7
"201175_at"	1378.5	867.8	1175.4	2205.8	1377.9	1507.5	1780.3	1297.8	1097	734.9	1437.1	1171.9	1101	1309	1301.8	1120.8	1420	1366.1	1690.6	1390.2	1085.4	1560.9	1242.5	1297.8	1493.7	1313.5	1532.8	1186.1	1993.2	1725.3	1338.9	1114.7	1381.2
"201176_s_at"	1412.2	1353.1	1503.3	1659.7	2178.8	1837.3	1728.5	1512.8	1515.5	1374.8	1411	1557.7	1613.8	1517.2	1666.1	1804.6	1776.6	1306.4	1346	1024.1	1771.9	1509.4	1581.1	1471.4	1783.5	1481.6	1122.4	1181.2	2353	814.5	1726.3	1598.7	1324.9
"201177_s_at"	1069.2	917.5	1733.5	1602	1766.1	863.9	521.6	465.9	534	459.6	631	1130.6	995.3	896.4	885.5	784.9	634.4	555.2	703.3	698.3	863.6	725.2	466.6	787.5	692.6	537.4	729.4	1046	596.3	1034.5	697.7	762.2	490.5
"201178_at"	2192.7	2549	1866.4	1606	1583.1	2553	2512.8	2494	2491.1	2618.8	3484.9	2521.1	2187.9	2987.4	2589.5	2762	2587.6	2301.4	2482.2	2270.7	2544.1	2708	2478.9	2605.6	2551.6	2493.2	2350.4	2462.2	3040.6	2445	2706.2	2192.4	2724.6
"201179_s_at"	804.9	697	582.1	902.7	657.9	1090	910.3	899.3	924.3	952.3	729.5	888	797.9	553	833.9	1047.9	1287.8	1158.4	875.2	837	929.4	924.4	1158.7	782.3	704.4	1087.2	1091.3	889.7	1195.8	965.5	823	1168.3	759.3
"201180_s_at"	2845.5	2917	2373.1	2977	2706.1	3173	3104.9	2418.3	2595.6	2207.8	3519.7	3084.3	3890.6	4073.4	2712.3	3542.8	3086.8	3225.3	3404	2643.7	3374.1	3243.8	2719.3	2842.1	3261.8	2861.7	2923.6	2725.5	3167	2944.7	3276.5	3181	2245.9
"201181_at"	288	346.4	242.8	421.8	216.8	150.5	204.5	286.5	266	256.2	364.4	337.2	330.8	295.8	343.9	276.4	219.1	411.2	340.1	187.5	314.3	513.5	277.5	225.4	305.7	227.6	342.1	364.3	393.9	218	219.9	369.8	297.6
"201182_s_at"	273.9	256.2	195.5	184.1	177.4	400.3	248.2	277.9	286.3	307.8	175.2	153.1	178.6	251.5	128.2	168.9	117.5	165.9	115.9	69.1	87.4	115.4	305.1	233.4	168.9	126.1	162	168.9	178.7	184.9	149	25.4	276.8
"201183_s_at"	790.4	703.1	659.7	702.9	767.1	1483	1473.9	1387	1272.9	1333.3	642.9	501.5	633.3	707	477.8	636.3	324.6	745.9	655.1	606	472.3	404.9	1247.4	854.5	535.7	441.3	441	443.6	679.4	435.3	582.7	521.8	1152.2
"201184_s_at"	1410	1470.7	1273.9	771.5	698.6	1708.7	1659.9	1686.3	1611.4	1579.1	1258.4	1382.5	1334.4	1479.7	1211.9	1013.5	1514.3	1496	1207.2	1111	1261.2	1042.1	1303.1	1445.9	1276.4	1533.5	947.9	1016.6	1180.4	707.1	1179.6	1630.6	1545.2
"201185_at"	11162	24302	11210.6	17621.4	10704.5	21921.8	17599	20765	23455.2	24708.5	17335.3	10099.3	10297.2	13708.4	9331.7	12627.5	11251.5	9614.2	7461.2	7788.8	11718.7	10814.6	11881.1	19027.4	18794.7	16114.6	10661.9	9989.9	16311	12402.3	16847.8	12758.6	22531.3
"201186_at"	663.9	1953.8	797.6	790	575.2	1339.4	1233.3	1496.3	1750.8	1396.7	1131.8	1401.6	991.2	1031.9	1553.5	1468.8	1483.8	1924.5	1246.6	1242.6	891.1	1244.7	1076.1	1760.7	1746.6	2014.7	1873.5	2159.5	2048.8	1851.3	1861.2	1192.2	1461.9
"201187_s_at"	80.4	96.5	136.1	150.5	168.3	54.4	55.7	74.3	25.6	49.3	55.7	88.8	75.7	54.8	65.3	55	67.6	41.9	96.3	68.5	60.6	68.9	92.2	95.9	66.8	54.5	104.5	48.3	83.5	84	85.6	18	89.6
"201188_s_at"	363	513.6	331.7	897.1	672	401.7	334.4	516.1	635.7	585.4	781.6	454.2	190.5	340.9	324.5	355.4	306.2	297.6	329.5	372.7	503.3	330.2	473.9	453.6	393.9	229.1	186.2	147.4	363.4	123	328.2	276.4	608.4
"201189_s_at"	416.5	1042.5	632.7	1738.1	1066	954.5	585.2	857.8	1061.3	1341.8	1937.3	1165.1	347.5	1329.8	833.1	830.1	859.2	547.2	827	867.3	1165.1	1222.7	860.7	697	1248.7	452.8	333.7	213.7	1279.9	280.9	524.9	498.5	1255.6
"201190_s_at"	920.3	914.9	578.3	1430.3	902.5	945	903.9	1103.3	1131.8	993.8	868.5	847.6	781.1	845.6	828.4	771.2	880.6	865.9	704.2	723.5	841.2	1134.7	1225	894.4	967	837.6	478.3	592.5	1439.4	674	1210	783.6	1103.9
"201191_at"	451.3	633.3	382.6	1077.9	533.4	588.1	582.2	489.2	704.7	735.4	370	324.1	313.1	300.2	407	399.1	454.6	575	357.7	367	432.3	617.5	758.5	519.7	405.4	615.9	266.9	284.5	760.1	218.6	751.8	442.3	797
"201192_s_at"	734.7	1017.2	482.8	1808.5	933.3	787.6	818.3	878.2	871	1113.5	1176.4	521.1	762.1	895.9	694.2	792.5	841.8	906.6	842.2	694.7	734.9	1124.4	1494.5	905.3	781.6	626.9	600.9	524.8	1416.9	699.6	1130.6	502.6	1111.6
"201193_at"	1554.3	1921	5953.2	577.3	1478	2203.5	1456.9	1258.4	1185.1	1861.9	1796.3	1450.4	1999.6	2123.5	1625.9	1613.2	1190.4	1646.4	1710.3	1466.8	2001.6	1950.7	1431.6	1673.9	1845.2	1734.3	1745.8	2004.7	1813.7	2359.6	1516.6	1479	1648.4
"201194_at"	2324.1	2450.5	1367.6	1028.3	1443.1	2189.1	3106.9	2485.1	2467	2402.1	1960.3	2657.2	1558.2	1600.1	2868.2	2287.7	1834.8	1802	1861	1510.2	1773.1	1698.9	1496.6	2600	1993.7	2417.9	3523.9	3313.6	2171.1	4473.6	2100.2	2064.4	2025.8
"201195_s_at"	817.2	147.9	131.9	2394.3	926.9	138.3	181.2	180.8	160.5	1323.1	305.9	126.7	573.9	286.8	136.2	410.5	486.6	313.8	596.5	727.1	180.7	666.8	328.8	138.2	140.8	185.5	177.7	52.1	147.7	63.4	132.2	108.3	132.4
"201196_s_at"	840.3	294.1	447.3	2216.1	1535.3	645.8	475.2	436.9	448	431.3	421.4	524.5	452.8	510	505.1	583.3	500.6	659.2	584.4	554.3	564	723.9	613.2	586.3	396.4	562.6	472.7	491.9	804.5	512.4	603.2	622.7	436.6
"201197_at"	624.6	417.7	639.6	1998.5	1455.8	580.4	307	338.4	322	367.4	410.4	440.9	567.2	552.2	393.4	496.8	435.7	478.5	590.3	462.1	546.7	694.6	379.5	453.3	353.1	405.3	377.3	426.1	595.5	407.7	504.9	428.1	392.7
"201198_s_at"	1019.5	1112	1007.7	2305.1	1800.3	1626.5	1388.8	1209	1405	1526.2	1690.2	1267.4	1372	1037.9	1276.5	1537.8	1299.3	1777.5	1328	1359.1	924.2	1067.4	2046.7	1706.4	1417.7	1272.1	1045.8	1412.5	2321.2	994.9	1622.5	1802.6	1628.2
"201199_s_at"	1264.4	1438.5	1030.9	2251.8	1911.5	2133.1	1984.1	1688	1793.3	1989.6	2657.1	1548.3	1897.8	2562.9	1896.2	2010.9	2355.4	2199	1563.4	1562.4	1790.9	1785.3	2240.5	2001.6	2293.8	1752.2	1250.8	1607.4	2682.6	830.1	1705	1820	2251
"201200_at"	3607.5	5181.5	3104.5	2133.9	3577	2814.1	2818.7	2869.1	3191.7	5189.8	2884.6	2771.2	3158.7	3240.6	2486.6	3270.7	2115.1	3077.7	3752.2	2261.5	3490.1	3358.1	2747.5	2576.2	2880.6	2501.8	2755.5	2869.1	3082	4340.2	3412	3496.4	3092.7
"201201_at"	4091	5430.1	3565.5	4061.2	2836.9	3737.2	7817.1	6198.9	5954.9	8107	4101	4036.2	3495.9	4350.1	5765.4	4766.9	5637.8	5955.1	7106.2	6412.1	4422.5	7770.2	9699	5810.5	6615	4333.1	5596	4655.1	7367.4	6714.2	7253.8	3962.8	6910
"201202_at"	639.2	368.6	560.1	699.7	829.3	528.2	752.1	533.9	485.1	813.3	541.6	591.5	1056	822	641.7	651.1	914.4	990	765.9	675.6	600.4	635.1	814.8	451.4	660.4	595.6	753.3	840.2	1228.4	1108.2	990.9	640.5	618.6
"201203_s_at"	322.4	331.9	35.4	311.2	194.8	342	622.4	533.7	526.3	643.9	436.5	223.2	308.6	151.9	134.3	417.1	107.9	225.8	36.2	124.3	107.8	61.4	690	268	151.3	195.7	161	95.4	273.2	86.3	114.2	202.8	465
"201204_s_at"	2900.1	2299.9	1122	2304.6	2413.3	994.7	2321.5	1971.4	1966.3	2331.8	3150.7	2791.6	3498.2	3645.9	1941.1	2895.9	1995.7	1608.7	2018	2161.7	2527.8	2695.8	2779.6	3818.4	3549.8	1645.6	1352.5	1403.8	2093.4	1615.5	2269.3	2211.7	2269.8
"201205_at"	230	211.9	148.3	224.8	256.6	133.4	169.3	192.9	225.6	193.3	94	157.9	186	121.5	117.2	123	95.4	141.9	188	169.5	148.9	162.8	257.5	225.5	172.6	64.3	135.7	151.2	112	175.9	181	139.5	178.7
"201206_s_at"	832.4	943.4	374.1	684.1	618.2	563.9	1420.5	1125.1	1153.5	1107.5	1093.7	561	865.8	825.8	585.3	1222.4	847.1	889.5	816.7	899.6	536.1	913.1	1380.3	1252.7	803.1	1078	455.5	407.1	1237.6	356.9	771.9	916.9	974.6
"201207_at"	1453	628.8	771.9	788.1	657.4	715.1	977.8	779.6	860.2	944.7	1093.2	1382	1426	899.5	1138.9	1430.6	771.6	1015.4	931	885.4	1135.7	745.5	830.7	945.2	923.4	927.6	784.2	1017.2	999.5	768.4	1339.9	1425.2	833.8
"201208_s_at"	314.8	159.3	167.8	138.5	136.6	142.5	254.2	241.8	177.8	285.2	185.2	226.3	117.8	81.7	52.2	76.2	41.4	199.9	97.7	157.8	109.8	28.4	263.7	93.5	33	40.6	74.2	86.5	140.6	103.6	32	166.9	136.4
"201209_at"	1025.2	644.1	850.2	357.5	292.3	343.2	449.4	570.6	560.9	670.7	615.9	580.7	924.4	832.7	536	704.8	1061.8	699.3	873.9	711.8	604.2	568.2	643.3	539.9	504.3	493.9	764.8	440.4	549.3	542.6	404.6	498.6	524.7
"201210_at"	4492.5	2881.1	5122.1	4873	5061.6	3617	2668.4	3188.5	3277.1	3199.7	1902.6	2643	3492.1	3555.8	2135.8	3087.2	3131.9	2494.3	3463.8	2562.1	2692.3	3214.5	3665.6	2521.9	2398.4	2456.5	2319.1	1772.8	2408.4	2079.4	3208.8	2447.7	3063.5
"201211_s_at"	197.9	24.3	143.1	331	237.7	438.2	229.6	117.5	231.5	407.3	99.5	66.5	74.7	68.6	45.1	161.2	63.6	86.3	87.9	30.9	17.1	81.2	449.5	79.1	73.8	33.2	20.2	49.3	80.2	103.8	22.1	43.4	138.8
"201212_at"	2942.5	5301.2	1579.6	2441.9	2032.7	1303.2	6926.4	5317.1	4569.9	6811.5	1511.4	1853.8	1893.8	1909.9	1150.3	2458.6	4024.9	2179.5	2780.4	1900.2	2917.2	1960.6	1025.9	3176.3	3508	4558.7	3695.7	2571.6	5473.8	3435.8	4076.5	3547.7	6432.7
"201213_at"	123.2	80.6	223.1	126.6	235.4	127.1	145	133.5	147	133.1	93.9	146.9	151.2	154.6	182.1	164.5	209.3	150.8	147.2	185.9	169.3	137.2	210.6	156.8	153.9	187.6	133.4	226.3	196.4	236.1	230.9	157.3	140.2
"201214_s_at"	355.2	496.8	504.6	400.4	472.6	655	466.7	599.1	546.3	436.9	496.1	449.7	589.2	561.7	670.3	483	669.2	545	435	451.5	528	434.9	413.8	588.6	662.4	642	709.3	632.1	680.6	903.2	578.8	495.6	543.1
"201215_at"	4192.2	5918.2	3853.8	1756.6	2322.5	2801.8	4391.8	3127.3	3233.5	2363.4	3706.1	4758.9	4072.2	3192.4	4016.9	3767.3	2369.6	3016.6	3724.4	2494.5	4321	2274.7	2115.7	3871.1	3014.5	3468	3568.3	4547.4	3105.4	3858.8	3947	4045.1	3054
"201216_at"	2130	3672.7	2367.8	979.2	1062.4	2928.1	3579.9	3865.9	3051.8	3277.2	4038.4	3672.4	3310.5	3747.4	3059.3	3646	4980.3	4022.2	2993.8	3187.6	2371.7	2661.6	2401.8	3652.7	3973.1	4251.4	5943.7	3666.8	3067	4468.4	3107.2	3128.6	3100.5
"201217_x_at"	23508.3	28867	28814.5	20579.4	15410.1	27366.1	22980.7	22811.8	22230.8	27953.8	17160.1	14197.4	16216	18026.8	17677.3	17223.8	23646.2	18000.9	15893	19370	18193.5	16352.1	19291.8	14584.4	18431.5	19606.6	21225.1	16466.2	15865.4	20382	14280.9	14585	24824.4
"201218_at"	1318.6	941.8	1500.3	1176.4	729.8	917.7	584.1	560.4	695.9	517.6	625.5	1265.7	1049.8	781.3	1015.7	573.9	479.2	718.7	997.3	792	1317.3	772.3	678.5	799.8	863.4	789.5	657.7	1347.7	550.8	1129.5	1096	1027.1	607.9
"201219_at"	414.7	374.4	417.6	383.8	202.5	392.8	398.4	276.5	329.2	279.6	325.3	379.9	449.4	400.3	430.3	352.7	281.3	281.7	476.8	318.5	319	250.6	322.9	324.9	331.3	367.9	323.9	388.1	357.9	216.9	321.4	340.3	338.6
"201220_x_at"	2622	1768.8	2001.2	2075	1421.6	3108.2	3148.6	2705.3	2805	2562.5	2999.7	3139.7	3037.1	2976	2582.4	2224.8	1876.5	2449.3	2926.7	2532.5	2833.2	2152.3	2220.2	2840	2489.2	2531.8	2479	2894.2	2072.1	2078.4	2106	2548.4	2428.5
"201221_s_at"	1948.9	1902.1	1390.3	1431.5	1365.5	1621	1558.2	1973.1	2235.8	2030.8	2106.9	1199.5	1691.1	1604.4	1729.3	1051.4	1704.8	1291.5	1677.6	2175.8	2114.2	1574.3	1845.6	1342.5	1897.6	1222.1	1151.4	1145.7	1101.9	793.1	1038.2	1347.8	1989.8
"201222_s_at"	1302.2	702	1482.7	1378.9	1955.6	553.2	571.8	651.7	623	644.5	540.1	762.8	790.2	688.1	518.8	1071.2	437.7	475.9	849.4	756.2	807.7	803.3	783.5	651.4	603.3	580.1	605.6	521.5	780.3	629.1	462.3	670.5	562.8
"201223_s_at"	1034.7	526.2	1179.5	1358.8	1546.8	709.8	705.7	611.6	633.5	497.8	1140.6	1145.9	846.1	937.5	1170.6	880.3	914.5	798.4	834.3	827.3	786.2	942.8	756.2	903.8	997.4	824.2	671.9	1108.4	942	556.5	899.3	1073	724.1
"201224_s_at"	307.3	243.4	268.6	386.9	413.2	510.8	407.3	533.8	582.7	472.1	186.2	172.6	211.8	179.3	260.8	305.5	124.3	295.8	277.1	317	222.8	208.1	443.8	302.4	239.3	303.6	170.6	233.3	317.7	138.4	187.4	346.8	564.9
"201225_s_at"	1880.5	2094	1747.2	2189.2	1985.7	1671.2	1438.8	1544.6	1633.4	1475.4	1062.6	1477.5	1414.6	1552.8	1462.5	1365.2	1928.8	1566.9	1836.6	1481	1615.3	1517.4	1531.9	1467.3	1582.1	1524.6	1231.1	1367.5	1474.8	1122.5	1417.5	1584.6	1845.1
"201226_at"	1912.1	2033.4	2012.4	1090.1	1935.6	2781.8	1717.7	1960.9	2385	1938.9	1710.3	1329.7	1627.7	1507	1646.4	1716.2	3355.8	3474.2	2202.2	2643.9	1530.2	1673.9	1698.1	1838.5	1786.4	2864.5	3420.7	4153.7	3134.6	4152.3	2418.8	2166.3	1804.1
"201227_s_at"	2426.5	3142.9	3586.9	1614.7	2588	1817.9	1964.7	1710.7	1867.6	1459.9	1803.1	1725.7	2550.8	2454.7	1814.1	1703.5	2424.6	2071	2196.8	2232.9	2129.6	2093.7	1580.5	1605.6	2044.6	1987.8	3045	2888.1	2283.2	5489	2146.4	1891.3	1947.1
"201228_s_at"	227.1	150.2	193.7	386.8	271.1	347.7	161.3	151.1	219.4	185.4	181.9	135.8	107.7	183.5	109.4	186.2	115	101	171.9	220.7	222.2	162.1	183.2	117.6	105	161.9	202.2	74	158.3	129.9	117.4	156.9	221.7
"201229_s_at"	282.2	291.6	278.3	534.1	382.7	191.9	291.6	238.1	211.6	113.5	148	121	255.8	331.8	286.6	177.3	204.8	254.8	408.1	298.2	150.5	214.5	260	211.4	197.7	153.5	193.3	120.4	239.2	246.9	191.4	182.9	205.8
"201230_s_at"	543	528.3	434.6	549.5	637.3	568.4	494.6	610.4	582.1	398	644.2	500.5	483.8	482.1	498.6	449.9	574.7	437.8	660.2	672.6	585.1	523.7	393.2	513.9	479.9	457.6	371	596.5	500.6	485.5	549	490.2	697.6
"201231_s_at"	4373	5325.5	3819	10231.4	7757.5	4175.1	3005.8	3470.9	3548.1	4245.4	5217.8	3174.6	3711.4	4661.7	3839.8	3311.9	3403.3	4384.2	3837.1	3918.8	3557.7	3186.1	6067.6	3890.1	4330.9	3581.5	3194.1	3034.9	6289.6	3666.7	5076.4	3498.6	4164
"201232_s_at"	792.5	686.2	746.2	1012.1	824.6	1055.7	720.1	576.8	793.6	659.9	644.8	508.6	749.2	768	690.6	586.3	1048.3	701.5	576.1	691.5	625.4	623.3	771.5	548.1	632.5	546.8	792.6	780.3	804.3	774	716	549.2	544
"201233_at"	204.6	312.3	277.4	263.3	337.7	355.6	442.5	289.9	335.7	396.8	222.7	227.8	263	165.8	244.7	238	335.4	271.1	257.3	249.9	336.3	252.8	365.4	174	244.5	248.7	384.2	313.7	355.8	329.1	285.6	189.8	277.6
"201234_at"	1600.3	1474	1264.6	1004.4	855.9	2449.6	2299.9	2091.5	1988.8	2402.7	1577.1	2344.9	1611.7	1372.4	2584.2	1755	1928.2	2260.4	1575.2	1879.2	1981.5	1941.5	2040.4	1776	2139	2128.7	2398.9	2587.6	2149.9	2306.6	2262.3	1977.6	2438
"201235_s_at"	213.3	240.3	396.8	496.3	528.8	329.1	102.7	704.8	534.3	887.3	89.2	69.2	161.9	148.6	41.5	46.5	56.2	77.8	191.3	315.4	51	377.5	243.8	122.8	63.8	18.3	220.7	77.6	43.2	71.5	70.9	44.5	233.6
"201236_s_at"	1055.9	1001.8	2018	1882.1	2680.1	1106.3	697.9	3852.4	2793.4	4033.2	1123.7	1385	1429.9	1197.1	1547.8	1129.5	1818.2	1255.1	1575.6	2876.7	960	2659.6	810.5	1878.9	1384.7	908.2	1666.1	1178.5	904.3	945.9	1308	1207.6	805.8
"201237_at"	774.8	1139.9	814.8	1221.8	980.1	984.7	535.7	512.7	650.7	663.8	787.4	865.3	1020.8	1022.4	644.9	889.1	811.5	1084.2	1159.3	696.9	961.1	1145	959.3	607.6	825	741.2	712.6	1034.3	938.7	881.7	1149.4	888.6	944.7
"201238_s_at"	2382.8	3296.2	2290.5	3615.3	2884.4	2160.6	1524.7	1622.7	1530.5	1903.9	1848.2	2473.6	2049.7	2128.3	1733.9	2559.2	2176.7	2220.5	2811.6	1743	2382	2624.8	2347.1	2526.1	2042.3	1965.2	3003.8	2525	2244.8	3288.1	2463.8	2286	2133.3
"201239_s_at"	1828.1	2493.4	2269.9	1958.3	2727.9	2179.3	2232.3	2221.5	1959.1	1794.8	2853.2	2616.2	2434.4	2175.7	2788.3	3552.3	4199.8	3549.4	3616	4085.2	2224	4716.5	2406.6	2949.8	2672.5	3528	4085	3323.6	3406.8	4360	2919.2	3168.1	2500.9
"201240_s_at"	4038.6	6007.5	5537.5	5607.5	5671.2	6813.5	6064.4	6178	6432.9	6094.1	4450.1	4231.4	4468.7	4975.1	5061.6	5700	6398.3	5510.9	6646.7	5382.1	5618	6391.2	6938.8	4588.7	5337.3	6505	6435.6	5131.7	5228	6939	4891.8	4499.2	7085.1
"201241_at"	1370.6	2043.1	2028	1929.6	2260.6	2259.4	1932.3	1812.3	1839.3	1567	1771.2	2333.4	2068	2277.7	2281.7	1736.1	2006.3	1852.3	1803.6	2046.4	2125.7	1961.1	1527.9	1794.4	2370	2355.5	1845.7	2474.3	2271.2	1815.6	2142.9	2084.1	1645.7
"201242_s_at"	420.1	519.9	337.4	108	116.9	495.4	802.4	378.4	513.3	314.7	169.1	314.9	280.5	262.4	176.3	345.2	104.1	283.5	622.3	147.6	151.5	185.1	209	528.4	682.7	208.1	485.9	526.8	283.4	259.7	262.8	441.9	716.7
"201243_s_at"	1211.2	1612.6	1214.7	535.9	485.9	1024.5	1279.8	966.9	1183.4	917.9	444.5	803	992.2	554.8	832.2	806.2	803.9	749.9	1047.5	807.1	732.1	757.3	721.4	1614.3	1815.1	1008.1	1292	1179.4	765.5	1135.7	1418.7	1737.8	1942.6
"201244_s_at"	1113	1283.6	1165.4	1763.8	1372.6	1466.6	1127.7	1177.9	1204.4	1007.1	1352.9	1624.2	1401	1317.1	1239.1	1214.1	1280.1	1077.3	1323.4	1295	1323.1	1423.2	1143.3	1324.8	1427.3	1134.4	1104.1	1226	1283.7	1275.9	1412.7	1280.3	1115.4
"201245_s_at"	697.2	648.3	555.7	679	707.7	728.8	750.8	817.9	825.9	787.9	842.3	581.5	713.5	871.2	703.7	755.1	796	815.5	808.4	777.2	640.8	752.8	927.3	649.4	679.5	586.8	993.8	804.7	834	1325.7	650.5	606.2	810.9
"201246_s_at"	180.1	85.2	134.9	180.6	165	294.4	162.3	192.1	211.9	122.1	17.5	26.1	20.4	86.9	91.7	127.3	110.5	88.6	124.1	72.3	83.6	115.7	223.4	73.7	23.2	120.4	91.4	61.5	133.3	55.4	39.8	55.7	242.9
"201247_at"	393.1	395.1	288.3	245.4	224.6	395.7	658.9	453.7	571.8	559.3	436.6	285.2	305.5	331.8	379.6	451.9	603.5	508.2	329.8	484.2	375.9	486.4	641.7	298.1	392	492.7	276.3	323.7	420.3	229.7	375.8	426.7	540
"201248_s_at"	307.2	368.3	289.8	359.3	420.1	315.2	387.5	370.4	358.5	438.3	342.8	215.4	277.1	252.2	208.6	197.2	224.5	312.7	264.7	387.8	242.7	259	392.3	340.6	183.8	329	141.4	266	200.9	176.3	281.4	201.6	251.9
"201249_at"	82.8	51.7	71.2	87.4	131.5	118.8	61.3	44.7	55.9	80.4	121	72.6	96.7	76	61.5	89.9	47.9	46.9	64.8	167.3	51.6	67.8	137.1	109.5	64.2	115	92.2	53.8	64.6	75.8	140.6	46.6	67.7
"201250_s_at"	481.9	674	426.5	1090.4	634.4	539.3	274.1	340.9	410.7	485.5	910.7	451.9	514.3	831.8	667.1	510.2	646.1	282.6	662.9	370.3	282.2	642.1	709.2	909	708.1	261.9	427.1	438.8	286.8	385.1	698.9	258	592.7
"201251_at"	2796.1	3509.9	1806.7	5423.4	3019.1	4799.3	6698	4866.9	4765.2	6823.2	6127.6	2772.3	3271.7	5290.2	4083.2	5090.1	5284.8	5513	5007.8	5166.2	4462	5891.3	8727.1	4987.8	5202.8	5298.8	3712.7	1999.8	8581.9	3456.2	5361.4	4647.5	6762.6
"201252_at"	383.2	288.2	214.6	1100.6	724.6	470.2	464.7	514.5	551.2	511.7	218.3	441.8	267.9	492	406.7	427.2	479.3	356.6	428.1	280.6	411.9	346.4	599.4	225	407.1	452.3	525.3	322.1	687.1	482.5	324.7	479.3	478.3
"201253_s_at"	1473.4	2266.2	2067.7	1257.1	1651.3	1971.5	4098	3163.5	2748.1	1638.7	2604.4	3900.1	1817.6	2447.4	5119.5	2444.9	4219.9	2175.8	2209.3	2187.8	2980.8	1250	1582.3	2122.7	4783	3979.8	5280	3802	3750.2	2616.8	1351.1	1542.3	2372
"201254_x_at"	22840.1	24469.8	27498.9	19574.6	16809.5	23608.8	21896.5	19692.8	19599.5	22034.2	17032.6	14282.1	16529	15853.6	15778.2	16493.8	21920.8	18395.8	16433	20132.8	14452.1	15888.2	16821.4	14570.4	15904.1	19949.6	21119	17344.8	16759.8	19504.8	16099.5	14813.8	20418
"201255_x_at"	1252	2198.6	1027.6	1500.9	1289.3	1348.1	1489.2	1993.3	1825.8	1621.8	1543.2	1624.2	1533.9	1642	1718.4	1633.7	2383.9	2061.1	1861.1	1851.6	1557.6	1535.2	1583.9	1811.2	1808.2	2075.2	1470.6	1571.9	1874.2	1023.7	1541.1	1541	1718
"201256_at"	2390.9	2855.3	3196.2	1857.5	1998.4	2814.6	2254.8	2037.3	2053.5	2492.1	2282	2398	2687.1	2255.8	2638.9	2317.6	2634.2	2505.5	2160	1971.2	2100.4	2128.2	2347.6	2238	2088.9	2511.1	3850.3	3094	2459.6	4752.1	2325.2	2245.7	2429.7
"201257_x_at"	28170.1	28382.6	30785.2	22091.3	20791.8	29431.5	27669.9	20642.9	21780.2	21517.2	17006.3	13526.9	17524.7	16058.2	13836	17479.4	18963.2	19996.9	18932.8	22772.2	16474.1	19316.9	18486.2	14255	14746.9	21764.4	19399.1	16287.5	17790.6	20008.2	16334.5	14345.6	20652.6
"201258_at"	7343.5	9121.4	11022.7	6958.2	7045	5935.7	5036	6102.8	5160	6988.6	6697	7690.2	6836.7	7588.8	7358.5	5798.5	8494.4	6258.2	4573.4	6491.5	6311.4	5386.6	4551.4	6834.7	8387.1	5858.3	9395.5	8215.3	5608.7	10531.5	5762.6	6261.4	6239.3
"201259_s_at"	1004.4	816.7	1219.5	1006.4	921.7	1485.9	1105.8	1159.5	1223.2	1300.6	1397.9	2326.5	920.4	768.3	2657.8	1981.6	2055.6	1801.2	1050.4	1422.4	1682.2	1515.7	1362.4	1427.1	1299	2566.4	1870.2	2090.1	2291	1564.9	1836.2	2346.5	1538.6
"201260_s_at"	1265.5	1235.7	1600.7	998.4	1368.4	954.9	934.3	729.6	672.7	502.9	880.7	1516.7	1028.3	1019.7	1088.7	1044.6	945	899.4	832	635.1	1075.6	838.8	657.2	971.3	888.7	966.8	958	1162.5	925.5	1184.1	1304.3	1200.8	851
"201261_x_at"	5862.9	2937.9	916.4	580	1302.6	2932.7	10259.1	6532.3	5759.4	3139.3	3051.1	6213.2	5787.9	2656.2	3075.2	5599.5	1888.5	5929.4	4290.4	2715	4723.8	1454.2	6138.9	4709	5028	4764	3691.9	3032.2	4705	1391.5	5432.4	8041.9	6991.5
"201262_s_at"	3032.2	828.3	290.2	213	668	1151.8	6580.8	3060.1	2302.1	1729	2129.9	4278.9	2666.3	802.2	1485.6	3564.6	571.6	1791.9	1079.2	1781.6	2456	868.3	3963.4	3244.4	2971.5	3304.7	2014.5	1734.9	3380.2	565.2	1384.5	5748	4964.6
"201263_at"	966.2	695.8	855.6	1682.2	1285.6	1118.8	843.2	800.1	818.5	804.2	738.8	559.2	676.9	705.8	746	623.8	660.7	667.2	706.4	517.3	868.5	737.9	1027.4	694.6	723.5	809.7	693.3	645.5	1084	491.8	534.2	880.5	975.6
"201264_at"	830.2	1146.9	903.4	734.9	920.2	947.4	1518.3	1330.4	814.8	803.3	1967	1286.2	1468.1	1426.9	1382.6	1560.1	1770.4	1602.4	1053	1546.4	1090.7	1215.4	828.8	1858.5	872.7	2508.7	2305.6	1513.3	1946.4	1787.9	2120.7	1832.3	1422.3
"201265_at"	70.9	121.5	77.7	130.6	150.6	66	116.9	35.1	109.2	62.4	71.9	71.3	100.9	76.6	89.8	74.1	42.9	79.8	73.2	111.5	116.5	100.9	88.1	128.6	101	89.6	64.6	79.9	66.2	87.1	108.6	51	93
"201266_at"	1283.1	1394.7	1143.8	2152.6	1606.6	1220.8	1143.4	948.8	1035.6	1365.7	1960.7	1641.7	1629.1	1344.5	1407	1003.4	1029.5	1089.6	1133	1152.2	1205.6	1283.6	1289.2	1490.5	1579.6	914.9	1029.5	1246.8	1256.2	1147.7	1484	1534	1223.3
"201267_s_at"	588.2	1020.1	683.4	849.9	523	1799.4	1306.3	941.9	1381.9	904.9	1009.2	763.6	599.7	689.2	1061.9	925.4	782.2	833.4	429.1	819.3	814.9	565.4	998.3	843.5	798	1269.1	1081.8	1199.1	1818.2	1124.7	949.5	1001.1	995.5
"201268_at"	5807.5	3887	5302.7	5546.1	4622.9	4488.6	5076.4	4114.1	3767.5	5863.7	5107.5	4620.2	4376	4213.5	4904.5	5487.4	5864.9	4633.1	4816.3	4852.5	4748.1	4625.6	4354.3	4954.2	4872	6196.2	8573	4743	7355.4	7527.9	5045.7	4999.5	4712.1
"201269_s_at"	56.9	95.1	67.9	130.8	88.8	165.2	53.7	96.4	127.5	117	165.8	123.5	145.7	96.4	102.7	123.1	119.7	52.1	32.8	136.1	102.9	103.8	89.6	127.9	124.2	113.8	94.9	83.8	73.6	98.3	50.7	78.7	57.9
"201270_x_at"	741.3	768.2	1000.6	910.7	815.1	793.9	986.6	959.4	790.6	772.6	1136.8	1270.3	1287.4	1049.2	1144.4	896.3	697.4	822.8	594.3	1093.4	895.7	982.4	703.3	1158.4	1334.8	868.2	699	1201.8	856.9	861.1	1476	1093.5	926.1
"201271_s_at"	590.3	550.4	497.3	474.5	413.1	665.4	656.2	737.9	583.5	641.8	669.2	658.7	635.2	701.4	711.6	815.4	889.9	664.6	634.7	630.4	636.2	624.8	635.5	458.1	592.9	754.6	758.7	698.8	655.7	694.3	485.5	585.6	606.1
"201272_at"	2222.1	3809	2376.3	1500.1	1487.7	7058.6	3829.2	4225.9	3827.2	5329.3	2718.4	2926.5	2668.3	2186.2	2486.9	3100.2	3966.3	3310.8	2739.9	2273.6	2503.4	3112.3	2268.7	3303.1	4002.3	4131.9	5194.3	3171.8	4495.4	5469.3	3735.7	3243.5	5077.4
"201273_s_at"	2703.6	3711.8	4125.8	3006.4	3430.8	2542.4	2423.4	2054.8	2137.2	2300.1	2385.2	2664.8	3030.8	2905.9	2446.7	2582	2464.1	2507	2641.5	2338	3156.3	2993.7	2714	2436.7	2852	2421.6	3229.9	2593.8	2636.5	4641.8	2801.5	2689.2	2577.3
"201274_at"	1212.7	1164.2	910.3	1838.7	2059.2	1461.1	1303.4	1153.6	1183.4	1600.9	2198.6	1297	1744.4	2313.6	1301.2	2081.6	2049.3	2278.8	1755.3	1971.7	1158.9	1716.3	1479.5	1294.9	1629.8	1228.7	2128.2	1563.6	2140.7	2196.2	1512.2	1383.8	1168
"201275_at"	591.2	720.2	518.3	350.2	447.8	736	493	597.2	584.3	486.5	512.4	570.6	611.4	433.2	508.1	625.7	789	738.4	702.9	838.2	548	560.7	500.9	358	418	650.4	932.3	821	597.2	852.6	592	642.2	520.3
"201276_at"	644.6	586.5	672.1	455.1	727.7	560.4	539.4	629.3	643.5	598.2	548.7	883.9	604.2	765.1	692.9	593.1	642.7	445.6	458	548.7	785.9	456	580.4	541.5	732.2	671.7	445.8	493.4	443	367.7	933.4	716.9	613.2
"201277_s_at"	4133.6	2281.4	2100.2	7957.3	6502	4162.3	2557.4	2969.2	2287.9	3551.3	2975.1	2413.4	3507.2	3771.3	3176.5	3558.2	3573.8	2957.7	2373.8	3152.7	3040	3454	3831.9	2706.2	3564.3	2291	2257.4	2219.1	4184.3	1708	2645.1	2911	3528.6
"201278_at"	3607.9	7662.1	3004.3	3192.2	2802.9	3945.7	7415.3	8478	8729.6	6181.1	3446.1	4379.2	4701.7	5518.3	3400.3	4304.6	5002.9	4181.7	4503.6	3153	6431.4	4226.5	4024.7	4987.3	6431.9	7113.2	4733.9	3686.9	6107.7	4909.8	5554	4646.5	8331.8
"201279_s_at"	2785.6	4533.9	2285.3	3348.8	2595.9	3001.8	5004.9	6857.8	7389.9	6302.1	3809.3	5000.5	4601	5023.9	3395.6	4261.2	4327.7	4801.5	3395.8	4084.4	5534.8	4308.2	5015.9	5459	7580.9	6814.9	5327.5	3793.8	5797.9	6754	5521.6	4933.6	6934.6
"201280_s_at"	2979.3	4759.7	2262.8	2325.2	2748.9	2658.8	5723	5915.3	6688.9	3530.9	3068.5	3921.1	4972.2	5447.2	2753.5	3690.8	3209.2	3127.4	3831.3	3110.3	4486.7	3094.1	3234.4	4041.3	5121.8	5916	3837.6	2790.9	4881	4289.5	4814	3910.7	5668.7
"201281_at"	966.6	1000.3	871.3	1798.2	1171.4	1409.5	1141.5	968.1	909.9	1044.9	1069.8	734.3	922.9	975.1	1162.4	1017.2	1160.6	1003.6	717.1	1149.7	886.3	1160.3	1187.6	1001.9	967.8	1018	878.3	814.8	1159.6	874.2	1036.4	873	1024.2
"201282_at"	537.4	646	526.4	750.9	676	887.7	1312.9	1217.5	1198.2	936.7	704	683.1	533.6	755.9	814.9	736.3	896.8	494.4	455.1	624	534.9	612.6	974.9	727.9	861.8	908.3	453	493.8	1044.7	494.4	666.7	662	1291.3
"201283_s_at"	104.2	95.9	18	16.8	46.4	70.3	89.5	86.1	68.6	110.1	92.1	82.7	58	93.9	82.4	84.7	60.9	39.9	86.1	76.5	103	109.7	113.4	12.8	37.1	68.8	57.7	43.8	69.9	53.8	33.3	50.9	110.4
"201284_s_at"	448.5	429.7	272.5	282	207.7	419.3	418	252	250.2	317.5	586.5	444.8	499.9	431.3	436.5	461	539.8	532.6	480.2	653.2	320.1	538.7	362.7	542.5	526.5	410.5	634.1	472.5	420.6	687	542.9	413	477.8
"201285_at"	1386.8	1744.1	1828.6	1116.3	1031	1665.7	1488.5	1446	1252	1093.4	2265.6	1996.3	1942.7	2188.3	2061.1	2120.2	1987.1	1720.2	1720.9	1668	1941.1	1855	1218.3	1712.8	1684.6	1541.6	1538.6	2203.3	1312.2	1752.5	1883.9	1926.8	1624.4
"201286_at"	212.2	118.5	15.7	8.9	70.3	70.4	1253.8	72.7	68	41.9	293	57.2	238.1	174.4	121.5	834.5	1036.7	250.9	483.8	544.5	517	1504.3	1096.4	136.9	43.9	118.8	240.7	37.4	199.7	114.5	235.6	259.3	132.4
"201287_s_at"	428.4	159.6	191.6	249.4	280.2	122.9	759.4	187	140.5	163	813.6	164.1	817	736.6	282	1989.6	2231.5	791	1235	1663.9	836.2	3648.7	927.3	334.6	134.6	352.3	581.5	186.3	222.8	341.1	374.3	574.2	225.2
"201288_at"	4759.5	4583.5	2697.1	4562	2214.3	2375.4	4802.4	3858	3266.3	3940.5	4280.3	2646.7	5498.8	5988.6	3278.1	5540.6	6773.6	5888.1	5840	5015.9	3456.1	4968.9	4459.1	2996.5	3544.3	4375	5105.2	2849.5	4210.1	5714.3	3817	3147	4142.1
"201289_at"	3442	818.2	3444.7	3287.5	6955.6	3578.6	383.5	2045.2	1875.2	2561.4	757.8	1530.1	925.2	854.8	1257.7	1001.7	214.9	789.8	1007.3	2077.4	1807.9	784.9	1256.7	1838.3	971.9	670.2	940.4	490.1	751.4	702.4	1013.5	838.5	549.3
"201290_at"	4328.2	5300.3	7512.7	3904.1	4275.6	5385.8	5285.9	4659.6	4822.7	4131.2	3302.6	4506.7	4038.8	4043.8	4432.6	3958.9	4189.9	3658.5	4691.7	3676.1	5722.8	4482.8	4356.9	3869.7	4760.4	5442.9	5623.5	4495	5037.1	7232.4	4652.2	4211.7	5232
"201291_s_at"	64.3	10.6	1.9	3.3	31	1.1	107.7	22.1	68.1	66.3	96.4	15.8	133.2	154.2	36.1	84.5	16.4	107.9	129.3	96.4	29.5	34.9	80.6	27.7	86.7	12.2	50.7	1.8	49.4	4.7	63.4	3.8	38.4
"201292_at"	186.8	268.1	46	11	48.5	13.2	96.6	114.2	53.3	203.6	180.8	48.9	396	471	126.2	223.5	142.8	266.9	273.9	268.4	150.4	156.8	124.7	71.8	259.7	81.1	66.5	42.8	108.7	36.2	123.8	114.4	111.7
"201293_x_at"	19417.6	23447.8	17531.9	22252.5	18128.5	22351.2	24195	18268	18828	22941.5	17227.2	12239.4	14755.4	15784.1	14513.5	15129.1	19411.6	18812.2	15478.8	19498.1	15958.7	17031.6	19152	13546.2	16796.9	19608	18489.8	15392.5	16544	18317.1	15292.2	13554.1	20368.9
"201294_s_at"	529.2	416.2	269.2	290.1	173.5	287.3	252.4	312.5	405.5	422.5	209.7	114.2	213.4	286.4	130.1	110.8	81.6	228.4	432.6	91.5	186.7	142	745.2	171	157.7	67.4	164.9	133.7	77.5	180.4	137.8	128.6	307.3
"201295_s_at"	171.7	68.2	91	92.9	27.5	54.5	44	36.3	68.1	85.4	31.5	28	75.6	43.4	67.8	44.3	32.2	90.2	343.4	30.8	41.4	64.7	275.2	52.3	10.6	33.8	81	55.4	64.3	112.7	62.2	43	105.6
"201296_s_at"	2424	1927.7	2137.5	1775.7	1553.2	1316.1	1215.7	1465.5	1746.8	1598.6	809.5	1034.8	1392.3	1405	1000.9	893.9	772	913.9	2125.5	1260.3	1924.4	1564.1	1764.8	902.5	825.5	603.7	817.3	716.9	613.4	838.3	585.4	782.1	1754.9
"201297_s_at"	195.9	195.7	183.2	279.1	278.4	139	60.6	73.2	114.8	172	187	139	207.8	237.9	104.7	177.6	144.6	222.3	166.6	192.3	127.1	228.9	423.1	146.7	135.8	117.5	111.9	158.6	101.9	275.5	126.4	114.9	129.2
"201298_s_at"	507.5	582.9	498.1	1053	624.8	826.2	923.3	610.9	657.7	1039.4	805.7	466.6	799.9	1093	495.8	1136	909	1125.4	1214	930.5	553.8	1362.8	963	685.4	650	585.4	1265.3	454.3	1311	1187.1	859.3	546.9	935.8
"201299_s_at"	220.4	143.3	257.2	382.6	426.1	249.2	166.1	234	236.2	270.1	225.3	164	232	215.3	137.8	302	85.4	186.9	239.6	153.9	154.9	146.9	287.6	182.2	191.8	131.3	127.5	162	168.7	208.8	165.7	173.7	287.8
"201300_s_at"	1986.7	3117.3	2714.8	4609	4194.2	1588.3	1401	1608.6	1444.1	1638.7	2013	2452.6	2543	2430.2	1331.9	1869.4	1465	1794.8	2206.5	1550.6	2164.2	2126.3	1687.6	2208.7	1700.6	1686.7	1803.9	1619.9	1721.2	2649.6	2970.4	2016.9	1681.2
"201301_s_at"	1814.9	3948.8	2393.4	1669.2	1795.6	3022.8	3701	4091	3772.5	3987	3462	5495	1996.6	2757.2	4240.8	3821.2	3546.8	3625.3	2839.3	2450.4	4733.5	3568.6	4073.8	3806.5	4187.2	4839.8	3806.4	5853.6	4624.4	5201	4994.5	3921.7	3607.7
"201302_at"	1730.7	4146.3	2239.8	1702	2021	2264.3	2908.2	2667.7	2568.9	2491.3	2761.3	4396.7	1804	2372.8	2917.4	2851.3	2445.3	2691.4	2903.4	1924.5	4059.2	3474	2787.1	2729.9	3097.3	2936	2815.1	4180.8	3160.5	3767.7	3504.4	3105	2431.9
"201303_at"	1678.7	1352.3	1194.3	2797.4	2762.8	2518.1	1619.5	2101.3	2204.8	2902	1755.9	1674.4	1720.2	1711.4	1897	1804.9	2294.3	2211.1	1526.6	1695.6	1446.6	1386.2	1636.8	1517.6	1705.1	1929.1	1877.7	1808.6	3035.8	1730.8	2433.6	1783.2	1915.5
"201304_at"	1168	1011.2	1389.9	669.3	1265	751.5	528.1	291.3	286.1	358.8	546	830.8	924.4	659.6	753.3	552.5	490.2	609.7	795.2	357.4	922.4	767.7	483.1	651.1	877.1	599.4	591.6	722.5	753.4	1144.2	856.3	661.7	488.6
"201305_x_at"	1399.5	1825.4	2275.3	1528.5	1383.5	1865.9	1509.8	1306.7	1492.3	1188.4	1243.7	1382.3	1522.7	1338.6	1484.5	1245.2	1561.5	1380.7	1440.1	1052.8	1124.3	1012.2	924.7	1037.7	1315.9	1403.5	1387.3	1450.2	1205.7	1146.3	2204.8	1071.5	1021.7
"201306_s_at"	5427.5	6753	8372.6	6378.6	4824.5	8440	6469.1	5969.5	6152.5	6466.6	5928	5583.8	5180.3	6624.1	6140.7	4921.4	7009.3	5751.3	5131.3	5686.6	5569	4792.6	4533.1	5145.2	5493.3	6347	6519.2	6497.2	5184.8	5191.5	5410	4889.6	5958.8
"201307_at"	2089.4	1448.9	4082.8	1033.6	1958.8	1706.8	1197.4	1664.5	1274.9	1493.2	1761.9	1906.6	1934.9	1532.9	2124.8	1628.4	1447.1	1591.3	1854.8	2046.5	2504.4	1959.5	1797.2	1811.5	1613.8	1815	1145.6	1826.7	1253	853.2	2502.7	2890.9	1510.5
"201308_s_at"	127.9	67	180.5	52.5	111.8	264.4	148.8	79.4	163.7	91.9	120.1	108.9	32.7	37.5	145.3	119.9	34.1	139.4	105.8	48.4	34.7	21.9	226.9	94.2	62.9	91.7	59	85.9	109.3	62.9	89.7	96.7	46.4
"201309_x_at"	479.2	166.4	122.6	248.4	270.6	83.7	467.1	607.4	403.6	216.6	174.2	622.9	412.1	118.1	161.9	556.9	250	250	231.7	387.9	570.7	156.1	416.6	338.9	269.9	369.6	416.5	355.4	193.1	471.3	310.9	1323.4	232.2
"201310_s_at"	3634.4	1401.9	572	525.5	663.8	292.9	3641.5	2768	2725.4	1412.6	931.3	2481.1	2790.2	1034.1	823.9	2883.8	2119.4	2263.3	2246.2	2546.8	3968.6	1108.9	1960.2	1607.4	1863.1	1981.1	2669.9	1737.5	1676.1	1961.6	2100.2	4889.3	1315.9
"201311_s_at"	1386.7	1414.3	1167	934.2	1097.8	1389.7	1984.6	1908.5	1836.4	1828.6	1456.3	2202.8	1880.8	1347.3	2167.8	2390.9	2263.2	2877.3	1689.1	1864.7	1985.4	2187.5	1934.4	2305.9	1827	2087.4	2674	2444.9	1945.2	2565	2871.3	2679.7	2242.2
"201312_s_at"	4679	5114.7	4204	2893.2	3755.3	3193.9	4342.7	3657.9	3479.3	3377.7	2530.2	3316.5	3559.1	3311.4	3497.3	3816.4	2993	3205.4	4169	2703.6	4210.2	4656.1	3884.6	3317.3	3736.2	3810.9	3671.5	3267.7	3437	4597.7	3852.3	3647.2	3728.6
"201313_at"	422.2	490.3	233.7	9.8	131	301.9	489.8	639.6	629.6	606.9	487.7	487.3	341.7	456.4	738.7	456.4	507	445.5	1310.9	577.9	553.9	623.9	1654.2	499.4	446.1	298.8	383.6	413.1	335.3	176.1	417.6	481.3	591.9
"201314_at"	438.5	328.1	392.3	236.9	345.5	330.8	424.1	484.6	455.5	490.6	289.3	534.3	377.1	414.9	549.1	296.5	407	389.1	365.7	493.5	567.3	429.8	449.1	376.7	378.3	394.2	482.1	551	348.3	557.6	434.4	580.1	414.3
"201315_x_at"	11500.7	12677.1	13733.9	13627.8	10585.2	9038.4	16502.5	8038.3	7019.6	11181.1	11515.5	7006	10850.3	9790.9	10339	9857.5	8996.2	10820.9	7800.7	13372.5	8409.5	7088.4	8893.3	10086.7	10559.3	10739	10844.2	10153.8	11579.8	14490	7761.1	10194.7	11632.7
"201316_at"	334.9	394.4	355.1	424	535.9	496.9	332.7	285.8	219.5	377.6	476.8	479.6	514.8	642	610.3	589.6	623.9	484.2	423.3	436.6	492.1	550.3	305.3	500.5	433.2	453.3	787.1	649.2	498.6	808.5	354.2	396.8	369.9
"201317_s_at"	1768.2	1671.8	1953.5	2566.8	2711.4	2454.5	1682.2	1694.2	1561.6	1826.6	2610.9	2094.8	2095.2	2682.1	1950.7	2375	2297.4	2300.6	1736	2170.1	1905.9	2330.3	1933.9	1566.3	2248.7	2139.6	3086.7	2232.9	3156.4	4478.4	2114.7	2009.1	2334.5
"201318_s_at"	4570.1	5105.1	4425.5	3687.8	3642.1	3406.6	3328.8	3101	2737.9	2922.3	3647.9	4251.3	4088.3	4361.1	3502	4377.7	4410.3	4416.8	3625.8	4161.3	3245.3	3121.5	2756.9	3232.6	3136.5	3721.2	5146.8	4674.1	4180.7	6924.8	4216.7	3470.3	3044.9
"201319_at"	1864.1	1431.6	1636.1	1458.7	1862.7	773.8	739.2	825	781.7	776.4	960.3	987.4	1402.9	1147.9	814.6	848	672.3	555	1232	899.9	1162.5	951.1	1013.5	988.1	882.5	780.4	789.8	621.8	742	1234.2	1048	719.5	667.6
"201320_at"	521.4	402.3	578.8	266.7	332.8	485.2	349.6	629.4	622.5	523.7	446.1	530.9	432.6	504.4	619	308.1	417.7	367.8	453	307.5	421.9	278.2	366.6	475	523	483.4	215.3	465.8	303.1	333.1	480.6	321.1	584.6
"201321_s_at"	419.2	455.8	691.8	257.5	419.4	552	554.9	699.6	593.4	413	229	408.3	374.5	276.4	641.3	359.2	426	328.4	505.3	458.6	497.4	393.1	373.9	431.2	397.1	638.9	315.7	538.3	426.8	344.7	406.9	524.4	594.9
"201322_at"	4245	4627.1	5486.2	4740.2	4841.3	5255.1	4318.4	4204.8	4054.4	4843.5	4650.9	3813.7	3741.2	3910.9	5084.2	4408.6	5170.3	5047.2	4185.9	6195.9	4862.8	5457.8	4280.9	4502.6	4882.2	5213.9	5579	5279.3	5527.2	6000.3	4977.4	4644.5	4860.9
"201323_at"	272.6	328.3	180.6	1055.7	847.3	339.8	272.6	270.6	325.3	190.6	294.1	321.9	295.6	315.6	308.2	315.2	410.1	338.4	252.3	341.3	243.3	220.9	300.2	295.7	245.6	294.3	428.8	394.6	398.4	375.5	256.3	324.1	245.9
"201324_at"	3739.1	4389.9	2944.6	6285.4	5484	2888.4	1128.1	1958.8	1883.7	2106.5	2314.7	2629.2	1755.6	2228.3	2396	2422.9	1524.2	1236.2	1829.8	1370.3	3332.8	2921.2	2851.3	1816.1	1496.3	1488.8	1559.1	2433.8	2408.5	2475.4	2366.8	2149.8	1524.9
"201325_s_at"	3088.8	3171.6	2234.5	5552.3	3873.4	3949.2	1461.5	2741.3	2356.9	2983.4	1787.4	1741.8	933.5	1526.6	2221	2073	1512.2	1257.5	1600.2	980.9	3176	3286.9	3631	1276.1	1390.9	2175.2	1261.6	2154.1	2317.9	1960.3	1716.8	1701.7	1864.1
"201326_at"	983.2	667.9	860.2	2311.8	2015.3	766.3	427.9	408.5	403.9	505.6	700.1	899	1004.4	1024.7	607.2	559.4	776.1	558.4	537.7	473.2	900.3	495.1	462.9	506.2	655.5	491.2	502.9	499	705.2	475.3	569.7	521.6	576.8
"201327_s_at"	918.3	480.7	466.4	1932.2	1477.9	652.4	464.4	442.1	441.6	480.1	641.6	885.8	968.8	779.2	922.8	845.8	679.9	716.9	676.7	794.5	835.6	740.9	605.4	546	662.9	519.2	615.6	530.7	943.3	603.8	576.1	765.2	447.7
"201328_at"	1995.2	1012.6	1116.8	745.5	1300.4	611.1	863.9	687.8	444.3	1356.7	999.3	1001.1	1008.8	753.3	1442.9	1244.4	782.6	901.7	1226.6	855.2	718.2	850	689	570.3	512.9	992.7	761.7	1017.2	831.5	320.2	613.7	1037.4	417.6
"201329_s_at"	1389	737.6	628.3	765	1026.8	470.2	392.2	690.1	471.7	1187.7	490.1	548.7	555.1	360.3	713	978.2	579.8	791.4	765.8	633.7	484.5	629.6	782.8	380.8	439.3	732.2	599.1	673.8	646.8	313.4	423	623.8	337.7
"201330_at"	728.6	938.7	644	1015.8	901.9	686.4	732.3	848.2	913.3	978.1	811.4	663	896	1006.4	663	742.3	1033.3	873.1	912	935	911.9	827.2	971.7	736.9	947.4	682.5	896.5	768	879.4	1002.9	803.3	809.9	979.5
"201331_s_at"	3129.2	2674	1898.8	2043.4	1470.1	1916.4	3553.4	3979.6	3717.1	3255.3	2592.6	3525.5	2033.9	2705.3	3033.3	2225.9	2490.3	2252.4	2731	2330.1	2513.2	3441.9	2593.1	2608.4	2659	2668.8	2597.7	2807.8	1962.8	1637.7	2625	2313.1	3390.5
"201332_s_at"	293.9	381.5	441.6	309.1	284.3	350.9	492.1	510.3	294	376.7	267.4	210.7	183.5	128.5	245	320.4	232	158	189.7	305.4	291.7	206.1	360.8	204.1	154.9	366.6	207.4	214.3	236.5	137	252.9	226.2	343.6
"201333_s_at"	134.9	37.2	37.3	218.7	90.3	157.3	155.1	160.8	147.8	139.2	230.3	167.2	240.5	189.6	73.9	151.8	136.5	123.1	105.8	188.8	157.7	175.1	153	147.1	135.8	59.7	77.8	144.1	114.4	100.9	147.7	96.6	144.4
"201334_s_at"	1838.6	1255.6	1477.9	998	1718.7	823.7	1351.4	1524	1342.1	972.4	1287.9	2243.8	1692.6	1682.9	1424.5	1537.6	1101.5	1382.9	1368.3	1424.7	2448.9	1464	713.5	1290.9	1766.2	1684	485.1	751.3	1517.2	776.2	1334	2155.7	1130.3
"201335_s_at"	109.5	98.6	150.8	66.7	82.2	92.4	86.5	153.6	135.2	85.2	32.2	184.3	117.4	94.5	164.5	83.9	104.5	62.8	125.7	125	227.4	79.3	79	138.6	93.1	95.3	34.7	143.2	78.1	46.9	90.6	173.8	104.4
"201336_at"	3336.8	4189	4075.4	4383	3720.9	6480	5979.7	5455.4	5586.2	5132.4	3966.2	4383	3378.6	4369.7	4954.2	4228.1	4573.1	4692	4754.5	3556.7	5628.9	4825.6	4666.1	4003.3	4905	6444.8	4340.8	5091.2	5614.8	4645.8	5005.4	4029.6	5695
"201337_s_at"	874.2	1102	866	1263.3	863.6	1136.8	567.7	922.2	856.7	1402.7	590.2	936.5	358.3	305.9	1329.5	1173.5	590.9	1228.5	780.9	591.9	1114.6	1070.4	1225.2	909.2	529.5	1176.1	1323.2	1585.6	1537.4	1224	758.8	1308.7	1225.2
"201338_x_at"	3140.4	2786.2	2840.9	4141.6	3385.7	3936.2	3718.2	3019.3	3157.2	3067.9	4350.5	3080.9	4051.5	4994	3832.8	4117.2	5133.7	4434	3505.8	3408.1	2764.2	3605.2	3642.7	3348.1	4164.1	2511.5	4826	3926.5	3917.1	4962.6	3681.2	2833.9	3972
"201339_s_at"	1934	2031.2	2451.1	877.7	1495.9	1673.7	1931.9	1557	1443.6	1692.2	1950.6	2672.5	1893.6	1613	2249.9	2257.6	2240.4	2636.1	1979.6	1916	2500.1	2349.9	1612.7	2313.1	2273.8	2627.2	2741.2	2892.1	2691.3	3421.5	2746.3	2764.6	1765
"201340_s_at"	74.6	57.9	9.9	30.4	57.1	43.8	74.7	79.2	184.7	93.1	70.4	45	57.3	52.9	15.1	13	7.8	40.5	54.2	28.9	21.8	5.1	60.7	12.9	27.2	3.2	9.8	11.1	40.9	26	32.1	9	99.8
"201341_at"	304.8	228.2	227.2	399.3	377.8	165.6	492.5	594.2	632.3	321.7	758.2	237.4	568.6	442.6	622.2	528.2	384.2	322.3	533.5	692.8	528.2	252.6	260.9	722.8	1068.9	515.2	396.8	328	412.3	290.9	839.3	371.1	717.2
"201342_at"	634.3	759.6	640.4	774.8	718.2	501.3	510.1	681.7	455.7	364.9	506.1	518.7	606.1	477	541.9	632.5	763.2	763	707.6	750.2	546.9	600.7	536.4	388.1	531.2	583.2	1117	749.8	871.2	995.6	642.9	547.6	357.6
"201343_at"	1125.7	1189.8	1187.8	1358.7	1083.1	1176.4	1025.8	656.3	640.7	699.1	1258.9	1539.9	1480.2	1569.8	1065.4	1374.4	1018	1239.3	1116.3	1053.1	1338.9	1300.1	1007.2	1265.6	1348.2	1079.9	1307.3	1105.5	1273	1539.6	1514	1490.2	728.3
"201344_at"	168.4	157.9	206.9	177.5	164.3	186.9	183.5	126.6	123.3	146.9	176.8	254.4	230.7	303.6	229.6	214.6	250.4	164.6	221.4	197.9	209.2	188.3	125.1	208.6	210	169.2	247.6	262.7	183.4	228.8	248.1	256.6	126.5
"201345_s_at"	1550.3	1442.5	1590.2	1659.9	1594.9	1541.2	1263.8	1386.3	1431.9	1568.3	1584.8	1564.2	1394.5	1355.3	1493.4	2296.9	2722.2	1820.4	1723.6	1576.1	1282.3	1558.2	1531	1860.2	1468	2149.7	2764.8	1959.9	2193.6	2264.6	1593.1	1902.5	1654.9
"201346_at"	949	877.8	1356.4	1093.1	1327.8	1892	958.2	1167	1029.3	1059.1	1281.9	1072.6	968	1155.1	1410.1	922.3	890.5	893.3	732.9	1003.3	852.6	1085.6	771.3	949.9	1467.3	1358.1	936.7	1540.9	1139.8	768.4	1216.3	948.4	1065.4
"201347_x_at"	890.6	937.8	943.7	795.1	828.9	1240.4	1384.1	1095.7	1197.7	1247	1047	1254.9	808.6	959	1498.6	1250.1	1736	1107.8	1066.9	974.3	1020.9	966.8	1044.5	1067.4	1235.9	1466.1	2013.3	1713.4	1664	2519	1228.1	1271.8	1113.4
"201348_at"	5102.5	19547.9	22436.4	12352.1	14792	21222.7	9869.4	15265.6	15066.8	18931.6	11857.2	9523.1	7115.7	8680.4	10884.3	6003.8	8352.6	6192.9	5787	7379.8	5628.5	7520.6	4989.7	11207.3	11549.5	12514.7	11990.6	10374.9	9436.2	13401.1	10129.8	6254	17242.6
"201349_at"	608.8	784.7	399.7	513.7	571.7	517.5	316.5	734.5	877.5	774.7	939.2	741.5	687.5	942.9	412.4	655.1	821.5	843.9	542.7	758.9	551.2	733.1	651.8	693	708	618.2	731.9	558	626.6	823	864.7	410.4	527
"201350_at"	1106.7	1340.3	1320.1	1627.3	982.6	1409.7	1426.1	1494.2	1282.6	1376.2	1457.8	930.7	1065.7	935.2	1751.3	1073.4	1904.3	1724.7	1258.3	1292.4	1050.9	1200.1	1525.4	1044.1	1073.6	1271.7	1091.8	1513.2	1365.6	966.2	1073.3	959.1	1542.5
"201351_s_at"	1623.6	1173.1	1342.6	1664.7	1890.9	1325.4	1103.2	1042.6	1085.3	1191.6	1777.5	1660.8	1673.4	1841.7	2030.9	1906.9	1625	1567.4	1507.2	1605.4	1613.9	1806.7	1429.4	1780.6	1783	1453.1	1607.1	1681.6	1550.8	1463.3	1648.8	1831.4	1076.6
"201352_at"	2102.8	2106.8	2408.3	2673.8	2511.2	1767	1216.3	1373.6	1334	1513.1	1657.3	2164.9	1904.8	2285.4	2102.3	1412.5	1897.3	1342.2	1491.7	1474.4	2199.1	1997.4	1618.1	1830.7	2577.4	1821.4	1234.9	1533	1769.4	1940	2134.9	1959.8	1544.7
"201353_s_at"	551.7	572.7	518.3	442.6	553.7	350.7	295.3	611	687.4	483.5	323	398.1	319.1	325.5	300.8	387.4	261.2	389.3	491.9	449.8	410.3	397	637.3	273.6	308.5	344.1	241.7	247.3	267.6	137.7	131.6	254.1	553
"201354_s_at"	57.3	59.9	295.2	35.3	125	399.5	519	729.2	732.4	611.7	331.9	233.4	152.1	330.4	339.5	222.5	747.6	452.9	773.2	461.3	445.9	584.8	579.9	247.4	48.6	284.1	310.8	183.3	283.9	162.8	161.3	357.3	487.7
"201355_s_at"	579.2	509.7	386.8	351.7	332.5	276.9	110.2	277.5	351.8	345.9	243.6	204.3	312.5	216.9	208.9	189.3	321.5	204.2	302.3	218.8	215.4	209.6	377.3	201.7	253.1	239.2	348.8	290.7	166.2	291.4	342.4	199.5	248.1
"201356_at"	1568.4	1741.4	1296.5	1754.3	1420.3	1562.1	1641.7	1447.5	1341.7	1149.7	1913.3	1875.6	1505.6	1181.3	1981.2	1777.8	2324	1743.7	1174.1	1527.2	1370.2	1261.9	1560.6	1735.4	1452	1372.1	1847.5	2118.5	1571.4	1322.5	1597.1	1662.7	1714.4
"201357_s_at"	433.7	400.6	394.8	515.3	451	492.2	415	596.1	464.2	430.9	591.8	439.3	392.8	310.3	481.8	402.7	509.6	469.2	335	480.5	490.7	366.4	540.7	541.5	485.6	590.2	378.9	414.5	570.7	364.2	508.5	473.1	443.6
"201358_s_at"	3392.5	3342.3	3498.9	2771.2	3498.9	3570.6	3498.1	2271	2494.1	3038	3635.5	3182.5	3678.9	4084.9	2910.8	2879.2	3555.2	2599.5	3242.9	2902.9	3087.8	3319.1	3065.3	3137.1	3154.2	2503.9	2909.9	2367.2	2836.4	2504.1	3001.1	2860.6	2900.4
"201359_at"	1781.1	1803.9	1770.5	1807.8	2100.8	1739.5	1604.6	1454.4	1548.5	1745	2144.5	2710.1	2275.6	2529.5	1981.7	2186.1	2115.6	1935.1	1998.9	1816.8	2451.5	2119.9	1699.2	1974.5	2237.9	1590	1773.8	2015.8	2123.3	1511.3	2408.5	2433.1	1569.1
"201360_at"	7351.4	12777.8	7820.7	6505	10169.9	14268.8	14613.5	13313.5	11478.4	10528	12188.4	10735.8	9035.5	11154.8	8573.5	11524.4	14095.8	15717.3	8462.2	11293.7	11909.2	13686.7	14241.4	8863.9	9666.9	10769.1	9908.3	12176.3	12142.5	13671.9	12058	10094.8	14162
"201361_at"	1359.7	1716	1445.8	942.7	1113.5	2631.4	2465.1	2592.7	2255.8	2108.3	1986.6	2240.5	1546	1600.5	2845.1	2109.9	2685.2	2209.1	1701.5	1843.7	1602.9	1604.1	2161.9	1670.3	1739.9	2440.2	1823.7	2872	2152.2	1478.5	1776.8	1911	2035.5
"201362_at"	1472.2	760.4	1203.4	2186.2	860.4	475.5	497.8	616.9	608.8	803.3	813.8	1118.5	946.5	1231.4	764.3	869.1	556.3	628.2	1295.3	884.2	1274.3	973.5	713.9	1114.9	817.1	548.4	650.3	817.3	568.7	616.3	1060.6	1182.3	891.4
"201363_s_at"	1037.9	442.4	806.5	1632	702.2	364.9	406.8	661.8	434.6	785.7	461.5	853.7	707.2	553.6	581.6	694.1	475.8	636.7	867.6	581.3	832.1	732.6	534.5	882.6	534	480.9	503.8	548.8	539.3	459.4	727.5	837.9	693.7
"201364_s_at"	1397.7	1197.6	985.9	935	870.3	1253.4	1519.6	1894.9	1808.4	1796.3	1017.4	1064.2	1237.8	1053.3	1063.3	1186.8	1013.4	1044.4	659.7	1231.8	988.8	1112.8	1536.8	1120	1113	1336	1100.6	1031.3	905.2	1392.4	923.2	1373.2	2040.8
"201365_at"	1513.6	1557.3	1336.5	824.1	881.8	1043.9	1534.9	1585.3	1550.6	1128.5	1367.1	1322.5	1635.3	1275.5	1103.8	1212.2	1168.3	1183.9	1251	1479.8	1080.4	1420.5	1427.2	1250	1244.3	1683.3	942.7	1287.3	1112.1	1187.7	1233.1	1505.2	1556.4
"201366_at"	1369.2	1709.2	1622	1834.7	1915.5	1814.2	1743.3	2065	1719.6	1598.4	1263.3	2374.8	1298.2	1486.9	1347.7	1156.2	1235.9	1172	2302	993.5	1490.4	1259.6	1619.2	2198	1504.6	1647.6	1218.1	1309.8	1473.6	1714.8	1474.1	1196.9	1381.9
"201367_s_at"	365.3	227.8	283.7	246.3	509.4	1086.5	417.5	454.4	406.9	405.8	173.8	137	164.1	90.5	82.5	171.7	28.5	223.4	192.3	21.4	39.7	69.8	489.8	130	60.2	70	116.9	117.8	72.4	82	4.8	58.5	327.5
"201368_at"	4873.6	5402.3	7109.5	2452.9	5514.6	9900.8	5102.4	5341.9	5298.9	5039	4453	7581	5475.2	5319.8	5962.5	6345.9	5649.3	5610.1	5874.4	5791.9	5034.5	4483.8	4543.6	4277.1	4890.5	3879.1	4598.4	5201.8	3781	3909.9	5688.2	5024.1	4317.6
"201369_s_at"	534.8	418.6	437.9	307.4	658.3	1544.6	624.7	968.5	933.9	506	412	694.6	402.2	351	470.8	468.7	327.3	508.8	782.2	459.7	389.3	319	734.7	429.6	345.7	368.4	347.6	312.6	305	173.2	287.9	399.3	487.1
"201370_s_at"	218.6	143.4	262.6	292	276.7	187	132.7	153.8	151.8	123	159.8	223.1	217.6	143.9	255.3	122.8	160.6	219.8	219.8	199.7	193.6	216.4	128.9	193.7	195.1	189	161.5	289.3	184.1	160	201.9	199.2	176
"201371_s_at"	1582	1756.6	1531.4	1745.5	1664.7	1649.5	1328.2	1372.5	1324.9	1219.6	1492	1758.9	1746.5	1686.9	2063.7	1786.2	2471.7	2241.9	1892.5	1911.4	1561.9	1870.1	1193.6	1704.6	1457.3	1732.1	1692.7	2309.1	1702.2	1091.5	1605.5	1930.1	1259.1
"201372_s_at"	19.8	25.7	54.1	41.7	43.3	30	24.4	9.9	35.2	15.2	81.1	43.3	27.3	9.4	55.4	3	23.3	27.5	40.7	37.6	30.3	57.3	13.1	44.5	32.3	5.2	21.9	60.9	29.3	30.2	3.9	12.9	53.2
"201373_at"	364.3	913.8	393.4	738.5	312.1	645.4	866	1426.2	1196.2	1071.8	574.8	537.6	460.6	384	503.4	651.5	477.3	550	616.6	308.3	654.7	422.9	1055.8	587.8	427.6	863.1	433.7	422.1	660.3	170.8	606	356.5	1007.6
"201374_x_at"	3.5	6.4	6.3	6.8	6.8	12.8	7.1	15.3	92.8	11.9	8.5	19.3	3.9	4.6	4.1	13.1	24.2	5.6	25.9	4.5	7.6	5.9	14.1	17.2	3.1	10.3	17	15.7	8.3	29.6	12.5	3.2	7.9
"201375_s_at"	2718.7	2780.1	3488.4	3596.9	3576.8	3304.7	2296.9	2316.8	2217.8	2273.6	1997.2	3061.8	2114	1922.4	2907.1	2399.5	1762	2132.7	2122.5	1850.4	3044.8	2336.9	2599.8	2257.4	2450.5	2437.7	2663.8	3235.5	2537.8	3559.8	3027.9	2957.3	2311.6
"201376_s_at"	1233.1	893	811.3	1999	1675.2	1117.2	661.2	815.6	829.4	990.1	613.9	703	721.1	709.4	824.6	1141.5	1297.2	1212.8	631	959.6	813.9	921	988	601.6	698.2	948.4	1064.4	800.4	1061	726.7	771.9	903.6	597
"201377_at"	481.4	262	299.6	396.2	634.7	533.8	325.3	308.6	391.8	442.1	305.4	271	484.7	481.8	297	352.8	557	400.7	352.8	371.3	396.9	294.1	377.4	234.5	333.7	265.2	339.4	309.5	459.8	326.3	369.7	367.4	344.8
"201378_s_at"	801	542.9	402.8	1144	839.7	995.1	709.9	969.8	1072.4	1261.3	654.1	594.9	656.5	559.6	719.3	804.8	951.2	911.3	812.9	808.7	586.2	801.4	1043	877.2	649.5	813	695.8	670.3	1331.1	525.1	782.5	964.5	932
"201379_s_at"	1330.1	1371.8	1110.7	1118.2	802.7	1917.6	1751.7	1461	1275.4	1112.5	1208	1142.8	1094.7	1753.9	1665.2	1341.9	1258.9	1469.7	1392.8	1075.4	1305.5	1135.5	1350	1360.2	1397.4	1323.7	1516.1	1434.8	1919.1	1262.6	1394.3	1204.7	1413
"201380_at"	771.5	1007.7	2016.3	578.7	770.5	1443.7	961.4	930.6	1227.4	694.6	605.8	1814.1	596.7	667.7	1365.5	889.9	554.2	687.9	729.7	423	907.3	631.8	758.4	894.7	847.9	932.6	1141.2	1248.5	1244.5	932.8	710.9	1153.6	947.5
"201381_x_at"	968.2	783.7	1145.7	851.1	1507.9	1218.7	873.1	854.6	785.5	813.5	1070	1384	1389.1	1391.4	1306.6	1087.5	1308.3	1205.2	1267.2	1409.2	1232.9	1064.8	933.8	1281.3	1151.9	984.3	1532.4	1397.4	1141.9	1833.2	1302.2	1231.4	885.3
"201382_at"	38.9	188.1	57.4	77.9	95.6	180.1	144.7	80.6	105.7	135.2	146.5	92.8	59.9	95.9	67.9	41.9	124.9	139.8	115.4	167	108.1	73.4	81.4	198.8	98.5	83	53.5	114.1	40.6	108.8	77.2	38.1	159.2
"201383_s_at"	524.3	564.8	501.4	279	344.2	724.5	638.1	569.9	638.5	688.9	497	685.7	429.6	326	757.9	799.3	405	654.8	364.9	609.8	676.5	558.4	940	667.7	448.2	774.4	486.3	559.2	571.8	537.8	424.6	653.1	639.7
"201384_s_at"	1426.9	1790.5	1851.7	607.9	777.4	1446.1	1624	1398	1504.1	1243.1	1647.7	2300.4	1751.7	1998	2204.6	1722.6	1763	1513.5	1590.5	1444.4	1933.8	1532.2	1191.6	1661.5	1812.3	1786.7	1361.7	1633.5	1435.5	1365.8	1506.2	1744.7	1356.7
"201385_at"	4266.9	3092.3	3171.7	5435.4	4741.5	4224.9	2629	2989.1	2766.5	3015.8	1783.8	3604.1	3826.6	4158.4	3312.6	3225.4	3537.9	3707.2	3694.4	3817.5	3601.3	3296.8	2869	2871	3569.5	3005	3304.7	2507.1	3446	2632.1	3258.6	3423.6	2470.6
"201386_s_at"	1795.1	1202.6	1262.5	3179.7	2263.2	2733.6	1239.2	1648.1	1729.1	2509.3	1357	1923.5	1490.2	1264.9	2190.2	1763.8	2562.6	2316	1669.6	1963.2	1903.2	2148.4	1878.5	2089.8	1780.9	2081.9	1998	1956.9	2763	1232	1648.8	2223.6	1707.8
"201387_s_at"	444.2	664.6	680	494.7	385.8	569.8	459.7	508.6	404.9	736.3	417.5	603.4	339.2	246.9	775.5	390.7	275.9	369.9	224.4	204.8	403	337.5	284.5	943.8	311.3	714.2	728.9	1072.4	421.7	890.6	745.6	638.9	416.6
"201388_at"	556.8	570.8	546.2	661.8	655.7	931	1051.7	706.6	815.5	732.1	560.4	331.1	432.3	374.4	482.8	597.1	768.9	551.3	496.1	633.5	534.4	556.6	691.5	487.9	538.1	683.2	663.5	441	593.3	355.2	528.3	525.7	549.2
"201389_at"	1632.7	964.9	589.1	2874.8	1403.4	1591	1146.4	922	846.3	1155.2	1088.2	970.8	929.4	802.4	1168.7	1126.8	533.1	772.9	826.8	974.3	1192.1	820.6	1458.1	566.5	596.7	575.3	336.6	430.7	1032.6	408.3	864.1	827.9	959
"201390_s_at"	2481.4	2256.9	2427.6	2633.7	2308.9	3564.5	3315.4	2929.8	2746	2855.9	2259.6	2365.3	2592.5	2659.4	2839.3	2876.8	3315	3023.1	2868	2933.2	2448.3	2659.9	3064.2	2402.4	3173.5	3472.7	3615.1	3394.8	3969.3	3450.6	2801.9	2526.9	3310.4
"201391_at"	763.7	702.9	776.2	930.5	661.2	502.6	630	576.3	527.4	671.7	577.4	559.3	625.6	550.8	658.2	532.1	451.2	506.2	607.5	898.8	629.1	666.1	573.1	942.7	726.6	580.6	570.6	744	580.1	863.2	642.6	657.5	683.1
"201392_s_at"	489.4	489.4	408	722.8	274.6	337.9	552.8	388	430.4	524	332.6	249.5	217	248	316.2	313.3	239.9	404	213.8	303.3	229.4	351.5	605.6	292.8	275.2	385.1	191.1	185.3	331.6	123.9	217.2	343.4	472.6
"201393_s_at"	1502.2	1295.9	1255.9	1875	750.8	1010.9	2216.7	1090.4	1122.3	1232.8	1609.3	1250.8	1457.3	1415.9	1492.9	1272.6	1052	1347.9	1279.2	1509.6	1550.7	1535.3	1476.6	1426.5	1798.5	1111.5	722.3	899.2	1288.6	497.7	1477.1	1404.2	1534
"201394_s_at"	1301.6	1088.3	923.5	1033.4	873.8	1045.3	1054.5	1081	1326.6	1251.8	812.5	698.9	892.8	686.1	943	683	965.9	953.7	1423.6	1407.6	1578.8	1262.6	1058.7	944.2	697.4	645.2	826.2	755.9	740.6	511.2	828.7	809.4	1227
"201395_at"	1980.4	1699.8	1100.4	1620	1280.1	1267.8	990	1751.3	1704.1	1548.7	1125.1	1435.4	1660.1	1451.4	1374.6	963	1423.8	1556.4	2327.7	2569.6	2427.4	1922.7	1120.5	1340.7	1150	1149.3	954.3	1354.3	871.5	711.2	1521.7	1268.3	1962.9
"201396_s_at"	290.6	153.2	258.5	395.9	279.9	276.6	335.5	238.9	213.7	153.5	198.9	179	216.8	133.2	232	122.8	234.8	165	76.2	147.6	129.8	160.7	116.8	122.8	169	266.6	262.8	245.2	226.9	189.9	112.7	110.9	255.6
"201397_at"	258.4	247	611.3	263.3	198.7	720.7	323.6	210	305.9	341.6	244.5	180.2	190.7	145.7	429	287.3	246.5	243.1	385.3	404.8	168.7	293.3	160.4	239.6	232.1	236.4	277.9	585.8	116.2	324	251.6	279.2	184.7
"201398_s_at"	3758.7	4148.6	3676.1	2677.8	3608.2	5721.6	5837.1	3645.2	3890.2	3260.7	5434.2	5250	5376.3	5658.1	4667.1	5633.2	7149.5	6270.4	5761.2	5614.4	4008.2	6613.4	4458.5	4800.6	5459.3	3567	5850.9	7181.9	5134.5	4088.4	6233.6	5847.1	4523.7
"201399_s_at"	1799.7	1204.1	1447.5	1477.5	1931.4	3108.2	2481.5	2053.2	2000	2686.6	2721.2	2679.9	1735.9	1661.4	2968.8	4011.3	3087.3	4343.1	3005.6	2796.9	2303.7	4368.3	3470.3	2889.7	2197.7	4212.9	3384.9	2834.9	4435.9	3134.7	2611.8	3884.7	2680.2
"201400_at"	1942.4	1713	1664.6	2811.1	2978.6	2339.5	1948.9	1846	1920.4	2008.5	2348.1	1727.5	2095.8	2294.2	1885.5	2397.8	2725.9	2687.8	2148.5	2641.9	1830.2	2309.2	2353.4	1987.7	2246.8	2331.4	3028	2093.7	3323.6	3804.9	2246.7	1947.1	2294.1
"201401_s_at"	307.9	411.8	160	288.3	204.7	316.6	288.3	579.4	466.6	563.2	140.9	68.2	105.7	78.5	82.4	224.9	116.9	137.7	145.1	108.2	75.1	107.6	509.2	97.5	33.4	56.5	119.8	89.1	160.3	94.6	16.5	74.6	498.7
"201402_at"	13.1	18.5	14.8	15.7	30.6	22	10.2	12.9	73.5	14.5	11.9	12.1	11.2	15.1	11	13.7	13.6	12.6	26.9	13	14.5	13.6	17.4	18.6	10.1	14.8	45.4	14.1	18.1	17.9	20.7	9	15.8
"201403_s_at"	3325.8	4147.7	6623.9	2244.2	3637.9	4656.5	4415.9	3771.1	3329.7	4576.9	4915	4909.9	3235	4310.5	5653.2	4535.9	4125.8	3966.2	3938.2	5283.9	5201.2	4988.6	4818.7	4753.2	5136.8	5327.4	5281.5	6691.2	5775.2	8634.1	5332.3	4383.7	4421.6
"201404_x_at"	370.2	97.2	445.5	349.3	504.4	265.8	236.9	275.4	263.3	176.8	342.7	313.5	332.9	284.3	305.1	352.5	341.5	334.7	156.1	417	332.1	347.1	383	393.2	283.2	298.9	280.9	366.3	376.4	403	863.4	275.9	264
"201405_s_at"	1171.7	1383.9	1512.4	1006.2	1018	1413.3	1447.9	1430.7	1305.3	1311.2	1315.8	1956.6	1389.4	1314.6	1563	1247.3	1464.1	1367.3	1047.7	1262.7	1329.1	1098.6	1106.6	1442.8	1604.2	1761.1	2118	2091.6	1831	2706.2	1681.1	1801.9	1553
"201406_at"	13142.1	10403.2	18770.6	8965	9092.7	13357.2	10769.1	7714.3	7955.4	9014.1	11703.4	11097.5	12285	11359.1	11262.6	10190.4	15784.4	11438.8	9757.1	15589.5	10242.4	12110.2	6806.6	10092	11335.6	13997	15656.5	12234.2	11266.5	15375.5	11943.8	11520.7	8127.2
"201407_s_at"	631.8	574.8	1108	891.4	1088.9	536.2	244.2	229.5	223.4	198.9	314.4	374.4	514.9	439	281.5	324.8	175.7	229.4	476.2	236.1	540.9	323.1	260.8	278.3	340.3	175	176.5	252.5	256.4	320.5	277.1	313.3	204.2
"201408_at"	755.2	926.3	1139.3	531	787.6	921.7	362.4	462.2	369.2	367.5	539.2	779.6	707.6	663.2	518.3	693.7	679.7	582.6	472.9	644.9	742.7	572.9	334.2	798.7	433.9	434.9	352.6	776.3	597.4	238.1	851	734.1	399.3
"201409_s_at"	786.5	1057.6	1222.4	1127	898.8	1144.7	798.2	518	531.3	691.7	679.7	702.2	763.8	765.8	654.4	708.8	614.5	747.2	817.6	510.2	994.4	929.9	713.1	645.3	571.1	642.6	579.1	604.8	659.5	592.2	670.4	569.6	606.3
"201410_at"	1676.4	2099.2	1110.1	2830.8	2018.9	1475.1	1785.2	1718.6	1798.7	2284.2	2504.8	1756.1	2102.2	3040.5	1258.5	2201.6	2053	2436.3	3007.9	1859.2	1971.7	2983.6	2257.8	1969.6	1924.4	1930.7	1886.5	1435.8	2677.7	1435.7	2783.4	1903.9	2423.5
"201411_s_at"	210.6	758.6	291.9	308.4	421.5	284.9	687.5	471.8	465.5	742.8	702.6	306.7	778.7	603.6	233.6	549.8	395.2	1071.5	607.8	168	132.1	810.2	978.8	450.4	394.8	224.4	273.6	201.1	890.2	452.8	356.9	287.6	740.3
"201412_at"	2194.7	3123.4	2829	2401.9	1712.4	3080	3285.2	2999.7	2716.6	3136	2884.3	3667.8	2426.4	2587.4	3135.2	3347.5	3449.4	2800.2	2419.9	2409.3	2614.9	2380.1	2498.5	2896.5	2638.6	3499.7	3492.2	3915.5	3265.8	2206.9	3174.1	3568.6	2783.3
"201413_at"	1139.2	1098.1	1844.9	419.8	1187.2	1416.7	1437.9	1366.8	1382.1	1535.7	1250.9	1258.5	1753.5	1320.2	1376.9	1515.7	1607.4	1332.3	1810.6	1259.6	1149.2	1305.3	1225.4	1690.8	1987.6	1640.8	1387.4	1271.1	1829.7	1323	1561.9	1604.8	1640.7
"201414_s_at"	658.4	729.1	523.1	623.8	505.3	647.7	639.7	635.7	548.6	665.4	747.8	698	739.5	838.2	646.8	652.9	731.3	750.6	773.6	789.6	567.2	641.7	564.1	710.6	664.8	594	655.4	630.9	570.7	563.4	562.9	619.9	539
"201415_at"	579.2	496.5	344.8	332.4	391.7	438.8	609.4	386.1	535.3	472.1	761.2	458.5	730.9	720	463	648.7	732.9	735.1	705.8	613.8	589.7	628.9	547	692.4	765.7	604.8	873.2	479.4	773.5	801.3	705.2	596.1	397.6
"201416_at"	1014.6	741.3	321.3	436.9	593.6	300.3	1251.6	1716.5	976.1	589.5	423.5	878.5	776	627	1044.3	778.1	463.6	878.5	1257.4	811.7	1155.2	360.9	844.9	571.5	463.6	538.6	332.5	629.3	391.1	410.6	455.2	748.5	940.5
"201417_at"	2508.4	2194.3	1229.3	1892.5	2286.6	578.7	1484.5	2327.9	2058.7	1641.9	1049	1980.5	1779.2	1369.4	1778.7	2102.5	945.5	1508.2	2209.7	1867.9	2817.5	1128.3	2051.1	1328.2	1357	1944.6	1157.7	1292.1	1362.1	1244.4	1328.4	2699.9	1765.4
"201418_s_at"	543.8	444.7	151.6	224	274.4	327.7	470.5	704.5	403	250.3	147.3	260.2	157.6	370.6	317.3	147	107.4	244.2	232.6	81.7	395.9	103.3	308.8	85.2	185	347.1	178.6	26.2	118.4	120.5	133.8	320.9	307.3
"201419_at"	776.2	589.2	623.7	917.1	731.8	812.9	1022.4	779.3	790.6	976.2	741	671	714.7	886.4	824.3	624.9	701	621	650.2	838.7	629.6	469.1	635.3	790	645	737.2	505.3	565.4	875.1	739.8	942	627.9	576.5
"201420_s_at"	509.4	383.4	500.6	920.2	640.4	561.8	462.1	491.6	441.4	689.7	523.7	305	492.3	480.2	357.5	584.7	423.6	680.9	459	614.9	342.6	542.3	610.1	568.7	370.2	530.9	567.6	474.2	764.3	549.7	489.8	544.3	623.8
"201421_s_at"	1151.8	857.2	669.8	1087.9	1026.4	550	339.5	349.9	425.7	419	533.3	465	958.3	665.4	641.4	452.5	449.1	465.6	527.8	518.3	612.1	470.6	495.3	627.7	650.8	407.6	395.8	358.4	673.1	489.6	580.6	623.3	484.9
"201422_at"	5079.7	17574	2766	8707	5574	8953.7	22004.1	16164.3	17248.3	21604.4	11834.5	6303.9	9535.3	14026.6	7133.9	10936.7	14802.4	15127.2	12061	15678.1	9388	16163.4	17626.2	12298.5	14693.8	11922	13482.2	3703.8	14330.2	15485.3	13288.1	8779.8	21618.2
"201423_s_at"	733.8	638.2	511.2	1374.8	664.8	946.9	700.8	785.5	766.2	911.4	741.7	899.5	745	833.6	996.4	942.6	1068.3	781.9	800.9	842.5	1022.1	1062.8	676.9	841.4	718.3	981.5	754.1	752.3	990.2	468.3	802.9	884	803.8
"201424_s_at"	464.8	322.3	684.5	824	560.6	214.6	146	149	179.9	164.5	285.6	279.6	280.3	271.5	216	232.2	114.4	151.8	240.3	162.9	395.2	241.7	175.7	229.4	284	168.1	175.8	172.3	142.5	189.9	210.8	194.5	150.8
"201425_at"	1342.8	4890.6	6322.2	2495.1	6067.6	6409.5	5791.4	4633.1	4842.8	3678	6710.1	4100.5	3428	5900.4	6498.9	5095.3	4280	6073.9	3506.3	4596.1	3673.4	8169.4	5121.3	7254.6	6943.5	4457.4	4742.9	8810.8	5881.3	6956.2	7623.5	3411.8	8175.8
"201426_s_at"	21427.7	25819.5	23757.2	17278.7	15290.2	23849.1	26658.4	20726.1	22913.4	22875.6	15191.1	11710	12760.9	13307.1	13060.4	14875.4	15642.4	16113.1	14613.9	17868.4	15548.4	16813	20970.4	12743.2	12267.4	18538	15200.6	14049.2	16049.2	15021.9	13305.4	12728.9	21368.3
"201427_s_at"	9479.3	9378.7	9342.3	4487.5	7699.9	7096.7	6405.5	6737.6	6146.3	6507.8	4066.6	5859.5	7241.3	7039.6	3416	6273.8	5150.1	4866.2	6630.4	5073.5	5696.6	6301.8	5156.8	4615.9	4042.8	5997.7	6798.5	4555.2	4079.2	7223	5887	5675.8	6426.4
"201428_at"	33.1	22.9	13.3	21.1	17	13.7	21.3	15.8	18.1	21.8	11.7	26.2	25.1	11.9	28.3	30.8	106.2	14.3	19.8	23.9	27	10.1	22.8	12.6	20.6	46.6	19.8	77.1	13.2	76.3	20.7	13.7	20.8
"201429_s_at"	25827.5	31340.6	28473.7	23251.5	19996.8	22880.8	24154.5	20891.9	21782	23268.8	16792.2	13069.8	16228.7	17469.7	14484.1	16757.6	20153.9	17492.2	17372	20675.1	18089	19107	19806.3	14318	16080.9	17424.7	19200.2	15534.3	14813.3	18850.8	14850.8	13779.3	21977.8
"201430_s_at"	1149.5	560.8	272.6	564.4	915.5	416.1	1231.8	668.7	513.5	912.3	1138.2	476.3	552.9	914.9	513.6	825.5	272.2	468.9	361.4	454.2	1088.3	679.4	2007.6	533.6	877	274.9	325.9	256.4	520.3	288.4	440.8	598.2	1282.2
"201431_s_at"	1948	2526.2	868	832.9	1963.6	773.4	2779.6	1751.6	1377.1	1231.5	4153.8	3186.4	1954.3	3764.3	3902.8	3435.6	1920.9	2129.8	1396.8	1781.5	5537.7	2449.3	3688.2	2565.1	4796.4	2186.6	1296.5	3494.6	2490.4	1124.8	2906.1	3911.1	4474.4
"201432_at"	2394.1	3099	8834	1064.7	3924.2	4443.2	3408	2936.3	2696.7	4361.7	3628	3303.6	3342.2	2470.3	6578.5	2567.9	3866.3	3612.6	3532.6	4263.2	3678.9	5486.5	1914.4	4365.8	4269.3	6006.4	4994.6	8110.3	4368	5861.8	4353.7	4139.5	3894.5
"201433_s_at"	1905.3	1450.1	1481.2	2594.4	2119	2995.5	2416.1	1972.6	2014.1	2067.2	2085.1	2171.7	2675.7	2311.9	2080.6	2583.1	3189.7	2526.5	2238	2187.7	2249.2	2116.4	2301.9	1911	2225.2	2278.3	2265.7	1826.5	2832.3	1833.5	2323.5	2084.3	2237.1
"201434_at"	514.6	817.7	631.9	455	633.8	945.9	535.3	758.3	749.7	695	750.2	774.9	798.8	650.1	896.1	775.3	827.8	873.7	748.2	741	732.8	760.3	574.3	886.1	850.6	968.5	776.7	962.6	931.7	1164.5	910.5	884.9	789
"201435_s_at"	845.7	693	973.5	2297.5	1795.1	745.3	323.3	475.1	463	444.9	706.2	657.8	552	551.9	615.6	776.1	658.3	623.2	725.1	737.9	858	992.1	648.1	495.6	564	661.2	665.4	565.2	966.1	849.6	619.3	731.9	636.8
"201436_at"	122	102.9	178.4	361.1	277.2	73.7	49.2	60.8	87.9	57.6	83.6	128.8	163.5	132.9	108.8	109.6	69.4	55.2	91.4	50.3	143	113.8	71	101.3	115	69.3	83.8	126.8	73.9	102.8	118.4	83.2	84.7
"201437_s_at"	480.1	528.3	716.7	1575.3	1154.2	308.7	174.3	123.8	216.8	154.4	297.3	285.9	382.4	388.3	221.7	228.9	296.2	250.1	458.2	209.6	384.9	288.9	270.5	312.9	201.7	179.2	340.9	223.9	268.9	347.2	278.4	290.4	187.8
"201438_at"	16831.1	12756.8	7371.8	10713.2	9834.4	10569.1	16258.4	12567.4	14384.8	13678.8	10159.2	9337.1	11433.6	10944.3	8117.8	11463.4	10827	9874.9	10825.6	11540.5	12525.7	11240.5	16007.4	7705.7	9849.2	8486.8	9982.7	6926.9	8288.5	7147.9	8726.9	9603	12734.8
"201439_at"	419.3	418.6	322.3	307.8	367.6	354.9	493.1	558.3	589.7	461.2	597.7	438	375	313.3	363	422.9	405.8	344.7	408.1	502.6	444.7	396.2	509.6	412.1	431.9	403.2	234.1	212.5	485.7	260.7	421	416.1	602.4
"201440_at"	520.2	285.8	411.1	433.1	497.5	711.7	601.2	449.1	656.2	371	939.7	855.1	752.4	933.1	630.5	661.4	859.1	746.7	608.9	559.4	575.1	613.3	469.3	562.8	678.7	733.2	533.5	766.5	633.6	513.1	596.5	741.9	568.7
"201441_at"	2747	2958.3	2777.1	1683	2107.1	2889	3601.3	3041.6	2654.4	3695.3	2688	1986	2617.4	2764.5	2413.1	2572.5	3603.6	2706.2	2453.7	2272.3	2201.7	2304.6	2639.4	2395.6	2639.6	3410.7	4325.6	3115.1	3634	5159.6	2436.7	2113.9	2951.7
"201442_s_at"	40	75.1	65.5	64.4	71.9	24	31.6	75.2	70.4	37.3	81	61.1	68.9	46.9	51.1	47.2	30.4	33.7	9.2	92.8	61.8	33.2	43.2	52.9	64.9	63.9	9.1	76.9	15.4	63.6	107.6	61.7	58.9
"201443_s_at"	3727.7	4507.5	4255.7	3221.4	4374.1	3234.7	2846.2	2577.4	2855.5	2325	2547.4	3606.9	3558.1	3362.6	2616.5	3289.5	2583.1	2860.2	3399.7	2703.7	3496.8	4215	3172.1	2692.7	2848.3	2977	2516.2	2429.1	3295.8	3230.2	3623.3	3115.1	3241.7
"201444_s_at"	1841.2	2951.5	1792.1	1871.6	2018.3	2430.5	2109.1	2583.7	2608.5	2669	3016	2775.3	2105.2	1951.9	3402.2	3574.1	3351.6	4357.8	2416.5	2631.6	2823.6	3248.3	3556.2	3489.9	2947.1	3895.3	3022.6	2958.2	4294	2912.2	3681.4	3884.1	3680.2
"201445_at"	1171.4	857.6	1485	395.3	1348.7	845.3	711.6	841.1	570.5	798	659.9	667	533	432	674.5	743.8	629	1084.8	1023.1	1056.2	809.4	651.1	891.6	558.6	442.1	1056.3	1478.3	1756.7	1044.7	1192.2	832.5	2101.4	367.8
"201446_s_at"	638.2	384.3	602.4	415.8	505.7	665.6	795.1	499.8	805.7	604.2	414.1	453.3	595.2	457	435.9	706.2	576.1	657.9	843.4	764.5	677.8	722.7	884.4	563.8	482.6	448.2	397.5	466	470.4	341.5	364.7	558.4	519.9
"201447_at"	671	276.8	342.2	225	302.4	506	473.7	407.4	458.2	303.8	423.9	579.9	416.7	638.2	429.7	539.3	676.7	499.5	791.7	599.1	723.9	615.4	600.3	511	439.8	301.2	504.9	580	281.1	286.3	384.6	640.1	526.6
"201448_at"	945.8	361.9	800.3	279.8	474.6	433.1	441.4	339.8	500.6	440.2	413.1	697	827.2	960.9	511.5	475.4	458.1	355.8	1157.9	820.1	1140.7	731.4	452.5	586.3	623.5	320.8	383.9	424.9	245.2	447.4	334.6	532	432.6
"201449_at"	473.6	312.7	407.7	142.2	191.2	182.6	295.5	228.3	289.1	331.2	260.7	428.8	506.6	538.7	272.9	250.3	280.7	256.3	545.2	453.8	565.3	493.7	436.3	409	332.9	166.5	208.6	302.7	206.9	213.2	263.4	305.5	275.4
"201450_s_at"	354.7	166.6	263.6	103.8	266.9	81.9	118.7	57.5	102.8	109.1	131.4	242	279.7	242.2	198.7	168	115.1	194	339.6	325.3	416.4	243.7	223.5	156.2	201.4	141.3	136	112	90.7	229.6	138.1	211.6	145.4
"201451_x_at"	79.9	21.7	8.9	34.8	27.1	23.5	47.1	18	58.9	68.1	21.2	33.5	26.5	11.9	42	76.2	15.3	49	20.3	57.8	37.3	47.7	17.6	53.6	12.8	18.7	32.8	43.1	27.5	16.3	12.9	45.9	36.2
"201452_at"	60.5	37.4	46.7	114	127.1	116.6	114.5	133.1	62	103.9	60	100.1	18.4	13.5	108.4	116.4	83.5	63.9	88.4	30.3	55.8	89.5	48.7	126.9	73.5	63.2	141.6	142.2	147.2	136.8	115.5	118.7	107
"201453_x_at"	3439.9	4046.9	4765.4	6098.1	4905.4	5356.9	3163.1	3181.5	3094.4	4136.4	2913.4	4013.6	3702.5	3208.3	3768.3	3427.8	4144.5	3449.2	3447.6	3460.3	3553.7	3412.2	3368.2	3938.4	4225.7	4172.6	4769.9	4192.7	4361.4	4246	4718.6	3890.1	3766.5
"201454_s_at"	426.6	594.5	426.1	328.1	363.5	406.1	530.8	598.7	758	421.4	281	434.7	370.3	180.9	360.4	343.4	191.9	361.1	414	351.9	300.4	269.4	473.9	307.9	229.2	296.4	319.5	402	270.7	226.8	362	276.7	478.5
"201455_s_at"	561.3	1103.1	819.7	833.7	615.3	1166.6	727.5	1376.7	1402.6	713.1	481.2	797.9	510.3	571.4	888.2	603.8	866.2	722.8	985.6	697.7	1276.3	746	712.2	616.8	838.7	1128.1	716.4	779.3	699.9	536.3	729.6	656.8	1232.5
"201456_s_at"	418.9	395.9	501	569	492.2	510.7	570.9	615.8	622.8	471.2	765.8	683.1	575.1	565	659	600.9	876.8	788.7	774.7	603.4	678.7	671.7	496.5	808.8	710.6	961.7	703.5	973.3	697.1	457	682.9	889.6	588.7
"201457_x_at"	1050.5	1169.9	966	1861.8	1189.9	1178.7	1029.6	1108.7	1111.4	1257.8	1213.5	1178.3	1205.8	1247.4	1397.8	1659.7	1789.7	1696	1284.2	1613.9	1245.8	1371.9	1349.7	1306.7	1196.8	1449.1	1542.2	1444.1	1333.2	1438.8	1389.1	1536.1	1104.4
"201458_s_at"	1197.2	1212.7	1388.1	1143.7	1033	1277	1189.1	1224.2	1264.3	965.8	1073.8	1405.2	1297.2	2021.1	1462.2	1244	1821.4	1465.8	1592.5	1394.6	1666.2	1493.1	927.4	1026.7	1561.6	1500.1	1377.5	1411.6	1208.6	1039.9	1219.9	1296.6	1243.8
"201459_at"	465.8	415.8	379.5	785.2	494.7	554.2	383.2	374.7	483.2	520.4	535	481.3	628.6	586.4	547.1	329	471.2	411.3	355	498.6	469.4	274.5	418.5	581.4	457.2	458.3	560	700.3	698.6	590.2	466.6	438.8	537.6
"201460_at"	1479.9	1013	923	2589	1376.7	1075	1014.4	944.5	950.7	1089.9	1265.7	896.6	1137.9	1329.3	897.1	1169.2	1508.1	1177.4	1123.2	1593.9	788.7	1475.5	1330.2	1026.7	734.2	742.5	662.8	788.5	1062.9	467.5	767.1	951.8	967.8
"201461_s_at"	383.7	133.3	180	706.1	398.4	137	108.4	150.1	149.5	181.6	185.6	193.7	150.3	129.9	66.3	280.6	108	207.5	102.1	164.3	73	232.1	230.8	151.1	86.6	69.2	154.7	124.6	199.2	147.7	59.3	182.7	183.4
"201462_at"	763.6	527.9	798.6	128.6	311.2	609.9	837.9	576.2	492.4	582.6	530.9	931.4	365	455.2	1462.1	639.3	500.5	730.1	711.2	417.3	625.3	556.9	1115.4	486.3	238.5	412.4	409.6	871.1	450.1	441.6	518	432.8	365.8
"201463_s_at"	1719.6	1588.3	3181.1	3285	1700.8	2193.9	2099.1	2275.4	2079.7	3283.1	3411.9	1715.7	1704.6	2814.2	2428.6	2249.4	2640	3063.4	2586.4	1621.9	2123.7	2592.6	3001.7	1903.8	2461.6	2083.4	2732.1	2259.9	3116.2	2976.4	2202.5	1902.6	2427.4
"201464_x_at"	4179.3	2694.1	7788.5	1957	9629.9	3655.5	1783.4	10158.9	12030.7	3268.1	1515.2	2701.9	1655.1	1816.5	2004.1	2302.4	627.6	886.9	1933.1	5141.1	3561.3	1383.1	3481.4	2688.9	1807.5	732.1	1218.5	1350.4	875.1	934.4	1089.4	1597.7	1308.8
"201465_s_at"	578.5	427.7	1233	298	2062	575.2	436	3505	4998.1	651.9	53.2	171.1	41	99.2	153.9	201.9	17.9	19.2	143.1	317.5	197.7	25	549.1	265.1	117.4	18.3	100	21.5	26.5	16.2	22	97.8	308.9
"201466_s_at"	480.2	344.8	1726.3	293.6	2178.1	596.4	106.4	1286.1	1733.8	499.9	194	427.4	294	294.3	384	380	97.9	167.9	349.9	833.7	625.7	223.2	467.3	386.7	447.4	119.7	233.8	253.4	116.2	148.6	250.5	275.6	144
"201467_s_at"	43	41.7	26.8	23.1	14.7	146.5	48.5	225.3	72	221.7	28.2	215	21.7	11.1	152.3	25.3	28.9	34.1	199.8	19.6	50.7	85.5	28.4	54.2	78.6	132.3	202.1	147.8	67.7	147.3	66.5	182	27.9
"201468_s_at"	365.5	543	783.4	259.8	435.8	853.6	591.6	503.6	622.6	621.3	324	643	294.7	163.2	584.3	194.5	158.9	327.8	167.3	192.8	412.2	296.9	181.8	429.5	463.4	474	504.7	831.8	335.9	679.3	481.1	440.5	327.7
"201469_s_at"	1081.1	408.3	590.9	485.3	689.6	641.6	762.2	764	711.2	1091.3	365.5	270.1	321.5	187.7	404.6	532.2	228.2	513.8	430.4	433.5	394.1	537.5	812.1	353.1	317	783.3	702.8	281.6	791.5	351.4	231.5	685.6	563.7
"201470_at"	4056.5	6935.8	3109	8265.9	3978.9	5654.7	5746.1	4629.6	4855.6	6512	5026.2	4406.3	4047.6	5842.3	3764.7	5287.1	5412.7	6946.9	5682.1	4820.8	3807.4	6375.5	6597.8	4307.9	5356.2	5095.4	6018.7	3793.7	7151.5	7353	4815.5	3332.6	5783.6
"201471_s_at"	2046.7	3599.5	3073.8	1781	2076.2	3160.3	3005.6	2917.1	2561.5	3787.1	2609.2	3873.6	2851	2906.9	2537.9	2518.2	2350.2	2174.1	2161.6	3044.2	2828.4	3004.7	2627.8	2751.1	3559.7	2728.6	2353.9	3114.6	2436.1	1884.4	3286.2	2707.7	2885.9
"201472_at"	1334.4	1216.7	1786.3	2089	1718.2	1740.8	920.6	919.8	700.9	771.7	1646.2	1615.2	1633.1	1665.9	1471.8	1302.8	1611.8	1154.1	1290.7	1396.4	1084.8	1431	806.4	1434.4	1497.4	1057.6	1781.6	1822.6	1325.2	2311.2	1434.5	1474.1	1063.6
"201473_at"	1959.6	1273.3	1819.7	3576.1	4656.5	1621.1	1060.3	7994.1	7672.3	6598.3	960.9	1014.6	679.6	866.5	562.5	1077.5	857.1	608.6	918.9	2973.6	820	924.9	1672.8	2540.4	2008.2	897.5	1591	459	1236.7	926	1560.6	1574.5	882.1
"201474_s_at"	72.4	21.8	67.4	115.7	70.1	72.3	216.6	195.8	191.5	64.7	92.5	104	135.5	101.8	307.5	96.6	143.8	163.7	30.1	220.4	142.5	144.7	142.8	108	129.6	116	69.9	70	102.6	124.6	134.9	93.3	156.7
"201475_x_at"	995.7	1055.7	744.6	2319.6	1384.8	1065.7	963.5	894.2	977.6	1135.9	1438.1	1450.8	1354.9	1721.3	1248.4	1490.5	2151.1	1354.8	1948.6	1814	1157.5	1946.9	1373.7	1223.3	1115	920.3	1561.9	606.1	1608.4	924.3	1154.2	1119.1	1046.1
"201476_s_at"	271.1	201.4	281.7	204.4	262.9	307.7	314.3	369.8	487.9	438.6	319.8	299.7	244.7	197.7	410.1	387	281.4	466.3	273.4	277.7	281.4	261.2	388.4	368.1	272.7	519.4	334.2	371.3	480.3	276.3	423.7	376.7	413.1
"201477_s_at"	712.6	1103.4	1024.3	439.2	674.5	366.3	710.5	646.7	805.4	772.6	786.5	515.8	910.4	1140.5	809.3	783.3	776.2	754.7	949	687.7	1007.2	663.3	783.5	610.4	879.9	747.1	663.9	933.1	766.1	840.3	835.9	663.5	743.7
"201478_s_at"	851.1	591.6	528.7	3316	1832.5	868.2	482.1	582.2	434.7	569.1	506.1	582	758.3	880.3	938.4	627.4	992.3	665.3	738.7	698	563.6	966.7	369	436.5	637.8	594.8	528	636.4	838.5	566.8	609	634.2	550.2
"201479_at"	1795.8	1460	1388.3	5264.3	3447.3	2114.3	1149.7	1218.1	1350.4	1336.1	1424.6	1451.5	1669	1791.1	1401.9	1181.3	2085.7	1444.3	1349.9	1328.2	1325.1	1400.5	1152.8	1563.3	1852.8	1199.5	1404.1	1509.1	1739.6	1181.6	1467.9	1201.5	1262.8
"201480_s_at"	568.3	608.8	515.3	659	650	668.9	633.1	842	957.7	804	706.3	527.5	552.4	668.5	527.5	574.1	667.1	661	754.7	597.1	570.7	675.7	849	632	576	460.6	460.1	551	622.6	421.7	559	521.9	758.4
"201481_s_at"	421	510.4	415.3	37.9	33.7	1309.7	936	1195.3	1003.7	758.2	1158.1	1088.7	528.9	478.3	1519.8	788.4	696.8	787.1	262.9	173.1	532.1	499.3	649.8	923.6	620	1783.6	766.3	1146.4	1504.4	140.5	826.4	736.8	1040
"201482_at"	655	831.6	579.9	596.8	674.2	759.1	1202.9	874.7	810.8	555.2	1245.1	799	720.3	767.2	825.5	919	538.5	584.9	491.5	559.7	834.6	576.1	1005.4	755	854.5	849.2	613.3	593.7	890.1	375.1	688.9	975	889.5
"201483_s_at"	1098.2	1212.7	1146.3	1009.3	876.9	993.5	1159.3	1074.6	742.9	766.9	961.9	1495.2	1017.7	1162.3	1160.6	1622.5	1556.3	1585.1	1359.8	1384.8	985.1	892.4	808.5	680.1	960.4	1246.8	2421.9	1860.4	1642	2794.6	975.8	1295	753.1
"201484_at"	506.1	798.4	722.1	893	723.4	797.8	846.4	756.3	685.3	584.3	883.4	864.8	696.7	797	944.2	702.4	668.4	863.9	588.8	692.5	619.6	792.9	589.4	858.1	677.8	1117.9	914.3	1129.5	778.3	1221.7	743.3	689.3	648.6
"201485_s_at"	914.5	558.8	614.7	397.3	714.6	691.2	622	629.5	714.9	618.1	387.8	749.8	777.8	550.9	734.9	934.8	944.9	775.8	586.9	707.9	851.8	667	565.2	830.3	770.4	972.2	1273.6	998.4	1012.1	888.1	697.7	1405.5	564.4
"201486_at"	883.5	590.9	932.7	407.3	688.3	439.1	278.9	352.8	222.3	260.3	292.9	520.1	498.9	344.5	320.4	465.9	334.7	375.5	610.4	313	846.7	369.7	384.7	367.6	386.1	467.8	676.9	442.1	476.2	792.2	546.8	672.2	312.9
"201487_at"	2063.3	2243.7	2077.5	633.1	1814	2004.1	1917.3	2150.5	1273.7	2885.6	2944.7	2118.1	4109.3	3496.4	1815.7	4970.1	6029.8	7586.3	4037	4340.4	1523.4	4328.9	3689.8	1624.1	2104.9	3285.2	3928.5	4307.2	4307.2	2681.9	3176.2	3304.2	2437.1
"201488_x_at"	1314.8	1175.6	1298.4	1619.4	1155.2	1399.7	1662.9	1343.4	1273.4	1157.6	1448.2	1184.1	1059.9	1117.6	1362.9	1701.3	1485.4	1456.5	1503	860.1	839.8	1026.9	1610.9	1365.6	1079.7	1289.9	1168.1	1070.9	1508.6	923.7	1233	1113.9	1317.1
"201489_at"	853.7	279.4	466.5	2111.6	1337.6	477.7	430.4	364.9	383.8	1455.7	404.4	130.6	988.3	539.7	282.8	460.8	771.6	672	699.8	897.9	159.6	785.5	617.6	383.2	562.4	532.3	961.3	175.5	982.3	425.3	449.2	365.7	572.3
"201490_s_at"	572.4	313.1	393.1	1018	698.4	298.9	292.5	261.5	221.1	724.8	268.8	181.3	295.4	223.3	172.1	284.8	245.9	389.3	200	378.2	214.4	366.5	467.1	267.8	254.3	273.9	393.1	161.2	449.4	285.5	254.9	282.2	327.7
"201491_at"	1164.4	1006.2	1165.6	1782.6	2192.8	2127.5	1581	1318.4	1394	1192.6	1292.1	1112.7	1272.1	1578.4	1412.8	1290	1062.9	1334.3	1327.2	1423.7	1211.9	1104.1	1370.6	1222.7	1249.5	1295.1	1526	1311.9	1557.5	1728.3	1128.1	1049.3	1417.4
"201492_s_at"	24304.3	31062.8	29665.3	20995.9	18251.8	26059	24358.3	22717.2	23741.5	26940.9	16649.5	14012.4	16679.8	16743.1	14589.1	17377.5	21381.6	19129.7	17759.2	22102.4	17155.4	18616.2	19571	14522.6	15330.6	20082.2	20530.7	16845.1	16070.4	19606.5	16599.2	13491.9	23168.1
"201493_s_at"	1139.8	1084.7	1213.6	1198.9	1136.8	1256.4	830.5	1032.6	1144.7	947.6	984	1385.7	1290.7	1268.6	1450.3	1257.8	1331.4	1342.7	1454.4	1053.6	1506.3	1301.1	1379	1295.7	1222.8	917.1	879	1189.9	785.4	569.3	908	1313.6	1084.9
"201494_at"	4257.3	4967.9	3770.8	2698.3	1577	4868.8	4603.7	6867.1	6264.9	5249.2	3979.7	5231.1	5115.1	4166.4	3639.8	4346.3	5005.8	4932	4726.1	4606.1	4030	3793.7	3455.4	3598.6	4680.4	4773.5	4673.1	4312.8	4720.3	4238.6	4256.5	3993.8	4475.9
"201495_x_at"	8.8	71.4	51.6	9.1	16.5	122	398.1	54	34	11.2	9.7	5.4	17.6	12.3	11.2	10.4	4.9	7.8	15.3	8.9	8.9	10.8	17.4	6.6	5.3	5.9	10.3	9.2	8.9	19.1	15.4	9.5	54.1
"201496_x_at"	85.1	417	380.3	6.9	247.8	273.2	1560.6	345.1	254.7	207.2	152.8	658.7	41.7	81.6	1968.5	79.7	101.7	103.7	91.2	96.8	169.8	155.7	57.5	294.4	129.4	465.3	140.1	841.8	107.5	126.8	116.2	268.9	298.5
"201497_x_at"	220	2095.3	2317.8	160.6	1462.2	1459.7	6381.2	1513.5	1108.5	1276.2	2666.1	4710.4	265.4	1111	8905	166.9	892.8	691.9	1059.1	580.9	1070.5	625.3	224.7	2509.7	1243.9	2294	987.4	6464	255.1	1065.1	897.3	2802	1436.3
"201498_at"	746.9	1000.1	977.1	1417.9	1224.6	836.5	942.9	782.2	804.4	537.7	782.4	868	908.3	1035.1	788.2	638	828.6	714.3	990.5	534.4	745.9	635.4	557.9	739.4	708.5	634.6	507.8	864	653.9	358.1	637.9	572.6	730.7
"201499_s_at"	1644.6	1450.2	1470.4	1788.7	2352.8	1713.3	1518	1595.1	1588.2	1702	1551.9	1475.9	1492.9	1478.3	1480.1	1288.1	1574.7	1407.4	1554.4	2071	1203.9	2062.3	1548.1	1259.5	1238.5	1616.9	1020.3	1400.3	1253.5	882.5	1325.9	1400	1433
"201500_s_at"	1826.5	1832.2	1943.8	2123.7	1705.7	2742.7	2304.6	2439.6	2378.4	2011.6	2321.4	2361	2354.9	2577.2	2889.9	2243.4	3212.4	2324.2	2333.2	2569	2289.5	2911.8	2835.1	2383.2	3113.4	2483.9	2637.2	2329.1	1104.5	2592.2	2306.1	2016.2	2486.9
"201501_s_at"	501.5	442.9	528.6	764.3	739.1	456.4	376.3	439	392.7	346.6	429.4	483.2	509	598.3	542.9	466.1	564.5	435.1	522.7	363.6	534.1	404.8	405.6	480.6	500	452.5	449.8	572.1	481.3	549.3	476	809.4	425.5
"201502_s_at"	4773.7	4746.1	4361.4	7311	10624.1	13755.4	6453	9019.3	9033	8366.8	6553	5632.6	5286.9	8251.9	6287.1	7478	6568.2	7844	6426.1	5575.1	3940	5151.7	9201.1	3437.5	4460.6	3650	4039.8	4827.4	5239.1	3961.5	3812.2	2945.8	4243.9
"201503_at"	1484.1	1265.9	1405.1	3001.7	2732.9	1440.3	999.4	894	940.7	1126.3	1169.5	1210.9	1564.3	1623.9	1194.4	1322	1296.8	1350	1724.5	958.3	1101.1	1158.8	1403.9	1085.5	1206.7	914.9	1152.9	1116.9	1386.8	913.8	785.2	1370	1088.6
"201504_s_at"	327.6	278.9	234.1	502.1	321.2	384.6	352.8	313.9	249.6	376.5	348.4	318.5	237	199.3	315.5	499.6	493.1	538.5	234.7	243.9	249	349.3	438.7	345.7	309.6	309.7	522.2	441	531.2	670.2	201.7	379.5	385
"201505_at"	2229.1	896.1	1451.2	265.7	883.1	1587.4	1008.5	889.8	915.8	553	720.8	1656.5	1910.5	817.4	634.1	1391.8	491.5	747.1	1008	1088	1430	540.8	608	797.9	466.3	835.4	686	686.2	437.9	326.5	779.1	1472.6	708.4
"201506_at"	7357	12742.2	2969.9	12483	10639	5026.9	10948.6	9588.4	9988.3	16528.5	9526.3	6343.7	6836	8937.6	6861.9	10011.3	5891.9	8268.8	7822.6	8180.1	11728.5	11152.7	15344.8	5842.9	8553.1	6906.7	4799.6	6124	10260.6	5347.5	7684.2	8265.5	11966.4
"201507_at"	616	668.4	744.9	352.6	501.1	408.2	786.1	753.3	746.4	450.4	755.7	811.1	745.7	761.7	1037.5	805.3	745.2	739.7	673.5	713.6	864	903.6	632.9	794.6	1318.6	999.4	1015.7	809.3	998.6	1121.3	720.1	791.1	765.3
"201508_at"	11431.9	7446.5	11021.3	2749.1	6015.5	10170.1	15619.2	8254.4	7248.7	14907.8	9859.5	4386.4	8151.7	5296.2	7619.3	7212.1	5520	6259.5	5581.3	9477.9	5193.4	5431.9	7163.8	9944.7	5189.5	14245.2	11432.9	7827.1	10741.2	6543	9885	11415.7	7883.8
"201509_at"	424.7	553.1	464.5	574.8	472.6	527.9	343.3	458.4	473.7	391.4	305.3	422.1	291.6	272.8	338.9	290.1	493.8	250.8	395.2	383.8	330.4	280.5	310.9	452.5	345.8	351.4	333.2	352.4	377.1	336.3	347.6	303.9	367.4
"201510_at"	30.7	36.5	52.5	113.8	82.3	44.1	85.8	125.5	109.1	81.8	72.7	54.2	87.4	97.8	75.2	45.1	32.9	63.7	36.7	62.2	57.3	56	85.7	94.4	75.8	42.2	86.2	66.3	24.9	94.7	93.9	61.8	31.8
"201511_at"	496.6	476.9	492.8	674.7	608.3	887.9	558	660.9	584.3	674.2	468.6	420.7	466.9	465.7	444.5	469.4	411.9	363.8	406.8	543.1	406.5	429.6	533.6	453.4	408.1	438.2	503.7	414.6	465	519.6	527.7	449.5	610.1
"201512_s_at"	764.3	677.4	789.6	1009.9	921	763.4	453.9	452.3	415.4	490.6	420.2	601.3	696.1	518.2	479.7	511.9	417.6	525.2	457.4	512	606.4	370.9	577.8	609.2	650.9	577.5	661.1	656.1	508.3	643.4	568.3	563.9	585.7
"201513_at"	181.2	262.9	252.7	266.6	205.5	183	200.6	152.1	236	181.6	88.7	255.6	244.8	250	224.8	177	274.2	199	158.7	165	197.3	193.6	178	237.3	257.9	156.4	141.7	273.7	205.1	236	184.6	174.8	182.4
"201514_s_at"	607	532.6	525.1	1128.3	723.3	349.2	609.8	459.2	389.8	633.9	711.6	513.6	573.5	345.2	547.5	483.6	498.3	656.4	501.1	751.6	502.8	615.3	750.4	616.1	458.9	468	450.5	534.4	592.5	390.5	477.4	740	618.6
"201515_s_at"	1544.8	1597.3	1685.5	2200.5	1686	1549.2	1898.7	1301.9	1449.6	1471.1	2472.4	2164.4	2292	2626.8	2213.1	1830.8	2474.7	1761.6	1739.2	1640.5	1841.6	1666	1380.7	1997.9	2463.6	2264.6	2197	2513.4	2086.2	2317	1980.9	2290.3	1759.5
"201516_at"	864.5	728.6	910.1	3651.8	1566.5	1149	1051	961	790.9	925.4	806.5	615.7	956.5	824.7	865.9	765.2	1079.8	914.8	700.5	1157.1	603.1	1016.5	900.2	947.7	939.6	1052.3	1166.8	737.5	1664.1	848.4	1505.4	974.5	1178.4
"201517_at"	805.9	797.1	747.8	1739.7	1443.6	1743.7	803.3	680.3	715	864.3	706.6	974.3	946.1	882.3	859.8	922.7	956.1	943.8	717	522.1	771.5	693.9	787.4	733.8	945.2	862.7	968.4	867.4	991.5	1082.8	894.8	896.6	918.4
"201518_at"	1277.2	1123	1115.5	334.7	653.6	992.1	1100.4	1083.8	948.4	822.9	829.6	1546.7	1289.9	997.8	1005.1	1136.2	866.2	1044.9	979.4	920	1153.2	630.8	792.2	1074.5	1150.7	1178.7	1375.7	1266.9	985	1173	1214.9	1513	839
"201519_at"	1693.7	2384.4	2467.5	2345.4	2015.2	2477.2	1757.4	1665.4	1781.9	1401.5	2622.1	1762.1	1978.3	2047.7	2450.9	1935.7	2477.7	1919.3	2040.9	1259.7	1400.1	1587.2	1283.2	2479.7	2633.1	1892.3	2020.3	2648.6	2366.4	1109.4	2284.4	1511.2	2019.8
"201520_s_at"	1273.7	1259.5	1282.8	1547.2	1339.3	1968.5	1347	1515.3	1685.6	1444.8	1246.5	1324.2	1087.6	1100.7	1422.4	1545	1762.9	1981.4	1547.3	1518.2	1373.6	1462.8	1510.4	1165.5	1366.3	1778.2	1576.1	1517.2	1781.7	1511	1450.3	1509.5	1601.7
"201521_s_at"	362.3	175.1	234.2	838.5	363.9	581.2	315.8	256.6	335.6	404.5	311.1	329.1	227.3	244.4	267	254.7	277.9	311.7	136.1	168.5	188.9	220.2	353	414.1	322.3	394.6	340	244.2	376.6	398	235.7	276.3	373.6
"201522_x_at"	2971.4	2807.5	2163.3	1197.3	1439.6	2680.9	2852.6	3070.2	2687.3	2215.2	2689.1	2356.2	2479.8	2503.8	1771.5	2828.1	3833.8	2608.2	2395	3375.2	2225.9	2310.3	2050.6	3298.5	3512.3	3757.5	5083.2	2807.8	3085.4	3322.5	2530.7	2904	2684
"201523_x_at"	786.8	472.2	591.4	1980.2	1192.8	616.9	660.7	568.8	589.6	738.8	709.5	573.6	671.8	609.7	825.7	942.7	1020.4	1159.6	673.7	826	588.4	953.6	905.2	881.1	693.2	1025.1	1057.6	824.9	1270.5	1204.4	682.7	977.9	647.5
"201524_x_at"	2200	1105.5	1453.9	4477.3	3209.5	1827.5	1905.8	1298.3	1525.5	1422.1	1609.7	1265.6	1914.7	2221.4	1568.5	2354.2	2530.8	2426.1	1973.7	2162	1631.2	2370.2	1958.3	1464.8	1489.2	1756	2562.3	1816.1	2219.5	2478.5	1935	1847.3	1605
"201525_at"	585.3	2588.2	22502.9	1255.7	2328.3	13416.8	998.8	1620.3	1764.2	4670	2669.8	1048.6	300.8	150.5	11307.8	194.8	641.4	322.8	929.9	290.9	606.3	2550	224.2	794.4	177.7	3315.8	1591.1	4523.1	1444.3	3981.6	745.5	366.4	1201
"201526_at"	1144.8	1158.2	909.9	568.3	583.3	1064.7	1414	1398.6	1425.2	1198.4	1191.6	1036.6	1377	1178.5	928.8	1203.9	1049.7	1179.2	895.7	1081.9	1269.2	991.4	1131.9	967.6	1230.7	1153.9	1271.9	1410.2	1143.4	1821.2	1125.7	1455.4	1340.7
"201527_at"	3408	3728.3	2581.7	2844.6	2323.9	5007.4	4265.8	3662.3	3178.9	3578.5	2879.2	2529.5	2979.5	3161.6	2619.6	3167.3	3537.3	3768.5	3073.8	3191.5	3032.9	3321.1	3388.7	3870.4	3826.5	3185.6	3625.1	2445.8	4646.7	5045.3	4050.1	2729.3	3902.6
"201528_at"	902.1	841.9	1195.8	360.7	868.5	1364.6	915.2	1321.5	1227.2	775.8	1243.1	1125.8	1273.8	1303.4	1250.4	1117.9	1250.2	1427.5	906.2	673.6	1249.8	764.1	849.5	1175.5	1785.9	1443.6	1529.3	1393.9	1626.1	1214.7	1367.1	1452.3	1200.2
"201529_s_at"	815.4	1154	675.6	492.7	823.2	1056.9	913.3	1681.1	1411.8	1439.7	847	935.5	1376.9	727.8	1224.8	1143.1	1445.4	1252.6	1044.2	1507.9	974.3	1018.5	838	1127.8	1837.4	1929.9	1146.6	1537.1	1566.3	1117.4	1706.9	1553.4	1510.2
"201530_x_at"	12352.1	10877	9702	20914.5	14972.1	14235.6	10798.7	10848.5	10080.6	15072	8740.5	7590.6	9090.4	10165.4	9316	11452.2	13931.6	10398.5	9113.1	10330.9	8307.3	10054.8	12937.9	9238.6	9345	10039.2	12225.5	7107.7	11621.9	10087.6	7857.5	7484.7	11441.9
"201531_at"	6378.1	2563.4	4482.3	5043.6	10545.8	3542.4	1441.8	11264.4	11508.5	10063.6	1578.4	3068.1	1575.4	1561.2	2371.5	1903.9	1750.1	1345.2	2594.1	5576.2	3125.4	3200.2	5122.4	2998.3	2541.2	1606	1781.4	910.3	2181.4	1339.6	1986.7	2486.4	2162.4
"201532_at"	1824.6	2216.1	1589.4	3504.2	3640.2	1630.2	1545.4	1491.5	1390.7	1676.1	2562.9	2417.3	2408.8	2612.1	2066.2	2517.4	2590.6	2356	2012	2580.5	2098.7	3347	2241.6	1797.7	2029.1	1825.6	2599.6	2108.9	2794.8	4099.7	2210.6	2011.8	1640.7
"201533_at"	2507.8	2765.2	2424.7	2011.6	2238.1	950.1	1597.2	2794.1	2787.9	893	1059.5	1315.7	1397.2	932.1	935.5	1082.7	600.3	1489.4	1496.7	1771.9	953.7	874	1190.5	855.2	983.9	508.8	768.5	1194.4	1203.4	1075.2	928.1	1475.8	849.7
"201534_s_at"	548.9	570.1	871.8	468.3	499.4	607.4	470.2	345.7	439.3	533.1	423.4	1416.6	750.7	689.5	1167.8	1029.2	1026.3	801.7	995	456	1172.6	1202.5	732.4	780.5	1025.9	1234.6	747.4	985.6	1018.3	1063.7	548	1482.6	720.9
"201535_at"	1038.3	1158.2	1238.2	720.1	735.2	1269.7	1166.7	1204.4	1197.8	1019.9	814.7	2028.4	1083.3	860.9	1767.8	1192	1381.8	1139.8	1010.9	671.9	1281.5	1212.7	736.5	1378.8	1711.6	1890.3	1183.7	1944.4	1485	983.7	1578.3	1709.5	1492.3
"201536_at"	1022.9	1011.5	1139.5	703.9	694.3	881.8	821.8	675.3	655.4	911.5	990.1	943.6	1274.2	914.8	1139.7	1014.3	825.3	1347.2	1225.1	735.6	754.6	1163.2	1186.7	759.6	679.3	1009.5	733.3	1041.5	1107.6	845.1	723.7	1027.7	878
"201537_s_at"	452.3	389.5	261.3	385.3	431.4	364.8	378.2	187.1	223.6	689	277.2	149.8	339.6	267.9	247.6	268.4	211.4	316.5	237.1	216.2	158	357	657.3	270.9	201.5	204.7	173.7	161.7	347.1	208.6	156.8	289.2	327.7
"201538_s_at"	123.6	120	100.7	126.5	103.8	96.9	117	81.9	72.3	212	110.7	95.7	98.3	94.7	79	102.7	68.7	130.4	107.8	137.9	88	106.5	229.1	111.4	53.9	114.9	85	150.8	109	106.8	72	112.8	53.7
"201539_s_at"	435.1	1308.6	3496.4	534.5	5656.3	2106.1	1548.7	1502.3	809	476.5	1069.9	2299.6	384	284.9	5117.1	1366.2	692.3	973.2	344.6	704	1669.6	1535.1	676.7	2703.2	623.1	2404.2	1810.3	5461.3	1008.1	1765.6	808.8	2560.8	1301.6
"201540_at"	4606.5	9598	15789.4	2326.8	14187.2	9224.8	9537.4	8034.5	6806.6	4467.9	6867.3	8246.3	5064.2	4477.8	8266.1	7456	6180	5045.2	4249.9	6050.1	9682.3	8396.7	5932.3	7949.6	5389.1	6374.8	7434.2	9324.2	4952.8	9534.4	5863.1	7878.5	8237.3
"201541_s_at"	497.9	404.5	582.9	269	535.2	836.5	599.6	529.6	518.2	499.5	533.7	557	573	523.2	684.1	560.7	633	389.4	484.2	529.2	695	529.9	341.6	481.2	725.5	736.1	1012.6	743.2	865.4	1357.9	624.1	621.9	691.1
"201542_at"	1552.5	2155.2	3189	2201	2360.5	1647.9	1178.7	2174.8	2262.3	2088.9	1569.5	1901.5	1641.7	1713.9	1833.3	1265.4	1410.3	1122.9	1712	1292.6	1954.6	1928.2	1338.5	1392.1	1823.9	1801.4	1270.5	1157.2	1815.3	1156.5	1503.2	1838.1	2011.8
"201543_s_at"	711.7	810.7	566.5	1238.3	1009.4	755	712.1	737.3	868.6	1576.3	962.1	405.8	846.4	529.9	411.2	606.7	748.3	755.5	890.4	704.2	514.7	815.4	955.8	664.9	599.2	683.4	842	667	1398.8	626.7	681.8	672.3	767.7
"201544_x_at"	3523.6	3614.1	3421.5	3947.2	3627.3	4288.8	3977.6	5143.4	4191.2	3668.2	3001	2631.1	3013.4	3304.6	2830.3	3149.3	3931.8	3396.6	3227.9	3140.4	2774.2	2681.9	3298.7	2856.3	2666	2987.1	3167.9	2889.3	3130.5	2472.1	2345.6	2735.9	4108.1
"201545_s_at"	869.2	614.8	720.2	1007.8	976.7	687.4	725.7	727	768.9	516.6	398.3	400.9	498.3	544.2	412.9	430.1	446.7	497.5	917	881.4	790.7	708.3	591.9	376.7	432.3	622.1	389.9	402.5	514.7	345.7	400.6	580.6	721
"201546_at"	1695.4	1394.4	1386.2	2158.5	1564.5	1955.6	1726.9	1728.9	1641.3	2072.9	1869.2	1604.2	2001.1	2324.5	1647.8	2134.4	2476.1	2266	2428.5	1968.4	1822.9	2191.1	1972.5	1773.3	1609.9	1803.1	1346.6	1347.8	2191.8	838.6	1484.5	1615.4	2018.6
"201547_at"	19.4	7.6	16.8	47.4	63.1	18.5	60.4	49.1	69.9	68	45.8	35.1	41.7	19	26.4	10.3	24	36.1	9.3	27.8	49.3	32.4	42.2	40.7	46.9	45.1	43.4	24.3	9.1	7.8	33.8	5.5	8.9
"201548_s_at"	457.8	397.9	301.1	279.7	230.3	367.2	318.6	332.8	428.6	354.8	322.4	508.7	453.8	267	327.7	300.6	226.5	276.1	334.9	352.7	405	238.7	400.8	339.1	393.3	323.2	308.3	408.7	233.7	214.7	334.9	607.6	314.7
"201549_x_at"	815.3	567.7	673.6	519.7	476.4	470.8	682	757.9	650.5	493.8	666.2	865.9	781.3	540.3	668.9	630.4	481.8	650.5	689.8	746.3	1061.3	501.2	578.2	670.4	789.3	751.5	515.3	632.9	569.3	387.5	747.9	1281.4	633.5
"201550_x_at"	23117.2	25432.8	18712.2	22812.6	18528.6	19803.4	24406.4	19537.4	20199.6	20726.4	15998.5	12632.5	14781.7	17190.5	13199.2	15581.8	19081.4	17224.8	16209.7	20666.2	16076.7	17763.4	19983.6	13703.6	14922.9	19680.5	16045	13185.8	15380.5	16761.5	14477.6	13291	17932.5
"201551_s_at"	1087.1	1549.8	877	1037.4	806.7	1719.7	2430.9	2899.1	1867.1	2813.8	540	986.1	423.3	373.2	840.8	572.2	513.5	913.7	189.3	716.9	549.9	591.1	2155.4	728.6	559.2	1100	549.5	763.7	1241.2	386.5	766.2	1518.1	2247.4
"201552_at"	3376.7	4540	2829.8	2807	3207.9	3250	3892	4424.6	3941.8	4398.2	5767.9	4923.8	4217.8	4618.4	4494.9	3932.9	4806.4	4679.9	3551.8	3591.1	3983.7	3871.8	4607.3	4259.2	4708.5	4099.6	4076.9	4425.6	4447.9	3471.7	4803.8	4929.1	4445.7
"201553_s_at"	11706.8	14743.9	10933.4	8374.5	9164	11143.4	14788.2	12545	12168.9	12442.6	13358	9980	10092.1	13024.6	9031.2	9840.3	10953.7	11633.1	10356.6	9283.4	9545.1	10539	12475.1	9385.3	9838.6	10176	9687.6	8970.4	9379.7	10005.9	8876.1	9196.3	13052.5
"201554_x_at"	914.5	1205.6	1150.3	1291.1	991.5	1539.7	1414.9	1132.7	1044.1	1058.1	1145.2	1666.7	1074.2	854.1	1601.4	1449.7	1296.7	1681.6	1292.8	1303.6	1323.8	1483.7	1179.9	1282.4	1071.1	1419.6	1520.4	1507	1876.9	1495.7	1370.2	1394.4	1279.3
"201555_at"	909.2	948.2	785.8	795.7	715.4	963.4	1214.9	999.3	854.5	1077.6	933.1	905	1023.5	989.9	1121.8	1165.8	1561	1278.8	908.2	1177.2	931.8	708.2	872	928.1	1193.8	1097	873.5	1011	1213.8	704.7	1027.2	1007.6	929.9
"201556_s_at"	302.3	356.9	428.9	498.3	362.4	593.6	764.8	539.6	689	698.5	338.7	464.7	455.6	335.5	496.5	485.5	492.3	320.3	746.1	449.8	404.1	343.1	647.4	587.2	471.1	612.5	483	495.5	579.6	416.3	893.1	480	927.3
"201557_at"	496.4	523.5	833.7	682.7	694.4	583.9	652.1	513.6	724.3	390.2	437	507.5	475.5	376.7	571.1	406.9	501.8	384.3	326.4	456.3	586.9	368	404.4	686.1	673.6	688.5	481.6	613.3	442.9	292.4	731.2	630.2	519.4
"201558_at"	645	629.4	589.7	967	637.6	698.4	663	630.8	678.9	520.8	891.6	768.3	1032.1	833.6	583.6	757.6	908.4	892.9	807.6	577	618.8	550.4	512.2	637.8	666.3	587.7	803.7	906	620	653.2	652.9	687.6	595.3
"201559_s_at"	466.6	271.8	408.7	712.1	678.1	885.4	837.7	283.3	457.1	681.9	628	302.6	418.9	222.9	218.4	448.5	213.6	330.5	266.1	222.4	165.4	374.1	1209.7	527.5	401.7	201.2	252.2	262.8	329.3	369	306.2	389.3	362.6
"201560_at"	3378.2	2908.2	3974	4674.6	3987.8	2161.7	3178.8	3068.7	2861.3	2761.3	2370.4	3892.1	2910.6	3388.1	3259.9	3414.1	2994.7	2194.8	3789.9	2149.7	4145.9	3312.4	3339.1	3071	3180.2	3118.6	2833.7	2006.1	2988.3	2159	3530.6	3358.8	3057
"201561_s_at"	1237.5	1852.2	1225.8	767.6	883.2	1980.8	2673	2969.3	2557.6	1829.6	1665.9	2368.6	1567.9	1232.6	2058.3	1556.8	1984.4	1597.9	1132.4	1462.8	1567.9	1184.6	1301.5	2240.9	2035.4	2692.6	1161.6	1420.3	2103.8	856.7	1927.9	2019.8	2249.2
"201562_s_at"	67.8	251.5	259.1	398.6	277.7	476.7	325.2	296.7	397.9	405	269.8	256	318.7	248.4	321.6	401	230.8	327.5	310.3	335.9	195.1	184.2	416.8	193.9	334.1	297.5	250.5	292.4	397.7	251.8	348.8	301.4	433.8
"201563_at"	517.8	393.3	212.1	527.4	303.9	526.9	384.8	299.5	339.3	475.8	444.8	286.1	584	424.2	356.9	327.1	402.9	372.8	469.9	352.7	267.1	302.9	239.9	397	446.7	411.4	442.3	287.4	561	508.3	479.4	365.1	347.7
"201564_s_at"	464.2	156.2	141.4	25.8	81.2	97.9	452.6	307.2	364.9	221.1	274	234.3	297.9	169.3	167.8	273.8	260.5	413.4	246.1	258	363.9	113.4	340.1	92.7	218.2	332.3	298.2	229.2	322.9	163.7	299.7	661	155.4
"201565_s_at"	1619.9	2042.4	2165.2	2565.9	3311	1682.9	1837.9	2628.4	2672.9	2376.2	1834.6	1325.7	1422.6	1276.5	1261.5	1313.3	984.3	1555.6	974.9	1239.7	1250.8	1461.6	1459.3	2053.8	1795.5	1630.7	2177.9	1206.5	1752.4	2279.4	1745.1	1642	1664.2
"201566_x_at"	254.7	262.7	434	216.9	797.2	167.3	200.6	334.2	367.7	279.3	291	262.2	247.9	230.3	218.3	306	252.1	303.7	267.3	341.3	132.1	405.4	340.1	299.9	372.7	280.3	341.7	187.3	399.4	518.3	350.1	395.8	193.9
"201567_s_at"	903.2	1090.3	1223.5	1309.1	1225.9	1182.6	777.5	776.8	794.3	955.9	916.1	1453.7	1243.2	936.1	1286	914.9	928.1	1167.8	1081.8	823.8	1260.6	1444.7	775.8	1010.8	1211.4	996.4	683.3	1091.9	1432.3	886.3	1001.3	1155.5	1184.9
"201568_at"	2782.8	4056.3	5469.1	2626.2	3325.4	4134.9	3545.1	2970.5	3110.5	3571.3	3011.7	2697.9	3190.8	2891	3411.7	4221.5	4221.9	3230.9	4040	4015.4	3442.4	4121.4	2683.9	3689.1	4483.5	3939.6	6269.6	4755.2	5443.3	9301.2	3287.7	3367.5	4771.4
"201569_s_at"	442.4	599	652.3	304.6	447.5	785.5	589.2	629.7	643.8	506.4	521.8	539.6	529.8	530.4	731.2	473.5	843.6	680.6	592	507.5	451.4	547.1	421.5	497.6	531.3	665.4	776.7	1047.4	741.7	779.8	551.8	592.9	524.1
"201570_at"	540.7	664.7	737	468.1	690.7	718.3	786.3	668.3	558.1	516.5	750.9	996.6	782.6	742	1082.6	837.7	939.5	785.8	726.1	642.8	821	704.3	707.4	914.7	1063.1	861.2	899.4	1051.9	957.4	931.8	1014.8	877.4	840.9
"201571_s_at"	469.6	435.2	534.4	528	487.2	606.5	498.7	608.8	521.4	612.6	375.9	644.9	326.6	217.1	678.3	494.9	459.4	686.6	268.7	496.8	433.4	418.3	501.5	415.8	325.1	907	940.8	564.4	523.5	890.1	430.4	712.8	560.8
"201572_x_at"	1258.3	1436.1	1212.1	1303.3	1258	1276.7	1839.7	1330.5	1221.9	1242.2	1504.4	1618.9	1616	1720.8	1276.8	1489.7	1853.5	1475.6	1175.3	1586.4	1479.5	1351.1	1083.2	1805.1	1732.1	2424.8	1759.3	1646	2336.1	1943.4	2078.7	1921.2	1237.8
"201573_s_at"	945.3	885.1	876.3	2339.2	1580.7	1043.8	710.2	735.8	637.9	846.4	794.9	705.5	802.6	1071.7	758.6	787.6	822.5	750.3	892.5	563	735.4	1119.3	777	749.2	853.5	948.3	691.5	827.6	1302.2	849.6	932.6	808.5	879.6
"201574_at"	2140.4	985	1772.6	4770.2	3064.2	1984.3	1251.1	1359.2	1257	1777.8	1221.9	1254.7	1468.2	1411.8	1507	1497.4	1519.3	1228.2	1370.9	1791.8	1209.9	1982.5	1564.4	1562.3	1658.7	1672.5	1125.9	1597.8	1866.8	1097.4	1611.6	1604.3	1655.6
"201575_at"	1170.8	1313.7	1317.5	1291.6	1269	1235.9	916.6	927	887.8	851.5	989.9	1576.3	1300.3	1241.1	1308.3	1107.6	1270.8	948.3	1113.2	999.1	1412.8	975.8	798.3	1142.1	1278.5	1018.5	1183.5	1311.1	820.9	1256.9	1228.8	1208.1	890.8
"201576_s_at"	1131	1777.7	588.7	676.8	581.9	952.2	1362.8	1142.5	1660.8	1386.3	1206.4	1044.4	1402.2	1014.3	975.7	1655.4	1172.4	1620.8	1285	1340.6	1405.9	1604.5	1820.2	1520.7	1640.9	1734	1428.4	988.7	2086.5	1621	2182.6	1912.7	1776.5
"201577_at"	1670.8	2234.4	1293.2	4657.2	3435.7	1573.9	1679	1197.2	1139.3	1744.9	2230.7	1372.5	1725.2	2093.3	1361.7	1624.4	2355.1	1670.2	1878.8	1990.9	1618.1	1858.3	1551.7	1848.6	2109.2	1427.8	2042.1	1407.6	3432.3	2428.7	1814.3	1569.5	2019.6
"201578_at"	1331.6	1117.5	1340.4	710.1	403.7	263.9	1686.3	1236.6	830.7	1256.5	708.9	2893.5	1710.6	973.3	1451	1894.7	575.2	710.2	888.3	1208.5	2006.9	629.9	690.6	1115.1	806.2	950.2	470.8	960.1	1182.1	433.7	796	1640.5	803.7
"201579_at"	1694.5	1044.8	637.6	2522.4	909.6	487	1968.5	1352.5	1174.2	1151.4	869.1	1010.9	1300.3	1283.7	938.4	1118	739	990.9	1083.3	847.1	1503.8	1098.5	1651.9	893.1	918.9	1154.5	419.1	1067.8	1095.2	500.4	881	1711.8	851.1
"201580_s_at"	457.1	599.2	636.9	716.4	706.4	1992.7	631.8	845.8	1046.6	680.5	949	621.4	865.4	964.5	1436.9	832	626.5	1033.5	648.3	540	660.6	450.9	934.4	1096.3	728.4	927.9	981	1102.3	961.6	1357.2	931.1	933.4	643.3
"201581_at"	710.4	2619	2128	1827.7	1538.4	3034.3	799	1613.1	1725.7	1314	1269.6	2271.9	1218.9	1241.8	1788.4	1211.9	1673	1381.5	921.9	743.7	1390.2	1182.1	876.4	2233.9	2128.6	2098.2	1058.6	1984.4	1711.6	1129.9	2454.4	1296.3	1371.1
"201582_at"	300.1	173.8	236.3	374.8	460.1	156.6	183.8	192.9	202.5	249.5	390.3	221.6	347.3	324.6	207.1	319.2	338.8	294.1	415.3	325.2	255.8	392.6	297	433.7	382.9	264.4	294.6	248.4	266	197.3	380.7	274.5	264.1
"201583_s_at"	551.4	516.1	363.5	553.5	845	376.3	349.3	463	491.9	679.8	446.8	497.6	325.6	527.9	533.6	621.6	977.5	716.2	701	701.3	493.3	946.7	469.7	745.1	678.2	653.5	659.9	371.4	992.7	432.2	658.9	610	534.2
"201584_s_at"	1166.9	892.2	509	1693.4	1252	1061.9	803.9	875.5	874.4	943.3	995.1	782.3	1228.4	1309.1	635.4	994.8	1313	1172.9	1160.3	1430.6	925.4	1154.8	1038.5	717.6	712	631	975.7	658.3	853.1	747.4	853.7	819.3	834.8
"201585_s_at"	871.7	644.8	502.8	1403.7	1147.8	747.5	598.8	861.4	785.9	652.2	602.1	516.9	661	625.4	598.8	495.5	585.2	469.4	437.5	704.4	534.2	615.1	987.2	605.6	645.2	493	405.2	597.2	775.2	513.9	781.6	566.4	811.6
"201586_s_at"	2604.6	2287.1	1838.8	5152.5	4495.8	2766.4	1141.8	2134.9	1735.6	2103.3	1885.4	1669.1	2247.8	2661.4	1826.3	2344.3	3582.6	2401.2	1897.7	1395.7	1717.6	1951.3	2477.2	1414.7	1702.1	2231.7	1878	1604.4	3395.7	1475.2	2449.7	2185.1	2433.8
"201587_s_at"	1918.8	2541.5	1207.7	2651.2	1887.8	2251.7	2348.8	2095.2	2153.2	1965.4	1803.4	1875.7	1786.6	1866.6	1618.5	1677.8	2227.1	1654.1	2210.8	1564.7	1637.9	2039.7	2141.8	1709.8	1652.3	1789.1	1782.1	1196.2	2660.3	1984.5	2233.5	1612.4	2228.3
"201588_at"	2659.8	2269.3	2775.5	3351.5	2924.5	3220.6	3114.6	2422.8	2584.1	2572.3	3046.4	2807.5	3769.3	3308.4	2394.5	2927.8	3316.9	3097.9	3061.1	3233.1	2796.4	2687.8	2591.9	2770.5	3129.6	2730.7	3479.3	2781.4	2888.8	3603.9	2739.9	2908.8	2505.3
"201589_at"	809	781.7	1093.2	1139.4	1210.6	708.7	649.2	456.8	492.8	474.3	950.5	931.6	1341.3	1523.8	914.3	1121.1	886.7	946.4	1239.6	1121.1	924.5	740.1	976.3	1100.3	1185.5	762.8	527.9	741	707.4	634.1	824.3	1095.8	627.9
"201590_x_at"	13128.6	18935.6	12862.2	17016.1	13239.4	18044.5	19632.7	17412.8	18340.6	21687.9	14808.3	10807.8	10728.5	14004.9	13540.4	13604.9	16546	14595.3	12882.9	15362.7	14331.7	14736.6	20537.5	11624.1	14496.3	15464.7	13738.9	12014.8	14768	15324	12721.5	11396.5	19030.5
"201591_s_at"	3271.1	2769.1	2275.6	956.7	1491.8	2080.5	2237.9	3067.1	3330.8	2506.9	1450.1	2287	2370.3	2158	2237.9	1708	2457.8	2146.9	3034.3	2609	3900.2	2159	2495.5	2177.2	2675.4	2973.8	2405.5	2237	2251.7	2118.8	1985.7	2809.2	3396.2
"201592_at"	3515.3	3680.9	6289.6	2995.8	3219.8	5214.7	4071.9	3259.1	3152.2	3501.2	4046.5	4431.3	4321.5	4106.1	4617.3	4416.2	5643.3	4892.6	3635.7	4266.4	3631.7	3758.2	2854.3	3472.6	4080.2	4522.1	6355.9	5800.5	3459.1	5668.1	3970.2	3821.6	3344.2
"201593_s_at"	1570.3	1049.9	924.8	2677	2173.9	1627	1569	1329.6	1240.8	1438.3	1434.8	1113	1311.2	2051.8	1877	1516.6	1443.5	1595.7	1742	1160.1	782.6	1084.4	1595.4	1476.7	1282.4	1166.3	1182	1383.4	1626.7	1236.7	810.3	1135.7	1277.5
"201594_s_at"	1692.9	1215.9	973	1917	854.5	1394.4	1532.3	1203.5	1356.5	1298.4	1052.2	1413.1	1485.5	1469.8	1349.4	1670.7	1144.2	1423.3	1534.4	1513	1894	1454	1412.9	1053.1	1257.8	1063.2	953.2	1301.1	1508.2	930.9	1361.4	1642.5	1188.1
"201595_s_at"	1231.2	779.8	1260	2556.9	2365.8	839.5	575.4	574.2	514.4	586.8	572.7	961.5	812.8	880	833.3	773.5	801.2	680.4	857.2	653.7	998.3	979.3	580.7	849.5	824.7	680.1	813.9	797.9	831.8	876.5	775.6	750.1	569.7
"201596_x_at"	304.4	333	194.3	121.2	159	177.5	298.9	190.8	242.4	226.2	217.7	386.1	286.1	233.7	326.9	162.6	189.2	213.5	251.7	303.7	377.6	161.2	198.6	201.9	126.4	156.5	265.3	394.2	151.6	296.4	189.2	200	141.1
"201597_at"	3603.6	3431	4586.7	4454.9	3621.5	1932.7	2065.1	1608.7	1512.2	2477.5	2807.4	2504.9	3151.5	2644.6	2702.8	2875.9	2871.5	2402.7	3139.3	4516.2	3067.2	3782.2	2180.3	3367.7	2289.9	2632.6	4627	4510.3	3182.7	6500.3	3305.8	2590.9	2137.3
"201598_s_at"	687.1	537.7	588.2	358.5	448.8	731.6	607.8	850.6	779.2	617	337.5	361.5	449.8	434.9	321	372.1	350.6	493.1	512.5	444.1	482	352.7	780.3	375.5	354.9	456.9	313.8	339.1	366	301.5	354.7	499.5	800.1
"201599_at"	2256.6	4162.5	2423.6	2253.8	2194	2082.6	2186	2233.8	2355	2727	2855.4	3114.3	2262.7	2354.4	2364.1	2764.3	2700.2	2088.8	2252.6	2039.1	2829.3	2204.3	1795.9	3138	3016.7	2416.1	3111.1	3074.9	3075.5	2649.3	3357.6	2972.2	2289.7
"201600_at"	5067.7	4204.2	6756.5	5241.7	4686.9	5608.3	4598.9	4419.2	4622.7	4764	4671.6	4992.1	4622.3	4701.3	5449.4	4439.8	5459.5	4498.9	4047.2	4932.9	4645.5	4159.3	3662.7	4400.3	4995.9	5843.4	6682.6	5937.9	4920.6	6400.3	4394	4340.8	4593.8
"201601_x_at"	8483	8490.3	7718.9	5302.7	6810.3	7107.5	7880.8	6477.9	5620.6	8720.6	11805.4	7252.6	7498.7	8585.4	8985.8	8441.2	9881.9	8832.2	6464.8	10710.9	5430.7	6306.2	5665.7	8230.8	7591.5	10264	9899.8	8426.3	10436.2	12554.7	6206.5	7349.6	5796.8
"201602_s_at"	136.3	239.9	178	157.2	162	278.7	385.3	250.7	242.5	164.6	176.7	138.1	241.4	130.6	131.7	234.2	136.4	283.3	231.6	93.1	161.2	107	193.6	170.8	95.3	120.3	88.2	129.7	124.9	167.2	45.8	71.3	128.7
"201603_at"	857.8	529.2	820.1	511.9	631.8	652.3	639	395.7	465.1	420.1	522	872.6	774.1	825.3	686.6	580.9	522.9	490.4	785.9	534.7	891.4	570.8	406.4	535	457.5	366.2	272.9	477.8	314.1	341	392.6	686.7	384.5
"201604_s_at"	510.4	433.6	480	424.7	419.1	379.8	284.6	365.8	343.4	390.3	527.6	576	487.5	523.6	520.7	497.1	315.1	421.3	538.9	593.9	557.2	361.3	477.6	535.4	448.8	247.5	260.9	600.3	411	167.7	534.4	535.2	314.5
"201605_x_at"	721	956.5	938.4	1034.2	575.1	670.6	976.4	673.9	593	833.4	1035.6	687.1	1253.4	915.6	607.8	988.3	1178.6	1270.3	459.2	809.1	754.5	950.8	781	835.1	812.4	1014.8	813.2	699.9	705.7	758.4	743.3	1041.4	647.4
"201606_s_at"	1309.2	1372.8	1015.4	2301.8	1755.8	1464.4	1435.7	1312.5	1206.5	1209.9	1296.7	1199.1	1035	1543.2	1472	1376.3	1021.5	1239.5	1275	1005.1	1152.6	940.3	1475.7	1348.3	1146.3	802.6	1290.6	1275.4	1554.3	1190	866.2	956.4	1285.7
"201607_at"	627.8	494.5	485.4	748.9	568.8	491	340.7	460.8	534.8	461.3	418	562	328	266.6	434.6	367.8	428.2	350.1	380.1	395.4	514.7	518.2	496.7	530.5	372.2	430	378.3	658.6	489.8	443.6	469.8	514.3	470.2
"201608_s_at"	1225.7	977.6	911.9	1557.2	1273.4	1370.3	1072.1	920.4	1059.4	1153.8	1313.4	1069.8	1194.8	1289.3	1363.8	1414.9	1350.5	1276.5	1189.1	1187.4	1250.3	1545.3	1123.7	931.9	1453.9	1250.2	1245.8	1422.3	1422	864.9	1080.4	1199.1	1014.9
"201609_x_at"	811.7	960.9	833.2	540.2	694.2	876.7	1205.9	876.1	852.4	895.1	1252.7	891.4	1068.4	1405.5	1000.2	1016.1	822.6	913.5	639	650	850.4	730.6	781	1143.2	1159	961.2	734.8	894.8	1281.6	1011.7	1287.7	1048	875
"201610_at"	10.7	8.9	32.6	10.1	7	6.9	8.7	26.9	6.5	19.6	62	4.1	51	43	5	15.7	10.8	14.5	18.2	23.6	41.4	11.1	12	26.3	8.4	12.5	37.4	10.9	3.3	27	12	10.1	43.9
"201611_s_at"	686	836.8	422.1	411.7	488.2	509.5	921.9	763.2	671.4	693.3	875.7	756.9	804.5	767.6	661	758.6	601.8	802.7	904.8	607.2	790.1	503.5	635.7	909.7	801	663.4	620.8	746.6	649.9	429	833.5	792.5	683.7
"201612_at"	1926.6	2319	3533.5	697.7	1439.4	2310	1989.7	2196.3	2172.3	1656.5	2150	1908.2	2450.6	2312	2188.4	1583.6	2387	2283.6	1899.8	1699.6	1934.6	1898.6	1642.5	2164	2454.9	2529.6	2891.8	2983.5	1770.5	2311.9	2071.2	2009	2284.6
"201613_s_at"	250.7	188.6	169.8	116.9	95.2	97.8	107.9	226.8	262.1	169.6	209.7	129.8	247.7	315.2	129.7	210	521.3	309.3	482.5	649.8	296.8	456	197	99.2	161.1	108.4	286.4	142.1	168	92	175.7	130.9	197.8
"201614_s_at"	177.4	77.2	211.6	359.7	382.6	144.2	238.1	224.9	184.2	263.3	244.4	215.5	207.2	258.7	227.2	265	408.7	239.5	173.9	238.8	178.5	217.1	253.6	145.4	260.9	235.1	206	164.9	314.4	164.5	140.1	224.3	235
"201615_x_at"	478.7	372	266.8	142.6	203.6	662.9	759	605.2	673.5	627.8	122.8	199.1	139.2	101.6	237.3	163.8	51.7	133.5	155	93.6	114.3	77.6	615.2	145.3	133.4	128.3	115.9	97.1	161.6	125.3	124.2	114.5	413.9
"201616_s_at"	2486.6	1809.4	1812.1	564.2	1257.8	1873.3	3080.3	1801.8	1975.8	2181.7	1049.2	1831.6	1396	860.6	1758.5	2436.8	396.4	1408.5	2011.9	878.6	1204.2	582	1536.5	1701.2	1691.2	1279	1260.4	1547.2	1097.8	1358.7	629.5	1395.2	1993.8
"201617_x_at"	1273.4	621.6	1005.8	312.9	772.1	668.2	768.6	449.4	435.3	519.7	422.5	896	665	250.6	741.9	719.4	304	505.3	442.5	358.2	834.4	336	621	691.9	459	899.7	475.3	578	583.5	607.8	613.6	1072	461.4
"201618_x_at"	1011.1	972.4	540.9	465	557.2	839.8	1380.1	965.8	869.9	570.9	804.7	853.1	1069	811	1002.6	1062	1036.7	1274.6	1214.6	909.1	715.4	930.6	804.1	1037.4	1100.2	1660.1	1457.5	1286.7	1650.9	1011.7	1257.7	1369.7	962.4
"201619_at"	2026	1906.6	2547.8	2036.5	2044.1	2786.5	1990.2	1952.1	1793.9	2536.6	1766.2	1958.6	1808	1658.1	2544.7	2319.3	2767.9	2613.2	2392.7	2163.4	2071.4	2947	2351	2130.3	2122.9	2858.4	2656.9	2116.4	3026.7	3032.7	1975.3	2497.1	2387.1
"201620_at"	1194.1	874.9	963.4	705	935.7	936.7	1087.7	1112.9	1060.4	836.1	943.1	1097.2	896.8	892	1194.8	1234.1	1221.8	982.7	1137.2	1077.2	872.3	886.2	647.5	1215.4	1285	1446.2	1142.3	1088.5	1296.8	748.6	1170.5	1522.3	902.4
"201621_at"	1747.3	2420.2	1164.1	1457.1	1018.7	753.5	4863.7	3239.7	2234.6	2301.3	2215.5	2983.1	1510.1	1432.5	1781.8	3014	1466.6	1357.6	1056.1	1432.3	3506.3	1058.5	1973.5	3381	2575.3	2928.6	3007.3	2065.5	2865.5	2510	1865.6	2131.9	2222.1
"201622_at"	1361.4	1055.7	1133.4	1105.7	802.5	1586.5	2194.7	1916.2	1894.9	1660.2	1573.6	1016.1	1457.6	1396.4	1202.3	1596.7	2235	1487.1	1989.5	1411.1	1144.4	1271	1370.8	1600.5	1664.8	1689.6	1660	1112.7	1942.5	1409.3	1437.4	1359	2106.1
"201623_s_at"	3025.8	2700.4	3032.5	2988.8	2761.7	4719.3	3794.3	3036.4	3296.7	3857.5	5008.8	4000.9	3433.7	4409.7	4114	4185.6	4432.1	3703.1	2743.8	2712	2937.2	3790.8	4023.6	4168.4	4580.8	4192.8	3888.5	4188.3	4456.4	2941.1	4128.2	3265.7	3478.5
"201624_at"	591.5	448.2	796.7	681.9	993.4	374.4	322	271.2	331.8	309.4	378.1	502.8	578.8	403.6	365.6	423.5	345.9	378.5	603.9	362	466.5	467.7	417.4	383.3	389.6	281.9	412.9	426.1	505.5	440.1	576.8	447.9	277.4
"201625_s_at"	293.4	232.2	227.7	2725.3	424	429	322.4	411.2	369.8	866.2	281.7	211.8	188.7	265.7	197.1	197.1	128.1	330.4	288.9	204.1	142	290.1	467.7	212.2	128.3	245.9	207.3	155.9	254.6	221.2	216.7	205.1	296.8
"201626_at"	783.9	580.5	608.7	4691.6	668.7	495.5	620.8	343.4	392.8	1194	677.3	686.2	712.3	522.4	479.9	629.5	426.7	795.8	448.9	689.2	410.8	607.9	560.8	661.7	639.6	510.4	422.4	804.7	282.4	569.7	700.4	549.8	251.3
"201627_s_at"	670.8	441.5	611.2	4673.8	716.8	910.7	575.9	608.8	659.3	1509	620.8	990.4	658	560.4	762.1	612.8	800.8	737.4	431.2	725.2	750.6	1087.8	819	620.7	581.4	647	587.8	660.2	789.8	583.5	695.6	789	612.2
"201628_s_at"	2250.8	3429	3061.1	1992.2	2096.8	3082.9	2529	2414.3	2515.9	1869.9	3212.6	2638.6	2797.3	2779.3	3550.2	2869	2841.8	2744.4	2142.8	2623.5	2644.1	2197	2198.6	2780.8	3482.1	3545.5	3045.3	4001.3	3399.7	2739	3783.8	3537	2513.4
"201629_s_at"	139.7	16.5	174.3	187.3	320.6	124.2	88	148.1	185	121.5	40.3	54.9	136.8	92.1	189.7	326.8	283.6	325.8	115.9	169.5	167.6	247.5	152	129.7	160.8	169.1	356.1	191.8	198.5	452.5	237.1	246.9	119.9
"201630_s_at"	1128.1	1503.1	1542.7	1393.6	1704.9	1057.5	972	1029.9	991.4	937.4	1141.5	1111.8	1025.3	1083.2	977	929.3	1700.3	1153.8	977.1	1092.9	1220.5	1014.2	979	1068	1168	1452.5	1339.3	1408.7	1621.3	1834.8	1131.1	934.6	829.7
"201631_s_at"	2639	1638.1	571.3	5645.5	8429.4	262.2	783.6	9026.7	6896.6	5041	1457.9	847.1	1219.3	1982.8	430.5	800.7	1185.7	1484.1	2406.2	2178	809.5	2298.3	2803.6	2145	1527.1	1558.2	1573.2	572.9	1017.7	1539.9	1291.2	1326.7	1158.2
"201632_at"	979.9	870.4	1010.3	1187.3	852.9	825.8	877.9	1131.6	973.9	1028.2	774	749.1	578.2	551.7	1182.8	670.1	960.1	666.1	770.3	666.4	1203.7	720.4	1019.6	926.9	972.1	1123	628.7	841.1	1052.4	916.5	1008.8	813.6	967.6
"201633_s_at"	206.9	263	193.5	185.5	257.4	231.2	202.8	414.6	246.6	323.6	197.4	228.9	111.2	180.7	217.4	297.5	321.5	298.2	197.4	330.2	232.2	261.2	206.2	265.3	169.8	305.1	408.1	244	216.8	465	202	243.8	160.2
"201634_s_at"	150.7	197.3	286.9	183.9	235.7	89.8	139.2	65.3	91.3	75.9	152	228.5	196.8	95.4	179.5	124.1	165.3	139	100.2	148.9	203.2	97.9	139.5	121	125.4	102	138.7	254.1	152.4	357	99.6	167.5	84.5
"201635_s_at"	584.3	609.7	904.8	399.1	496.6	665.1	562.2	528.8	456.7	543	471.1	481.4	455.5	354.2	347.3	449.2	275.7	435	304.3	281	351.8	243.4	376.8	595	330.9	363.3	467.8	428.6	306.1	539.3	132.9	348.4	350.1
"201636_at"	550.6	429.5	717.8	704.2	732.4	410	384.1	480.4	471	246.9	491	585.2	530.5	552.8	505.6	388.7	311.8	324.5	667.3	504.6	687	342.2	299	680.4	389.1	283.5	317.8	468.9	244.6	306.4	339.1	364.9	291.4
"201637_s_at"	1394.8	1388.3	2086	691.9	953	1751.3	1613.1	1407.7	1158.6	1472.8	1381.6	1947.5	1849.8	1759	1695	1617.4	1704.8	1608.2	1498.9	1636.3	1727.6	1476	1044.1	1589.9	1647.5	1553.1	1945.6	1919.4	1217.6	1543.4	1374.6	1509.9	1384.6
"201638_s_at"	92.1	32.8	72	28.8	27.7	63.5	116.8	40	63.3	80.8	15.1	11.3	45	34.5	16.6	42.8	26.4	50.1	73	40.2	74.2	41	152.2	15.9	16.8	42.5	20.9	19.9	12.2	56.5	82.3	16.5	107.8
"201639_s_at"	666.6	415.3	370.8	403.9	372.3	364.4	535.2	514.4	578.5	890.1	330.5	497.3	562.5	427.1	483.9	377.1	654.3	499.4	702.2	508.3	548.2	363.6	573.7	330.5	430.6	415.9	555.9	374.4	442.5	376.2	362.7	479.8	663.7
"201640_x_at"	551.8	540.9	502.8	566.6	511.6	590.6	655.5	638.6	732.8	587.6	605.6	485.3	521	388.4	505	278.1	389.7	407.4	375.7	599.5	452.9	562.3	611.2	545.5	592.8	556.4	413.9	461.3	497.6	173.5	721.4	538.2	730.9
"201641_at"	512.5	882.8	1157.9	477.8	1006.5	727.3	946.4	1785.6	1733.4	1289.4	2964.5	1576	1236.1	3664.1	1005.8	1883.7	1581.1	2164.7	1260.3	2283.4	456.5	1246.9	796	1406.7	1920	1943.8	2532.7	1508.6	1028.4	5782.4	1169.4	942	940.8
"201642_at"	2077.6	2530.4	2264.7	3056.4	2755.2	2215.5	3283.6	3287.1	3375.6	4124.3	3249.6	2942.3	2778.9	2903	3243.1	2692.8	2557.2	3618	2878.9	2755.1	2829.1	3020.6	4224.4	3704.9	4125.1	3525.3	3465	3151.1	3859.8	3524.6	4583.7	3257	3373.5
"201643_x_at"	1150.3	1027.8	1255.9	1065.3	1092.8	1195.3	1202.6	1469.9	1383.9	926	1086.9	1326.9	1284.4	1396.7	1405.7	1029.6	1477.5	1183.6	1215.5	1244.1	1221.6	1230.9	959.5	1218.5	1543.1	1120.8	852.2	1485.3	978.8	856.5	1076.6	1055.7	1559
"201644_at"	329	260.4	408.6	437.4	400.9	451.6	446.3	425.3	427.8	380.1	362.2	345	357.5	439	408.7	344.4	364.7	387.7	278.7	555.6	348.9	448.5	302.5	291.8	408	220.3	352	495.2	377.2	449.1	341.6	306.6	335.3
"201645_at"	2092.3	2631.8	627.1	9809.1	10273.5	1767	6762.2	5095.4	4667	4301.7	6714	3826.5	6598.6	4369.5	3584.6	7652.8	3325.4	6437.9	4622	5713.6	6233.7	4704.1	10239.8	6992.1	6102.4	5440.1	4977.1	1216.4	6020.3	1559.4	6858	4602.2	8907.5
"201646_at"	952.2	553.7	787.2	605.9	850.7	1730.5	1049.3	1011.4	1208.5	1283.4	996.4	1360	831.1	482.2	1255.5	1731.7	511.4	1468.3	676.3	662	911.2	835.8	1291.5	1229.5	1061.5	1555.9	779.8	976.4	1238.4	862.9	795	1709	842.8
"201647_s_at"	453.3	309.3	481.1	195.6	341	984.8	871.6	378.4	487.2	793.5	370.9	270.6	357.4	304.1	218.5	350.7	128.2	250.8	300	257	314.8	269	968.4	418	266	257.2	274.2	257.5	212.3	297.1	211.6	290.8	452.8
"201648_at"	3389.3	2740	3715.6	2857.7	2754.1	3928.6	3091.3	3374.3	3085.9	3681.3	3850.4	3809.4	4026.1	4051.8	3786.1	4203.6	5228.9	4035.7	3585.6	3542.6	3625.6	3449.9	3107.2	3042.5	3286.3	3546.2	2993.9	3587.6	3281.4	2346	3241.3	3389	2884.1
"201649_at"	1320.2	1114.7	1219	551.7	1547.2	989.9	1377.3	1396.5	1292.3	1255.5	3528.8	1828.2	2352.5	2355.5	1447.9	2870.1	1884.3	2754.1	1773.9	3409.8	1433.7	2193.2	2006	1477.6	1359.8	1523.2	1931.6	1963.6	1214.3	3572.9	1374.7	1823.6	1196.2
"201650_at"	3	5.7	6.7	7.8	7.6	11	4	3.9	3.9	3.7	44.9	25.1	11.5	3.5	26.5	3.7	3.1	13	6.6	9.5	7.2	2	3	4.1	8.7	3.4	10	59.6	1.8	21.4	6.9	5.1	2.8
"201651_s_at"	2703.2	2731.5	2353.8	2612.9	2176.3	4281.7	2871.4	1902.6	2682.5	2219.8	3786.6	3171.7	2908.1	3934.6	4380.2	2727.9	2021.1	2200.9	2138.5	2423.1	3706.6	2193.9	2993.2	2708.6	2910.4	2130.8	1840	3011.6	1984.6	2224.3	2403.1	2173	2765.1
"201652_at"	1154	1008.9	1958.7	1101.8	1257.6	976.8	802.6	720.4	733	623.7	877	1124.3	1178.1	1066.6	1187	909.8	923.5	891.2	936.8	972	1180.1	921.4	654.9	1016.5	1118.4	943.8	1310.7	1290	925	1823.9	1072.6	1067.5	677.1
"201653_at"	1953.2	2488.7	2695.2	3009.7	3058.3	1168.6	1079.5	1156.3	1082.6	1184.8	1729.8	1965.9	2668.5	1794.8	1596.5	2523.2	1557.9	1704.3	1494.1	1766.5	2383	2108.7	1422.4	2012	1716.4	1390.9	3241.8	2456.9	2361.4	3611.2	2129.5	2068.1	1728.2
"201654_s_at"	788.8	179.3	188.4	237.3	194.6	208.7	1174.6	1038.2	772.1	805.1	230.2	267.1	257.5	101.1	232.4	182.9	72.6	190.3	182.2	133.4	260.7	91.6	470.6	193.5	149.8	96.9	120.7	182.8	133.4	71.2	66.4	184.9	593.2
"201655_s_at"	2462.4	1454.9	1237.2	1055.8	1308.9	713.3	2869.4	1734.9	1484.2	1033.4	1811.3	2493.1	2733.5	1976.9	2258.8	1035.1	722.5	1198.3	1013.6	2854.2	2886.4	1527.4	757.1	1502.1	2002.5	1187.8	795.8	1417.4	1016.6	660	1325.5	1565.2	1020.9
"201656_at"	1285.4	1187.2	1381.6	472.8	359.1	353.4	438.4	577.4	445.3	330.8	337.9	1063.9	921.2	551.3	668	688.7	480.3	401.8	891.9	592.1	1123.8	700.5	269.9	575.5	568.5	510.6	359.6	543.2	396.2	453.7	630.3	515.1	363.6
"201657_at"	185	177	227.2	113.6	249.1	106.1	87	106.1	102.6	123.5	199.4	300.6	186.7	145	200.7	229.2	162.1	170.7	170.1	109.7	232.3	194.2	136.1	283.9	220.1	269.3	242.7	249.1	253.7	281.3	256.4	301.7	128.2
"201658_at"	434	911.5	697.7	461.2	706.7	932.4	1143.5	1027.8	1014.4	391.8	585.9	1221.4	673.3	597	1102.7	729.7	866.5	631.9	711	532.8	504.4	444.5	655.6	1088.5	1357.2	1241.4	888.5	1102.4	900.9	768.7	1148.3	1065	971
"201659_s_at"	648.2	773.9	642	671.2	756.2	732.1	713	548.3	660.7	601.6	1204.4	1168.7	936.4	1072.6	829.5	1145.4	1041.6	718.4	950.9	852.6	859.1	1066.2	665.4	1205.3	1264.1	979	1431.6	1076.8	1326.1	1385.9	1302.8	1073.7	692.9
"201660_at"	583.8	724.3	894.3	804.3	496.4	558.7	1000.3	789.4	803.3	768.8	1132.8	1048.7	708.9	870.6	784.6	744	488.4	714.1	845.4	756.8	828.1	1017.3	928.8	996.9	858.8	661.5	609.2	743.1	735.8	478.3	865.2	861.3	783.2
"201661_s_at"	470.1	455.2	641.5	578.9	597.2	298.9	588.4	439.7	573.3	315.7	637	905.7	549.8	663.6	592.9	509.3	280.5	495.6	619.1	364.7	543.5	509	405	729.3	666.1	478.2	428.9	685.4	405.5	350.2	561.7	641.5	425.8
"201662_s_at"	686.1	814.3	664.6	1240.6	848.7	775.1	849.8	1171.6	1343.4	629	1140.9	1219.2	809.4	1013.7	609.8	924.1	788.8	1142.7	693.9	632.7	1017.9	967	785.3	977.2	923.9	833.3	636.6	809.5	925.4	717.5	1258.8	980.1	623.2
"201663_s_at"	456.9	199.3	246.9	300	186.5	303.6	609.7	298.8	397.4	433.7	381	377.8	622.5	430.2	435.2	590.7	577.1	820.8	787	756.4	518.1	497	393	432.3	461.4	556.3	331.2	196.4	391.2	200.3	271.8	819	391.3
"201664_at"	555.1	365	417.7	363.6	279.1	319.4	865.4	497.5	569.5	602.6	698.7	680.8	1170.5	1158.2	490.5	691	822.6	834.4	1039.5	900.6	823.1	642.3	457.8	621.2	742.5	446.4	404.3	441.9	457.8	315.6	579.9	929.6	480.2
"201665_x_at"	21890.7	25416	21383.3	21805	13854.3	19328.8	15278.7	16216.8	14487.3	19170.5	14425.1	11120.4	12326	15179.6	14687.4	14418	22592.6	14625.3	14246	18292.8	14508.5	15357.2	15499.4	11989.8	16269.4	15857	15802.8	15610.7	13708.5	16200.3	12435.4	13779.6	16963.7
"201666_at"	7679.3	15537.1	5853.1	12421.4	10131.6	8747.1	20281.2	16631	18473.1	19634.2	15352.2	8717.5	13288.1	13490.9	9540.1	13121.4	15184.3	13199.6	15360.2	18299.5	10968.1	12237.7	12581.6	13700.3	14548	14688.8	15108.7	8478.8	14597.7	12255.3	14406.4	13088.4	24181.9
"201667_at"	5941.7	2337.8	2497.8	5472.7	5311.5	1659.8	4028.1	2902.4	2974.1	3772.9	2659.7	3353.9	3714.3	3859.2	2064.6	5025	1924.6	2821.4	3466.7	2571.2	5078.4	3123.3	6170.8	3335.9	3350.1	2869.4	2472	1602.9	4215.7	1681.8	3174.3	4813.5	3018.4
"201668_x_at"	322.9	228.8	123.5	231.9	190	354.3	1134.1	703.1	646.7	749.6	215.9	114.5	355.9	114	45.3	207.9	51.1	262.7	247.4	135.1	52.5	107.1	1273.1	187.8	127.5	146.2	107.2	89.5	90.3	172.8	87	82.1	1054.5
"201669_s_at"	3775.5	2909.8	1997.8	1853.7	1654	632.7	1482.1	1239.4	1193.8	1174.7	2151.6	2232	3526.3	2654.5	1094.9	2673.8	2299.5	2616.1	2823	3012.9	2135.4	2550.9	2046	1845.2	2021.9	2322.4	2233.2	1275.8	1765.4	2902.4	2802.4	3095.6	1921.2
"201670_s_at"	1481	970.6	388.6	485.8	389.2	537	2575.3	1481.1	1237.6	1309.6	1215.5	790.7	1812.3	1100.1	508.7	1973.8	1694.5	2297.2	2372.6	1169.7	507.3	1230.1	2151.6	1061	1235.7	1744.3	1445.6	391	1777.7	1126.6	1281.9	1867.7	1976
"201671_x_at"	511.3	639.4	721.2	760.4	764.4	705.4	764.8	562.5	521.7	582.1	922.5	970.7	950	1022.5	1110.6	1031.8	646.4	966.7	953.7	705.4	641.8	996.3	707	772.2	786.9	712.3	624.2	729.3	875.5	646.7	637.8	641	693.2
"201672_s_at"	1297.2	1559	1850	2554.7	2502.7	1674.6	1181.1	1120.9	1190.8	1500.4	2239.2	1727.4	2087.5	2524.6	2287.5	1669.7	1740	1898.9	1803.7	1863.7	1715.9	2258.4	1524.4	1804.8	2223.5	1409.4	1284	1911.8	2087.8	1775.1	1639.9	1420.4	1560.1
"201673_s_at"	607.4	471.2	543.3	422.6	499.4	727.3	512.4	569.7	491.2	574.2	735.4	313.2	535.1	668.1	538.3	549.2	453.9	548.4	506.1	646.2	411.3	567.3	975.8	812.4	563.6	542.4	411.3	569.2	520.9	279.6	453.4	461.1	546.2
"201674_s_at"	371.2	480.9	736.3	598.9	559.7	1103.8	881.4	860.6	920.4	595	597.7	686.5	440.1	452.4	1765.4	319.7	565.7	329.7	450.8	475.7	489.2	423.6	306.4	728.4	655	954.6	473.1	2126	625.5	727	537.8	428.5	742.6
"201675_at"	768.9	895.2	960.4	1165.1	1209.8	1242	655.1	776	904.4	703	704	898.2	596.2	692	1144.3	456.1	387.9	359.8	534.7	813.7	826.7	732.4	654.3	930.4	658	667.5	388.4	1590.1	359.3	742	922.2	510.7	634.1
"201676_x_at"	3416.4	4349.3	4526.9	6098.8	3908.6	4526.3	4007.6	3466.8	3270.9	3845.6	4243.7	4401.3	4673.9	4227.3	3692.3	4311.7	5233.2	4553.6	3852.6	3185.7	4184.6	4153.5	4306.9	3879	4705.6	3765.7	5708.8	4219.5	4657.3	7179.1	3289.8	4078.5	3213.1
"201677_at"	183.9	219.6	257.7	208.4	212.1	286	236.6	290.8	237.4	196.8	264.5	247.5	297.5	190.8	268.1	210.9	320.9	194.8	249.7	276.1	192.4	246	229.3	247.6	230.9	248.7	155.1	211.1	153.6	181.3	207.8	208.1	187.7
"201678_s_at"	399.7	380.1	434.6	392	406.8	419.7	448.8	367.2	310.7	512	542.6	477.5	374.8	530.9	628.2	497.1	606.7	459.8	460	609.9	399.9	654.3	400.4	411.5	428.8	308.3	518.9	625.5	325.6	390.9	482.9	324.8	328.3
"201679_at"	104.8	93.3	52	207.6	160	200.2	189.1	111.4	78.1	97.7	92.9	37.4	30	11.9	3.6	25.9	11.9	31.6	17.4	5.7	12.4	13	167.3	5.2	14.2	49.8	22.2	9.7	7.6	11.5	7.9	7.9	102.1
"201680_x_at"	1508	1046.1	1060.9	1905.5	1824.6	1484.1	767.8	1206.6	1276.7	1015.6	1044	1224.9	1288.8	1304.2	1255.1	876.5	1596.2	1156.2	1275.2	1279.5	1435.3	1164.2	1181.9	987.5	1430.2	961	1036.2	996.5	1103	797.9	959	1072.7	1258.5
"201681_s_at"	829.9	557.7	619.8	304.6	613.5	412.1	446.7	525.9	494	464.5	436.7	722.9	408.1	331	676.9	389	342	396.8	316.2	350.4	730.1	330.6	392.5	551.8	574.8	456.3	397.9	535.3	497	351.1	503.5	855.8	363.7
"201682_at"	1413.4	1467.2	1175.6	1119.4	1198	1259.9	1320.9	1798.1	1609.8	1538.3	1115.6	1219.3	1443	1799.3	1366.5	1207.5	2135.8	1596.6	1806.4	1476.1	1277.8	933.2	1477.7	1521	965.4	1111.1	2204.7	1652.1	1273.6	1476.2	1203.2	1168.9	1460
"201683_x_at"	266.5	258	246.7	347.7	283.4	303.3	258.7	314.2	360	308.6	124.7	146.7	193.1	153.4	173.6	170.6	82.4	154.5	192.1	133	136.1	139.8	289.3	227.2	98.9	129.3	110.5	142.9	147.7	232.6	102.9	99.7	255.4
"201684_s_at"	836.7	920.7	808.2	1134.1	987.7	854.7	560.8	645.6	710.8	795.4	849.9	709.5	639.5	684.5	698.9	660.9	683.8	604.8	520.6	597.5	904.7	647.4	795.5	748.5	712.8	740.8	731.5	804.6	713.5	748.7	709.1	618.9	779.4
"201685_s_at"	272.4	427.6	475.5	494	372.7	403.8	295	299.8	327.4	230.9	359.9	551.4	334.1	353.4	407.3	258.8	363.8	250.5	303.9	234.8	417.9	304.3	253.3	547	425.8	429.3	288.2	355.9	316.7	302.6	384.1	340	393.8
"201686_x_at"	348.4	308.2	303.8	523.9	398.3	409.8	318.9	348.6	335	431.2	415.7	389.8	319.3	248.4	257.3	403.1	304.9	318.8	294.6	406.4	311.4	334.3	470.5	455.8	333.1	298.2	356	346.5	289.6	363.2	375.8	367.1	301.5
"201687_s_at"	787.5	677.7	838.2	876.5	970.1	570	582.4	506.2	596.9	515	565.4	804.7	750.9	683.2	567.7	668.8	839.5	521.3	755.8	575.6	683.7	678.4	578.2	459.2	486.4	423.6	368.8	567	603.4	446.9	610.3	711.4	411.3
"201688_s_at"	100.5	35.7	97.6	54	54.5	76.5	50.2	86.8	24.4	87.6	168.1	131.5	184.4	216.6	190.3	379.8	825.5	405.8	499.7	512.2	82.2	961.7	139	114.2	89.7	129.6	395.3	179.5	106.3	176.9	81.4	56.7	63.4
"201689_s_at"	53.3	41.9	87.5	18.7	50.6	49.7	29.1	64.6	51.8	48	90.8	134.9	215.4	282.3	136.7	291.4	378.2	199.5	371.9	285	40.8	721.5	109.6	48.2	73.9	127	195.6	114.5	63.3	138.6	71.2	64.9	29.3
"201690_s_at"	159.1	127.4	122.6	85.2	148.8	103.4	112.8	134.1	115.2	105.4	351.1	295.5	507.2	531.3	224.3	601.6	1160.3	374.9	1246.8	531.1	101	1413.9	246.9	153.1	144.9	193.2	619.8	277.1	120.3	232.3	117.9	76	119.9
"201691_s_at"	17.9	31.2	1.5	4.8	4.1	6.9	6.5	20.8	24.1	3.2	65.2	14.5	7.2	10.1	9.2	40.8	62.9	40.9	94.5	41.4	5	55.9	8.3	7.6	5.7	3.7	49	14.6	3.1	6.4	2.7	9.1	3.3
"201692_at"	466.1	480.6	611.9	556.2	465.3	615.6	760.4	628.6	722.3	463.1	534.4	447.7	537.5	498.5	593.2	579.6	437.3	548.7	458.7	550.1	537.1	495.4	530.6	669.8	698.4	741.9	642.5	694.5	748.3	554.4	558.9	615.9	412.4
"201693_s_at"	2587	1232.2	3021.9	3054.9	6108.8	957.5	727.4	11430.7	12127	6801.6	1114.5	709.1	622.6	624	565.5	357.5	298	366.9	853.9	1566.6	882.7	502.3	2477	3271.6	2177.2	921.4	887.8	766.1	474.9	694.6	1071.9	2574.4	1423.4
"201694_s_at"	5890.3	3796.1	7889.4	6059.4	8917.8	2522.7	1797	18337.6	18766.3	9909.4	3006.4	2726.1	1109.9	1633.8	1327.4	655.2	1338.9	703.7	2730.1	5701.4	2378.5	1309.4	4177	6541	4922.4	3224.9	3091.6	1567	1529.8	2403.3	3842.5	6464.3	3211.8
"201695_s_at"	918.7	776.2	508.3	6598.6	1824.1	757.3	714.5	875	1032.8	1288.9	1148.3	899.8	878.8	1038.5	1075	797.6	1055	1279.3	1141.7	1311	999.7	1479.6	1330.2	1257	940.5	805.3	771.5	578	1371.9	685.4	1296.2	793.7	747.9
"201696_at"	1461.6	1682.6	1979.7	1817.9	1832.2	2654.5	1473.9	1804.5	1926.9	1780.5	1240.8	1542.7	1454.4	1431.6	1798.2	1240.5	1281.5	1399.1	1750.3	1288.7	1572.6	1601	1620.2	1104	1341.4	1133.5	1091.6	1838.6	1353.1	996.5	974.5	1378.8	1453.8
"201697_s_at"	616.9	374.6	273.3	425.6	561.9	373.7	419.5	461.6	425.1	494.6	515.2	534.7	818.9	623.4	440.6	573.5	762.6	712.6	809.2	722.6	624	613.2	734.2	593.8	637.2	359.6	385.1	386	438.3	472.8	561.6	582.3	538.4
"201698_s_at"	1453	1572.5	1499.8	2004.2	1565.1	1914.1	1618.7	2082.8	1853.4	1975.4	2135.7	1678	1776.5	1959.5	1946.1	2142.6	2999.8	2677	2549.9	2701	1468.9	2419.3	1961.3	1896.9	2267.9	2411.3	2809	2273.2	2759.8	2498.6	2347.1	1838.4	2223.3
"201699_at"	971.9	940.6	900.9	1717.2	1309.3	1349.3	626.7	726	662.1	950	753.3	1031.3	976	1152.5	1018.2	1027.8	1248.1	1151.1	1083.5	757.3	1173.6	1302.1	863.8	830.3	1031.9	755.9	1257.1	1045.1	1005.3	1512.2	913.2	998.7	787.5
"201700_at"	1056.6	1100.2	1183.3	729.6	587.7	1650.7	1180.6	782.3	600.5	676.1	1497.3	888.3	814	1151.3	1498	1423.7	1690.3	1633.9	1001.3	1313	1262.4	1059.2	995.3	688.5	863.9	797.7	1621.2	1165.6	1437.3	949.6	1074.1	950.1	762.4
"201701_s_at"	428	513.5	725.1	374.8	592.7	320.9	213.7	297	261.3	198.7	327.2	553.6	348	375	514.8	306.5	271.4	513.4	323.4	249.1	427.7	303.9	247.3	362.2	392.7	365.7	498.9	636.2	347.1	448.9	466.2	487.9	305.7
"201702_s_at"	110.9	90.8	19.2	38.3	15.9	112.4	153.4	245.7	178.7	141	27.7	17.6	28.7	112.2	89.7	38.2	18	106.7	28.4	26	45	16.1	110.5	18.5	15.5	65.4	24.5	23.4	75.3	23.7	21	16.9	112.9
"201703_s_at"	652.6	598.8	519.2	790.4	578.4	459.1	509.8	601.7	653.8	906.7	516.8	399.8	630	617.4	430.5	486.2	431.6	499.9	422.7	567.7	628	586.2	627.4	502.6	505.8	420.5	375.5	379.2	332.7	281.4	544.7	578.4	519.5
"201704_at"	495.3	472.2	561.2	399.6	353.5	620.6	485.1	553	446.9	487	372.2	349.6	479.7	696.4	618	407	652.3	611.7	688.7	594.9	582.7	781.8	469.9	258.2	379.4	516	608.6	477.2	420.6	631.6	351.8	302.3	627.6
"201705_at"	1491.6	1778.2	1136.9	1831.6	1538.8	1789.4	1183.1	1073.8	1096.9	1219.1	1512	1342.7	1274.8	1181.8	1099.4	1290.9	1184.7	1465.6	1286.2	1080.6	1155.5	1127.8	1569.2	1421.3	1166	1210.2	1268.5	1226	1594	1516.2	1473.6	1256.4	1162.8
"201706_s_at"	269.4	316.1	1118.3	298.4	548.5	708.2	328.5	337.7	340.7	400.7	451.6	408.1	382.2	278.8	694.4	404.1	377.6	454.6	314.1	479.2	375.2	573.2	266.3	458.6	581.1	562	664.8	1136.5	475.2	1015.9	552.8	533	399.4
"201707_at"	203.7	298.7	578.3	46	322.2	323.1	147.9	233.6	202.4	175.4	224.4	237.5	230.5	284.4	503.2	138.2	263.6	188.6	188.7	208.2	194.7	329.3	174.4	283.9	423.9	222.3	281.5	709.3	236.3	285.7	428.2	271.7	234.1
"201708_s_at"	325.9	256.2	273.3	239.4	185.6	150.5	301.4	294.4	266.3	368	329.6	238.2	238.7	252.8	196.9	311.5	294.4	291.5	199.3	330.4	241.7	229	399.9	396.1	267.6	320	321.7	192	220.6	289.8	325.5	362.9	318.1
"201709_s_at"	934.3	648.3	775.7	192.8	238.5	580.5	1104.3	971.8	1029.6	979.5	1331.1	1100.9	1252.8	964.4	967.7	1026.9	841.3	1023.9	965.5	967.9	974.1	808.5	766.8	1404.1	1350.6	1018.2	1151.8	1035.8	1145.4	996.7	1322.5	1125	961.9
"201710_at"	39.6	94.4	25	48.9	27.4	142.8	44.8	108.9	49.1	56	79.7	104.6	194.2	154.5	62.8	139.6	269	162.2	143.9	208.9	47.5	172.1	133.3	151.8	125.8	199.5	91	63.6	156.4	13.3	154.4	81.6	138.6
"201711_x_at"	800.5	554.6	763.8	781.8	715.4	893.8	624.4	652.8	913.7	783.7	321.5	538.4	559	461.1	454.8	513.2	188.7	491.2	744.6	538.1	500.7	557.3	906	582.5	438.5	276.8	271.6	310.4	217.3	338.5	274.3	347.2	664.3
"201712_s_at"	464.7	332.5	379.9	554.1	288	250.9	276.6	245.4	195.7	317.9	355	331.8	393.3	391.2	435.5	322.8	379.1	301	471.2	334.4	399.9	381.8	296.5	394.8	397.2	257.6	179.7	273.8	224.6	181	371.3	329.1	301.4
"201713_s_at"	952.9	479	1031.2	1110	1302.9	538.9	461.6	553.3	549.8	610.8	446.4	948	809.6	769	799	493.6	649.9	683.6	737.8	704.1	1015.6	821.2	528.6	682.3	792.4	512.7	261.9	490.8	538.6	409.6	653.9	678.9	587.8
"201714_at"	290.9	327.3	186.2	214.9	345.6	419.2	271.1	228	276.8	342.3	300.4	280.6	362.3	278.9	412.6	334.5	265.4	387.6	273.5	368.1	301.3	381.6	359.4	261.4	336.3	190.8	229.5	262.9	649.3	335.7	335.9	256.7	269.6
"201715_s_at"	526.1	307.3	347.1	480.1	490.6	413.3	430.9	779.9	635.3	699.2	224.9	287.9	262.4	286.9	416.2	231.4	404.1	280.2	526.9	564.2	514.3	412.3	533.8	336	371.2	431	284.9	245.3	400.3	162.6	374.8	397	539.7
"201716_at"	1203.1	874.8	915.9	805.8	844.3	1649.2	2071.4	1296.7	1169.6	1682.9	1399	1162.1	1274.9	1410.6	1277	1344.3	1300.7	1832	1087.8	1378.6	1185.6	1387.1	1420.4	1239.8	1477.5	1691.8	1423.5	1260.4	2059.3	1279	1397.2	1406.9	1288.4
"201717_at"	1241.6	1293.3	1233.6	995.8	1042.8	1783.1	1298.2	1176.5	1075.5	1113.4	1721.3	1471.2	1648.9	1246	1952.5	2062.3	2209.4	1865.5	1666.6	1506.9	1277.7	1419.7	1183.9	1801.3	1708.9	1666.7	2432	2195.8	1351.8	1346.9	1622	1652.2	1197.6
"201718_s_at"	1017.3	1181.5	1015	580.7	794.7	1001.8	911.4	2013	2067.2	1428.3	815.7	1345.5	610.5	473.9	1305	1131.2	576.3	1058.1	990.6	921.1	1121.8	829.2	1288.1	1317.4	1006.9	1859.1	978.4	1369.7	783.1	711.1	711.9	1132.4	1803.8
"201719_s_at"	2051.7	2289.4	2006.9	702.4	1488	1119.8	2455.5	2969.8	3266.8	1643.8	1596.6	2067.3	2363.9	1974.2	1589.8	1590.6	1257.2	1602.5	2103.3	1689.2	2520.6	1693.2	1811.2	1526.7	2085	1837.3	1605.3	2083.9	1280.5	1425.8	1754	1784.8	2765.8
"201720_s_at"	3195	4095.4	1295.9	7225.7	4853.7	5068.3	5758.7	6942.6	6232.2	8568.5	3693.3	3257.2	3538.3	3570.7	3656.3	5230.8	6658.7	7610.5	5620.4	4968.3	3725.1	6257.2	8074.6	5655.7	4810.3	6340.3	6046.9	1582	8354.7	5305	5974.7	3860.5	7959.2
"201721_s_at"	7267.3	9133.8	3018.3	10876	8877.8	11639.4	15646.5	12819.5	13476.2	14395.8	10254.6	7228	10060.5	12106.4	6711.5	10887.5	13054.2	10667.5	12250.3	9656.5	8207.7	11891.7	14168	11052.9	10648.2	10521.4	10355.6	3819.4	12319.1	8416.5	11781.6	6689	15131.4
"201722_s_at"	2613.8	1956.6	1177.5	2085.8	1908.4	1128.7	1911.8	1193.1	1836.3	1104.5	1591.4	2131	2339.4	1622.1	1096.8	2315.5	1472.6	2174.8	1793.6	1581.1	1959.3	1473.9	1503	2005.3	2279	1659.1	1853.7	1591.1	1522.1	1467.2	2462.6	3627.9	1470.4
"201723_s_at"	2033.7	1577	854.3	1816.8	1268.6	1384.2	3078.4	2000	2794.9	2206.9	1359.6	1815.1	1857.7	1740.1	1282.2	2709.9	1590.7	2655.9	1944.8	1407.5	1340.1	1284.8	2483.3	1841.7	1954.7	1583.8	1716.5	994.3	2046.8	1258.3	1710.6	3104.8	1946.4
"201724_s_at"	2089.1	1067.1	784.3	1698.1	1109	1082.5	2183.4	1226.6	1429.7	964.2	1121.1	1309.8	1660	1504.5	574.2	1631.6	1269.6	1656.9	1876.7	1167	1150.7	1122.6	1180.5	1119.7	1335.5	1010.6	1161.6	723.1	1101.9	781.3	1282.2	2210	1107.1
"201725_at"	1001.3	979.2	976.4	1381.4	1139.9	792.6	1013.3	891.5	907.9	750.3	1087.9	912.9	1561.3	1089.7	1095.1	808	1364.1	1036.4	822.9	943.7	945.7	902.8	789.7	905.9	1241	1580.8	1036	1451.4	1201.5	1493.6	1229.1	660.1	929.5
"201726_at"	2022.6	1865.6	1865.1	2396.6	2528.8	1339.4	1390.1	1512.3	1590.6	1626.2	2139.7	2071.5	2416.7	2446.1	1793.7	2027	1915.1	1689.8	1904.1	1998.1	2217.2	1933.3	1679.6	1905.2	2409	1397.3	1443.5	1591.4	1634.9	1373.3	1717.3	2151.8	1666
"201727_s_at"	236.8	217.2	222.6	355.5	320.2	324.2	374	442.3	512.3	435.4	295	269.3	287.7	162.2	308.9	331.9	441.4	325.4	261.4	343.4	238.5	297	361	270.9	238.4	571.5	277	326.8	334.4	294.1	271.2	521.2	356.6
"201728_s_at"	315.8	275.8	226	337.3	341.1	266.5	247.4	341.8	388.2	345.5	293.3	248.9	298.3	234.4	189.2	205.6	140.2	319.2	232.6	220.2	219.8	181.4	391.1	297.1	217.7	250.3	173.9	205.9	232.7	165.4	246.2	165.5	308.9
"201729_s_at"	884.9	843.7	729.3	609.6	625.4	594.3	1454.1	1400.6	1295.9	1488.3	1138.9	922.5	962.1	1049.1	1059.1	875.9	1187	1227.8	882.6	965	770	918	1600.7	1127.8	1010	1134.5	870.9	816.1	1457.5	542	947.8	1010	1741.8
"201730_s_at"	924.8	1040.3	1078.6	1024.7	1065.5	1003.1	1374.9	1127	1111.2	1526.3	1557	867.1	1602.5	1892.3	1784.8	1529.9	959.1	1694.5	2073.5	874.3	895	899.7	701.8	1237.7	767.6	1046.7	807.6	1018.3	1781.9	907.5	1379.8	752	1436.3
"201731_s_at"	1399.7	816.3	893.5	847.1	969.5	1215.2	1056.3	1059.4	999.5	1050.1	933.4	983.2	1156.4	1002.5	1312.1	1031.7	1219.4	1135.9	1081.3	1696.8	1092.8	1049.2	1233.3	998.8	979.6	1350.6	654.3	789.1	1003.6	779.1	783.7	1069.6	1018.5
"201732_s_at"	177.8	90.2	56.4	54.5	63.4	177.8	212.6	195	247.3	254.9	100.2	113.3	95.9	134.4	146.2	160.9	96.1	139.5	139.8	43.9	97.8	106	194.6	94.5	99.7	166.1	98.2	67.7	135.5	113.4	96.1	110.3	132.3
"201733_at"	60.5	90.5	125.4	81	158.1	77.6	48.6	20.7	41.1	24.9	75.4	116.6	118	108.9	76.6	6.8	64.4	96.3	157.1	7	83.2	70	82.2	108	61.6	42.4	14	108.9	56	37.3	69.4	91.8	37.3
"201734_at"	1050	1328.2	1603.4	733.1	1042.9	1122	1054.6	1061.6	1095.4	1014.1	1432.3	1524.1	1595	1560.4	1398.5	1050.7	1311.7	1035.5	1143.6	1240.9	1311.2	1362.3	1021	1611.2	2051.3	1282.9	933.8	1262.5	1393.5	943.3	1498.3	1345.8	1131
"201735_s_at"	508	446.9	549.4	291.2	405.6	536.3	678.3	638.4	694.3	737.3	678.6	755.9	684.1	695.2	717.5	704.7	532.6	679.7	663.2	483.6	681	506.5	655.9	858.3	1024.9	754.4	653.9	746.9	688.5	527.8	573.8	823.1	571.5
"201736_s_at"	1160.7	883.3	939.3	1113.6	910.8	1479.3	1160	1532.3	1645.9	1545.6	766.9	736.8	992	933.9	1037.1	1039.8	1304.2	1201.6	1718.2	1362	1000.2	1523	1257.2	1055.7	1057.1	990.9	911.5	963.4	1006.2	563.6	885.9	980.8	1634.5
"201737_s_at"	1077.3	947.9	2126.7	1067.2	1143.8	513.7	491.3	430.6	607.4	319.3	198.3	274.7	675.6	337.8	371.1	365.2	220.7	205.3	895.7	491.6	483.6	362	271.3	534.8	343.7	217.5	273.8	429	251.1	321.6	241.9	275.8	596.4
"201738_at"	1804.7	1809	2152.1	2087.8	2342.3	1496.7	711.4	1299.9	1232.4	1202.5	955	1802.2	1455.2	1148.8	1433.4	1125.6	1391.5	1296.8	1224	1256.8	1511.9	1450.5	1040.9	1231.2	1380.4	1270.2	1596.3	1848.9	1226.7	2237.8	1583.7	1466.5	1058
"201739_at"	3995.9	3010.2	2327.9	7004.3	5947.1	2865.1	2765.4	8451.9	9298.2	9901.4	3068.5	3139.7	3587.8	4091.3	1811.2	3089.3	2274.4	2475.7	3840.6	5753.3	3735.2	5457.9	5358.4	3935.1	3897.3	2797.7	2580.8	833.2	3251	2505.5	3620.7	2702.3	2769.4
"201740_at"	1526.1	1585	1639.3	1845.5	1434.8	2171.9	2327.5	1801.7	1750.4	1514	2478	2336.7	2284.4	2396.5	2433.8	2035.3	2324.4	2391.4	1929.6	2375.8	2185.7	1968.2	1817.2	2750.5	3209.3	1798.6	3146.9	2352.5	2101.3	3996.3	2469.3	2162.5	2135.3
"201741_x_at"	69.2	67.2	113.3	226.5	137	55.1	64.7	54.5	23.4	74.4	126	113.7	117.1	80.7	98.5	32.2	24.9	62.6	137	192.2	128.3	97.7	145	144.5	112.3	28	46.4	90.4	55.3	39	104.1	96.8	83.9
"201742_x_at"	1714.4	1299.7	1508.4	3962.3	2590.1	1774.5	1062.7	1388.1	1423.9	1984.4	1297.8	1343	1142.9	873.5	1701.2	1628.1	1726.6	1939.2	1314.2	1847.2	1552.1	1750.1	1923.6	1513	1194.7	1758.8	1614.8	1755.9	2285.3	1270.6	1303.9	1448.3	1974.3
"201743_at"	3635.9	7488.5	1822.7	3250.7	3890.6	2965.4	5492.6	6569.1	5401.1	7034.6	5590.9	4504.6	8783.2	6834.2	3178.8	8549.2	6531.7	9104.2	10628.7	5915	3701	7372.4	9965.1	4776.9	5403.2	6847.3	6592.5	4093.2	8431.9	4904.6	5979.5	4938.4	7974.5
"201744_s_at"	5997.3	6843.4	5606.5	4720.6	5871.9	3452.8	4407.2	3830.7	3791.1	4481.5	2996.4	4238.4	4694.1	4236.1	2265.5	4859.7	3148.6	3775.3	5029.1	3944.3	4339.3	3980.4	5194.4	3677.2	2535.9	3442.7	4290.6	2998.2	3826	4329.6	3842.2	3366.6	4052.2
"201745_at"	1005	741.9	872	1279.9	1461.1	559.6	473	363.7	383.8	544	624.1	843.4	1043.5	998.4	554.8	859.7	655.6	754	771.2	591.1	745.8	915.8	610.5	716.9	773.9	536.9	800.7	586.9	846.6	794.1	774.7	854.5	486.5
"201746_at"	569.4	538.1	492.4	245.4	483.1	513.4	620.6	503.9	505.3	485.5	611.4	444.6	754.2	603.8	471.5	612	798.3	593.1	554	620.6	311.7	461.7	553.2	513.7	538.9	622.8	517.4	399.1	645.9	383.7	422.4	540.2	436
"201747_s_at"	174.6	138.4	60.4	102.9	111.8	172.3	133.7	123.7	168.8	92.9	99.3	30.5	29.9	79.2	65.3	94	79.7	59.9	77.9	88.9	81.3	82.5	166.5	66.4	39.1	20.9	82	53.6	53.2	16.6	33.8	86	122.7
"201748_s_at"	685.2	694.3	507.3	589.4	459.9	830.8	985.9	920	981.5	1080.6	667.3	420.5	444.9	441.8	578.8	622.2	530.5	549.1	564.3	683.3	597.2	417.4	819.3	511.4	544.5	609.8	438.5	570	437.6	335.7	575.5	449.2	813.7
"201749_at"	506.9	662.1	558.8	374.9	258.5	547.3	646.3	623.6	511.9	765.2	684.7	484.7	479.4	447.1	443.4	322.3	220.4	404.5	294.4	341.2	409.1	360.8	632.8	492.9	316.8	347.3	268.5	439.5	331.6	237.9	420	314.7	541.8
"201750_s_at"	241.4	49.1	162.7	156.9	59.5	241	333.5	251.4	230.9	245.1	62.1	75.1	37.4	64.4	156.3	41.7	39.1	62	39.4	62.4	120.3	136.2	158.1	53.1	137.3	115.1	35.7	40	154.6	37.7	102.7	36.9	178.9
"201751_at"	1168.1	776.4	835.6	752.3	478.1	688.1	698.2	817.3	694	855.7	768	882.5	546.3	564.2	998.7	673.3	892.7	910.5	946.9	927.1	959	756.7	665.8	813.9	787.6	761.1	809	1187.7	862.3	665.6	899.3	1126.9	623.1
"201752_s_at"	2090.4	1800.8	3554.4	625.4	884.4	3774.7	4293.4	2628.9	2708.7	2796.7	2322.5	3498.9	2740.4	1632.6	4534.2	3223.9	2934.2	3648	2292.8	2139.2	3041.5	1448.6	2198.6	3528.8	2631.7	4611.8	3136.5	5067.3	2226	2930.9	2722.6	4260.4	1800.1
"201753_s_at"	1420.2	1171.8	2684.7	385.8	1098.3	1158.6	1217.1	1049.5	752.1	1032.5	1612.6	2513.4	2152.6	1521	1982.2	1997.9	2315.4	1945.9	1886.4	1825.5	2490.5	1346.1	809.7	1704.9	1616.9	2254.5	1838.5	2761.9	1032.5	1698.9	1891.5	2497.7	727.4
"201754_at"	5630.1	6673.3	6300.3	4777	5339.4	5886.5	6558.5	4565.1	5130.2	5239.1	4939.9	4222	5791.5	5080.2	4404.5	5284.5	5517.1	5997.6	5542.5	6752.7	5428.9	6089.2	4893.1	4319.8	4976.5	5902.1	8193.9	6028.2	5518.7	10033.1	6128.3	4035.3	5426.8
"201755_at"	29.9	123.6	51.9	22.2	76.8	198	359.1	243.2	329.3	274	238.9	150.9	300.8	290.5	314.3	316.1	443.4	344.1	252.5	320.2	176.4	235	441.1	150.8	223.9	258.1	311.1	152.5	249	191.4	226.9	136.5	352.9
"201756_at"	890.4	1399.8	1445.9	1306	1401	1516.3	941.7	1095.4	1069.5	902.4	1410	1925.3	1738.3	1264.9	1612.9	1226.1	1567.8	1357.2	1394.2	1335.6	1264	1180.9	1125.7	1458.7	1655.1	1327.3	1833.5	1796.4	1633	2317.5	1438.3	1436.2	1181.5
"201757_at"	3956.9	4678	4903.3	3614.3	4147.5	6655.2	5894.4	3994.7	3666.8	4271	4663.8	5088.8	3561.9	6819.2	3393.4	5090.1	4290.1	5226.5	2870.3	6247.9	6764.8	6064.2	4597.7	5086.2	5138.1	4188.2	6761.2	5615.6	5022.9	9249.9	5170.8	5699.6	2725.9
"201758_at"	985.3	1408.1	1361.1	835.8	1201.5	1870.2	1516.8	1390.8	1432	1427.5	1261.4	2108.8	1099.6	1860.6	2041.9	1617.2	1950.9	1816.1	1668.7	985.2	1528.8	1583	1377.2	1475.8	1981.8	1711.3	2179.2	2079.8	2096.4	2254.9	1511.3	1613.7	1513.6
"201759_at"	150.8	87.6	77.4	178.6	32.6	67.9	119.6	115.2	110.2	133.4	93.7	79.2	62.6	112.9	67.4	52	81.4	97.5	81.7	126	146.8	43.2	123.8	155.8	21.8	68.4	99.5	104.8	31.8	102.7	86.7	37.9	116.7
"201760_s_at"	2041.9	1521.6	1614.8	2640.9	1663.5	865.6	1202.4	1135.8	972.8	1440.4	1508.3	1667.3	1730.3	1529.7	1368.9	1671.1	1679.3	2070.7	1734.2	1270.9	1303	2233.3	1711.7	1359.5	1381.5	1522.3	2221	1612.3	1886.3	2590.5	1314.9	1751.6	1544.2
"201761_at"	1154.3	1004.8	1342.9	3919.6	3603.6	4364.5	848.8	628.7	624.3	1060.4	1249.1	658	1257	1724.9	1454.9	1231.1	972.5	1092.2	1456.1	1165.8	1122.9	1527.4	1263.5	508.8	857.8	533.5	1037.7	746.2	1077.6	783.7	791.6	480.1	653.5
"201762_s_at"	2118.7	2333.9	1486.4	3083.9	3984.2	1180	2126.4	2254.3	2259.9	1975.5	4761.2	2155.9	3571.8	6058.3	1477.2	4102.4	4745	4746.7	3426.6	4744.7	1859.2	3544.9	2968.3	1804.5	2149.6	1866	3256.7	1661.7	2671.9	5176.8	1847	2126.5	2061.3
"201763_s_at"	249.7	283.2	252.1	631.1	234.1	394	197.9	275.6	205.2	170.2	330.5	234.4	268.8	260.5	303.4	185.6	324.7	256.2	214	376.9	162.3	223.9	274.5	307.4	304.9	180.7	253.3	245.8	294.4	169.5	230.9	303.4	169.3
"201764_at"	401.1	528.2	376	38.1	76.2	442.2	835.2	451.8	429.7	352.3	508.4	699.6	606.9	692.3	666.8	318.7	470.9	507.3	458.4	716.1	461.2	396.5	241.8	427.9	795.8	883.6	983.5	1344.7	594.2	1520.1	631.1	767.9	515.3
"201765_s_at"	1539.9	2975.3	1292.6	1092.9	934.6	2552.4	5963.7	3722.5	3860.7	3095.9	2206.8	1980.1	2156.9	1918.4	1460	2488.6	2073.7	2491.5	1659.5	1331.8	1594.7	1334.9	1639.7	2755.3	3799.6	3822.9	3806.1	2001.9	3158.2	3009.9	3828.5	3000.3	3350.8
"201766_at"	64.7	34.5	56.8	21.8	16.6	32.1	21.5	12.8	46.6	44.7	145.2	44	96.9	33.1	45.4	67.7	8.5	32.5	38.8	79.6	29.8	8.2	92.2	43	48.7	24.6	61.3	108.3	17.5	50.5	78.8	40.8	25.1
"201767_s_at"	309.6	408.9	259.6	385.6	375	413.1	337.7	262.7	347.7	351.7	459.6	302	427.6	454	248.5	359.9	478.8	493	429	320.2	425.3	444.1	441	435.4	231.8	359.7	465.4	350	443.1	254	335	308.1	436
"201768_s_at"	401.4	384.1	420.3	721.6	705.9	855.5	717.2	506.4	646.6	670.6	420.5	643.5	362.1	396.8	653.5	673.4	518.9	584.6	426.2	666.8	537.8	736.1	773.9	646.8	537.5	683.2	604.5	477.5	849.8	312.3	702.2	732.4	723.9
"201769_at"	1060	1120.4	1109.3	1557.9	1529.4	1191	727	666.3	726.7	679	1099.7	1348.5	1326.2	1402.4	1075.6	1274.7	1285.7	1072.3	1252.9	1351.2	1443.7	1618	919.5	1254.1	1328.3	621.1	830.8	1206.1	1051.3	589.8	1099.6	1406.5	1234.1
"201770_at"	915	822.8	716	829.9	693.4	533.9	448.7	568.2	623.6	587.5	1257.9	752.6	1048.8	818.4	1199.3	710.2	1000	739.6	747.3	806.6	841.5	603.5	876.3	755.8	661.9	868.9	1027.2	772.1	1320.1	666.7	673.7	752.6	682.7
"201771_at"	676.1	946.1	876.2	885.8	1045.9	1106.4	921	1077.9	1063.1	1012.8	788.6	1073	821.5	747.4	1019.8	805.5	1029.1	833.1	760.7	935.8	990.5	903.7	1108	781.7	1099.8	907.9	913.6	840.2	1200.3	1112	888.1	925.5	1144.8
"201772_at"	571.7	714.4	710.6	1282.3	1098.7	578.1	651.2	409	530	593.6	705.3	996.9	848.1	756.6	754	917.7	593.5	794.4	832.3	587.4	980.1	920.7	841	754.7	869.9	852.7	591.4	696.1	677.5	689.6	695.1	836.5	539.1
"201773_at"	1011.1	756.8	927.2	925.6	848	522.6	660.1	709.1	677.8	629.5	894.7	1087.5	1074.1	932.7	980.8	982.6	1330.2	1156.5	983.4	1091.5	1025	867.6	681.3	1148.2	1006.1	838.1	1133.1	988.8	646.8	614.8	933.4	1201.1	742.3
"201774_s_at"	148.4	122.6	154.1	61.4	125.5	171.8	106.3	93.2	145.9	174.4	133.2	181.6	190.3	193	170.6	181.1	224	183.2	177.5	186	142.1	130.2	126.5	147.4	145.8	200.4	183.3	120.4	109.3	104.5	145.1	193	191.4
"201775_s_at"	751.5	535.8	505.9	650.4	660.2	604.9	748.3	364	535.6	618.9	630.7	632.4	580.2	384.3	497.9	897.7	462	683	638.7	601.7	578.9	600.5	785.6	778.2	591.8	799.4	476.3	697	562.9	442.1	532.6	616.2	633.9
"201776_s_at"	699.2	524.1	644.2	481.8	714.6	493.4	588.7	416.8	436.5	439.7	597.1	1088.7	720.6	751.9	704.8	730.2	518.3	819.1	633.6	647.3	732.5	615.6	700.9	798.5	673.7	767.5	405	579.6	776.2	452.8	760.8	854.3	538.9
"201777_s_at"	205.3	232.9	276.3	212.8	258.9	238.9	175.4	170.1	201.4	211.5	203	281.3	159.1	123.2	192.2	132.3	159.2	201.2	218.3	201.9	200.6	113	275.5	316.7	195.5	71.9	148.7	201.1	158.4	273.4	206.4	186	132.8
"201778_s_at"	3138	4067.6	4749.1	2590.2	3566	3979.5	4044.3	3600.2	3574	2729.6	3270.1	3278.5	3375.2	3180.2	3961.6	3249.1	3503	3204.9	3433.7	2720.9	3379.6	3372.2	3085	3574.6	3438.8	3696.8	2358.6	3659	3425.5	2090	3207.2	3620	4137.7
"201779_s_at"	1547.2	3061.7	2165.8	2762.9	1750.2	4853.5	3713.7	3255.1	3592.7	3801	3001.2	3693.8	2647.8	2655.2	3618.7	4320.3	3118	4257	3176.5	2495.6	3203.9	3870	4778.6	3135.4	3573.4	4404.6	3298.4	4098.3	4525.1	3552.5	3615.9	3461.1	3915.3
"201780_s_at"	1164.4	1648.7	1454.3	1133.8	1199.4	1374.6	1496.9	1180.9	1205	1335.4	1088.2	1743.4	1322.5	1620.2	1292.3	2067.4	1411.4	2185.1	1745.7	1053.4	1746.9	2306	1547.1	893.9	1344.5	1802.3	1620.4	1661.9	1727.8	1749.7	1558.5	1376.9	1221.1
"201781_s_at"	438	571.4	582.8	252.4	337.6	714.6	745.8	521.5	476.3	475.5	651.2	658.9	433.2	477.5	733	545	596.3	544.2	326.1	750.4	593.1	446.3	492.8	545.2	506.5	601.5	881.5	859.7	455.5	872.1	579.2	569.7	490.6
"201782_s_at"	1000.6	1208.9	1381.6	717.1	753.3	1527.1	1374.8	1441.7	1315.7	1359.1	1904.5	1680.8	1444.1	1927.7	1623.6	1279.8	1693.3	1432.3	944.5	1613.6	1526.1	1143.2	1013.9	1498.7	1356.5	1206.3	1876.3	2069.6	989.4	2424.7	1362.4	1150.8	1190
"201783_s_at"	1822	1611.2	1286.5	1947.4	1645.1	1858.8	1402.4	1945.1	1679.4	1890.2	1878.4	2380.8	1915.4	1582.9	2194.6	2148	2003.1	2057.3	1702.4	2056.5	1951.2	2104.3	1876.3	1737.3	2030.3	1989.4	1567.5	2047.2	1677.1	1234	2230.2	2038.8	1673.3
"201784_s_at"	2231	2882.9	3867.7	2295.5	2891.4	2834.1	2550.3	1705	2275.7	1799.4	1756.7	2195.6	1928.7	1790.1	2218.9	2562.9	1930.1	1928.6	2142.9	2163.8	2012.9	2827.3	2049.3	1681.9	2122.7	2948.2	2844.6	2632.1	2832.4	4982.1	2333.2	2527.6	2238.3
"201785_at"	5855.3	26107	14940.8	15243	13283.7	19859.1	18991.9	16090.4	15541.1	22507.5	8854.6	9410.8	11441.5	13539.9	6953.6	12730.9	13603.3	16319.6	12748	10483.9	15327.9	16053.8	18890.7	12696.4	15043	17876	15879.7	16012.5	17779.6	19016.9	16926.6	14223.1	22869
"201786_s_at"	2536	2433	2582	2764.1	2571.8	2034.2	3030.3	2939.9	3005.9	2303.7	3550.9	3144.7	2963.4	3649.7	2476.9	3150.3	3627.9	3165.6	2821.3	3243.6	2260.6	2646.9	2880.4	2564.1	2543.5	2910.2	1678.2	2135.6	2288	2152.3	2253.8	2616.3	2590.6
"201787_at"	661.4	1104.4	1810.2	43.4	420.4	1652.5	487.4	858.1	575.5	877.6	1497.7	1799.4	719.9	529.2	2593.8	519.2	1135.9	1129.8	934	451.2	253.2	495.3	909	1289.5	1010	1170	1311.4	2325.3	1957.8	770.6	1154.5	1678.2	1174.7
"201788_at"	1356.2	1245.7	1087.4	1316.3	1205.5	1270.4	718.4	959.5	900.1	863.8	1178.1	1163.8	1365	1083.4	1338.2	1312.4	1470.7	748.6	1062.8	875.2	1246.4	1047	639.7	1076.6	1239.7	918.7	872.2	1301.5	1012.6	811.7	1080.5	1147.7	972.2
"201789_at"	7.8	8.6	4.5	36.8	9.3	16.8	4.3	22.7	8.4	19.6	7.3	26.7	8.9	3.4	21.8	14.2	29.8	20.1	20.8	45.7	28.8	6	5.9	5.5	6.1	22.4	6.6	5.8	4.7	58.3	12.5	5	6.1
"201790_s_at"	135.1	181.9	308.1	82.6	294.3	199.9	125.4	155.5	54.5	221.1	169.7	150.6	126.7	64.6	204.4	148.5	118.8	165.4	49.7	160.7	96.5	87	142.9	136.4	189.5	158.5	151.9	239.8	166.2	148.9	165.9	162.6	103
"201791_s_at"	123.4	131.3	272.5	176.8	153.4	193.9	108.7	154.5	173.1	168.9	168.2	83.4	168.1	61.3	156.6	119.8	136.2	151.3	93.6	178.1	60.8	136.2	87.5	189.1	116.2	116.1	166.5	225.2	109.6	134	202.9	124.8	150.3
"201792_at"	7850	2404.5	1753.4	847.1	904.4	1515	4241.6	2656.8	1756.5	2378.4	1280.9	4156.3	1835.7	654.6	2708.9	3064.4	969.1	2724.6	2432.1	1155.8	2529.2	1010.4	5036.2	1730.7	1048.4	2411.1	1963.6	1977.4	1566.1	989.7	2767.6	7261.4	2086
"201793_x_at"	51.4	24.8	47.1	65.5	74.8	82.1	94.3	51.8	165.4	97.6	83.9	70.5	30.1	32.7	35.2	18.9	10.3	19.3	22.6	21.7	18.9	19.8	147.4	105.8	44.2	22.5	18	26.1	68.2	101.9	30.8	56.3	68
"201794_s_at"	722	877	840.3	859.6	867.3	838.9	853.9	876.6	914.1	625.1	895.6	924	1027	724.1	995.3	978.5	827.2	835.4	826.8	1019.2	824.3	851.9	777.2	620.3	774.8	843.9	434.2	665.6	782.1	354.3	751	860	792.6
"201795_at"	1210.2	948.1	1314.5	1704.8	703.9	665.5	761.8	656	548.3	511.8	1001.2	1272.1	1939.4	1954.2	1022	1007.9	1353.2	1701.6	1779.3	1849.8	1022.3	1180.4	717.2	804.9	724.6	694.3	832.3	990.9	532.9	344.2	845.1	1208.4	667.3
"201796_s_at"	166.7	18.6	73.3	39.8	109.9	210.6	193.2	122	207.6	197.9	26.7	24	24.5	18	24.2	82.9	16.3	11.2	24.1	23.2	45.4	24	190.3	22.4	26.2	21.4	24.5	22.8	49.4	30.7	82.5	17.5	62.7
"201797_s_at"	300	254.4	246.8	374.8	353.4	247	214.6	200.7	242.4	245.8	283.2	168.9	261.8	270.9	200	258	360	229.3	213.8	284.5	167.5	230.9	233.1	233.7	194	197.7	185.3	177.1	353.2	153.1	231.4	179.5	271.5
"201798_s_at"	2682.5	2258.4	2278	1178.9	1526.5	1745.8	2090.8	2343	2326.4	2391.6	2509.9	3335.4	2314	2274.2	3688.4	2886.8	2099.1	3506.5	3139.2	1980.5	3696.4	2114.7	5013.9	2415.6	2563.9	3560.9	2058.5	2990.4	3043.3	2346.8	2433.4	4430.4	2922.5
"201799_s_at"	209.6	287.5	344.1	446.4	601.4	470.7	369.8	240.5	422.7	326	197.4	357	277.8	208.3	502.4	271.2	300.5	390.2	193.3	258.2	392.5	278.7	378.6	436.5	303.8	288.8	301.3	334	285.2	290.9	253.9	407.8	342.7
"201800_s_at"	566.1	762.5	754.2	769.3	864.2	894.8	853.5	808.1	769.7	705.7	703.7	796.7	738.7	574.8	821.6	726.3	711.7	648.2	791.9	716.3	851.2	689.2	660.9	808.4	955.4	723	538.2	709.4	877.2	446.1	690.8	743.6	807.7
"201801_s_at"	436.3	721.5	538.4	1132.4	1008.1	1273.1	978.6	1948.1	1850.6	1480.1	664.9	1994.4	385.7	400.9	1415.8	796.2	605.8	571.5	547.3	677	980.9	832.8	607.8	2207.8	1244.6	1349.9	788.4	1524	1686.3	626	1405.2	1672.9	1959.9
"201802_at"	535.5	694.4	655.3	796.2	609.1	986	1057.8	1507.8	1663.8	1239.9	596.5	1049	529.2	457.5	816.6	586	681.8	553	591.1	672.6	690	823.9	853.6	1405.2	1217.4	1104.7	708.3	852.6	1345.5	523.5	1167.1	971.8	1565.4
"201803_at"	1351.4	1481.4	1695.3	2299.1	1544.8	1228.4	1160.1	1329.8	1334.9	1379.8	1500.3	1594.4	1297	1662	1576.8	1444.3	2095.9	1281.3	1264.6	1800.6	1717	1596.7	1344.7	1571.9	1681.5	1506.4	1338.5	1499.9	1453.4	1129.3	1437.4	1476.2	1479.9
"201804_x_at"	1871.3	1524.5	1223.4	898.2	808.3	1871	2591.6	1984.3	1922.1	2049.4	2480.2	2097.6	2354.3	2505	2408.4	2002.9	2624.8	2091.7	1680.7	2173.2	2529.9	2192.8	1942.3	2156.7	3081.5	2605.2	2741	2266.8	2527.7	3141.3	2213.2	2303.1	1884.6
"201805_at"	777.7	1066.4	860.4	948.2	806.5	1456.1	1432.9	1220.1	1161.2	1271.5	1206.1	1322.6	1065.7	738.7	1351	1285.7	1437.9	1325.8	1094.6	1396.1	1312.5	1247.3	1043.1	1372.1	1609.1	1732.7	1587.2	1592.2	1920.9	1685.2	1828.6	1315.4	1295.4
"201806_s_at"	170.7	160.7	142.7	291.9	160.7	208.6	275.9	280.2	345.4	243.8	209.3	25.3	46.5	57.7	61.1	102.1	164.2	143	107.6	126	129.2	35	320.5	176.1	43.8	172.8	80.5	99.5	164.8	57.8	30	68.5	244
"201807_at"	2755.5	2327.8	3148.3	2614.9	2539.8	3219.9	2366.4	2213.6	2067.2	2925.4	2178.3	2710.5	2221.5	2361.6	2854.5	2777.2	3018.6	2766.7	3088.4	2048.4	2507.4	3221.5	2718.3	1962.4	1980.3	2464.2	2535.5	3182.6	2940.5	2275.8	2660.1	2672.2	2172.5
"201808_s_at"	527.9	238.8	244.6	523.2	357.2	308.2	541.3	569.4	474.4	833.7	65.2	37	51.4	39.2	36.5	76.1	17.1	20.5	21.4	40.6	120.8	94.6	698.5	150.4	64.6	81.5	122.8	61.9	97.7	21.5	161.4	31.2	595.6
"201809_s_at"	3322.1	1846.1	919	1221.9	803.1	604.4	2703.1	1926	1640.9	2228.6	1802.7	1371.4	2221.5	1363.3	1234.2	1738.9	1636.4	2128.6	1999.5	1545.9	1508.4	1564.9	2150.5	1960.9	1192.3	1689.1	1541.6	947.1	2516.1	899	1786.3	1519.5	1844.3
"201810_s_at"	1397.8	1239.8	1203.6	757	939	1365.2	1485.7	1224.5	1313.2	1509.1	624.7	899.9	636.3	450.7	1378.3	1043.2	584.1	949.8	933.4	414.5	524.7	552.1	1120.8	504.8	686.6	783.7	724.5	1103.7	889.2	789.1	773.4	702.4	923.1
"201811_x_at"	3547.8	3205.5	4010.9	2596.6	2782.9	2428	1796.1	1717.2	2244.8	2085.7	1998.6	2677.1	1786.5	1740.2	2320.2	2061.3	1761.4	1804.1	2030.8	1663.1	2362.2	1971.8	1997.7	2135.9	2175.5	1926.9	1738.2	2695	1793.6	2214.1	2097	1889.6	1852.8
"201812_s_at"	6563.4	7183.5	11849.4	4220.1	4587	8275.8	5236.2	7058.4	7017.6	5735.5	5304.4	6350.2	6586	6613.4	6601.8	5493	7417.7	6769.2	5992.4	5946	6699.5	6049.8	4868.8	6254.1	6549.1	7118.4	10760.7	8582.3	5558.3	11024.7	6684.1	6157.2	7540.8
"201813_s_at"	513.5	561.7	589.7	237.5	362	385.4	705.7	757.1	591.9	728.1	463.7	672.5	903.1	461.7	330.1	833.4	328.1	663.3	772	515.1	576.3	385.8	612.6	506.3	455.8	542.2	251	604.9	483.2	420.4	316	437.1	732
"201814_at"	1139.9	1046.5	1175.7	415	785.1	950.8	1172.3	1211.1	1168.8	981.6	1097.6	1982.9	1107.4	1333.2	1260.9	1435.8	1396.6	933.2	1014.3	1048.3	1116.8	1086.8	983.7	1015.3	1348.5	1454.1	975	1036.4	1253	680.7	1428.5	1686.5	1139.5
"201815_s_at"	276.8	268.7	207.9	278.3	239.5	209.4	327.4	296.7	258.5	302.5	267	300	139.3	103.6	279.5	332.2	213.9	376.4	114.8	237.8	202.2	241.6	416.5	317.2	241.3	379.3	163.7	337	269.9	243.5	273.9	370.3	270.5
"201816_s_at"	1189.1	1032.7	1455.7	549.7	862.9	1050.4	870.4	734.2	646.3	456.8	895.1	1146.3	1146.7	1004.8	1146.1	817.7	485	902.6	738.7	843.7	1359.3	1073.9	792.3	1079.5	1294.7	837.8	1074.9	1468.4	978.4	1952.9	922.7	996.4	728.4
"201817_at"	632.4	834.5	587.8	1400.4	992.6	495.2	474.3	513.5	453.8	629.5	657.1	729.1	685.6	584.4	635.6	630.1	680.7	772.5	697.8	615.9	657.1	540.3	683.8	708.3	625.3	466.8	474.6	638.9	682.2	427.1	742.3	655.4	660.2
"201818_at"	735.6	779.3	498	586.1	378	598.6	983.5	1151.7	836.6	729.6	991.6	585.8	904.7	904	544.1	646.7	1210.2	684.6	877.6	439.2	442.7	583.1	662.9	686.5	889.8	800	575	430.2	1175.9	392.5	676	648.5	994.6
"201819_at"	257	520.2	441.3	146.1	216.8	262.8	654.9	576.9	525.1	547.3	333.1	464.3	307.3	388.4	473	347.6	407.6	462.7	439.6	312.8	293.9	389.2	410.7	589.4	492.3	380.2	371.5	449.9	378.6	378.2	552.3	312.5	723.9
"201820_at"	110.2	104.5	52	108.7	78.2	56.9	12.3	16.8	53.7	45.8	107.4	52	101.5	72.4	23	37.6	10.1	56.5	41.1	224.6	19.4	6.8	10.3	57.9	11.2	4.2	19.8	13.1	5.4	18	15.6	15.9	116.7
"201821_s_at"	550.4	486.3	328.1	1608.7	1628.7	525.5	237.4	398.7	260.2	288.4	361.1	421	302.1	404.8	426.3	564.9	394.1	514	484.2	665.9	494.7	752.1	546.1	329.3	368.3	374.3	554.1	332.6	584.3	891.7	440	475.9	307.9
"201822_at"	35	59.7	71.6	86.5	80.5	101.6	84.1	67.1	79.4	140.9	25.3	79.2	85.8	67.1	85.2	74.4	59.4	61.9	50.5	105.6	126.8	48.5	128.2	93.8	39.9	56	58.5	84.9	56.9	85.6	52.9	81.8	70.7
"201823_s_at"	412	486.1	433.8	520.9	450.2	552.7	474.9	416.3	371.9	433.7	455.7	497.5	370.7	269.9	599.2	571.2	643.9	646.8	523.6	452.7	502.5	613.8	447.1	583.2	494.5	701.8	727.4	685.4	838.8	778.1	664.3	709.8	550.1
"201824_at"	404.5	403.6	560.4	395.5	408.8	341.5	427.8	279.1	323.8	319.2	381.4	591.1	443.9	459.8	546.8	445.4	511.9	364.9	509.8	318.1	546	524.6	322.5	486.4	568.2	366	505.1	540.8	482.5	582.5	522.4	501.7	458.1
"201825_s_at"	428.8	512.4	639.9	223.4	339.1	517.4	792.3	524.6	621.5	725.3	536.6	365.9	321.8	472	626.7	496.9	537.1	605	467.6	505.6	510.6	609.4	625.7	450.6	700.7	563.2	611.4	458.3	912.5	836.8	458.4	402.9	543.3
"201826_s_at"	320.2	281.6	369.2	117.3	212.2	281	309.5	351.8	408.6	375.7	404.7	412.3	408.5	388.7	479.2	343.2	341.2	436.5	372.3	407.4	416	398.8	371.3	537	507.3	338	341.5	531.6	366.2	433.1	396.4	370.8	416.2
"201827_at"	423.8	612.2	1002.7	235.2	369.8	1440.2	569.4	669.8	655.4	437.3	979.9	392.1	542.6	739.8	800.3	444.1	641.9	618.4	398.5	436.3	715.8	322.8	423	552.2	667	766.8	1021.8	809.6	554.6	710.6	638.9	428.8	583.9
"201828_x_at"	2937	3418.7	2247.7	1803.8	2114.9	3466.5	4417.5	4848.8	4742.1	4675.2	4183.2	4502.1	2831.6	3052.8	5024.6	4294.1	3022.7	3111.6	2778.9	2740.8	4393.4	3161.6	4136.2	4790.4	4921.8	4882.8	4243.8	4934.9	5271.8	3792.9	3699.6	5052.4	4047.6
"201829_at"	1022.9	768.8	1532.2	273.9	926.3	821.7	705	675.7	532.3	423.3	496.9	933.2	509.8	495.3	792.3	474.4	343.5	473.6	465.7	322.5	819.2	363.1	378.5	752.7	580.9	752.6	548.1	675.8	427	582.4	638.8	946.6	602.8
"201830_s_at"	1089.9	844.1	2283.9	265.4	966.6	1636.6	1095.7	842.9	662.3	476.3	761.1	1541.2	433	617.4	1337.6	934.6	645.1	1248.4	1011.9	741.3	1314.1	599.6	811.4	1147.4	512.8	1320	1493.3	1840.8	591.3	994.2	1491.8	2261.9	647
"201831_s_at"	418.7	277.7	722.9	185.1	558.5	824.9	849.6	494.1	572	536.8	498.7	511.8	561.2	542.7	493.1	566.5	310.6	475.8	518.9	184.9	256	370.4	818.8	625.7	335	237.9	408.9	542.1	614.1	618.2	229.3	359.6	456.3
"201832_s_at"	1461.8	1638.3	2032.3	1662.4	1806.5	2285.8	1741.3	1773.4	2058.8	1916.1	1709.5	2100	1967.1	2175	2184.7	1904	2054.8	1806.8	2790.2	2015.4	1979.7	2493.3	1664.9	1841.7	2303.2	1717.6	1449.4	2023.9	2112	1192.9	2117.7	1924.8	2242.9
"201833_at"	885.9	828.8	1193.6	1665.7	1504.9	572.6	635.8	363.4	266.3	375.4	525.3	1070.8	846.9	903.4	639.7	594.3	652.4	614.9	554.4	693.3	775.9	609.5	356.5	580.9	706.9	613.5	530.1	573.3	661.6	885.7	877.7	785.7	410.5
"201834_at"	215.2	271.7	277.6	174.3	232.1	307.3	159.8	200	293.3	175.9	183.1	257	134.4	182.2	274.4	230.6	335.1	214.1	302.2	287.5	184.4	221.9	233.3	247.4	195.3	293.8	333.6	250	195.4	196.4	271.8	229.3	190.7
"201835_s_at"	303.4	237	301.7	361.9	298.5	471.2	261	322.4	382.2	305.4	256.9	276.5	272.1	165.7	283.9	307.6	235.5	220.5	196.1	236.3	192.3	186.2	317.5	411.6	201.7	241.1	304.4	271.6	243.8	326.9	255.8	377.4	278.7
"201836_s_at"	367	300.1	349.5	244	334.5	197.8	284.9	265.8	248.2	341.7	232.5	350.1	311.9	352.4	323.3	225.5	198.4	278.1	343.8	314.2	414.7	279.3	336.1	305.5	266.2	270.5	262	343.3	224.8	272.2	256.2	305	277.2
"201837_s_at"	707.8	701.2	662.6	507.4	520.7	414.9	574.2	784.1	611.1	722.5	338.7	516.1	448.4	465.4	407.3	427.2	554.9	539.1	769.8	625.9	740.1	579	565.5	524.1	473.8	518.5	585.1	449.9	494.9	429.6	353.2	511.2	726
"201838_s_at"	139.4	181.9	208.3	156.1	161.5	163.9	219.9	190.2	216.1	223.4	166.3	182.2	263.2	169.3	188.5	128.1	143.4	130.9	194.7	223.6	206.5	250.4	236.5	162	181.1	143.2	106.2	206.3	92.5	120.8	173.4	155.6	230.2
"201839_s_at"	34.7	45.9	54.9	74	4.9	63.8	55.3	90.3	111.2	93.3	23.9	50.9	40.2	96.5	38.8	6.7	62.8	6.8	32.3	24.8	92.2	74.1	54.7	103.7	41.5	39.5	6.2	26.3	138.2	56.3	184.8	10.2	30.9
"201840_at"	1013.2	1180.9	1424.2	858	1131.9	1338.2	1690.8	1094.4	1057.4	1068.6	809	924.2	1572.1	1045.4	1053.8	951.3	1490.7	1122.9	1157.2	1784.8	1140.4	1898.5	878.6	884.2	1206.6	1801.4	2304.4	1309.6	2064.8	3348.8	1467.3	1232.4	1132.8
"201841_s_at"	2138.5	3973.3	3812.1	1784.7	2513.9	5535.4	6039.9	6247.2	5763	3781.8	3524.7	4520.9	2772.7	3707	6068.9	2996	3690.8	3856.3	3567.2	3037.1	5129.6	2672.4	3119.7	3718.7	5109.9	7529.7	5378.3	6513.6	3624.9	7037.1	4654.6	4076.1	4595.2
"201842_s_at"	9471.4	10664.2	14018.9	7776.6	7620.8	14053.3	11484	12761.7	12831.3	14525.9	11928.6	8017.8	12365.7	9342.1	8507.3	8648.7	8039.8	11616.5	7360.9	9805.5	7933.4	9824.2	6728	11496.8	11834.4	13610.8	12448.4	10176.9	11623.9	12687	12300	10731.7	15643.9
"201843_s_at"	1636.5	1897.1	3580.2	1480.5	2313.4	1854.5	1359.3	1481.2	1531.7	2306.3	2544.7	2966.6	3416.9	2173.5	2056	1221.6	1032.9	1876.1	1162.2	1425.6	1730.3	1821.6	1125.4	3559.7	3736.5	2506.2	2750.1	2275	2493.5	3275.9	3163	2957.6	2523
"201844_s_at"	1208.4	458.8	660.4	1699.4	1078.3	614.4	558.4	489.8	681.5	495.7	701.2	882.4	749.4	581	508.8	969	590.1	779.7	883.9	556.1	679.7	424.4	662.7	711.9	372.4	477	580.7	394.4	589.2	379.9	666.1	376.3	502
"201845_s_at"	1355.5	688.1	903.6	3912.1	1049.5	719	555.7	408.3	438.6	506.1	616.7	1320	995.4	1092.8	802.4	839.6	826.7	721.4	1113.9	711.6	893.2	893.2	535.3	603.9	779.1	487	529.3	728.7	531.8	363.5	818.8	1089	451.7
"201846_s_at"	395.7	308.5	367.8	1379.4	634.2	655	488.4	584.1	686.2	588.4	474.9	591.8	680.9	200.5	407.4	326.9	198.3	401.1	489.2	426.9	298.1	317.4	558.3	410.9	390.4	460.4	300.4	461.3	343.7	415.4	608.8	356.3	398.8
"201847_at"	4585.6	5039.2	4011.6	2149.5	1926.3	2426.3	6135.5	6941.9	6548.4	8651.7	3493.8	3537	3234.1	3283.2	7126.6	4768.8	5753.7	4928.6	6874.5	3081.5	3798	6859.7	4992.5	5440.5	6602.7	5097.8	7083.4	4150.9	6299.2	6424.1	7943.8	5077.9	7561.7
"201848_s_at"	222.3	292.2	827.1	233.3	370.6	506.1	249.3	211.6	222.3	354	301.2	320.7	370	227	571.8	286.6	247	333.5	248	251.5	248.6	356.6	372.4	448	417.9	294.1	524.8	735	330.3	464.1	343.2	400.8	290.7
"201849_at"	529	419	1923.7	249.5	802.5	1286.7	432.8	315.6	334	541.1	519.1	677.5	520.1	638.4	1007.1	555.3	307.6	442.5	700.6	333	587.6	637.7	889.8	698.5	886.4	436.2	790.4	1166.6	568.8	830.9	506.2	623.1	568
"201850_at"	767.9	1833.4	394	566.9	208.7	1210.1	4838.5	2132.9	2040.5	3268.7	2263.4	1818.9	1546.6	2634.2	2252.5	2690.4	3736.2	3594.3	3182.9	3157.8	2612.7	2435.3	3048.1	3341.8	3803.1	1717	2534.4	1219.6	3148	2742.1	4341.3	2206.2	3493.7
"201851_at"	594.9	764.7	589.1	448.2	501.3	1063.7	705.4	615	681.4	494.3	672.7	518.7	596.9	446.8	450.4	623.6	423.8	389.4	298.1	302.4	701.2	391.4	581.7	496.9	525.5	972.8	485	351	839.8	433.9	641.1	573	437.8
"201852_x_at"	21594.4	12776.3	4736	2720.1	5866.2	12652.3	23883.5	20165.9	21241.7	19618.1	13296	9874.4	13361.8	12432.9	9907.3	14335.6	13514.5	14639.5	13188.4	16483	16106	13617.4	22132.4	11726.7	11593.2	13900.8	12569.2	8940.7	12778.3	9027.4	11214.2	13468.1	16400.8
"201853_s_at"	1390.5	1118.8	559.7	477.7	532.9	718.6	895.1	1172.8	1246	1433.7	1362.7	800.8	1518.6	1386.6	698.8	1179.6	1222.7	1343.2	1318	1986	1640.6	1183.8	1371.6	768.5	923.5	811.2	595.6	568	785.3	458.3	763.8	906.3	1085
"201854_s_at"	657.9	635.3	623.6	559.1	529.6	815.7	793.4	600.6	684	647.5	672.9	559.8	733	541	573.5	812.1	664	627.3	682	598.8	504.1	643.3	595.9	687.7	641.2	795.6	674.3	712.5	682	575.4	611.1	628.1	603.5
"201855_s_at"	639.5	565.8	641.7	426.6	485.1	369.9	393.1	399.7	378.6	309	500.5	588.6	679.8	618.5	531.1	528.5	539.8	522.2	457.3	321.5	530.9	471.7	311.5	541.5	587.8	514.5	411.4	538.8	500.8	386.2	518.2	575.4	364.1
"201856_s_at"	295.8	327.3	411.4	372.2	437.8	644.4	354.7	371.7	497.9	301.6	783.8	669.8	451.4	466.1	590.8	581.7	538.9	770.9	368.5	407.9	475.8	440	404	815.8	604.7	824.3	443	726.9	648.7	296.3	688.7	731.3	355.5
"201857_at"	1412.5	1514.9	2672.5	2081.4	2156.2	1879.1	1132.2	1410.2	1830.7	1460.9	1743.6	1625.6	1778.2	1812	2753	1337.4	1751.1	1362.7	1825.7	1448.5	1835.5	1637.6	1322.7	1586.6	1718.1	1721.7	1139.5	2172.9	1182.5	1197.1	1552.2	1691.3	1721.5
"201858_s_at"	3796.1	2649.8	2298.6	12079.8	6332.2	2114.3	1781.8	3167.5	2658.9	5617.1	3784.5	2673.6	2135.7	3130.2	2668.6	4915.9	6638.8	6742.1	5848.4	5487.8	2511.2	7844	6760.5	3201.6	2112.7	3514.3	5239.7	1777.7	5883.8	4223.2	3361.5	2909.2	3814.3
"201859_at"	4778.4	3846.4	3880.8	7991.8	6719.9	1969.8	2072.9	2405.2	2388.8	3672.5	2562.2	2086.4	2316.8	3091.6	1800.5	3603.3	2963.4	2626.5	4288.9	2110.4	2682.8	3714.6	4668.1	2173.4	1707.5	1553.3	2862.7	1106.4	2682.1	3745.6	2527.6	1734.9	2831.5
"201860_s_at"	207.3	622.6	850.5	1288.3	1185.3	337.9	380.9	509.1	374.9	259.6	701.7	996.6	384	191.6	2122.2	561.5	219.3	288.5	228.2	327.7	407.6	341	174.3	549.7	511	382.1	342.7	1064.9	259.8	359.5	451	567.2	234.2
"201861_s_at"	1132.6	1056.1	416.4	1243.8	1441.6	865.6	1242.5	1037	977.5	1114.9	764.2	711.9	675.2	1293.8	678.8	1202.9	536.4	952.5	1001.4	536.3	626.7	702.5	1938.8	674.8	522.8	326.3	227	399.6	643.5	343	684.8	330.8	1179.5
"201862_s_at"	1465.6	1483.6	932.1	2934	1762.7	1025.6	1260.8	992.6	1183.1	1272	1944.9	1832.5	1851.7	2670.6	1576.5	2037.3	1762.4	1681	1877.8	1747.1	2145.3	2330.4	2284.4	1484.1	1440.4	1098.4	929.5	1074.2	1399.2	1009	1948.9	1429.9	1475.8
"201863_at"	1044.4	1837.5	849.5	1081	959.5	1664.7	1381.2	1214.6	1192	1334.5	1656.5	1419.8	1529.7	1500.1	1321.9	2096.1	1541.5	1517.6	1200.5	1256.5	1265.2	1129.3	1313	1218.6	1236.6	1185.1	1956.7	1696.9	1501.5	2049.5	1348.1	1452.8	1249.8
"201864_at"	1985.2	2011	1864.5	2382.5	1750.6	1570.1	1584	1661.6	1806.6	1636.5	1511.5	1514.5	1724.9	1646.2	1815.4	1227.5	1271.4	1246	1640.5	1637.5	2088.4	1461.8	1942.5	1533.1	1837.4	1161.5	1406.2	1558.4	1293.3	1273.6	1562.3	1394.1	1617.5
"201865_x_at"	1613.4	1618.7	2474.2	1454.7	1865.3	1814	2341.6	1769.7	1728.7	1209.6	2450.1	3326.8	2655.1	2653.5	3861.3	2219.9	3005	1830.3	2362.3	3050.8	2864.9	2511.1	1632.7	2515.5	3077.8	2212.3	1648.2	3628.9	1795.4	1719.3	2453.4	3050.1	2037.6
"201866_s_at"	426.5	557.1	570.1	615.1	686.4	960.1	1040.8	940.3	832.4	708.8	617.1	768.3	895.1	542.1	1185.2	1013.4	895.2	966.5	591.6	810.5	659.2	840.3	932.6	700.9	638.3	1042.2	561.7	981.5	866	614.6	902.1	890.7	793.7
"201867_s_at"	226.7	179.9	121	179	164.8	221.5	156.1	291.8	323.9	318.6	155.6	83.4	122.8	85.9	108.2	88.2	99.2	103.2	117.8	100.3	91.1	95.2	283.6	138.7	79.4	85.4	12.9	124.1	109	109.5	108	73	260
"201868_s_at"	120.9	59.8	61.7	77.2	64	56.5	131.5	55.5	131.5	199	32	14.5	48.4	45.8	27.2	35.7	10.7	42.8	31	21.6	19.2	27	124	13.2	30.6	24.3	11.8	5.4	52.1	20.3	15.2	10.9	77.4
"201869_s_at"	234.3	169.7	195	149.1	39.7	59	28.8	206.5	112.1	84.1	136.1	237.7	52.4	123	123.6	244.2	125.8	169.2	72.9	87.7	156.8	121.4	170.3	85.5	22.7	215.1	28.1	98.8	66.5	26.8	87.1	179.9	49.1
"201870_at"	739.6	556.1	467.4	912.3	690.6	516.4	568.8	578.9	527	443.5	856.9	634.4	884.8	823.6	605.9	635.6	579	580.2	443.6	666.3	431	587.1	569.2	872.5	681.7	635.9	648.8	507.1	625.3	723.7	763.2	631.4	661
"201871_s_at"	1001.6	903.9	937.4	865.9	881	2066.7	1308.2	1162.6	965.4	1046.5	1086.7	1176.7	1154.6	1130.5	1442.4	788.7	1458.3	1009.3	753.3	975.8	1015.1	665.7	726.6	811.8	1024.1	1218.4	1448	1407.3	979.4	1200.5	943.2	797.4	1008.8
"201872_s_at"	973.7	464.2	913.3	1758.9	1534.9	1043.4	568	422.7	517	646.2	705.9	734.4	704.5	677	695.5	637.1	654.3	694	663.6	612.5	626.7	697.9	524.2	680.3	699.4	836.2	616.4	646.7	1113.4	538.5	663.7	783.6	515.9
"201873_s_at"	864.5	527.3	619.5	1477.2	1480.1	547.2	423.7	355.1	331.2	404.4	415.5	479.6	657.4	607	533	466.8	519	410.7	512.7	445.8	486.2	756.2	380.7	415.2	591.6	577.2	360.9	285	745.4	280.6	457.5	473.9	388.7
"201874_at"	1247.8	1133	1238	1329.9	1039.5	1938.6	1900.9	1444.2	1508.4	1678.2	2166.3	1648.3	1091.3	1210.6	2224.8	1661.2	1160	1454.5	1005.4	1425.3	1544.5	1069.9	1606.9	1820.9	1484.1	1887.1	1511.9	2040.9	1872.4	1130.4	1711.9	2383.2	1304.3
"201875_s_at"	770.8	594.8	698	541.6	667.6	1012.3	1235.1	821.7	597.6	502	595.1	735.9	467.7	599.4	948.6	744.2	603.2	559	621.1	519.2	889.3	524.5	492.1	702	653.5	802.5	770.6	770.4	961.7	517.2	739.2	1053.2	531
"201876_at"	1744.6	1163.1	1094.7	392.3	1008.9	616.9	931.2	739.4	749.2	918.4	905.9	1144.9	1445.6	921.7	990.8	765.1	905.1	1051.3	1094.7	1307.8	1630.2	1105.3	759.9	1090.2	1008.8	1135.8	1293.5	1062.7	1328.3	949.4	883.3	1056.9	1490.9
"201877_s_at"	1197.3	1248.9	1308.8	592.2	782.3	763.2	925.5	924.2	977.9	684.1	821.5	1384.5	1181.1	1141	1177.1	1124.9	1273.3	1148.8	1372.5	942.9	1213.3	1242.7	780	1054.8	1060.9	1173.9	1069.6	1188.8	787.9	1020.5	1071.8	1197.5	822.5
"201878_at"	310.3	160.5	192.7	202.8	298.4	274.4	184.2	164.6	232.9	212.5	157.8	205.8	183.3	162.1	219.3	153	98	155.5	199.8	193.3	236.6	190.5	221.9	181.8	180.3	138.4	145.6	167.8	139.9	119.9	124.9	157.6	114.7
"201879_at"	603.2	568.1	754.7	646.6	723.7	759.2	593.4	714.8	796.5	840	826.2	858.6	810.2	634.3	849	795.8	390.7	776.3	723.9	779.3	738.5	881	696.9	875.5	697	820.9	425.2	651	823.7	416.2	660.9	774.8	629.2
"201880_at"	697.5	747.4	1008.3	566.5	662.4	649.6	583.8	633.5	629.7	676.7	688.7	1026.5	885.6	982.1	928.8	831.2	1020.9	780.4	846.3	877.5	882.7	925.4	516.4	788.3	964.5	774.5	463.8	753.8	714.4	276.6	913.6	879	659.8
"201881_s_at"	436.1	238.6	311.2	340.5	481.9	461.4	253.8	323.5	301.6	443.3	235.1	321.4	347.5	321.3	375.2	241.4	208.8	275.1	360.4	359.5	395.2	313.1	337.5	344.2	350	248.3	232.6	304.9	237.5	190.2	326.4	311.2	261.2
"201882_x_at"	35	106.6	49.7	29.5	37.2	61.4	67.2	94.7	89.3	73.6	131.3	25.7	78.2	19.5	46	93.4	34.1	152.3	91.2	49.3	149.4	65.9	91.1	75.8	85.5	57.4	47.9	25.5	91	130.5	110.7	159.8	28
"201883_s_at"	1066.1	1656.3	1102.8	1158	1232.2	949.3	999.1	1139.7	1178.9	1279.6	2632.9	809.4	1866	1657.9	1523.2	1847.3	688.5	1213.1	1609.1	1265.9	1242.3	2062.6	1641.6	934.4	1153.4	791.1	757.7	771.1	837.8	1054.7	960.2	1241.2	1102.4
"201884_at"	89.5	84.5	169.6	178.1	144.3	72.4	37.9	95.5	130	124.5	132.9	103	139.6	101.9	66.1	32.5	47.9	43.3	104.2	194.4	97.1	118.4	76.6	157.7	115.8	27.6	21.8	88.8	71.5	115.6	146.8	68.7	49.7
"201885_s_at"	4105.2	7295.9	4542.1	4295.5	5520.6	6770.1	6651.7	6441.6	6883.4	5293.9	6697.3	6669.4	4270.4	5235.2	6590.6	4658.3	5127.5	4081.6	4535.9	4310.2	6071.4	4580.8	4976.4	5765.5	5409.1	7272	4968	6711.6	6036.4	6153.4	6308.2	5175.3	5755.2
"201886_at"	520	481.6	507	440.5	436	495.5	553.5	557.7	566.9	587	570.9	430.4	531.9	592	434.4	540	563.8	587.4	385.5	510.5	445.8	451.7	431.4	648	592.5	418.2	631.3	423.2	474.1	736.8	430.6	440.7	596.1
"201887_at"	1751	2173.7	1889.5	2066.6	1951.8	1977.7	1675.6	1830.9	1680.6	2046	2476.8	1770.5	1796.2	2309.7	2649.7	2031.3	1696.6	1798	1994.3	1305.5	2018.6	2039.6	2150.3	1908.7	1655.7	1684	1321.4	2181.9	1827.1	1744.3	2149.3	1707	1669.4
"201888_s_at"	352.9	319.8	233.4	482.1	347.4	265.9	267.3	223.6	220.4	247.4	100.7	124.9	111.9	292.4	161.2	288.5	268.7	181.4	222.2	153.9	115.6	223.4	316.9	247.4	226.1	294.3	295.2	242.1	253.5	243.9	157.1	126.4	531.5
"201889_at"	1750.2	1530.1	1472.1	2085	2021	890.9	828.5	963	897.8	761	1192.7	1715.3	1233.6	1063.4	1386.4	1241	1282.8	943.3	1472.1	777.7	1329.2	1195.8	979.8	1322.2	1377.2	969.2	1206.8	1410.1	1103	1506.6	1368.1	1591	947.7
"201890_at"	181.1	255.1	37.7	6.6	58.3	37.5	145.3	64.6	61.7	360.5	456.6	42.7	502.5	573	151	363.3	236.3	390.2	341.1	339.8	157	260.8	191.3	78.7	236.6	86.7	82	22.2	292.2	76.1	167.3	98.2	153.9
"201891_s_at"	17366.6	19221.8	16530.9	17839.7	14177.1	12696.2	14554.5	15560.4	16329.2	17504.9	10556.3	8575.1	10686.8	11251.4	7606	11768.7	12307.5	11232.9	11960.6	9887.9	11155.5	10771.4	16331.5	9866.4	8971.6	9829.2	12584.6	8377.2	9641.7	11889.8	8582.3	8456.3	14256.1
"201892_s_at"	3734.4	2374.1	4865.1	3973.8	3538	3632.5	2406.2	2606.8	2554.2	2885.1	2597.6	2605	3367.4	2091	3177.9	2377	3556.7	3083.3	2502.8	2890.2	2300.8	1732	1979.1	2627	2938.6	4210.2	5536.1	4631.4	3756.6	3821	3456.3	3577	2601
"201893_x_at"	14850.3	25679.3	21749.2	15598.4	14071.8	22548.7	16962.3	17818.5	16194.8	18582	14936.9	12322.7	11242.1	9254.8	13198.4	13154.4	12898.1	14058.4	12022.3	10367.7	13575	13026.1	18325.6	11972	12121.4	14903.1	14695.7	13778.7	12814.2	15051.8	11489.7	11815.7	15661.9
"201894_s_at"	1478.2	1884	1628.5	1460	1826.8	1483.2	1522.8	1021	1476.5	1372.6	1750.4	2278.9	2242.5	2211.7	1688	2277.8	2619.7	2273.6	2328.1	1335.6	1781.9	2105.8	1880	2320.7	2192.2	2084.2	1512.2	1637.7	2632.1	1209.4	1979.1	2854.1	1774.8
"201895_at"	1112.1	987.3	720.1	1205.6	999.7	916	581.9	1109.5	1063.9	1122.4	1395.8	839.8	657.3	667.5	718	1022.3	1039.3	1292.3	944.6	1182.7	752.9	1384.1	1187.9	1066.9	993.6	1126.4	1023.1	1014.1	944.6	722.7	665	738.8	905
"201896_s_at"	192.4	154.5	214.9	159.7	167.6	148.7	168.8	144.2	213	201.3	194.6	180.5	377.4	206.8	145.4	159.8	105.3	187.6	247.8	308.9	219.9	172.2	192.5	213.2	218.8	172.9	194.4	158.2	123.7	181.8	160.6	167	150.7
"201897_s_at"	450.3	665	989.3	469	658	1524.9	444.1	730	728.4	850.1	572.6	772	573.5	572.5	1232.6	650.1	772.3	664.3	582.8	885	648.4	601.8	523.3	771.9	1076.5	1195.6	1430.3	1766.1	853.1	2183	1154.4	739.1	674.8
"201898_s_at"	912.2	629.5	777.8	1281.3	925	1320	981.6	988.8	986.6	1145.8	879.3	927	844.2	892.6	1004	1053.3	940	1067.2	999.9	1153.7	1106.7	1361.5	1078.6	923.5	930.6	1013.7	902.2	787	1608.1	1019	1043	1075.4	1114.8
"201899_s_at"	2019	1495.1	1291.3	1441.7	1708.2	1323.1	1446.2	1266.4	1368.6	1377	1694.5	1671.4	2069	2481.4	1371.7	1622.7	1314	1457.9	1922.4	1394.4	1936.5	1837	1678.3	1505.2	1549	1262.4	1401.6	1334.1	1568.8	1654.1	1652.1	1759.6	1456.9
"201900_s_at"	1996.5	3482.9	2029.3	1496.6	1668.4	2441.7	4095.1	3394.5	3641.8	4039.1	3194.6	2263.5	2719.5	2904.3	2077.3	3102.7	3804.3	4478.5	3109.8	3442.1	2622.6	3597.4	4033.8	3450.2	4113.9	3432.3	4007.9	2720.9	4544.4	4955.2	3642.6	3580.1	3882.3
"201901_s_at"	1024.6	1188.7	1148.5	1027.5	1341.7	2329.7	1677.3	1793.2	1923.8	1468.4	667.4	1163.9	1066.2	1051	1619	1494.8	1415.2	1880.9	1643.5	1015.1	990.2	1098	1744.9	947.4	1205.1	1311	1207.6	1378	1578.3	971.9	1082	1239.4	1561.8
"201902_s_at"	78.6	85.6	108.3	30.1	47	132.3	162.6	65.2	54	173.5	31.3	19.3	50.3	106	29.2	15.5	39.1	13.6	97.3	14	9.4	13.1	123.9	86.6	37.6	33.7	76.7	25.7	30.6	8.9	15.5	20.4	53.3
"201903_at"	1040.8	1408.8	1049.8	756.2	994.2	1965.2	1967	1084.8	1415.8	1276.6	1913	1060.1	1393.1	1633.3	1543	1797.7	2012.5	1910.1	1537.9	1597.6	1176.8	1367	1189.1	1688.6	1806.9	2010.6	1953	1707.5	2355.9	1886.1	1778.7	1273.5	1653.4
"201904_s_at"	299.8	351.1	375.2	232.4	44.4	816	781.2	566.5	558.3	372.5	582	521.9	174.8	449.4	588	375.8	277.9	345.5	296.1	361.9	418.3	280.3	413	464.6	414.7	403.2	281.6	503.3	421.1	209	645.3	554.2	655.3
"201905_s_at"	96.9	68.6	11	74.9	52.9	188.1	82.2	88.1	121.3	18.9	18.4	16.3	20.7	6.1	87.5	29.4	12.8	72.9	20.2	61.4	8	22.2	84	68.9	7.8	68.1	68.4	58.4	73.1	80.7	91.2	92.6	138
"201906_s_at"	754.2	940.9	804.7	422.9	382.3	1376.3	883.8	859.7	721.3	413.4	723.4	862.3	530.9	474.6	1349.7	609.9	438	568.7	742.6	383.6	808.8	454.1	694.4	706.4	509.7	746.6	523.3	1215.2	538.5	605.7	830.8	997.1	757.3
"201907_x_at"	25.6	150.3	21	56.7	23.9	89.7	64.7	139.3	108.3	52.7	130.7	19.2	20.1	49	50.7	32.5	59.3	24.6	109.9	167.6	23.2	133.5	72.6	74.3	62.9	87.6	21.2	57.3	43.2	9.3	72.7	15.3	84.8
"201908_at"	1835.4	1074.9	877.7	1250	1114.9	1270.7	1332.4	1695.1	1454.5	1186.3	1039.1	1502.2	1393.3	902.5	1135.8	1480.3	985.5	1410.2	1295	1270.7	1776.6	1377.8	1419.9	1260.6	1231.6	1159.3	743.6	1011.8	1100.3	513.9	1339	1984.2	1306.7
"201909_at"	6654.3	6883.3	114.2	4850.3	4577.2	71.4	61.6	6446.1	6340	6757.1	4900.7	138.2	76.1	61.1	73.5	68.1	25.1	47.4	36.6	69.4	6347.8	5795.4	38.5	96.5	148.8	84.9	61.3	77	5316.4	9922.5	133.1	31.3	56.6
"201910_at"	901.7	993.5	391.2	712.6	708.5	598	958.4	1017.2	925.4	804.1	912	799.8	814.5	474.9	1088.4	827.7	874.9	804.9	795	991.2	1851.7	665.7	1129.4	830.1	754.5	622.9	738.8	895.4	716	634.6	1226.3	945.7	1000.3
"201911_s_at"	619.4	459.5	301.7	299.1	359.1	320.4	660.4	572.3	530.7	644.8	519.2	509.5	484.5	328.7	441.2	524.7	371.5	460.3	476.3	364.5	605.5	486.2	749	449.5	397.9	437.2	405.1	366.9	588.7	477.8	524.8	649.2	634.5
"201912_s_at"	710.6	333.3	566.4	2240.6	1711.4	718.7	454.1	495.2	642.4	643.1	511.6	523.4	523.6	356.1	420.7	583.3	727.3	613	545.5	573.6	543.3	725	599.5	486.3	628.8	523.7	468.2	444.2	849.6	437.9	557.2	705.1	614.1
"201913_s_at"	535.3	467.6	501.4	749.1	554.7	684.3	629.1	703.7	650.3	548.1	546.2	732.4	650.8	729.8	687.7	460.4	711.8	688.5	600.6	916.2	600.1	656.3	607.7	672.8	730.2	618.5	624	546.2	711.9	674.4	815.7	446.8	690.8
"201914_s_at"	543.6	551.2	420.1	499.7	589.2	1030.8	676.6	777.2	807.3	719.5	413.2	315.4	352.4	456.6	521.7	571.8	299.8	473.2	398.2	242.5	225.9	282.4	887.5	482.3	469.5	298.4	325.9	389	481.1	338	358.1	355	671.7
"201915_at"	117.9	244.7	208	91.5	171.9	118.5	149.8	152.1	165.3	123.2	35.5	83.5	148.9	225.7	141.4	123.8	89.5	109.6	270	90.5	141.3	112	119	146.9	152.1	168.3	90.8	155.8	192.6	100.5	169.9	181	71.5
"201916_s_at"	1627.1	1553.2	1954.8	1755.5	2140.2	1942.7	1066	1258.1	1321.9	958.6	1548.3	1580.7	1758.2	1631.5	1508.6	1241	1324.6	1200.1	1651	1151	1347.8	1413.1	1211.5	1558.5	1543.6	1315.8	1074.7	1540.7	1551.3	1254.8	1654.2	1609	1327.7
"201917_s_at"	703.4	904.8	702.3	441.4	614	873.2	541.6	969.7	988.3	610.6	421	444.7	407.4	400.5	531.9	362	119.8	537.4	575.3	255.9	288.9	253.5	945.5	477	451	228.2	300.7	448.5	433.6	333.2	270.6	216.8	753.8
"201918_at"	737	502.9	564.3	450.5	578.9	988.9	653.9	745.2	1057.1	590.7	452.7	563.2	506.8	554.8	629.5	416.5	212.5	396.7	808.3	307.2	413.8	379.1	877.7	594.8	454.3	263.4	330.6	520.3	398.9	364.2	326.4	341.4	678.4
"201919_at"	1989.2	1509.6	1845.6	1098.1	1375.6	2302.9	1596.1	1431.9	1603.6	1507.5	1493.8	1831.7	1685	1919.8	1763.9	1481.4	1395.3	1442.4	1721.6	1746.5	2100.3	1938	1749.7	1559.8	1960.3	1742.7	1255.6	1814.3	1336.3	1242	1829.5	1601.2	1765.9
"201920_at"	3625.2	1458.9	665	3474.2	2193.8	659.7	1208.6	947.4	951.6	1497	889.7	1124.9	1936.9	929.3	830.2	2121.4	1546.6	1900.4	2447.6	1932.7	1734.8	1697.7	1851.2	1686.8	1112	882.6	1213.7	721	1796.5	416.3	1671.3	2193.8	1461.1
"201921_at"	1981.7	1970.2	1683.6	2792.2	2218.5	1329.8	989.4	846.8	870	1352.5	1476.9	1519.1	2234.1	2448.2	901.1	1922.7	1287.1	1557.5	1985.6	1357.7	1365.1	2156.8	1727.9	1497.8	1228.4	990.5	1756.9	1160.8	1855	2567.1	1409.3	1075.5	1054.2
"201922_at"	3254.3	3996.8	5216.2	3329.6	3175.1	4774.5	3695.1	3536.9	3070.9	3512.9	2638.1	3750.3	3166.6	2686.2	3833.4	2884.9	4002.2	3654.8	2498.5	2421.4	3441.7	2400.3	2604.1	3409.9	4372.7	3924.3	5562.4	6337.6	3638.6	5398.1	4207.4	3626.7	4441.8
"201923_at"	3060.6	4028.2	3035.9	3064.2	2576.4	2376.7	3252.4	2096	2088.6	2867	2741.5	2556.1	4215.7	3126.8	2183.1	4369.4	3923.4	3799.2	4444.2	4706.1	2795.5	5699.7	2502.9	3961.1	4806.6	3435.7	4955.6	3054.9	4603.8	5722.9	4167.6	4241.5	3233.6
"201924_at"	2427.2	3994.9	3544.1	2525.9	2771.9	2954.7	1897.8	1642.9	1474	1867.8	1736.7	2703.1	1553.5	1600.4	2253.6	1423.2	1574.7	1335.4	1747	1317	2896.6	1963.6	1456.2	1999.7	2002.6	1376.7	1083.7	2216.8	990.3	745.6	1388.3	1638.1	1987.7
"201925_s_at"	829.5	1461.1	379	3612.7	1672.7	330.7	652.5	534.6	878	871.2	1508	1888.7	547.1	1575.1	769.3	1539.8	589.9	556.3	795.3	820.5	840.5	1661.4	939	1833.2	966.5	923.6	616.5	827.3	638.7	844.2	935.2	966.5	797.7
"201926_s_at"	730.3	1934.6	653.5	4679.6	2765.1	1525.8	1575.7	2113.4	2413.3	1486.1	5025.1	3124.8	650.4	3216.4	1661.4	3981	1250.9	1566.1	1064.5	1817.6	1660.3	3068.2	1618.2	4797.4	3809.2	3932.7	1912.9	1653.1	2245.3	2709.2	3107.9	2425.8	2235.8
"201927_s_at"	325.1	119.6	194	172.6	167.1	127.5	155.3	146	167.9	234.8	53.3	77.4	80.6	55.5	69.7	58.4	29.3	122.4	62.3	89.7	21.8	34.8	121.7	82.4	26.7	68.9	80.6	123.6	67.4	78.4	28	22.1	27.3
"201928_at"	974.1	500.8	793.8	616.8	626.1	320.2	380.9	575.1	466.7	414.7	410.5	453.2	598.3	371.9	598.3	328.9	370.6	404.9	603.2	610.4	494.5	389.2	242.6	349.8	314.6	373.6	320.6	494.8	365	312	505.2	481.1	289.4
"201929_s_at"	1037	430.5	628.1	623.1	511.5	225.6	383.1	431.6	334.7	421.3	224.5	473.7	564.1	332.9	770.6	364.2	377.7	418.3	586.8	552.1	502.2	368.2	229.5	381.7	283.7	387.8	233	431	434.5	258.4	359.6	539.9	259.7
"201930_at"	908.8	815.1	936.9	549.5	767.3	532.5	688.3	607.9	606.5	952.7	1058.1	860.8	1454.3	1213.6	1206.1	917.6	842.9	1087.6	901.7	996.4	835.1	625.5	699.3	785.4	1148.6	857.9	792.3	910.8	1026.1	797.5	887.6	1066.3	773.1
"201931_at"	826.5	1020.4	1850.4	1022.6	1118.4	1160	837.4	916.6	875.9	1012	1139.9	1070.1	939.6	1205.3	1547.9	1036.1	1218.4	1435.1	1032.4	1018.1	1271.8	1334.6	920.2	1104.9	1401.2	936	1652	1486.4	1369.4	2050.9	1076.1	1019.5	1038.1
"201932_at"	589.3	442.2	390.9	679.2	550	568.8	635.5	449	514.7	495.8	498.9	503.3	572.3	542	522.8	557.8	583.9	646.5	557.8	652.6	601.2	527.5	508.5	700.4	654.2	642.4	523.7	663.8	738.1	500.9	528.3	628.5	484.9
"201933_at"	431.9	693.8	476.3	507.6	512.3	780.4	822	991.5	915.1	750.5	578.2	461.3	548.1	544.3	494	597.8	676.7	443.2	684.1	493.5	489.4	406.2	708	490	318.7	703.4	554.1	471.6	562.5	589	444	272.8	768.1
"201934_at"	1924.9	1922.8	2102.7	1811.9	2299.3	2168.6	2176.6	1765.8	1757.4	1643.6	1677.3	1996	1976.2	1901.4	1712.4	1944.7	1654.7	1570.4	1229.9	1579.4	2009	1343.5	1556.3	1714.3	2072.4	1905.8	1201.2	1345.3	1745.9	1301.6	1744.8	1915.5	1654.5
"201935_s_at"	686	847.6	524.1	495.2	576.5	884.8	736.7	867.6	972.2	720	937.2	875.8	899.9	989.7	578.2	874.2	787.6	877.3	999.4	589.7	1020.3	645.9	802.3	1172.4	823.1	925.5	493.8	503.6	928.2	324.1	724.8	915	913
"201936_s_at"	557.7	479.9	489.8	263.8	302.5	188.7	161.9	216.9	476.4	196.7	439.2	246.5	261.8	287.1	81.9	188.4	117	86.5	117.2	194.8	424.3	259.9	195.2	255.3	229.3	116.7	98.1	66.3	215.8	172.8	196.6	191.9	281
"201937_s_at"	466.9	502.5	434.9	713.8	537.4	609.7	414.8	456	506.2	438.5	702.7	525.1	549.8	507	467.3	527.7	525	563.8	422.5	577.6	416.2	528.9	494.8	506.2	484.9	474.8	502.6	543.8	566	575	314.2	527.2	493.4
"201938_at"	4248.9	3790.9	3435.2	2688	3177.4	3907	4027.2	3812	3826.3	2777.6	3098.4	3227.6	3598.8	3435.7	2597	3398.1	2489.8	2907	2748.5	2284.6	3621.1	2674	4295.9	2930.7	3262.2	3237.6	3037.4	2931.4	3587.5	4040.5	3053.2	3983.1	3243.7
"201939_at"	465.7	356.4	199.8	245.3	233.5	102.5	273.1	165.9	124.1	129.4	158.7	591.1	649.6	237.8	361.9	350.1	307.1	280.2	264.8	194.8	766	163.6	270.3	160.1	82.8	157.3	172.3	237.1	241.5	189.6	70.4	332.6	128.3
"201940_at"	422.9	290.2	385.7	625.9	270.3	309.5	386.7	278.4	301.1	403.3	587.2	716.6	581.2	593.2	779.3	524.3	318.7	527.6	451.1	411.8	552.4	479.2	524.9	403.3	529.2	618	141.4	364	432.1	255.8	442.3	499	357.7
"201941_at"	1071	1070.3	1149	1015.6	657	1049.2	1182.2	737.6	675.6	767.1	1412.9	1332.9	1404.7	1196.4	1380.9	1113.3	1040.1	1054.6	1154.2	1087.1	1031.2	1025.2	852	1046.3	1094.2	1046.7	525.3	1014.8	924	302.8	949.9	1176.7	747.6
"201942_s_at"	67.2	52.7	11.4	177.8	30.8	200.4	194.5	39.8	80.1	151.7	86.7	105.4	82.5	86.5	91.9	135.9	68.4	184.3	97	84.1	98.9	110.7	283.8	141.2	59.6	110.8	43.4	72.3	132.1	38.4	18.3	82.5	47.4
"201943_s_at"	377.9	251.7	234.9	393.5	260.3	163.9	177.3	131.8	160.3	155.6	383.6	308.9	275.2	184	247.3	331.3	148.6	286.8	263.2	234.6	205.1	270.2	326.4	280.5	206.3	229.5	120.9	209.6	244.3	161.6	252.2	273	134.9
"201944_at"	3253.9	6152.1	3191.5	2871.3	2286.5	4738.8	6112.9	5385.6	5503.3	6407.9	4894.9	5719.7	3974.2	5422.1	4843.5	5262.3	5531.3	5969.8	5392.3	4345.7	4382.3	7609.4	7246.1	5950.3	5683.6	4997.9	4945	4565	7107.3	5261.7	7241.8	5185.7	6797
"201945_at"	552.7	526.4	303.9	825.4	528.1	633.8	571.6	700.3	677.5	733.3	476.6	282	376.8	391.3	415.2	370.7	425	379.8	455.6	330.9	298.4	358.5	683.5	474.7	397.2	424.3	262	258.9	561.3	176	488.5	369.7	587.1
"201946_s_at"	1099.2	644.8	702.9	3285.6	2010.9	1668.5	637.3	760.4	700.3	988.5	635.3	956.8	622.2	489.7	994.8	1159.8	891.3	1285	512.3	1165.6	718.9	1127.6	905.7	637.2	692.4	1010.6	1159	821.2	1513.3	805	767	926.2	715.9
"201947_s_at"	2324.5	1737.8	1539.3	5264.3	3886.3	2720.7	1514.6	1457.8	1416.2	1942.2	1656	2024.7	2113.8	1992.5	1832.9	1935.9	2317.7	1938	1716.2	2034.6	1634.6	1892.6	1606.5	1646	1832.6	1617.8	2111.6	1864.1	2579.2	1885.4	1926.8	1821.3	1568.5
"201948_at"	332.8	387.9	233.7	919.4	588.8	347.4	235.1	255.7	215.5	198.7	206.2	318.8	271.6	338.9	306.1	320.7	367.9	222.3	315.7	313	284.4	389	210.6	197.1	418	191.5	265.4	235.5	408.7	372.8	346.9	247.8	176.3
"201949_x_at"	2451.8	2618.5	1724.8	1608.5	1813.4	1043	1898	1357.4	1406.9	1303.5	2242.7	1404	2570.6	2031.7	1154.2	1980.9	1348.1	1564	1564.6	1534.5	2137.3	1327.2	1775.4	1283.8	1435.9	1265	1441.9	1431.9	1624.9	1813.7	1474.5	1645.5	1307
"201950_x_at"	3783	4034.5	2183.4	2497.3	2301	3333.3	5656.8	4812.7	4188.6	4850.5	4296.4	3086	3756.1	3724.4	3344.5	4339.4	3747.1	4738	2607.4	3805.8	4173.8	3573.1	4221.9	3963.8	3243.7	4330.9	3432.2	3453.6	4768.5	3802.7	3807.5	4078.6	4416.7
"201951_at"	37.3	8.6	76.7	166.6	100.1	152.5	227.2	154.7	216.7	232.9	211.8	222.2	188.3	158.2	407.8	176.1	199	236.2	450.1	87	102.4	346.9	304.6	184.1	214.5	172.1	88.3	189.8	355.4	135.2	303.7	71.2	216.2
"201952_at"	429.9	450.6	436.9	572.9	543.5	1051.1	1016.2	897.1	1225.3	1422.1	1822	1560.8	1136	1993.2	2115.2	1032.7	1183.4	1075.2	1976.3	1035	796.1	1833.9	1166.3	1323.9	1975.5	1043.2	882.3	792.1	1524.9	575.7	1763.1	558.6	1233.2
"201953_at"	725.8	965.4	864.5	1326.8	923.6	1143.1	1097.6	999.5	1088.7	1094.9	1416.5	941.9	1228.1	1586.9	964.8	1242.5	1611.7	1084.5	1029.5	1194.4	843.2	1134.1	867.9	1476	1416.1	1292.3	1730.9	995.6	1644.8	1868.3	1586.1	844.7	1096.1
"201954_at"	3067.7	4871.6	1960.1	2527.6	2366	3300.7	4731.3	4476.4	4749.5	4523	5100.8	2944	4476.8	5043.1	2782.7	4558.8	4453.2	4714.2	3800.7	4045.8	3523.4	4237.2	4762.7	3831.3	3967.7	4097.2	4433.7	2843	4742.6	5970.5	4625.1	3347.4	6065.6
"201955_at"	1318.7	1228.8	1611.1	1612.5	1722.8	1122.2	761.5	640.6	662.4	697.4	945.1	1111.2	1117.5	1214.5	993.3	1355.1	1229.5	945.5	1221.4	1340.9	1198.2	1767.4	788.8	1131.7	1200.9	791.7	1399.2	1098.4	942.5	1539.2	1204.9	1110.1	801.3
"201956_s_at"	1121	902.8	1244.7	555.5	577.3	1216.2	1443.8	1008.9	970.8	1015.4	1306.3	1160.5	1360.8	983.5	1267.4	1247.6	1415	1452	1489.2	1338.5	1489.9	1450	1090.2	1063.6	1216.3	1345.2	1478.5	1427.5	1287.4	1407.1	1173.9	1151.2	1248.8
"201957_at"	534.3	512.4	471.8	263.1	366.2	438.1	1243.7	725.7	452.8	347.8	586.7	790.8	369.7	577.1	1844.6	421.7	627.6	392.9	405.2	504.2	472.7	423.9	275.6	834.7	358.4	692	267.4	1016.4	358.2	254.6	446.4	972.1	542.9
"201958_s_at"	8.6	8.8	5.8	7.9	8.8	6.5	18.1	16.2	13.4	9.7	15.3	5.1	7.6	6.9	10.5	8.1	4	9.1	9	9.4	6.8	5.8	7.5	12	8.1	8.3	6.9	10.6	3.8	4.6	11.2	11.1	6.7
"201959_s_at"	1229.5	996.7	1948	646.2	1384.4	1418.3	1122.2	1205.8	1045.2	1209.3	1164.5	935.5	953	988.8	1480.4	1056.3	1193.4	1158.3	1455.6	1067	1037.8	1009.8	1024.5	1052.1	1091.6	845.9	670.5	935.8	819.3	589.5	594.2	676.8	1279
"201960_s_at"	1671	814.5	2783.3	865.1	1901.5	1834.3	1026.3	1020	1000.1	979.3	1683.6	2219.4	2053.2	1965.2	1736	1461.5	1667.3	1085.4	1352	1592.2	1273.7	1537.1	765.2	1438.2	1214.1	749.7	713.1	1024.3	752.9	1021.5	977.7	1311.1	925.4
"201961_s_at"	29.7	35.5	219.1	53.6	138.9	195.6	151.2	126.1	127.8	129.8	121.1	195	135.3	183.9	184.5	145.1	131.9	188.8	123.6	88.4	112.5	115.4	126	186.6	173.6	176.4	343.1	322	160.7	167	70.2	190.1	156.9
"201962_s_at"	161.9	176.9	194.8	114.6	145.9	291	171.9	203.5	208.8	191.3	248	170.7	194.1	245.8	198.9	208.1	274.3	183.5	195.9	248	199.6	232.9	150.6	178.9	252.5	209.2	168.3	205.1	196.7	98	111.2	194.5	195.6
"201963_at"	2168.4	1022.5	6436.9	5454.7	6953.4	2828	458.3	476.8	435.5	1464	1423.4	874.2	851.8	1134.2	1841.9	1056.3	474.4	935.9	1504.9	1531.5	999.8	2347.5	1730.1	1508.3	997.1	922	757.8	2695.7	930	1391	1113.6	738.7	753.1
"201964_at"	1019.3	504.8	817.2	1000.2	712	525.1	609.3	691.2	656.2	614.4	856.6	918.1	963.7	1140.5	710.3	853.8	1119.8	737.7	1070.3	948.1	927.6	1068.6	802.8	845.7	778.2	537.4	515.8	652.3	420.2	485.9	633.5	832.1	821.1
"201965_s_at"	331.1	318.1	319.6	454.9	347.9	419.1	467.6	551.5	612.4	445.1	264.6	303.8	304.6	364.7	258.9	224.6	502.4	297.8	346	337.4	200.8	293.3	495.3	330.7	330.3	261.6	246.1	265.1	251.7	198.2	361.9	242.8	420.2
"201966_at"	1739	1730.7	1730.1	1880.3	1642.1	1693.7	1677.5	1502.5	1395.7	2029	1476.4	1535.6	1596.1	1488.2	1748.9	1470.2	2139.1	2243.9	1647	1662.4	1644.9	1947.7	1848.9	1948.8	1767.5	1906.6	1694.1	1923.9	2144.6	2014	1600.3	1764.8	1994.6
"201967_at"	1309.3	719.7	744	802.1	714.4	486.6	565.5	888	926.5	770.1	460.1	487.9	554.8	890.8	570.1	417.5	726.9	610.9	1307.8	1381.6	1449.7	1092.8	832.7	422.7	471.5	272.2	491.9	422.3	387.9	284.9	330	318.9	932.4
"201968_s_at"	1512.9	1090.4	5000.9	1103.7	3079.1	2949.5	1251.3	1408.3	1608.4	1792.7	2008.9	1737.8	1527.3	1694.3	2615.6	1766.8	1250.4	1741.2	1882.1	1740.6	1802.5	1869.2	2033.6	2761.5	2500.6	1906	2258.6	3482	2472.3	2422.8	2000.2	2106.7	1648.4
"201969_at"	338.4	265.1	266.9	236.7	339.8	227.6	232.1	305.1	261.2	295	285	267	277.5	276.1	305.3	240.8	230.7	191.8	285.7	214.1	338.7	250.1	318.4	298.3	174.8	149.6	167.5	280.1	165.3	179	278	282.8	200.6
"201970_s_at"	1096	828.3	663.7	751.2	625	950.8	879.8	805.9	727.5	1064.2	664.5	552.7	941.2	1004	1259.4	796.2	1277.7	1044.5	815.1	959.2	1142.1	813.9	605.8	525.3	674.8	637.4	735.3	654.4	837.4	596.4	436.1	744	786.9
"201971_s_at"	347.9	402.8	217	371.7	267.9	431.4	387.6	176.2	285.3	442.8	362.7	328.4	254.5	199.2	318.7	609.9	334.4	799	346.6	276.4	202.4	330.2	498.9	435.2	262.6	481.9	256.6	242.8	684.9	250.8	249.5	420.8	234.2
"201972_at"	2672.1	2394.2	2251	3032.6	1873.4	1754.2	2817	1470.2	1481.7	2412.3	2912.1	2493.3	2829.2	2865.2	1589.8	2116.5	2103.2	2316.9	2450.9	2395.4	1979.4	2584.2	2456.4	1902.1	2551.3	1691.2	1527.2	1592.3	2461.3	2217.1	2261.3	1973.7	2476.2
"201973_s_at"	2762.6	2407	2482.2	2089.3	2126.3	2421	2644.9	1943.3	2206.1	2199.2	2434.8	2871.9	3003.2	2758.1	2304.6	2531.4	2613.9	2844.3	3550.4	2606.5	2748.3	2683.9	2305.2	2577.5	2413.2	2502	2485.4	2648.5	2797.5	3089.2	2903.1	2190.8	2608.5
"201974_s_at"	298.4	316.3	265	336.5	246.1	170.4	100.3	130.4	145.8	295.5	218.9	154.5	199.3	117.9	129.1	106.1	108.8	91.4	118.6	240.3	211.9	179.4	175.9	216.5	150.4	75.5	106.8	221	92.3	209.5	193.7	177.8	147.9
"201975_at"	670.8	618.8	1012.3	1616.8	1361.2	832.8	412.4	382.9	466.6	581.3	520.1	1036.1	636.7	925.9	808.6	602.1	382.3	365.6	573.4	328.2	845.7	818.5	575.1	588.8	801.7	533.7	211.2	355.8	617	379.2	595.6	496.2	646.2
"201976_s_at"	1092.8	475.9	690.7	343.5	291.2	474.8	462.9	335.9	371.4	532.8	489.5	959.3	759.3	397.1	541.4	586	343.1	452.5	454.6	523	699.6	396.9	457	563.1	368.8	410.3	373.3	331.7	390.1	217.6	394.3	681.8	532.9
"201977_s_at"	255.4	141.6	255.9	186.2	152	181	163.2	231.7	247.3	286.6	157.6	202.7	205.9	168.3	206.3	209.1	176.6	185.3	317.2	216.7	275.7	284.1	303.9	255.4	210.4	193.6	269.5	196.6	173.8	177.4	198	186	294.6
"201978_s_at"	295.1	271.1	387.6	155	125.9	282.5	392.2	278.1	350.9	554.2	120.4	465.8	376.1	404.9	538.2	278.4	427.1	259.7	495.7	205.3	402.6	496	533	118.8	530.3	345.1	365.5	514.6	342.4	328.7	139	258.1	478.8
"201979_s_at"	166.6	181.1	241.4	265.2	189	332.9	244	329.8	272.9	300.8	157.2	152.1	126.4	141.1	176.2	125.4	150.3	114.2	140.7	250.7	172.6	140	276.7	77.7	211.4	202.3	151.7	92.5	169.6	153.9	107.7	116.2	280.8
"201980_s_at"	1096.9	1100.1	1204.6	467.9	1006.6	794.5	805.9	828.3	957.6	696.6	938.6	858.1	1192.4	909.7	966	974.8	774.6	1013.8	1115.5	877.2	1000.2	747.2	974.9	734.2	797	743.1	918.9	1345.9	853.4	1021.6	896.2	1008	818.1
"201981_at"	51.3	52.2	92	238	322.2	81.7	47.2	77	44	25.5	49.1	75.3	47.7	7.7	72.1	5.2	68.7	60.9	79.3	57.9	43.4	37.4	21.1	121	93.8	145.1	19.6	39.7	38.3	77.3	147.4	99.4	17.2
"201982_s_at"	109.2	28.1	25.8	111.4	112.5	26.7	32.9	20.2	25.7	26	35.2	15.4	51.1	7.9	24.8	16.7	26.3	55.1	16.4	74	48.8	17.7	28	133.2	13.5	72.6	12.9	103.3	14.5	29.7	73.3	61.8	22.7
"201983_s_at"	352.1	846	768.4	344.1	594.4	1503.2	664.7	1061.7	1213.3	587.6	319.5	336	211.6	199.8	744.7	555.6	141.8	275.7	300.6	179.6	195.9	155.7	359.1	432.2	414.9	610	258.3	498.8	463.1	363.5	364.7	410	692.2
"201984_s_at"	230.7	400.2	512.5	351.9	458.9	743.3	287.3	270.2	341.9	261.6	316.1	508.7	254.3	215.5	446.6	229.2	172.8	180.1	219.7	218.7	375.5	192	187.7	328.6	380.6	491.4	261.2	687.6	296.9	285.4	407.4	372.5	293.4
"201985_at"	612.3	684.3	637.8	340.9	475	590.8	501.3	599	572.7	699.5	496.4	671.5	494.8	517.2	805.6	746.1	792.6	698.9	784	556.7	781.3	761.6	695.1	650.8	761.1	828.1	602.6	688.9	896.3	522.9	736.1	847	754.6
"201986_at"	820.9	641.1	1013.9	893	999	658.7	378.8	755.8	612	657.6	709.2	778.9	694.6	738.9	768.3	644.4	528.3	407.1	714.5	785.8	838.2	860	620.8	808.8	851.5	508.7	302.4	592.7	522.2	301.8	503.7	630.6	735
"201987_at"	1746.7	1444.6	1977.4	1649.1	1592.1	1568.2	1523.1	1316.6	1331.9	1203.5	1228.6	1572.7	1580.1	2004.9	1552.4	1247.1	1224.5	1039.2	1654	1101.5	2053.2	1526.2	1375.1	1101	1755.2	941.4	869.6	959.7	905.9	649	881	1340.6	1283.3
"201988_s_at"	776.6	799.9	897.7	333.4	547.8	937.8	893.4	939.5	992.6	1008.6	1070.8	1272.3	1145	1103.1	1023.9	1468.4	1033.2	1713	1035.3	1006.5	938.5	1561.9	1294.2	1129.1	1025.9	1523.3	991.1	1044.1	1045.1	1021.1	1164.4	1147	1196
"201989_s_at"	1694.8	1792	1946.5	570.2	1171.5	2051.6	2084.4	2048.7	2122.5	1996.6	2840.1	2694	2971.6	2684	2200.2	2554.8	2593.1	2734.6	2471	1599.6	1792.3	2426.6	2085.6	2015.4	2548.2	2710	1961.6	2636.3	2008.5	2382.2	2661.5	2074.1	2675.5
"201990_s_at"	925.3	1463.8	1340.6	271.9	509.4	801.1	794.3	880.6	787.9	758.9	1108.3	1464.3	1668.7	1602.2	836.4	1393.8	1319.8	1647.3	1432.7	877.8	1145	1424	1115.8	1035.5	1163.7	1256.8	966.6	1223.5	945.9	1061.8	1324.8	1066.2	1142.8
"201991_s_at"	1841.1	1256.4	1633.8	1610.3	1832	1082	1504.8	1132.3	1361.6	1252.7	1060.2	1079.6	1259	1656	1349	1371.2	787.5	1444.3	1502.4	986.2	952.4	1067.5	1567.2	1198.4	1186.3	890.1	814.9	964.8	1413.7	783.1	921.3	878.1	1246.5
"201992_s_at"	206.3	118.4	199	309.8	239.4	327	316.3	300.2	219.1	302.1	270.6	277.1	329.6	319.5	351.8	392.9	205.3	432	221.9	234.1	266.2	372.9	578.6	376.3	337.9	317.8	190.9	280.4	424.1	222.7	208.9	389.3	273.6
"201993_x_at"	2123.6	2018.8	1555.8	2817.1	2249.9	1482.8	1717.1	2078.2	2253.1	2339.1	1345.9	1259.8	1421.8	1496.7	1487.1	1524.5	2101.4	1564.8	1664	1786.9	2245.1	2159.2	2162.5	1707.4	1518.3	1286.1	1763.5	1623	1794.3	1676.7	1513.6	1535.4	1655.8
"201994_at"	7137.2	6410.9	6462.6	6910.7	7199.9	5871	5610.9	4638.7	5432.2	5041	4637.8	4252.5	5467.8	5813	4436.3	4197.3	4026.3	4140.1	4988.9	5383.5	5818.6	5145.8	5002.5	4594	5310.2	4490.7	4514.7	4425	4394.9	6111.5	4850.6	3961.9	4850.3
"201995_at"	764.7	674.2	458.4	1335.2	813.7	688.2	2014.1	1547.6	1638.3	1099	1485.5	1057	1637.9	1832.4	756.7	1337.6	1520.4	1331.6	685.4	1137.3	856.2	1026.2	1158.6	1046.3	1487.2	1816.6	1496.9	887.3	1280.7	966.1	1078.5	1354.1	1362.4
"201996_s_at"	93.7	176.2	160.2	230.7	215.3	390.3	176.1	404.8	225.9	228.5	118.6	98	157.3	77.9	86.8	118.7	92.3	145.9	133.4	63.6	75.2	74.2	380.9	186.5	101.7	79.5	64.5	81.3	24.6	107.6	83.8	80.9	260.4
"201997_s_at"	841.4	1103	939.5	1089.3	1058.6	1075.9	850	1173.4	996.1	893.7	772.3	1114.9	1054.2	973.5	1277.6	757.3	1137.1	858.5	981.3	1096.4	909	666.7	707	1015.8	934.2	685.4	649	801.7	641.1	459.8	721.7	910.7	895.5
"201998_at"	1239.1	1583.9	1134.1	443.6	500.8	955.6	1567.8	1485.5	1218.4	1431.3	1397.2	1122.7	2300.5	1593.9	1476.8	2681.1	4579.2	2439.1	3525.1	2798.8	998.8	3405	701.1	796.9	1117.9	1845.3	1889.4	1453.1	1171.8	822.3	1136.2	1162.7	1825.4
"201999_s_at"	3223.3	2605.7	2128.7	2650.9	1981.7	1909.2	2249.1	2065.5	2113.4	2449.3	2720.9	2458.2	2919.8	3290.4	2301.5	3057	2965	2829.5	3360.2	3097.1	2592.3	3147.1	2326.6	1808.9	2074.3	2587.1	4930	3460.6	2498.5	5438.8	2343.5	2387.4	1900.4
"202000_at"	500.5	917.3	689.2	683.7	647.4	939.9	735	679.1	745.5	715.4	684.6	656.5	650.8	589.5	712.8	695.7	740.7	849.9	500.4	669.7	628.6	605.2	601.9	695.6	763.5	785.6	1409.5	1134.6	866.6	1364.9	966	725	712.2
"202001_s_at"	1305.7	1931.8	1498.3	1454.7	1532.2	1166.4	899.3	885.7	899.7	961.7	1116.9	1038.1	1568.5	1311.3	1119.9	1170.5	1069.6	962.3	899.4	1375.1	1151.2	1190.9	889.9	1046.7	986.2	959.9	2238.6	1527.9	1272.2	2954.5	1192	1275.8	841.3
"202002_at"	134.5	52	92.1	22.7	58.5	148.8	215.1	159.2	159.1	116.8	44.4	26.4	23.9	66.6	51.1	127.2	100.4	65.4	130.4	99.7	70.5	88.1	178.3	65.1	35.8	156.5	112.1	44.2	123.4	121.8	51.9	159.1	171.1
"202003_s_at"	567.3	745.1	1290.4	243.5	853.4	721.4	844	561.2	891.7	936.4	751.3	542.6	652.9	536.4	1319.1	1031.3	1174.7	845.9	848.3	782.2	807.5	817.7	663.2	614.2	561.4	1133.5	1400.4	1286.9	1111.5	863.7	902.2	651.4	692.8
"202004_x_at"	1508.5	1307.5	1844.4	1139.8	1362.8	1797.1	1959.5	1996.9	2153.7	2450.2	1841.4	1400.3	1481.8	1421.9	1585.3	1797.1	2332.2	1920.6	1607.1	1610.9	1532.7	1647	2252.9	1857.5	1901.2	2065.1	2374.2	1458.6	2458.3	2264.6	1638.9	1580.8	2135
"202005_at"	362.9	324.8	211.8	271.9	269.6	231.9	392.1	223.1	280	599.7	335.6	252.8	529	368.1	205.9	400.8	438.2	322.6	640.2	280.4	285	233.6	191.3	435.4	572.6	248.9	400.9	139.3	710.2	252.9	394.9	269	222.8
"202006_at"	1051.6	1016.4	1275.6	1245.9	1628	1153.1	782.7	874.7	936.4	909.7	1465.5	1759.4	1533.3	1540	1321.7	1133.3	998	1061.6	1200.2	1146	1573.9	1515.5	1071.1	1245.6	1317.1	994.2	899.6	1163.6	1258.1	588.9	1520.3	1170.1	953.8
"202007_at"	1999.1	428.3	3355.1	135.1	755.2	1950.6	736.8	515.2	432.9	427.1	422.5	590.7	1162.4	278.5	859.1	741.9	165.5	529.1	677.6	552.6	808.9	330.6	338.8	410.4	212.2	780.4	328.7	562.3	206.6	353.6	251.5	1035.9	239.4
"202008_s_at"	976.3	302.9	1079.5	180.1	394.4	1841.9	779.4	668.4	412.1	551.8	515.2	365.5	679.8	152.5	749.4	620.4	234.8	395.6	305.2	366.1	381.1	257	517	443.6	185.8	878.7	224.9	396.2	245.6	187.7	282.9	1007.3	193.3
"202009_at"	385.6	413.2	260.6	223.2	158.9	492.3	631.2	435.3	509.3	442.8	390.8	304.1	428.6	516.7	295.8	494.4	471.8	474.4	440.8	414.8	445.6	398.1	513.7	426.5	441.8	382.3	450.5	340.2	504.2	435.6	551	374.5	461.8
"202010_s_at"	1151.7	598.2	580.4	1015.3	893.5	1091.1	830.9	836.1	862.7	1005.5	868.6	1090.5	1066.3	918.6	1133.4	977.2	965.2	857.2	979.8	846.6	1039.3	880.3	778.4	963.4	716.4	970.6	1169.6	1258.6	837.1	1165.9	937.4	1099.9	715.3
"202011_at"	1893	1632.5	2508.9	1230.4	1558.4	1768.8	1913.2	1671.1	1483.1	1391.9	1771.3	3318.8	1459.4	1497	2578.6	2003	1387.3	1350.4	1955.4	1618.7	2251.2	1319	1201.7	2163.1	1831.6	1168.2	1068.4	1770.9	1323.9	852.9	1623.3	2307.3	1315.9
"202012_s_at"	1037.7	1156.7	1158.8	658.5	896.5	915.5	1342.6	857.9	970.8	912.3	1502.9	1520	1589.8	1090.9	1206.1	1193.9	854.2	1071.6	1038.6	858.9	1335.3	887.4	947.2	1509.5	1481.2	1721.9	1305.7	1257.9	1606	1304.3	1627.4	1934.7	676.8
"202013_s_at"	550.2	628.4	705.3	446.4	464.8	452.1	629.9	620	644.4	579.8	714.5	712	760.9	616.5	719.6	634.6	398.5	722.3	580.2	542.4	596.4	511.8	577	1110.6	885.7	853.8	670.3	973.8	533.3	523.6	950.3	852.4	465.2
"202014_at"	467.4	434.7	430.2	845.5	604.3	670.7	749.7	2067.5	2408.6	1786.2	398.9	514.3	288.5	265.7	391.1	310.1	370	258.7	300.8	942.2	565.9	408.2	623.9	456.4	370.5	350.6	300.6	326.2	486.2	226	356.2	463.5	272.4
"202015_x_at"	31.2	20.2	10.1	8.6	21	11.5	14.4	25.8	26.5	9.9	8.9	18.4	25.4	63.7	16	18.2	49.3	15.4	14	1.6	2.6	14.3	11.7	19.5	9.2	18.1	9.5	17.7	14.2	29.9	3.2	0.9	23.3
"202016_at"	974	96	6880.2	281.4	1969.2	805.1	3620.4	1405.6	984.2	1041.4	841.2	395.9	656.7	347.2	1398.3	820.1	452.7	435.7	215.7	2397.5	1440.6	1038.7	567.6	1783.5	894.1	3162.2	2414.5	3835.6	1197.4	1601.4	924.6	6381	828.6
"202017_at"	1859.2	1503.4	2999.4	676.6	1332.4	4786.1	5169.2	5380.6	3836.8	4804.4	3176.1	2242.9	2390.8	2087	3800.7	2533.1	2438.8	2913.6	1788.1	2210.9	2408.7	3026.9	2521.5	4082.2	2487.1	5676.5	4325	5178	3951.5	3181.6	4750	4497.1	4483.5
"202018_s_at"	87.2	14.6	28.8	11.6	9.6	6.6	11.1	8.7	13.3	17.9	13.4	12.2	13.1	27.6	16.8	47.7	861.3	12.5	8	401.5	12.7	12.8	10.4	14.4	10.2	9.4	225	8.2	9.2	8.8	10.8	10.7	10.4
"202019_s_at"	255.2	233.2	238.3	195.7	284.4	395.2	263.2	172.4	214.1	325.9	281.8	221.1	250.9	204.7	220.5	148.9	125.5	177.8	170.7	117.3	224.3	147.8	355.7	301.1	263.8	209.7	193.9	246.8	154.4	302.5	330	156.8	251.9
"202020_s_at"	1001.3	971.5	1152.1	215	617.2	1115.6	879.6	877.6	912.7	639.9	968.5	1474	844.9	1038	1423.6	818.9	1269.6	864.2	1103.4	866.8	1133.2	928	670.9	1029	1168.7	1310.2	1025.3	1175.5	959.4	723.3	976.9	1146.4	961.9
"202021_x_at"	7295.9	6816.8	9705.8	12232.5	13088.7	11166.9	7499.3	12164.6	13344	8592.4	6956	7252.9	6862.5	5645.2	8465.3	5864.9	7858.6	7491.4	6950.9	9292.9	6618	7884.3	6499	6636.2	7078	10352.6	7803.7	10350.5	8231.9	8195.5	7827.2	6740.5	6188.4
"202022_at"	317.8	419.1	440.5	252.7	178.5	235.4	178.4	260.3	257.1	416.8	504.4	310.8	334.8	328.8	271.1	327.2	431.6	334.4	268.5	437.4	265.6	404	458.7	558.7	641.4	359.2	363.5	279	491.1	355.9	508.7	237.9	403.8
"202023_at"	251.9	252.6	445.2	30.2	286.3	251.1	518.2	347.6	160.5	225.2	80.1	298.2	245.4	237.2	435.7	267.2	231.9	249.1	333.9	241.7	313.7	219.7	143.5	171.1	167.7	265.4	333.6	354.5	147.8	302.7	38.7	225.3	34.2
"202024_at"	625.7	860.6	598.8	611.5	646.2	989.3	774.9	835.7	730.6	878.4	595.4	600.9	522.4	476.5	746.6	746.5	665.2	804.3	591.3	755.9	738.2	621.1	714	723.2	746.7	1009.9	1107.4	917.7	1024.9	1191.1	859.6	842.3	750.5
"202025_x_at"	595.4	562.8	377.6	582.6	471.1	375.2	972.7	362.7	816.9	846	592.5	400.8	541.3	484.6	522.4	627.2	698.3	512.7	601.3	563.3	401.9	573.1	893.3	688.5	666.8	625.3	547.9	526.1	562.6	641.9	794.8	515.3	738.2
"202026_at"	1160.7	1238.9	1819.5	956.9	1491.4	723.3	605.2	520.5	555.4	631.2	766	1011.7	940.1	697.9	935.2	725.7	773.5	889.7	859.1	1037.4	953.2	969	639.2	838.1	926.1	973.7	1123.8	1220.6	918.5	1925.7	1329.4	1062.7	594.6
"202027_at"	505.6	516.9	391.8	522.6	560.3	556.2	606.7	702	602.9	576.4	610.5	574.5	716	500	270.1	535	479.6	431.1	632.1	708.1	404.3	663.8	548.6	267.5	418.1	393.9	358.5	433	502.9	464.1	558.6	536.8	374.3
"202028_s_at"	1007	767.4	1247.7	1081.3	1139.8	878.4	939.1	784.9	920.4	1003.8	800.7	840.1	1028.3	822.7	591.8	629.9	472.2	562.1	678.6	1073.5	808.3	813.3	964.4	755.4	766.1	528.5	564.5	643.4	528	1444.3	882.9	639.3	922.6
"202029_x_at"	14317.7	16062.5	18743.6	11581.7	10918	14571.2	15450.3	13340.6	12384.6	14203.5	10848	9088.5	10170.3	10490.5	11304.8	10858.1	16388.3	12371.9	11124.9	13505.2	10416.7	10100.2	10570.8	10046.8	10649.4	12203.1	15755.2	12470.6	10244.9	14352.6	9945.8	9509.7	13219.9
"202030_at"	419	399.1	275.6	441.7	345	477.6	387.7	481.7	494.8	598.6	520.9	261.6	427.4	265.4	227.9	486.2	354.5	463.1	746.9	573.9	312.6	418.2	738.2	416.1	388.5	385	388.9	351.4	500.3	334.2	530.1	435.1	567.4
"202031_s_at"	758	1305.3	907.2	544.9	583.1	814.4	1136.6	1035.3	1042	909.2	1158.9	853.5	994	1113	1039	828.1	1075.5	906.8	973.9	750	1021.6	753.9	881.1	788.2	915.9	884.8	1198.2	1029.7	769.1	924.3	900	845.2	1236.3
"202032_s_at"	454.1	578.4	691.6	773.3	533.1	542.5	452.8	738.2	641.5	575	360.6	590.5	372.3	475.2	812.6	277.8	546.6	558.6	612.1	442.4	617	376.8	390.3	453.3	459	406.6	341.5	607.2	417.9	211.8	557.3	411.5	705.5
"202033_s_at"	957	645.3	983.2	710.4	922.6	1128.9	935.4	556.7	578.9	645.6	540	993.8	816.5	539.5	1021.3	904.5	584.5	709.2	1032.2	723.1	982.9	761.9	562.7	695.1	562.5	914.6	524.8	1367.4	654.9	446	846.5	911.5	749.4
"202034_x_at"	263.7	298.2	337.1	195.4	288.5	180.1	143.9	112.1	145.9	174.8	117.8	233.9	297.3	199.4	192.9	194.4	166.2	98.9	259	214.7	259.7	192.5	135.2	187.6	175.6	180.9	137	221.3	127.6	148.4	251.9	187.1	153.9
"202035_s_at"	112	174.6	293.3	55.6	140.8	375.7	570.6	295.9	269.6	374.1	99.8	75.3	29.6	38.9	98	45	2.6	92.3	71.9	56.6	46.6	54.8	182.2	197.4	57.9	181.6	95.2	110.9	101.7	84.5	179.2	84.8	217.9
"202036_s_at"	497	572.4	2023.4	268.9	963	1926.5	3591.8	1095.6	898.1	1095.9	573.4	331.9	149.1	230.5	1157.5	273.2	226.1	628.6	312.6	371.2	208.6	330.4	484.1	1810.3	368.9	1860.2	1395.7	1240.1	958	920.2	3052.4	1092.1	998.3
"202037_s_at"	1142.9	2073.9	5686.7	771.6	1729.3	3888.4	5681.4	2429.4	1475.8	2428.2	1473.4	1151.3	451.2	580.3	2734.6	570.4	838.1	1627.3	839	1189.9	680.5	1438.3	1036.9	3820.6	1063.7	5976.9	4447.6	4112.9	2121.5	2158.4	6820.5	5591	2333.1
"202038_at"	1735.9	1482.2	1834.3	1584.4	1715.4	1263.4	1544.2	1398.8	1517.8	1353.6	1443.2	1538.7	1899.6	1878.8	1354.8	1224.8	1193.7	1250.6	1962.9	1504.1	1854.1	1600.5	1339.5	1524.2	1576.9	1407.1	1046.7	1413.6	1493	823.4	1660.4	1461.8	1683.1
"202039_at"	612.8	589.7	655.5	354.7	396.9	522.2	777.1	1082.8	970.6	769	754.3	607.2	663.3	761.4	753.8	975	1078.3	992.2	938.8	712.9	733.6	650.2	1068.9	874.5	625.7	907.8	524.5	525.8	747.8	345.9	687.4	652	871.5
"202040_s_at"	742.8	404.5	579.8	573.7	574.9	560	629	685.1	817.4	561.9	933.6	573	956.4	997.8	474.8	699.9	821.4	744.8	942.4	856.7	638.9	583.2	608.6	815.8	577.8	323.8	415.7	570.1	376.9	358.2	416.9	571.7	505.6
"202041_s_at"	1145	1190	806.8	755.9	777.7	1012.4	1179.4	1130.8	1101.2	1131.5	1097.7	888.6	1091.9	1166.5	979.2	1112.2	1314.1	1083.1	980.7	1189.2	1065.3	1052	1228.1	1005.3	1341	1272.3	1731.6	997.4	1670.4	1574.5	1116.6	1274.9	1275.7
"202042_at"	725.9	676.4	618.1	985.4	798.5	563.8	879.2	536.2	522.4	541.1	893.7	852.8	896.1	930	848.9	675	753.4	613.6	710.8	726.6	793.7	696.3	697.6	622.2	832.7	671.1	729.8	671.1	816.7	602.7	676.5	739.1	655.2
"202043_s_at"	434	689.5	487.1	1168.4	499.1	511	522.9	471.6	535.1	474.1	355.6	651.1	495.5	514.3	500.9	258.2	238.1	387.4	435.1	209.2	624.7	457.7	502	351.8	681.9	291.6	432.6	462.4	365.9	775.6	590	507.4	508.6
"202044_at"	32.5	165.7	36.7	7.4	23.6	83.9	130.8	126.3	75.5	43.7	16.2	25.3	10.4	81.8	50.8	23.4	40.8	114.2	18.1	18.3	23.2	13.5	64.4	19	14.7	59.5	56	15.5	107.2	20.3	16.4	21.9	79.9
"202045_s_at"	145.6	144.6	179.7	110.8	184.1	246	223.6	240.3	193.4	222.4	220.9	201.2	179.2	196.3	180.8	87.2	115.3	88	96.8	163	143.1	141.4	155.5	216.8	218.2	156.9	32.6	125.2	101.6	138.2	266.5	232.6	149
"202046_s_at"	140.9	98.8	168.1	120.7	143.6	149.6	181.3	124.4	122.7	143.8	93.6	102.6	170.9	80.6	69.9	124.5	98.8	80.6	55.3	126.7	97.6	126.2	212.3	141.4	75.3	105.2	76.3	102.6	89	68.4	134.4	138.9	157.8
"202047_s_at"	969.7	1073.5	1002.4	872.3	1150	672.6	1174.7	1371.7	1393.6	1146.4	1054.1	1272.2	1595.5	1252.9	1664	785	1065.4	1267.7	869.8	996	1044.1	909.3	1084.5	1197.2	1412.6	1400.6	813.5	1001.9	1471.2	819.8	1112.8	1331.9	1109.4
"202048_s_at"	910.5	1054.9	891.6	770.6	962.3	472.5	1264.6	1313.6	1004.1	1114.2	1550.6	1529.1	1557.1	1268.3	1235	974.5	1292.1	1572.2	754.7	1250.3	1044.1	1058.6	1029	1272	1526.1	1178	867.1	1350.8	1264.8	737.9	1441.4	1387.5	1177.6
"202049_s_at"	334.8	234.8	331.4	193.1	325.3	286	310.5	309.7	289.6	254.9	268.9	284.7	334.6	288.7	275	279	150	319.4	326.7	237.4	385.1	226	380.7	232.2	329.2	268.2	236.3	203.7	296.6	162.1	227.2	308.1	288.9
"202050_s_at"	438.8	377.7	470.5	458.6	418.7	496.6	602.5	616.4	356.5	371.1	547.9	628.1	665	493.6	604.7	596.4	937.9	756.6	694.2	695.3	670.1	570.5	599.9	495.2	648.2	639.1	461.7	524	615.3	239.3	546.9	790.9	501.2
"202051_s_at"	607.6	604	758.3	506.1	493.1	436.2	507.7	497.6	390.7	345.2	466.7	656.4	616.2	575.4	481.1	442.8	399.5	423.1	507.9	495.1	638.5	540.6	488.7	622.5	557.6	430.2	291	501.1	331.4	274.6	481.3	580	482.7
"202052_s_at"	1661.2	635.1	298.3	1206.4	796	419.4	695.8	404.7	726.4	743.4	400.1	1059.7	790.3	772.3	584.3	775.9	675.6	511.6	792.4	656.1	754.6	666.8	995.7	238.6	472.7	753.6	314.6	240	424.9	280.1	460.7	745.6	749
"202053_s_at"	730.2	1006.5	1548.6	518.9	647.5	1199.6	1148	1292.9	1401.5	1579.1	1463.7	1063.3	727.8	1022	1387	963.4	804.5	742.3	563.6	684.5	813.8	875.1	832	1814.7	1352.2	1234	1485.8	1609	1168.5	1552.2	987.6	1430.3	1014.1
"202054_s_at"	475.7	958.9	1245.3	345.3	555.9	1313.2	1012.4	1335.9	1347.3	943.7	1305.1	1295.1	937.6	877.4	1382.2	920.7	885.8	595.3	668.3	937.4	1118	835.6	652.4	1410.7	1286.8	1258.4	1165.7	2194	855.7	1123.1	1307	1315.6	1009.2
"202055_at"	649.3	586.3	570.3	1465.1	718.3	781.7	479	451.6	496	611.7	496	605.8	613.4	698.9	731.4	574.4	478.7	479.5	603.8	494.5	653.4	719	597.3	648	604.9	570.7	358	560.2	617.9	277.8	525.4	632	614.6
"202056_at"	366.3	415.4	423.9	876.8	560.3	699	247.3	328.6	311.6	280	254.2	392.9	324.3	535.1	383	276.7	257.2	331.4	495.3	279	409.4	355.4	298.1	267.5	339	268.1	190.7	306.1	361.2	154.8	262.6	316.6	297.8
"202057_at"	199.7	164.7	242.3	290.3	171.9	159.5	122.9	103.4	118.7	91.4	73.5	190.9	165.3	169.9	121.1	67.1	75.5	105.4	223.3	101.3	166	172.5	113.2	88.5	103.8	115.6	85.2	114.4	74.5	102.6	160.6	98.7	139
"202058_s_at"	222.1	160	181.5	551.5	236.4	424	214.9	192.5	269	243	245.1	201.2	216.3	240.2	183.2	293.6	160.4	237.6	274.5	244.3	220.4	256.6	321.5	236.6	161.1	263.8	157.7	153.1	248.2	169.3	178.7	216.8	215.8
"202059_s_at"	554.7	530.4	464.3	1390.1	726.4	1032.6	858.5	775.9	630.3	795.4	883.5	565	864.6	1108	625.3	987.3	901.5	876.9	1009.5	686.8	568.1	1221.2	652.6	834.9	1065.7	533.6	491.2	484.2	1306.4	388.1	552.1	652	698
"202060_at"	745.1	814.7	951.1	906.5	1149.6	615.8	439.4	674.4	543.9	521.7	597.9	922.3	1073.4	819.5	689	713	754.7	675	708.5	617.9	739.1	554.7	523.9	891.4	800	609.2	594	789.9	497.7	623	940.6	829.5	649.1
"202061_s_at"	1907.9	2677	2264.6	2484.8	2730.3	2263.1	2219.7	1644.7	1661	1922.8	2866.6	2567.1	2921	3103	2384.5	3394.9	3786.4	2653.6	4417.4	3525.3	2147.5	4773.3	2085.6	3088.4	2518	2253.6	1544	2043.9	2395.9	1008	2770.2	2642	1962
"202062_s_at"	145.7	252.5	219.1	246.1	428.6	312.9	301.9	377.1	467.3	463.2	188.7	98	182.1	119.6	115.6	262.9	148.9	213	473.7	325	105.4	311.8	552	224.1	106.5	108.8	122.8	77.3	132.1	154.6	79.2	76.9	320.7
"202063_s_at"	50.3	107.8	27.9	116.7	150.7	74	57.3	69.8	92.8	62.6	188	151.4	198.7	135.8	54.6	167.9	100.3	112.1	206.2	205.5	132.8	156.8	81.9	149.6	152.9	72.9	97.1	101	107.3	56.7	138.6	142.6	118
"202064_s_at"	147.8	45.7	115.1	183.1	190.5	257	233.9	142	159.2	174.7	211	132.6	229.9	215.6	138.6	227.1	165	161.1	302.9	240.7	165.5	257.7	274.6	171.4	153.3	123.4	132.5	105.5	110.3	114.5	62.8	139	102.8
"202065_s_at"	185.6	137.6	151.9	228.6	179.6	402.1	253	317.6	355	399.3	140.6	133.2	82.2	91.8	73.1	161.3	118.3	145.1	98.2	70.6	105.7	114	346.3	139.8	88.6	117.8	67.3	22	106.5	118.8	110.3	63.4	242.5
"202066_at"	1111.1	1125.8	816.1	1275.5	1071.4	899.7	906.9	684.7	658.5	771.4	710.4	1212.9	841.6	1286	743.1	610.8	540.2	603.1	982.1	536.3	1230.2	836.9	785.2	769.5	883.1	410.3	323.6	371.7	823.2	452.9	629.3	743	830
"202067_s_at"	222.1	7.9	22.4	76.3	252	91.7	78.1	84.1	15.2	191.5	53.2	16.8	68.1	43.4	42.9	7.9	44.3	18.2	23.4	22.5	12.2	45.6	90.2	12.4	9.9	20	47.8	9.8	22	6.8	13.8	39.9	6.7
"202068_s_at"	1743.5	272.7	325.9	943.3	1742.8	412.8	357.2	548.4	596.1	1421.4	514.3	619.2	574.7	545.9	336.4	542.9	305.5	430.3	311.4	736.4	466	537.9	545.9	456.7	250.7	529.2	317.7	266.5	462.2	176.6	494.4	692.5	243.9
"202069_s_at"	604.1	327.5	654.5	1396	1097.6	743.5	297.3	396.1	351.9	359.8	369.3	480.7	354.4	378.3	540.7	396.7	320.9	440.9	424.9	558.2	460.8	527.3	397.4	427.3	484.9	361.4	415.4	427.7	612.8	454.5	455.1	435.6	378
"202070_s_at"	465.9	310	335.7	737.7	558.5	486.5	300.9	293	326.8	339.1	504.6	335.1	580.3	432.9	389	408.3	465.8	395.7	443.2	510.7	416.1	547.9	280.2	461.5	475.5	320	308.6	382.8	462.2	321.8	386.1	306.8	449.1
"202071_at"	1000.9	1548.1	1288.1	2448.9	2808	2490	797.5	862.5	940.3	662.6	1552.4	822.7	948	1179.4	986.2	1090.7	1022.1	649.4	411.3	736.8	498.6	1280.7	1184.4	971.1	752.8	907.5	698.8	849.3	1031.9	584.4	1210.9	1087.8	737.8
"202072_at"	593.4	501.3	324.5	575.5	591.8	295.3	184.4	311.2	357	515.7	359.2	204.9	364.7	300.5	272	245.6	273.6	548.5	545.2	196.4	161.9	161	558.6	339.4	500.4	341.4	379.8	293.3	376.1	368.9	314.3	406.9	316.7
"202073_at"	702.6	793.8	985.6	201	723.6	1029.4	723.5	802.7	907.5	770.5	2015.4	2072.6	1017.9	1851.3	1606.3	1304.6	1318.5	1183.3	1006.3	819.6	1312.7	1615.1	1007.8	1536.5	1317.8	1022.8	777.8	1799	970.4	1173.6	812.4	1028.9	706.3
"202074_s_at"	999.7	1830.8	1059.2	570.4	864.2	1898.9	1457	1663.3	1834.2	1896.3	2743.8	2218.9	1381.6	2207.8	1965.8	2039.5	2164.5	1969.7	1287.9	1432	1392.1	1809.9	2135.2	1568.2	1276	1296.2	1419.1	1909.9	1418.7	1558.7	1427.8	1202.5	1314.9
"202075_s_at"	5159	12170.8	8086.9	3418.3	3396	10998.9	13895.3	10038	9772.6	14013.4	9153.8	8030.5	9716.3	8658	4423.3	9248.4	9157.6	10156.2	8825.8	7493.7	8383.8	12659.7	9759.1	7013.8	8198.9	11573.9	7940.5	6442.3	9994.5	3899.9	9022.2	6961.6	12598.1
"202076_at"	2074.4	1632.5	1591.6	2118.9	1561.8	2190.4	1540.4	1600.2	1782.1	1769	1752.9	2678.7	2112.8	2647	2416.3	1752.7	1922.1	2129	2278	1947.6	2957.2	2189.8	1878	1692.1	2273.5	1795.2	2041.8	1739.1	1706.6	1798.9	1650.6	2092.3	1570.6
"202077_at"	2704.3	2922.6	3262.3	3944	3569.5	3053.5	2176.8	2498.4	2906.4	2708.6	3277.9	2508	2806.5	3632.2	2604.5	2463	3147.3	2393.6	2806.3	2641.9	2522.7	2669.9	2374.3	2699.1	2508	2236	4452.3	3693	3195.8	5279.2	2288.8	2334	2962.9
"202078_at"	610.2	603.1	532.7	1118.3	797.8	848.7	491.9	495.9	531.5	527.9	561.6	796.6	776.9	646.2	753.7	667.4	1100	898.1	656.2	564.6	546.8	573.4	560.3	802.4	679.6	688.3	935.1	799.8	953.1	971.1	765.9	656.5	547.4
"202079_s_at"	314.2	177.4	238	187.8	196.1	167.9	315.1	326.9	404.5	161.8	254.2	275.7	249.5	181.5	176.4	178.3	194.9	201.4	249.8	215.4	378.9	338.6	358.1	249.2	258	209.8	298.2	227.4	179.8	169.2	235.8	237.7	265.7
[truncated: 3,980,629 more chars]
